# Supplementary material for: Matrine, a potential c-Myc inhibitor, suppresses ribosome biogenesis and nucleotide metabolism in myeloid leukemia
Source: Front Pharmacol. 2022 Oct 21;13:1027441. doi: 10.3389/fphar.2022.1027441 (PMC9634663; doi:10.3389/fphar.2022.1027441)
Supplement: Supplementary file 2 [file DataSheet7.xlsx]

## Sheet: K562_MYC-AID_deseq_out
EntrezID	hgnc_symbol	avg.RPM.DMSO	log2FC_deseq2	padj
9188	DDX21	1171.34	-2.60048	8.78602e-213
4869	NPM1	2223.38	-1.48212	2.46315e-73
6228	RPS23	3764.2	-1.27646	8.56306e-65
6229	RPS24	5923.87	-1.62811	1.76446e-62
9533	POLR1C	154.448	-1.98168	2.42335e-62
9045	RPL14	2137.04	-1.73491	4.21331e-61
10797	MTHFD2	185.229	-1.87736	1.50971e-60
4831	NME2	885.54	-2.95495	4.53624e-59
4691	NCL	718.013	-1.49584	5.36991e-58
654364	NME1-NME2	800.078	-2.88198	3.91403e-54
2023	ENO1	1906.72	-1.75474	6.05161e-54
3939	LDHA	860.803	-2.52366	7.86439e-54
23160	WDR43	191.847	-2.14989	2.46157e-53
9221	NOLC1	306.848	-2.69008	1.82636e-50
28987	NOB1	151.707	-2.04684	9.06972e-50
6202	RPS8	4709.74	-1.24599	1.57013e-48
64782	AEN	111.511	-2.05099	9.68648e-47
51491	NOP16	191.504	-2.8958	1.79849e-45
4830	NME1	718.921	-2.82561	1.67531e-42
51083	GAL	741.179	-2.74834	1.78106e-42
58516	SINHCAF	86.8725	-1.73775	2.62861e-42
5464	PPA1	680.759	-2.46314	6.78291e-42
4144	MAT2A	256.761	-1.21122	1.14429e-41
401505	TOMM5	788.957	-1.49466	3.43451e-41
26354	GNL3	258.191	-2.3414	1.01363e-40
5478	PPIA	3000.25	-1.17571	1.51536e-40
441951	ZFAS1	557.534	-1.10926	2.10106e-40
5037	PEBP1	1325.02	-1.42615	3.89565e-40
6181	RPLP2	3270.76	-1.51938	3.27676e-39
201164	PLD6	25.768	-3.30708	4.12026e-39
60674	GAS5	342.86	-1.23765	1.11156e-38
3945	LDHB	1114.81	-2.12385	2.6389e-38
1933	EEF1B2	1113.7	-1.82918	3.84038e-38
6143	RPL19	1350.02	-1.62444	6.6622e-38
708	C1QBP	478.273	-1.82106	1.68748e-37
10105	PPIF	398.11	-1.45089	2.86808e-37
23212	RRS1	85.0007	-2.55047	4.0919e-36
6432	SRSF7	508.49	-1.02978	9.23405e-36
441478	NRARP	34.965	-1.81659	1.0231e-35
4953	ODC1	1160.5	-1.09257	1.09917e-35
1964	EIF1AX	885.875	-1.07805	1.19831e-35
125144	LRRC75A-AS1	1124.5	-1.08393	3.40186e-35
1973	EIF4A1	512.748	-1.0802	2.44193e-34
285958	NA	36.5168	-2.63396	4.13232e-34
10492	SYNCRIP	422.403	-1.25804	8.97483e-34
4736	RPL10A	1016.64	-1.36402	1.44873e-33
6137	RPL13	1689.8	-1.27413	7.26379e-33
79693	YRDC	120.487	-1.21832	8.67321e-33
1736	DKC1	351.162	-1.73425	9.04108e-33
150223	YDJC	366.288	-1.74482	4.11074e-32
55646	LYAR	96.45	-2.30038	3.19363e-31
6566	SLC16A1	248.912	-1.76217	6.65947e-31
7374	UNG	178.213	-1.51525	6.90028e-31
9816	URB2	50.0263	-2.03995	8.44223e-31
705	BYSL	163.181	-1.91266	1.13186e-30
6128	RPL6	2022.28	-1.15203	1.39272e-30
5901	RAN	2219.91	-0.87737	3.23482e-30
5757	PTMA	1309.32	-0.890409	3.34882e-30
6233	RPS27A	3687.18	-0.922615	6.68586e-30
55272	IMP3	370.421	-0.992212	4.16107e-29
3921	RPSA	3779.59	-1.05791	4.92766e-29
26156	RSL1D1	288.362	-2.18652	7.22019e-29
200916	RPL22L1	122.205	-1.14556	9.82644e-29
6418	SET	3030.22	-0.735031	1.20843e-28
6161	RPL32	2397.38	-1.34851	1.37251e-28
6176	RPLP1	5544.9	-0.921602	1.61517e-28
689	BTF3	993.724	-1.03058	1.62859e-28
1938	EEF2	3250.87	-0.811311	4.74652e-28
678	ZFP36L2	210.214	-0.793891	1.75868e-27
51388	NIP7	107.95	-1.4979	2.18873e-27
100188893	TOMM6	1688.37	-0.871048	2.80793e-27
84172	POLR1B	57.3925	-2.59328	5.33624e-27
6157	RPL27A	3170.03	-1.14344	7.45254e-27
9804	TOMM20	336.125	-1.3319	1.68856e-26
6201	RPS7	2314.33	-1.00863	2.98661e-26
6138	RPL15	2008.54	-0.903354	4.31978e-26
10527	IPO7	340.392	-1.06939	6.95762e-25
6222	RPS18	2760.95	-1.26213	7.75532e-25
3329	HSPD1	1070.43	-1.46544	9.65487e-25
388796	NA	40.9888	-1.86107	2.38181e-24
79080	CCDC86	160.694	-2.57502	2.93412e-24
4666	NACA	1100.39	-0.960116	7.91406e-24
1104	RCC1	203.597	-1.48135	8.51356e-24
57291	DANCR	98.6917	-2.28034	1.28978e-23
56919	DHX33	62.7167	-2.52369	1.39946e-23
262	AMD1	163.92	-0.993496	1.76554e-23
3185	HNRNPF	901.028	-0.584673	1.9161e-23
7555	CNBP	244.208	-1.38579	2.07378e-23
8462	KLF11	29.1212	-1.20065	2.24496e-23
10576	CCT2	905.201	-1.14004	2.52934e-23
2618	GART	235.703	-2.04867	2.76746e-23
6124	RPL4	1244.02	-1.15829	2.76746e-23
51728	POLR3K	188.133	-1.33559	2.84452e-23
9903	KLHL21	50.1008	-1.25483	3.39482e-23
6171	RPL41	6327.89	-0.636431	4.57436e-23
6146	RPL22	1438.09	-1.28136	5.63829e-23
9143	SYNGR3	84.3426	-2.75461	7.08352e-23
3099	HK2	79.5436	-2.11115	1.39568e-22
10528	NOP56	223.934	-1.76463	1.65232e-22
55920	RCC2	458.401	-1.17008	2.20947e-22
6235	RPS29	3449.58	-0.916931	2.36491e-22
894	CCND2	189.426	-1.79788	2.9246e-22
6154	RPL26	1099.65	-1.38046	3.6406e-22
6227	RPS21	1920.74	-1.30124	5.64681e-22
3182	HNRNPAB	464.868	-1.00189	6.54881e-22
4904	YBX1	1091.11	-0.981138	9.19054e-22
219	ALDH1B1	90.1237	-2.14419	1.10308e-21
27292	DIMT1	122.047	-2.47652	2.00533e-21
26472	PPP1R14B	234.874	-2.0003	3.65407e-21
7371	UCK2	107.783	-1.84924	4.19741e-21
6950	TCP1	1142.81	-0.887001	4.45177e-21
2935	GSPT1	286.141	-1.65273	5.46776e-21
29107	NXT1	68.7906	-1.18771	7.64699e-21
4809	SNU13	466.376	-1.50759	9.74617e-21
79077	DCTPP1	204.845	-1.76298	9.98833e-21
55573	CDV3	254.583	-1.24442	1.4674e-20
3336	HSPE1	635.064	-1.33577	2.33446e-20
56652	TWNK	54.0599	-2.29544	2.64826e-20
51341	ZBTB7A	153.288	-0.813914	2.79325e-20
6218	RPS17	1875.52	-0.953222	3.11635e-20
55299	BRIX1	169.758	-0.934617	3.37115e-20
285855	RPL7L1	359.826	-0.985068	3.40069e-20
80273	GRPEL1	52.3249	-1.66806	4.09277e-20
10606	PAICS	364.811	-1.86045	5.90797e-20
6223	RPS19	1889.29	-1.28624	9.43829e-20
58526	MID1IP1	95.5266	-0.837047	1.17238e-19
5902	RANBP1	595.924	-1.02725	1.74618e-19
24147	FJX1	6.87922	-3.36683	2.78712e-19
64216	TFB2M	75.7394	-1.61866	3.67168e-19
84946	LTV1	97.0485	-1.55698	4.12595e-19
6838	SURF6	175.394	-1.3069	8.0911e-19
6741	SSB	429.273	-1.19183	8.38226e-19
1915	EEF1A1	14417.2	-0.500402	8.91474e-19
23521	RPL13A	1782.11	-0.767888	1.31545e-18
134430	WDR36	103.67	-1.49187	1.52167e-18
54205	CYCS	643.156	-0.885509	1.95618e-18
6164	RPL34	1275.88	-1.14666	3.09994e-18
5935	RBM3	933.639	-0.955624	5.70713e-18
5036	PA2G4	395.377	-1.41493	1.07351e-17
100093630	SNHG8	319.45	-0.83549	1.37635e-17
84549	MAK16	80.9304	-1.6275	1.59013e-17
6234	RPS28	3093.91	-0.731052	2.44655e-17
6207	RPS13	1452.48	-1.17334	2.53371e-17
10419	PRMT5	234.317	-1.6272	2.63296e-17
6175	RPLP0	3830.28	-0.629835	4.03927e-17
29902	FAM216A	84.4224	-2.27954	5.1856e-17
63875	MRPL17	72.6303	-1.18133	5.1856e-17
23560	GTPBP4	187.673	-1.18217	5.86087e-17
84890	ADO	34.3833	-1.24879	6.52534e-17
9521	EEF1E1	206.483	-1.33039	7.26883e-17
84275	SLC25A33	63.4401	-1.41491	7.95609e-17
205	AK4	245.718	-1.06076	1.03378e-16
150094	SIK1	3.88865	-2.92784	1.30087e-16
102724428		3.88865	-2.92784	1.30087e-16
5471	PPAT	99.0063	-1.63618	1.45141e-16
1604	CD55	68.0299	-1.5267	1.68865e-16
6170	RPL39	1814.44	-1.03906	1.98615e-16
359948	IRF2BP2	64.4477	-0.86749	2.23367e-16
27346	TMEM97	114.158	-1.50136	2.78172e-16
27042	DIEXF	25.7477	-2.01933	2.93599e-16
6130	RPL7A	3695.99	-0.883218	3.4002e-16
84973	SNHG7	50.0045	-0.91044	6.52319e-16
2091	FBL	1041.21	-1.68763	6.54669e-16
6132	RPL8	1462.83	-1.36848	6.89882e-16
54931	TRMT10C	108.932	-1.01228	7.64286e-16
6125	NA	1615.5	-1.04689	8.4652e-16
387066	NA	919.707	-0.702867	8.73948e-16
6520	SLC3A2	146.35	-0.774731	9.82551e-16
10480	EIF3M	209.243	-1.72927	1.22275e-15
6169	RPL38	1268.93	-1.20165	1.67812e-15
6167	RPL37	2517.04	-0.910246	1.69706e-15
200933	FBXO45	150.664	-0.740339	1.8324e-15
55035	NOL8	107.88	-1.37134	1.86426e-15
6427	SRSF2	778.049	-0.556527	2.02916e-15
10849	CD3EAP	62.3361	-2.36881	2.26065e-15
3148	HMGB2	305.064	0.630536	2.73807e-15
415116	PIM3	61.5654	-0.884957	2.93526e-15
6004	RGS16	6.37224	-2.69252	2.97105e-15
26986	PABPC1	1621.96	-0.792754	4.29949e-15
8165	AKAP1	92.9205	-2.16309	4.34417e-15
6187	RPS2	3192.05	-0.977345	4.65073e-15
6208	RPS14	1920.72	-0.965274	6.43017e-15
10628	TXNIP	196.983	0.44053	7.56542e-15
6217	RPS16	2083.16	-0.894113	8.47661e-15
58477	SRPRB	117.609	-1.86563	1.1389e-14
10923	SUB1	759.286	-0.906948	1.49166e-14
29078	NDUFAF4	82.0737	-1.46016	1.72849e-14
7296	TXNRD1	130.336	-0.979691	1.9963e-14
4601	MXI1	55.305	-1.11481	2.04161e-14
84908	FAM136A	159.459	-1.48767	2.85586e-14
694	BTG1	196.438	0.581461	2.97095e-14
641638	NA	490.609	-0.739982	3.40897e-14
6742	SSBP1	1038.77	-1.03478	3.55468e-14
6723	SRM	387.219	-2.51425	3.5699e-14
8661	EIF3A	327.599	-0.745084	3.81033e-14
908	CCT6A	863.135	-0.879879	4.13327e-14
29914	UBIAD1	75.9948	-1.27599	4.17672e-14
7311	UBA52	1321.67	-1.11346	4.6755e-14
6648	SOD2	178.015	-1.12883	6.29327e-14
3192	HNRNPU	830.029	-0.804435	6.78735e-14
6160	RPL31	1542.25	-0.929298	6.81266e-14
9987	HNRNPDL	659.063	-0.638083	7.08869e-14
2197	FAU	1011.63	-0.992908	7.66045e-14
8266	UBL4A	84.5421	-1.29572	7.97967e-14
6666	SOX12	72.9201	-1.85716	1.08222e-13
22948	CCT5	1282.48	-0.776316	1.09618e-13
7023	TFAP4	25.5324	-2.53959	1.42846e-13
6194	RPS6	1280.61	-1.01167	1.55354e-13
7422	VEGFA	27.279	-1.10425	1.55354e-13
8412	BCAR3	27.6135	-1.48599	1.5844e-13
7705	ZNF146	129.817	-1.01133	2.20156e-13
6319	SCD	585.968	-0.863089	2.29694e-13
6193	RPS5	1109.28	-1.18424	2.54806e-13
10969	EBNA1BP2	265.755	-1.7891	2.62575e-13
7532	YWHAG	423.516	-0.666953	2.70939e-13
4839	NOP2	84.1963	-1.81352	2.73535e-13
51154	MRTO4	254.363	-1.7034	3.03927e-13
84154	RPF2	84.6153	-1.81907	3.1748e-13
8851	CDK5R1	12.4352	-1.16522	3.2414e-13
57561	ARRDC3	39.2402	0.558413	3.53647e-13
83732	RIOK1	73.1181	-1.61038	3.59005e-13
6009	RHEB	415.95	-0.744484	3.63635e-13
51441	YTHDF2	219.855	-0.615741	3.98099e-13
81929	SEH1L	106.11	-1.69465	4.07236e-13
6206	RPS12	3145.95	-0.658855	4.21533e-13
51082	POLR1D	130.372	-1.13851	5.18702e-13
84306	PDCD2L	45.0326	-2.02422	5.45846e-13
23082	PPRC1	33.8477	-1.88591	5.83082e-13
6152	RPL24	1260	-0.877353	8.65915e-13
7416	VDAC1	223.943	-1.56544	8.65915e-13
85028	SNHG12	57.0789	-0.799953	8.86855e-13
23367	LARP1	371.803	-0.88795	9.18397e-13
1968	EIF2S3	854.632	-1.19578	1.01966e-12
284098	PIGW	45.8241	-1.21528	1.11679e-12
85416	ZIC5	9.58796	-1.70731	1.13158e-12
805	CALM2	887.296	-0.51337	1.15013e-12
54471	MIEF1	136.779	-0.980166	1.28517e-12
51193	ZNF639	66.5596	-0.935429	1.40942e-12
51287	COA4	188.958	-1.68238	1.48376e-12
81037	CLPTM1L	425.664	-1.50264	1.48669e-12
6210	RPS15A	1129.7	-0.907302	1.52464e-12
7536	SF1	336.752	-0.889395	1.57465e-12
51116	MRPS2	156.32	-1.44506	1.58628e-12
54433	GAR1	279.092	-0.959058	2.28622e-12
64434	NOM1	88.1804	-1.24048	2.34815e-12
3276	PRMT1	323.683	-1.80921	2.4626e-12
7203	CCT3	633.666	-1.03902	2.83971e-12
79709	COLGALT1	169.681	-2.05017	3.02873e-12
6204	RPS10	2188.92	-0.941081	3.32094e-12
79943	ZNF696	30.451	-1.22257	3.45446e-12
647033	NA	191.192	-1.60007	3.45446e-12
1802	DPH2	109.928	-2.13981	3.58034e-12
8669	EIF3J	193.837	-1.22556	4.09537e-12
25929	GEMIN5	65.1582	-1.79926	4.5269e-12
51042	ZNF593	80.2138	-2.08315	5.54276e-12
29803	REPIN1	183.971	-0.938259	5.65042e-12
8187	ZNF239	9.09902	-2.35857	6.12109e-12
80324	PUS1	64.0752	-1.60608	6.71488e-12
55003	PAK1IP1	89.7242	-1.48726	7.10533e-12
6635	SNRPE	769.907	-0.813037	8.31615e-12
114908	TMEM123	122.884	-1.43756	8.53967e-12
8531	YBX3	204.958	-1.6823	9.01303e-12
3159	HMGA1	916.419	-1.01293	1.08555e-11
9319	TRIP13	123.146	-1.46141	1.10854e-11
50854	C6orf48	272.731	-0.515437	1.12472e-11
56902	PNO1	96.437	-1.53576	1.26943e-11
84881	RPUSD4	165.639	-1.57477	1.2798e-11
1937	EEF1G	1123.77	-1.12592	1.43318e-11
10642	IGF2BP1	206.285	-0.96632	1.4591e-11
573	BAG1	182.451	-1.10522	1.46741e-11
51602	NOP58	106.079	-1.59929	1.52899e-11
51651	PTRH2	63.2882	-1.11896	1.74437e-11
54955	C1orf109	29.5334	-1.13072	1.74437e-11
54107	POLE3	435.376	-0.742365	2.00272e-11
5831	PYCR1	419.267	-2.01694	2.00671e-11
55720	TSR1	93.6691	-1.76627	2.4582e-11
25845		45.7748	-1.33203	2.65715e-11
27113	BBC3	70.9695	-0.774961	3.01046e-11
3326	HSP90AB1	5280.29	-0.41082	3.30495e-11
6189	RPS3A	2062.63	-0.83484	3.53421e-11
6632	SNRPD1	631.152	-0.738968	4.29659e-11
134637	ADAT2	30.5414	-1.58988	5.38575e-11
3178	HNRNPA1	1893.86	-0.604457	5.45064e-11
92935	MARS2	12.0341	-1.63326	6.61601e-11
3837	KPNB1	743.827	-0.749137	7.26706e-11
10399	RACK1	1196.06	-1.05358	8.13024e-11
7262	PHLDA2	36.3234	-1.44461	9.76198e-11
9538	EI24	744.969	-0.653345	1.08712e-10
2194	FASN	367.995	-1.69078	1.13294e-10
23466	CBX6	116.674	-1.15724	1.20518e-10
643837	LINC01128	39.5673	-1.46092	1.25066e-10
4085	MAD2L1	135.929	-1.00809	1.25928e-10
2653	GCSH	311.249	-1.47165	1.31632e-10
9975	NR1D2	12.7022	-2.28963	1.40248e-10
9349	RPL23	1140.34	-0.861471	1.47249e-10
6191	RPS4X	1468.5	-0.880404	1.49174e-10
83879	CDCA7	125.533	-0.923549	1.65976e-10
1849	DUSP7	31.5356	-1.44221	1.73604e-10
6141	RPL18	1358.97	-0.999755	1.75716e-10
55363	HEMGN	404.698	0.448931	1.75716e-10
80218	NAA50	174.039	-1.07383	1.88252e-10
54888	NSUN2	235.704	-1.05706	2.02476e-10
55172	DNAAF2	24.3277	-1.33136	2.02476e-10
8886	DDX18	148.276	-1.60189	2.09331e-10
26468	LHX6	23.8502	-1.87945	2.12033e-10
23636	NUP62	175.779	-0.673315	2.51898e-10
51187	RSL24D1	235.035	-0.853986	2.52768e-10
4706	NDUFAB1	692.831	-0.823545	2.56553e-10
2288	FKBP4	169.05	-2.21499	2.96068e-10
22838	RNF44	36.9902	-1.70961	3.1846e-10
23076	RRP1B	123.257	-1.41945	3.3037e-10
51142	CHCHD2	3297.74	-0.462493	3.3037e-10
30000	TNPO2	68.8215	-1.37474	3.50887e-10
6136	RPL12	266.772	-1.11513	3.7045e-10
23642	NA	327.466	-0.417089	4.18238e-10
7114	TMSB4X	1620	0.499009	4.54781e-10
27297	CRCP	56.7318	-0.998334	5.1443e-10
203068	TUBB	1559.8	-0.492496	5.1495e-10
100526836	NA	132.653	-1.73786	5.39398e-10
6188	RPS3	4093.58	-0.696746	5.4511e-10
1977	EIF4E	195.225	-0.855343	5.54445e-10
10975	UQCR11	424.712	-1.42315	5.74878e-10
26135	SERBP1	1337.66	-1.0455	6.17059e-10
100507303	SNHG19	85.3259	-0.803653	6.26389e-10
51119	SBDS	190.728	-0.734742	6.49185e-10
11222	MRPL3	209.737	-1.21286	6.59043e-10
9768	PCLAF	430.438	0.800168	6.81434e-10
3757	KCNH2	1045.92	-0.60955	8.3461e-10
2171	FABP5	48.8693	-2.42106	9.94649e-10
10694	CCT8	758.574	-0.76808	1.00256e-09
3068	HDGF	863.862	-0.642471	1.01823e-09
6129	RPL7	914.752	-1.0946	1.14078e-09
90850	ZNF598	111.565	-1.38333	1.15579e-09
2697	GJA1	19.0207	-2.50692	1.28972e-09
3735	KARS	345.005	-1.08742	1.30588e-09
6122	RPL3	1597.45	-0.823421	1.42114e-09
65083	NOL6	127.517	-1.65929	1.42114e-09
26608	TBL2	64.1322	-1.38801	1.45756e-09
28969	BZW2	251.195	-1.20259	1.45756e-09
4191	MDH2	661.903	-1.1458	2.02863e-09
131474	CHCHD4	111.127	-0.938417	2.14737e-09
4282	MIF	410.757	-2.14547	2.23922e-09
3725	JUN	51.5474	0.511653	2.24015e-09
7019	TFAM	188.812	-0.70468	2.25277e-09
7295	TXN	526.479	-0.913263	2.32519e-09
84790	TUBA1C	2000.42	-0.379048	2.373e-09
57673	BEND3	13.8015	-1.44516	2.58427e-09
54552	GNL3L	176.407	-1.64112	2.58686e-09
6230	RPS25	1052.73	-0.98605	2.65451e-09
64928	MRPL14	308.328	-0.987862	2.80491e-09
10921	RNPS1	451.634	-0.649878	3.01457e-09
9933	PUM3	38.4437	-1.93974	3.21963e-09
375061	FAM89A	58.3557	-1.37102	3.305e-09
26769	NA	10.6859	-1.27881	3.49707e-09
9334	B4GALT5	167.602	-0.794914	3.55036e-09
293	SLC25A6	760.753	-0.630648	3.72571e-09
55326	AGPAT5	58.3189	-1.45405	3.77239e-09
7965	AIMP2	109.747	-1.16413	3.98872e-09
6165	RPL35A	1735.3	-0.622392	4.08799e-09
11080	DNAJB4	12.3022	0.921067	4.36793e-09
54865	GPATCH4	169.288	-1.51946	4.37792e-09
171568	POLR3H	70.5921	-2.29138	5.02576e-09
60436	TGIF2	29.5503	-1.87576	5.14637e-09
2543	GAGE1	241.464	-2.0961	5.60777e-09
79960	JADE1	49.1104	-0.708497	5.86838e-09
390916	NUDT19	47.0315	-0.86982	5.9788e-09
84650	EBPL	78.4565	-2.11847	6.06267e-09
135293	PM20D2	34.5515	-2.08273	6.18044e-09
10884	MRPS30	121.136	-1.07306	6.24351e-09
471	ATIC	169.981	-1.75718	6.29701e-09
57645	POGK	57.625	-1.3614	6.82323e-09
2101	ESRRA	56.1598	-1.64206	7.0599e-09
81567	TXNDC5	130.523	-1.66296	7.24371e-09
192111	PGAM5	164.005	-1.11445	7.69852e-09
5822	PWP2	43.2252	-1.91433	8.21428e-09
10885	WDR3	93.3442	-1.90963	8.21428e-09
8668	EIF3I	492.055	-1.09047	8.73844e-09
6526	SLC5A3	71.689	-0.920555	9.21825e-09
100506305	LINC00958	186.392	-0.667842	9.35138e-09
116228	COX20	107.84	-1.28698	1.04378e-08
57532	NUFIP2	86.0336	-0.651722	1.07491e-08
10452	TOMM40	183.353	-1.82042	1.33268e-08
25764	HYPK	253.778	-1.20894	1.37395e-08
140809	SRXN1	109.442	-0.767771	1.49403e-08
204	AK2	352.13	-1.55459	1.5886e-08
10929	SRSF8	100.016	-0.913246	1.60557e-08
3021	H3F3B	952.787	0.353801	1.64246e-08
1975	EIF4B	554.386	-0.657477	1.85279e-08
3843	IPO5	199.525	-1.57085	2.04734e-08
728658	RPL13AP5	873.436	-1.23557	2.18739e-08
23516	SLC39A14	68.7859	-1.31372	2.34901e-08
3614	IMPDH1	74.4016	-2.11401	2.4445e-08
6059	ABCE1	185.756	-1.10569	2.4445e-08
54543	TOMM7	756.607	-1.05299	2.49438e-08
3151	HMGN2	2020.44	0.48826	2.53967e-08
29088	MRPL15	192.066	-0.780507	2.56389e-08
57587	CFAP97	52.105	-1.48716	2.6275e-08
6173	RPL36A	632.652	-1.0093	2.67179e-08
100293516	ZNF587B	19.9299	-1.62701	2.80829e-08
10360	NPM3	296.026	-1.44195	2.84936e-08
1678	TIMM8A	31.6566	-1.65871	2.86828e-08
27000	DNAJC2	101.254	-1.48846	2.96206e-08
23277	CLUH	97.0247	-2.03881	3.04673e-08
6147	RPL23A	731.235	-0.967818	3.09923e-08
55228	PNMA8A	72.3553	-1.43166	3.2665e-08
153364	MBLAC2	27.1401	-1.40565	3.28265e-08
11137	PWP1	144.188	-1.52848	3.28476e-08
57510	XPO5	190.427	-1.26537	3.36381e-08
3312	HSPA8	3388.7	-0.432161	3.55002e-08
22934	RPIA	76.1741	-1.58693	3.64878e-08
134266	GRPEL2	30.1152	-0.872015	3.64878e-08
64794	DDX31	35.3408	-1.26044	3.7368e-08
6611	SMS	337.545	-1.24198	3.77145e-08
1503	CTPS1	108.444	-1.54066	4.00455e-08
7316	UBC	551.462	0.393537	4.01087e-08
8645	KCNK5	29.9215	-1.02363	4.15068e-08
4335	MNT	24.3883	-1.68339	4.5168e-08
6134	RPL10	1263.05	-0.84599	4.58674e-08
79850	FAM57A	20.5436	-1.83613	4.85091e-08
1965	EIF2S1	129.736	-1.0028	4.91902e-08
60488	MRPS35	172.314	-0.836818	4.91902e-08
3646	EIF3E	526.199	-1.03274	4.95408e-08
79073	TMEM109	154.453	-0.818387	5.05402e-08
10061	ABCF2	182.581	-1.46966	5.39363e-08
55854	ZC3H15	178.644	-1.05454	5.44909e-08
5202	PFDN2	132.22	-0.931332	5.57457e-08
8704	B4GALT2	100.937	-1.83613	5.59639e-08
142	PARP1	294.292	-0.992303	6.31867e-08
106635539	NA	182.157	-1.60361	6.53776e-08
106635540	NA	182.157	-1.60361	6.53776e-08
9775	EIF4A3	242.329	-0.668334	6.57238e-08
9318	COPS2	115.838	-0.949453	6.60947e-08
56910	STARD7	419.287	-0.61016	6.65216e-08
112970	KTI12	30.6266	-0.727431	6.82396e-08
1075	CTSC	216.496	-1.24005	8.53898e-08
116064	LRRC58	50.7106	-1.41623	8.88196e-08
8664	EIF3D	394.327	-0.819713	9.47213e-08
116988	AGAP3	196.48	-0.965889	9.72836e-08
55787	TXLNG	41.1813	-1.17403	1.08714e-07
9841	ZBTB24	28.1597	-1.0852	1.10935e-07
10988	METAP2	356.751	-0.654901	1.11928e-07
23401	FRAT2	50.1335	-0.914357	1.17195e-07
23196	FAM120A	281.889	-0.66632	1.18439e-07
292	SLC25A5	549.958	-0.685668	1.25947e-07
5411	PNN	84.6973	-0.866702	1.28814e-07
10204	NUTF2	232.566	-1.16114	1.31073e-07
10614	HEXIM1	51.0016	0.702672	1.47038e-07
6142	RPL18A	871.318	-1.45074	1.51818e-07
55847	CISD1	166.323	-1.06743	1.53652e-07
54989	ZNF770	119.495	-0.692517	1.63587e-07
7388	UQCRH	1703.56	-0.585929	1.72035e-07
389362	PSMG4	104.137	-1.92747	1.72243e-07
10541	ANP32B	1617.94	-0.37706	1.83741e-07
10523	CHERP	157.497	-0.756071	2.21711e-07
51759	C9orf78	446.433	-0.669578	2.26092e-07
5621	PRNP	42.8629	-1.36543	2.26208e-07
162979	ZNF296	4.12171	-2.2103	2.35297e-07
10557	RPP38	22.1558	-1.05652	2.39223e-07
191	AHCY	194.659	-1.9593	2.40725e-07
57541	ZNF398	29.2968	-0.877482	2.45325e-07
92856	IMP4	82.0712	-1.62395	2.58987e-07
92715	DPH7	55.0762	-1.18315	2.64238e-07
6541	SLC7A1	68.7922	-1.10653	2.72757e-07
9955	HS3ST3A1	33.6445	-0.994166	2.73775e-07
7086	TKT	341.547	-1.61913	2.86625e-07
8761	PABPC4	235.364	-0.617439	2.93187e-07
3183	HNRNPC	889.456	-0.462157	3.33104e-07
90871	DMAC1	185.813	-1.20055	3.3465e-07
23016	EXOSC7	110.486	-1.0888	3.50587e-07
4860	PNP	68.6755	-1.48709	3.68565e-07
10054	UBA2	421.844	-0.637256	3.76093e-07
6924	ELOA	77.9582	-0.773043	3.9101e-07
79072	FASTKD3	34.7396	-1.10503	3.99058e-07
10430	TMEM147	351.403	-1.66498	4.00438e-07
7803	PTP4A1	384.302	-0.461906	4.17926e-07
5900	RALGDS	59.3973	-1.08836	4.46412e-07
10813	UTP14A	32.6861	-1.80378	4.49113e-07
2030	SLC29A1	268.796	-1.23634	4.64596e-07
54921	CHTF8	186.691	0.582023	4.69457e-07
7546	ZIC2	24.6459	-0.845938	4.81936e-07
4609	MYC	123.032	0.360246	4.82642e-07
51495	HACD3	226.571	-0.787779	5.06949e-07
6135	RPL11	958.217	-0.890544	5.26285e-07
26520	TIMM9	78.2676	-1.23078	5.29663e-07
79680	RTL10	82.4215	-0.91591	5.32624e-07
54475	NLE1	26.2161	-2.13046	5.38108e-07
64841	GNPNAT1	62.8434	-1.31661	5.41902e-07
51263	MRPL30	168.244	-0.943117	5.44893e-07
6205	RPS11	2130.08	-0.778328	5.66578e-07
10560	SLC19A2	17.3115	-1.07359	5.81911e-07
100505738	MIR4458HG	25.7627	-1.31917	5.85922e-07
26521	TIMM8B	366.12	-0.828641	5.97893e-07
11091	WDR5	155.567	-0.839053	6.22386e-07
8662	EIF3B	327.577	-1.41211	6.36817e-07
29968	PSAT1	131.001	-1.31899	6.36817e-07
84992	PIGY	89.5497	-0.923926	6.36817e-07
3842	TNPO1	291.01	-0.605355	6.49607e-07
100996939	PYURF	91.3245	-0.923467	6.78293e-07
9141	PDCD5	246.967	-1.29438	6.81302e-07
58478	ENOPH1	63.8121	-1.23785	7.35431e-07
55127	HEATR1	95.123	-1.45145	7.41137e-07
51060	TXNDC12	128.244	-0.632401	7.43523e-07
50628	GEMIN4	54.984	-1.06614	7.52728e-07
637	BID	80.0717	-1.56608	7.6969e-07
54802	TRIT1	64.778	-1.12731	7.79731e-07
51073	MRPL4	113.853	-1.43474	7.87399e-07
5223	PGAM1	365.161	-0.739638	7.9627e-07
1207	CLNS1A	241.023	-1.13645	7.98252e-07
3006	HIST1H1C	800.332	0.5953	8.17568e-07
5245	PHB	218.239	-1.39029	8.31017e-07
91298	C12orf29	35.855	-1.26749	8.31017e-07
90861	JPT2	210.075	-0.995432	8.75511e-07
112858	TP53RK	47.9911	-0.928494	8.75511e-07
100287932	TIMM23	209.571	-0.838166	8.75511e-07
79047	KCTD15	16.8802	-1.92607	8.83518e-07
1984	EIF5A	140.725	-1.6209	9.0684e-07
64979	MRPL36	106.653	-0.922884	1.00183e-06
8624	PSMG1	245.831	-1.09642	1.03415e-06
677	ZFP36L1	82.9853	-0.393072	1.06632e-06
57602	USP36	30.2086	-1.36766	1.08297e-06
10434	LYPLA1	237.123	-1.0148	1.0833e-06
11335	CBX3	546.217	-0.590421	1.08359e-06
10591	DNPH1	219.863	-1.59127	1.09876e-06
5860	QDPR	77.5906	-1.44192	1.10699e-06
661	POLR3D	38.8098	-1.72085	1.12829e-06
80775	TMEM177	43.3613	-1.38425	1.16497e-06
10269	ZMPSTE24	108.807	-1.15659	1.21741e-06
3280	HES1	7.1193	-1.13814	1.26034e-06
11224	RPL35	1155.9	-1.41777	1.29445e-06
255877	BCL6B	11.6939	-2.16885	1.32549e-06
8140	SLC7A5	204.546	-0.993381	1.36588e-06
51335	NGRN	240.783	-0.579735	1.45229e-06
5134	PDCD2	278.624	-0.68563	1.45583e-06
55170	PRMT6	64.4328	-0.885045	1.5907e-06
8602	NOP14	79.8402	-1.34749	1.59518e-06
9960	USP3	31.0634	-1.38171	1.62258e-06
83855	KLF16	30.4279	-1.84436	1.65567e-06
5437	POLR2H	145.408	-1.04347	1.66717e-06
54918	CMTM6	85.6948	0.483094	1.66717e-06
8351	HIST1H3D	45.5866	0.839479	1.68912e-06
55922	NKRF	30.8866	-1.16415	1.76735e-06
55379	LRRC59	231.779	-0.878502	1.81719e-06
10549	PRDX4	105.765	-1.73	1.88291e-06
84259	DCUN1D5	140.256	-0.876137	1.92604e-06
54680	ZNHIT6	43.0765	-1.2246	2.02011e-06
55352	COPRS	136.278	-1.06607	2.10427e-06
118460	EXOSC6	89.4945	-0.758814	2.11379e-06
79791	FBXO31	13.6353	-1.91706	2.12256e-06
7531	YWHAE	433.176	-0.662044	2.15206e-06
9875	URB1	55.6299	-1.34646	2.22268e-06
6133	RPL9	819.585	-0.911347	2.34299e-06
51126	NAA20	94.6386	-1.26871	2.34673e-06
55527	FEM1A	73.9008	-0.645752	2.50534e-06
5496	PPM1G	252.574	-0.827514	2.50952e-06
4234	METTL1	34.4886	-1.78585	2.67858e-06
65220	NADK	106.876	-1.00916	2.68893e-06
10440	TIMM17A	268.785	-0.541764	2.70214e-06
283951	C16orf91	45.3807	-0.842035	2.70214e-06
7690	ZNF131	77.9294	-0.540566	2.71216e-06
10953	TOMM34	133.744	-0.962135	2.73623e-06
51010	EXOSC3	203.573	-0.583784	2.92538e-06
2114	ETS2	41.0121	-0.652679	3.00885e-06
54928	IMPAD1	86.7457	-0.85837	3.19113e-06
54733	SLC35F2	68.5686	-1.57251	3.26525e-06
51018	RRP15	141.566	-0.738802	3.38516e-06
81034	SLC25A32	62.5476	-1.09052	3.39117e-06
1717	DHCR7	132.081	-1.20279	3.51572e-06
1974	EIF4A2	356.265	-0.366436	3.52271e-06
3376	IARS	280.353	-0.869504	3.53489e-06
10514	MYBBP1A	70.3397	-2.21601	3.84058e-06
64207	IRF2BPL	31.3143	-0.82132	3.91631e-06
5216	PFN1	519.223	-0.811637	3.958e-06
169714	QSOX2	27.9839	-1.41926	4.05384e-06
55794	DDX28	51.4049	-0.691316	4.08905e-06
65260	COA7	29.1285	-1.13662	4.08905e-06
9603	NFE2L3	8.50041	-1.77288	4.16646e-06
84365	NIFK	145.662	-1.90094	4.45178e-06
116150	NUS1	153.426	-0.794032	4.59614e-06
84864	RIOX2	37.7051	-1.69949	4.66103e-06
102466854	MIR7705	357.105	-0.704045	4.69149e-06
8312	AXIN1	42.074	-1.2026	4.78559e-06
79590	MRPL24	77.5731	-1.96875	4.8542e-06
65265	C8orf33	85.6554	-1.17081	5.30465e-06
28231	SLCO4A1	22.2308	-2.12476	5.42895e-06
83743	GRWD1	80.5758	-1.27891	5.42895e-06
55723	ASF1B	164.261	0.65606	5.45404e-06
9136	RRP9	34.9442	-2.28528	5.75016e-06
80745	THUMPD2	25.0397	-0.864452	5.84405e-06
8884	SLC5A6	156.058	-1.24228	5.91739e-06
10236	HNRNPR	378.648	-0.655831	6.04031e-06
151230	KLHL23	92.3027	-0.942471	6.7898e-06
100526832	KLHL23	92.3027	-0.942471	6.7898e-06
7993	UBXN8	81.4028	-0.833729	6.87258e-06
145853	C15orf61	64.0891	-0.763291	7.05806e-06
92399	MRRF	49.4961	-1.22296	7.14589e-06
2107	ETF1	223.231	-0.814203	7.33763e-06
9518	GDF15	66.9284	0.366056	7.43433e-06
51278	IER5	83.7747	0.341151	7.53363e-06
55435	AP1AR	19.3479	-1.27305	7.53363e-06
25940	FAM98A	152.701	-1.09898	7.77001e-06
7372	UMPS	93.6976	-0.82013	7.78817e-06
136	ADORA2B	17.7551	-1.46871	7.79437e-06
6722	SRF	116.904	-0.640378	7.79437e-06
10728	PTGES3	993.607	-0.474211	7.84187e-06
5198	PFAS	95.4112	-1.79488	7.93691e-06
100216546	NA	6.35225	0.911796	8.20705e-06
51096	UTP18	67.1406	-1.36436	8.22461e-06
85236	HIST1H2BK	2013.03	0.352596	8.34972e-06
55149	MTPAP	43.4815	-0.835912	8.46997e-06
84522	JAGN1	112.721	-0.623307	8.54135e-06
100505573	INAFM2	26.423	-1.30909	8.58165e-06
6574	SLC20A1	160.795	-0.564954	8.71611e-06
9791	PTDSS1	189.402	-0.958544	8.9535e-06
6446	SGK1	21.3887	0.48981	9.3025e-06
5430	NA	129.999	0.640437	9.40594e-06
81539	SLC38A1	129.801	-0.867724	9.47168e-06
57666	FBRSL1	65.6472	-1.62687	9.4771e-06
6155	RPL27	994.253	-0.84092	9.88494e-06
84678	KDM2B	80.9933	-1.01315	1.01821e-05
54977	SLC25A38	63.9844	-0.839296	1.05124e-05
26225	ARL5A	187.549	-0.678816	1.14004e-05
64225	ATL2	95.9357	-0.64773	1.14726e-05
112724	RDH13	44.6842	-1.46151	1.14726e-05
9377	COX5A	538.078	-0.703985	1.19896e-05
10978	CLP1	35.514	-0.788402	1.19896e-05
50999	TMED5	87.6864	-0.948765	1.20697e-05
3838	KPNA2	304.53	-0.488543	1.21026e-05
143244	EIF5AL1	80.2058	-1.81099	1.22259e-05
23119	HIC2	380.685	-0.313135	1.23275e-05
92745	SLC38A5	262.503	-1.93272	1.23818e-05
3337	DNAJB1	145.235	0.480278	1.26738e-05
57711	ZNF529	10.195	-1.33534	1.32252e-05
10221	TRIB1	17.6012	-0.784763	1.36648e-05
8570	KHSRP	1003.96	-0.43629	1.42947e-05
64417	TMEM267	22.5129	-1.10243	1.50013e-05
169200	TMEM64	40.1946	-0.601197	1.55277e-05
57062	DDX24	99.2262	-1.04195	1.58701e-05
10248	POP7	230.301	-0.520411	1.61746e-05
91369	ANKRD40	45.1171	-0.799061	1.62188e-05
14	AAMP	208.9	-1.10945	1.62642e-05
9618	TRAF4	70.8499	-0.919791	1.63016e-05
64981	MRPL34	114.336	-0.840703	1.67247e-05
38	ACAT1	176.399	-1.13249	1.77093e-05
55706	NDC1	210.767	-0.80754	1.78376e-05
25873	RPL36	1345.27	-1.30442	1.81933e-05
488	ATP2A2	312.24	-0.526185	1.8196e-05
7184	HSP90B1	565.84	-0.6868	1.82266e-05
64710	NUCKS1	664.04	0.390875	1.91828e-05
8445	DYRK2	27.9558	-0.953327	1.99222e-05
5141	PDE4A	27.1279	-1.54865	2.0055e-05
26151	NAT9	29.6504	-2.08639	2.10685e-05
10102	TSFM	87.147	-0.920898	2.22889e-05
1039	CDR2	25.3368	-0.830186	2.32437e-05
2280	FKBP1A	254.2	-1.56893	2.4074e-05
125228	FAM210A	25.9618	-1.36712	2.47676e-05
7975	MAFK	18.3096	-1.4854	2.48599e-05
9868	TOMM70	154.525	-0.685663	2.49385e-05
552900	BOLA2B	257.163	-1.73858	2.5446e-05
552900	BOLA2	257.163	-1.73858	2.5446e-05
79039	DDX54	176.203	-0.922817	2.57196e-05
100506548	NA	41.6515	-0.997305	2.59858e-05
159	ADSS	46.51	-1.53812	2.60171e-05
54460	MRPS21	246.657	-0.940706	2.65122e-05
6633	SNRPD2	573.376	-0.882381	2.66912e-05
8725	URI1	108.23	-1.14547	2.66912e-05
7490	WT1	29.242	-0.954631	2.77672e-05
25907	TMEM158	325.978	-0.589979	2.78803e-05
10915	TCERG1	84.5593	-1.01415	2.91646e-05
440574	MINOS1	257.809	-0.916976	3.06732e-05
100505616	SNHG21	26.4589	-1.0884	3.08393e-05
9532	BAG2	85.7253	-0.737205	3.17992e-05
246243	RNASEH1	102.652	-0.92843	3.22067e-05
84798	C19orf48	75.8643	-1.19323	3.2679e-05
64318	NOC3L	44.1645	-1.65395	3.30299e-05
342538	NACA2	233.659	-0.751252	3.32169e-05
1176	AP3S1	126.681	-1.30934	3.47827e-05
10525	HYOU1	311.339	-0.789128	3.59441e-05
993	CDC25A	81.265	-0.598716	3.65902e-05
51406	NOL7	285.124	-0.74528	3.65902e-05
10016	PDCD6	313.707	-0.907902	3.67873e-05
286336	FAM78A	27.1178	-1.15178	3.71076e-05
92345	NAF1	27.7044	-1.46597	3.8298e-05
84262	PSMG3	147.251	-0.617151	3.87848e-05
10051	SMC4	131.298	0.585123	3.88837e-05
8125	ANP32A	199.433	-0.701859	3.94848e-05
6747	SSR3	311.448	-0.723468	4.06833e-05
55718	POLR3E	71.644	-1.29318	4.09333e-05
3303	HSPA1A	1140.09	0.362966	4.41065e-05
7050	TGIF1	11.9023	-0.637337	4.44874e-05
10712	FAM189B	62.0884	-1.72755	4.44874e-05
55502	HES6	79.1983	-1.16283	4.44874e-05
51545	ZNF581	28.7284	-1.14138	4.49739e-05
23170	TTLL12	115.744	-1.47829	4.60924e-05
79691	QTRT2	13.1056	-1.52624	4.61843e-05
23590	PDSS1	26.6189	-1.00456	4.84003e-05
27079	RPUSD2	37.6875	-0.671854	4.94872e-05
55239	OGFOD1	83.3559	-1.09981	4.95754e-05
901	CCNG2	0.837363	1.84014	4.99025e-05
644096	SDHAF1	30.7745	-1.11372	5.08552e-05
515	ATP5F1	856.273	-0.465555	5.24838e-05
55795	PCID2	51.9753	-1.25282	5.32518e-05
9238	TBRG4	92.0521	-1.09684	5.44073e-05
112840	WDR89	15.2144	-1.22331	5.5385e-05
129401	NUP35	51.3232	-0.867367	5.67897e-05
6717	SRI	91.5793	-1.28815	5.85264e-05
8451	CUL4A	116.373	-1.18667	5.86239e-05
54915	YTHDF1	83.0818	-0.59682	5.86239e-05
27309	ZNF330	36.083	-1.20103	5.88596e-05
2308	FOXO1	10.419	-1.03271	6.04827e-05
3764	KCNJ8	4.71518	-1.21547	6.23877e-05
126382	NR2C2AP	20.0919	-1.262	6.29944e-05
140838	NANP	13.4074	-0.891016	6.48213e-05
7407	VARS	113.574	-1.9556	6.48558e-05
10424	PGRMC2	123.986	-0.929146	6.5629e-05
83480	PUS3	47.6953	-0.74816	6.83438e-05
6209	RPS15	1144.56	-0.879205	6.88207e-05
51603	METTL13	86.4159	-0.97979	6.95777e-05
55748	CNDP2	99.2446	-1.27251	6.99707e-05
654483	BOLA2B	247.176	-1.66824	7.25968e-05
5052	PRDX1	1102	-0.545761	7.27496e-05
2971	GTF3A	171.292	-1.31156	7.41556e-05
5612	THAP12	85.4952	-0.76975	7.49095e-05
51251	NT5C3A	71.9095	-0.930732	7.54347e-05
254528	MEIOB	146.964	-1.19661	7.56525e-05
865	CBFB	117.884	-0.82089	7.69113e-05
5987	TRIM27	66.7319	-1.02009	7.95782e-05
23760	PITPNB	132.815	-0.926328	7.95782e-05
54676	GTPBP2	75.6747	0.664306	8.06287e-05
8872	CDC123	167.738	-0.973232	8.13735e-05
83787	ARMC10	101.435	-1.18158	8.29322e-05
7417	VDAC2	474.585	-0.510889	8.67747e-05
53838	C11orf24	52.3819	-1.20102	8.70388e-05
1019	CDK4	266.437	-0.736597	8.74521e-05
6248	RSC1A1	10.0128	-1.47454	8.76384e-05
55651	NHP2	114.355	-1.80958	9.02727e-05
65997	RASL11B	1.79117	-1.81402	9.02727e-05
57169	ZNFX1	11.1448	-1.02191	9.23223e-05
3087	HHEX	64.7754	-0.603085	9.3898e-05
7570	ZNF22	138.01	-0.469969	9.45588e-05
2821	GPI	367.276	-1.24629	9.46699e-05
6627	NA	204.114	-0.745644	9.80162e-05
86	ACTL6A	134.404	-0.765944	9.88539e-05
5576	PRKAR2A	311.198	-0.581227	9.9867e-05
221830	TWISTNB	36.3372	-0.920838	9.9867e-05
5230	PGK1	472.408	-0.866058	0.0001024
51510	CHMP5	131.87	0.59226	0.00010266
56942	CMC2	116.861	-0.81296	0.000104718
252969	NEIL2	37.3429	-1.6798	0.000106934
64425	POLR1E	68.7114	-1.59234	0.000107475
1874	E2F4	118.345	-0.990401	0.000108347
140690	CTCFL	102.24	-0.890447	0.000108347
57470	LRRC47	151.576	-0.797607	0.000110712
23276	KLHL18	40.0847	-1.08371	0.000115443
55319	TMA16	32.3935	-1.24066	0.000118052
6426	SRSF1	418.773	-0.572894	0.000119688
7905	REEP5	152.244	-0.726268	0.000120727
10153	CEBPZ	89.292	-0.87647	0.000122475
91408	BTF3L4	82.3126	-0.654385	0.000125532
80314	EPC1	48.9073	0.351125	0.000127672
205251	LINC00116	30.2872	-0.93675	0.000128011
2597	GAPDH	1415.63	-0.665483	0.000130227
6790	AURKA	119.021	0.462256	0.000138758
388567	ZNF749	2.08617	-1.93396	0.000138758
4072	EPCAM	209.115	-0.771332	0.000139603
84705	GTPBP3	78.8215	-1.31612	0.000140613
2648	KAT2A	46.2437	-1.62001	0.000141576
10675	CSPG5	46.9102	-1.27434	0.000143109
388962	BOLA3	173.143	-0.848754	0.000143207
6144	RPL21	726.111	-0.979105	0.000143879
25879	DCAF13	92.1601	-1.51257	0.000145709
5664	PSEN2	35.1029	-1.46121	0.000146621
89890	KBTBD6	18.3797	-0.800169	0.000146621
10189	ALYREF	263.59	-0.551137	0.000147363
55183	RIF1	47.3768	-0.678105	0.000147363
55658	RNF126	94.3021	-0.893113	0.00014779
3066	HDAC2	314.849	-0.569864	0.000150189
80018	NAA25	45.8878	-0.782417	0.000151522
10135	NAMPT	105.913	-0.783158	0.000161043
2395	FXN	43.6814	-1.27182	0.000166446
158	ADSL	141.457	-1.38783	0.000167575
60386	SLC25A19	33.92	-1.52744	0.000169475
400506	KNOP1	51.0036	-1.11715	0.000169475
140883	ZNF280B	42.2183	-0.386891	0.000172351
5435	POLR2F	178.127	-0.976833	0.000175601
54934	KANSL2	45.9775	-0.483011	0.000178975
90378	NA	107.989	-0.918754	0.000178975
3601	IL15RA	18.3777	-0.929701	0.000182535
51499	TRIAP1	155.955	-0.514717	0.000185189
353	APRT	243.059	-1.82389	0.000186727
51631	LUC7L2	255.277	-0.462032	0.000189029
100996928	C7orf55-LUC7L2	255.277	-0.462032	0.000189029
23350	U2SURP	146.219	-0.691979	0.000189336
1967	EIF2B1	169.298	-0.93691	0.0001912
7284	TUFM	324.202	-1.08982	0.0001912
8899	PRPF4B	72.3799	-0.576027	0.000197158
2729	GCLC	26.8911	-1.0879	0.000200203
54534	MRPL50	69.32	-0.70004	0.000204149
83742	MARVELD1	53.8794	-1.36794	0.000204844
116028	NA	79.5359	0.634758	0.00020578
1665	DHX15	157.921	-0.655894	0.000206135
6478	SIAH2	59.2791	-0.533919	0.000210053
81892	SLIRP	312.592	-0.889959	0.000213161
5520	PPP2R2A	104.389	-0.619476	0.000213355
27304	MOCS3	11.1678	-1.09134	0.000221472
2553	GABPB1	24.4159	-0.843629	0.000222402
83607	AMMECR1L	21.1853	-0.734149	0.000226375
11072	DUSP14	32.8679	-0.754262	0.00023431
56647	BCCIP	163.489	-0.72557	0.000246328
3039	HBA1	1676.45	-0.804033	0.000249692
83858	ATAD3B	45.3437	-1.86702	0.000262474
9669	EIF5B	179.408	-0.701926	0.000263678
54517	PUS7	65.7611	-0.858861	0.000265765
10776	ARPP19	125.801	-0.495268	0.000265982
57095	PITHD1	196.332	-0.452409	0.000268351
3094	HINT1	1295.27	-0.386753	0.000272321
6231	RPS26	970.838	-0.649741	0.000272345
5292	PIM1	141.104	0.282656	0.000274034
51218	GLRX5	239.842	-0.626312	0.000274034
1615	DARS	322.665	-0.623755	0.000279628
51645	PPIL1	143.806	-0.611922	0.000279628
2193	FARSA	208.255	-1.05097	0.000279691
60496	AASDHPPT	134.863	-0.582871	0.000280555
7037	TFRC	752.204	-0.357133	0.000286502
5176	SERPINF1	107.808	-1.67515	0.000291075
51649	MRPS23	143.75	-0.568959	0.000291075
340719	NANOS1	6.44487	-1.44993	0.000291075
11244	ZHX1	100.963	-0.553246	0.000305313
54906	FAM208B	28.2006	-1.01229	0.000307792
389421	LIN28B	94.6611	-0.542393	0.000307868
432369	NA	318.138	-1.03423	0.000313609
11130	ZWINT	263.982	0.494899	0.000316848
47	ACLY	187.596	-0.967042	0.000319111
26094	DCAF4	22.6763	-1.48592	0.000319111
23223	RRP12	63.5543	-1.71699	0.00032004
51373	MRPS17	76.9547	-0.9722	0.000321858
29889	GNL2	72.1489	-1.30648	0.000327365
11260	XPOT	75.7239	-0.940351	0.000329312
4683	NBN	65.2023	-0.740063	0.000329995
84987	COX14	125.069	-1.09675	0.000329995
3190	HNRNPK	1270.61	-0.344304	0.000333662
55039	TRMT12	29.4881	-1.05261	0.000333819
3281	HSBP1	408.74	-0.685823	0.000337575
10412	NSA2	133.443	-0.807753	0.000338065
6875	TAF4B	25.1598	-0.768284	0.000340246
10197	PSME3	138.82	-1.03781	0.000345558
7205	TRIP6	87.1891	-1.09699	0.000345678
55353	LAPTM4B	808.808	-0.636737	0.000350689
8293	SERF1B	58.9687	-0.875683	0.000356921
8293	SERF1A	58.9687	-0.875683	0.000356921
728492	SERF1B	58.9687	-0.875683	0.000356921
116225	ZMYND19	50.7005	-1.22405	0.000357891
6497	SKI	36.6987	-0.876302	0.000359757
51524	TMEM138	25.3084	-0.816926	0.000359864
9898	UBAP2L	145.462	-0.827881	0.000363633
27166	PRELID1	176.692	-0.863192	0.000363633
728066	NA	45.9978	-0.910565	0.000363633
6241	RRM2	410.496	-0.357672	0.000370837
8667	EIF3H	417.524	-0.684081	0.000371598
100505761	RPARP-AS1	20.0709	-1.3621	0.000375525
26060	APPL1	26.2338	-1.40732	0.000376425
9797	TATDN2	78.4439	-0.807859	0.000377427
84231	TRAF7	104.84	-1.046	0.000377427
79101	TAF1D	14.6671	-1.39193	0.000379435
80308	FLAD1	49.6823	-1.29324	0.000379538
64975	MRPL41	104.255	-1.26266	0.000382221
55037	PTCD3	165.547	-0.743098	0.000386018
1745	DLX1	15.254	-0.768116	0.000388027
64968	MRPS6	134.317	-0.907202	0.000388027
100131205	NA	631.057	-0.866025	0.000391049
2521	FUS	1017.76	-0.460371	0.000391498
30812	SOX8	5.14294	-1.89575	0.000392641
153443	SRFBP1	18.7963	-1.07433	0.00039615
6625	SNRNP70	193.384	-0.856449	0.000405836
52	ACP1	326.501	-0.587811	0.00040734
80067	DCAF17	36.6487	-0.993132	0.000408038
56342	PPAN	39.5338	-1.45932	0.000412001
65108	MARCKSL1	220.647	-0.488046	0.000441564
25996	REXO2	149.353	-0.914009	0.000442939
2926	GRSF1	136.655	-0.711222	0.000444892
6491	STIL	43.8007	0.532103	0.000449846
5978	REST	18.5091	-0.687835	0.000453272
6631	SNRPC	457.213	-0.60371	0.000460061
23087	TRIM35	15.7717	-0.985531	0.000460297
84246	MED10	122.614	-0.478543	0.000477132
55308	DDX19A	80.1647	-1.07615	0.000486759
79918	SETD6	29.353	-1.00471	0.000486981
100169951	NA	663.285	-0.286173	0.000489227
100169952	NA	663.285	-0.286173	0.000489227
100169953	NA	663.285	-0.286173	0.000489227
100169954	NA	663.285	-0.286173	0.000489227
100169955	NA	663.285	-0.286173	0.000489227
100169956	NA	663.285	-0.286173	0.000489227
100169957	NA	663.285	-0.286173	0.000489227
100169958	NA	663.285	-0.286173	0.000489227
100170216	NA	663.285	-0.286173	0.000489227
100191063	NA	663.285	-0.286173	0.000489227
55041	PLEKHB2	93.7323	-0.730547	0.000492937
79980	DSN1	72.6269	0.868605	0.000496809
60528	ELAC2	142.969	-1.13879	0.000498341
79001	VKORC1	92.0602	-1.30701	0.000509
6185	RPN2	336.101	-0.80402	0.000509946
1981	EIF4G1	229.649	-0.859854	0.000513696
57478	USP31	10.3652	-1.10192	0.000525555
25915	NDUFAF3	51.8659	-1.79347	0.000530347
10130	PDIA6	697.101	-0.556124	0.000557042
55544	RBM38	111.96	-0.542098	0.000557244
91748	ELMSAN1	22.6421	-0.602707	0.000558706
5597	MAPK6	144.602	-0.401508	0.000562899
347862	GATD1	49.5698	-1.47871	0.000569971
6615	SNAI1	8.05472	-0.82052	0.000583904
2744	GLS	48.9841	-0.966127	0.000587017
9782	MATR3	227.454	-0.521882	0.000587548
9782		227.454	-0.521882	0.000587548
56926	NCLN	150.89	-1.40201	0.000596076
1027	CDKN1B	34.6112	0.442029	0.000597331
5814	PURB	46.6447	-0.658656	0.000606667
55759	WDR12	63.062	-1.15165	0.000607923
7469	NELFA	69.9976	-0.793945	0.000621917
89958	SAPCD2	76.5494	-1.54068	0.000626096
79711	IPO4	60.9108	-1.66458	0.000630052
6637	SNRPG	995.139	-0.367574	0.000633952
11315	PARK7	445.714	-0.660519	0.000638155
6675	UAP1	120.968	-0.761349	0.000640385
1855	DVL1	95.7367	-1.28575	0.000640409
155061	ZNF746	44.5883	-0.630934	0.000641049
9557	CHD1L	126.603	-0.905571	0.000658283
9493	KIF23	49.5008	-0.614704	0.000660244
9295	SRSF11	184.814	-0.494317	0.000660966
271	AMPD2	48.3214	-1.65371	0.000674663
55119	PRPF38B	47.5891	-0.531211	0.000675014
101927715	LINC01029	83.7003	-1.05578	0.000683054
102157402	AK6	100.599	-0.801345	0.000703178
56994	CHPT1	315.094	-0.57955	0.000710493
56993	TOMM22	218.244	-0.616147	0.00073134
150275	CCDC117	61.1047	0.479376	0.000734592
6159	RPL29	376.102	-0.984068	0.00073743
10539	GLRX3	192.461	-1.12121	0.00076001
1594	CYP27B1	4.18261	-1.67481	0.000763261
57003	CCDC47	164.802	-0.638908	0.000773712
220869	CBWD5	36.7811	-0.927828	0.000781135
138199	CARNMT1	41.7109	-1.19999	0.000789483
9592	IER2	267.261	-0.275475	0.000797926
220992	ZNF485	2.47283	-1.81117	0.000802406
59345	GNB4	88.3102	-0.803187	0.000805496
283459	GATC	81.7731	-0.838872	0.000810067
79752	ZFAND1	22.5067	-1.0055	0.000816474
7327	UBE2G2	196.736	-1.33292	0.000835198
58517	RBM25	61.4911	-0.754336	0.000836282
11004	KIF2C	143.714	0.541572	0.000838769
27106	ARRDC2	21.5031	-1.19137	0.000845538
6945	MLX	33.8438	-0.845809	0.000845822
7874	USP7	173.796	-0.589028	0.000845822
10018	BCL2L11	48.8183	-0.351114	0.000860569
8894	EIF2S2	423.243	-0.473558	0.000865335
3177	SLC29A2	42.2828	-1.50697	0.00087348
283596	NA	15.2001	-1.02901	0.000875002
64793	CEP85	33.211	-0.802572	0.000875963
7764	ZNF217	23.5038	0.369425	0.000883674
476	ATP1A1	464.708	-0.55642	0.000901366
55052	MRPL20	297.625	-0.753321	0.000921363
7090	TLE3	38.3368	-0.916686	0.000928236
790	CAD	74.731	-1.04552	0.000930079
53834	FGFRL1	28.0947	-1.31596	0.000939587
23299	BICD2	36.7651	-1.05769	0.000956296
6880	TAF9	166.418	-0.457953	0.000956816
27097	TAF5L	60.679	-0.454416	0.000969696
6431	SRSF6	238.82	-0.372717	0.000975815
51056	LAP3	43.3312	-1.36872	0.000975815
8607	RUVBL1	149.551	-1.01644	0.000990722
1737	DLAT	175.274	-0.515571	0.000993239
83667	SESN2	46.4519	0.637493	0.00101005
10672	GNA13	46.3394	-0.627933	0.00101092
7866	IFRD2	80.9382	-1.02795	0.00101653
10049	DNAJB6	352.521	-0.377242	0.00103902
9277	WDR46	54.8802	-1.58823	0.00105538
131076	CCDC58	45.2022	-0.980413	0.00106068
10907	TXNL4A	161.396	-0.959658	0.00106869
8427	ZNF282	50.0829	-0.866337	0.00106994
27242	TNFRSF21	16.0003	-1.16719	0.00107113
112616	CMTM7	102.676	-1.29758	0.0011049
170394	PWWP2B	8.65313	-1.42354	0.00111207
100506469	TMEM147-AS1	9.67366	-1.69514	0.00111207
79609	VCPKMT	10.9336	-0.769981	0.0011217
56905	C15orf39	18.3468	-1.10622	0.00112878
57001	SDHAF3	66.0713	-0.88873	0.00113296
84135	UTP15	65.4577	-0.853889	0.00114047
132625	ZFP42	10.8659	-0.95344	0.00114047
163859	SDE2	74.4954	-0.315075	0.00114047
4677	NARS	168.59	-0.625656	0.00115785
10942	PRSS21	121.824	-1.64825	0.00116285
79728	PALB2	23.6897	-0.591113	0.00116555
11259	FILIP1L	0.258484	1.74324	0.00120266
57696	DDX55	24.7181	-0.899959	0.00120499
23204	ARL6IP1	217.601	0.359602	0.00120628
4189	DNAJB9	14.7362	-0.475573	0.00122051
1854	DUT	400.052	-0.482508	0.00123575
85456	TNKS1BP1	17.1304	-1.58935	0.00126009
51569	UFM1	99.3754	-0.696604	0.0012691
29950	SERTAD1	28.4604	0.548026	0.00127233
51444	RNF138	58.3554	-0.594119	0.0012785
138151	NACC2	40.3046	-0.652511	0.0012785
57546	PDP2	25.1945	-0.877064	0.00128655
100170841	EPOP	20.6109	-1.08815	0.00129528
10146	G3BP1	204.374	-0.5535	0.00131289
56997	COQ8A	25.6891	-1.27501	0.00132054
4637	MYL6	515.844	0.513118	0.00132146
8651	SOCS1	9.40312	0.54541	0.00132146
387338	NSUN4	52.6226	-0.780152	0.00132146
84254	CAMKK1	7.48862	-1.45644	0.00132776
55161	TMEM33	107.178	-0.697982	0.00136302
6158	RPL28	551.714	-0.936621	0.00137738
79828	METTL8	79.6838	-0.882909	0.00140117
5686	PSMA5	270.328	-0.644449	0.00141719
84858	ZNF503	9.82706	-0.684203	0.00141719
100652748	TIMM23B	12.596	-1.21685	0.00144333
195827	AAED1	24.8098	-0.993654	0.00145119
11052	CPSF6	146.744	-0.727385	0.00147061
84128	WDR75	46.4887	-1.01916	0.0014721
26039	SS18L1	21.1577	-0.96463	0.00149747
3344	FOXN2	16.9754	-0.680087	0.00152195
54968	TMEM70	117.875	-0.500308	0.00155156
51727	CMPK1	186.943	-0.72716	0.00155915
54726	OTUD4	28.7825	-0.834659	0.00156037
975	CD81	278.673	-0.946176	0.00157298
9854	C2CD2L	30.4739	-0.829245	0.00158324
6868	ADAM17	99.1685	-0.628401	0.00160166
64114	TMBIM1	67.2289	-0.717587	0.00160166
55330	BLOC1S4	36.9626	-0.580073	0.00160226
112849	L3HYPDH	20.3816	-1.33708	0.00160468
26073	POLDIP2	141.186	-0.869909	0.00160502
3654	IRAK1	104.769	-1.44174	0.0016083
57761	TRIB3	60.6224	-0.779572	0.00163924
22856	CHSY1	28.4446	-0.678156	0.0016742
79000	AUNIP	22.8086	-0.782022	0.0016742
101954264	RNVU1-4	1.44312	1.39785	0.00171204
9329	GTF3C4	95.1813	-0.443911	0.00175115
9529	BAG5	43.2323	-0.63206	0.00175545
54345	SOX18	6.49552	-0.957501	0.00175992
51661	FKBP7	8.79311	-1.46238	0.00178288
23645	PPP1R15A	66.5292	0.258713	0.00178626
388753	COA6	73.4681	-0.709589	0.00181237
116843	SLC18B1	99.621	-1.01771	0.00183284
83759	RBM4B	9.68266	0.762053	0.00183399
57486	NLN	64.4366	-0.808396	0.00190851
8349	HIST2H2BE	101.203	0.509268	0.00190973
10926	DBF4	45.0767	-0.644208	0.00191838
3313	HSPA9	342.532	-0.493886	0.00197638
7818	DAP3	326.727	-0.700931	0.00201558
1635	DCTD	56.731	-0.937704	0.00203871
51095	TRNT1	20.2596	-1.31236	0.0020428
83443	SF3B5	559.703	-0.413462	0.00204769
6897	TARS	293.95	-0.476375	0.00205045
90231	KIAA2013	97.7856	-0.58221	0.00205045
9100	USP10	143.625	-0.723067	0.00205813
1845	DUSP3	28.9166	-1.11824	0.00206374
23753	SDF2L1	1065.3	-0.491028	0.00211456
55630	SLC39A4	60.9245	-1.64438	0.00211718
283349	RASSF3	26.8009	-0.766695	0.00219305
1690	COCH	101.074	-1.38569	0.00222759
2495	FTH1	3729.64	0.217973	0.0022872
3954	LETM1	91.2184	-1.20364	0.0022932
27101	CACYBP	714.853	-0.363315	0.0022932
5881	RAC3	237.55	-1.18866	0.00229544
28977	MRPL42	154.924	-0.640032	0.00231051
121642	ALKBH2	25.5514	-1.44974	0.00231885
7334	UBE2N	193.622	-0.536608	0.00236629
147111	NOTUM	8.30556	-1.45326	0.00238473
51020	HDDC2	435.302	-0.69499	0.00238493
7264	TSTA3	33.8579	-1.65016	0.0024003
9588	PRDX6	764.886	-0.557372	0.00240161
10171	RCL1	81.2165	-0.536157	0.00243205
10785	WDR4	84.9766	-1.27135	0.00243716
57647	DHX37	40.1236	-1.37434	0.00243923
8767	RIPK2	16.3181	-1.11007	0.00247481
27339	PRPF19	89.6581	-1.04315	0.00247499
8560	DEGS1	68.2818	-0.618306	0.00248474
10244	RABEPK	90.5007	-1.18939	0.00248474
201292	TRIM65	49.6137	-0.965551	0.00249412
10199	MPHOSPH10	55.318	-0.701134	0.00252659
10056	FARSB	170.333	-0.932386	0.00254798
4552	MTRR	28.1032	-0.899958	0.00256626
5297	PI4KA	47.4248	-1.23728	0.00258329
6903	TBCC	58.8225	-0.348667	0.00258944
124637	CYB5D1	18.4915	-1.32559	0.00259073
57026	PDXP	41.3715	-0.840423	0.00260165
7494	XBP1	112.668	-0.45102	0.00260197
54815	GATAD2A	121.146	-0.613339	0.00268974
10957	PNRC1	4.26456	0.947283	0.00269395
6929	TCF3	315.091	-0.609685	0.00272745
3161	HMMR	44.3225	0.741685	0.00276101
25926	NOL11	209.652	-0.42525	0.00279467
100533975	NA	1045.93	-0.427226	0.0028097
144577	C12orf66	13.1287	-1.25602	0.00283282
10166	SLC25A15	27.3909	-1.31077	0.0028413
81027	TUBB1	23.9437	0.605966	0.00285053
5433	POLR2D	90.909	-0.655836	0.00285969
23660	ZKSCAN5	16.4795	0.737521	0.00286427
9255	AIMP1	39.4722	-1.0203	0.00287269
26517	TIMM13	278.908	-0.847314	0.00287269
374659	HDDC3	84.7255	-0.818342	0.00288152
5296	PIK3R2	56.0616	-0.965618	0.00289865
8683	SRSF9	551.354	-0.536658	0.00291596
5885	RAD21	276.27	0.300273	0.00292533
23405	DICER1	26.7687	-1.05445	0.00293024
26747	NUFIP1	24.6463	-0.835447	0.00293663
8099	CDK2AP1	187.206	-0.617409	0.00295039
643180	CCT6P3	16.2023	-0.608117	0.00295575
6203	RPS9	1876.28	-0.336148	0.00295696
6203		1876.28	-0.336148	0.00295696
64092	SAMSN1	227.151	0.329167	0.00301468
10575	CCT4	772.011	-0.357002	0.00303229
284273	ZADH2	21.6088	-1.15893	0.00303229
5725	PTBP1	566.066	-0.357859	0.00312789
5876	RABGGTB	146.662	-0.271076	0.00313528
904	CCNT1	45.6771	-0.394933	0.00313683
64432	MRPS25	176.566	-0.710352	0.00322666
79939	SLC35E1	75.723	-0.732273	0.00323754
80213	TM2D3	53.6851	-0.519699	0.00323754
3608	ILF2	347.15	-0.401824	0.00327604
10919	EHMT2	34.5486	-1.49288	0.00327604
22800	RRAS2	49.4194	-0.786963	0.00327604
8526	DGKE	14.3221	-1.18509	0.00332521
5514	PPP1R10	53.4953	0.394028	0.00334416
1876	E2F6	54.8684	-0.521847	0.0033645
57820	CCNB1IP1	32.3012	-1.24267	0.0033645
9093	DNAJA3	112.629	-0.750287	0.00336662
400916	CHCHD10	227.423	-1.29371	0.0033981
2079	ERH	501.309	-0.393145	0.00340515
55781	RIOK2	40.7347	-0.568971	0.00345582
2995	GYPC	667.803	-0.459141	0.00345875
55132	LARP1B	22.6605	-0.981284	0.00352621
6606	SMN2	126.126	-0.548393	0.00353256
6606	SMN1	126.126	-0.548393	0.00353256
6607	SMN2	126.126	-0.548393	0.00353256
9144	SYNGR2	424.551	-0.77868	0.0035523
22984	PDCD11	60.279	-1.22967	0.00356439
22916	NCBP2	103.362	-0.710762	0.00358664
170463	SSBP4	79.0853	-1.43899	0.00360088
378	ARF4	181.221	0.252159	0.00365161
1051	CEBPB	50.1474	-0.362277	0.00365161
10574	CCT7	492.018	-0.540358	0.00369699
57693	ZNF317	15.8454	-0.778227	0.00369699
28955	DEXI	86.5934	-0.742278	0.0036987
79723	SUV39H2	27.4625	-0.978631	0.00371256
92312	MEX3A	23.6487	-1.38981	0.0037785
6533	SLC6A6	43.741	-0.73688	0.00384136
9208	LRRFIP1	87.8567	-1.09167	0.00384136
23199	GSE1	159.963	-0.417714	0.00389675
29959	NRBP1	68.3856	0.638907	0.0038995
57621	ZBTB2	26.5754	-0.549584	0.0039079
10099	TSPAN3	239.476	-0.767508	0.00392228
51537	MTFP1	34.7947	-1.46517	0.00394571
3017	HIST1H2BD	93.5481	0.771158	0.00396486
7307	U2AF1	723.212	-0.382517	0.00398251
102724594	U2AF1L5	723.212	-0.382517	0.00398251
125061	AFMID	38.6368	-1.16219	0.00411428
6001	RGS10	92.8103	-0.87555	0.00419866
6139	RPL17	569.572	-0.830576	0.00436212
10950	BTG3	23.4287	-0.466711	0.00437907
11040	PIM2	199.739	-0.376254	0.00437907
124512	METTL23	42.4746	-1.19453	0.00440688
22877	MLXIP	98.6759	-0.862833	0.00440946
7514	XPO1	178.142	-0.5027	0.00442069
79066	METTL16	35.542	-0.866351	0.00442609
7153	TOP2A	223.749	0.425407	0.00444576
26799	NA	154.311	-0.800818	0.00448681
4708	NDUFB2	569.269	-0.638871	0.00461227
4172	MCM3	225.008	-0.481938	0.0046377
11338	U2AF2	327.694	-0.625324	0.00465487
7701	ZNF142	15.7924	-0.854954	0.00470141
10613	ERLIN1	22.046	-0.82482	0.00470141
4782	NFIC	132.272	-0.425129	0.00474548
1431	CS	380.327	-0.561014	0.0047497
55813	UTP6	82.456	-0.892608	0.0047497
7673	ZNF222	0.834332	1.28962	0.00478958
8613	PLPP3	5.44928	0.785898	0.00489814
7347	UCHL3	49.7565	-1.03099	0.00492564
3858	KRT10	208.329	0.400161	0.00492742
92912	UBE2Q2	22.233	-0.648533	0.00507251
10198	MPHOSPH9	13.5587	-1.28081	0.00509009
8178	ELL	23.2143	-0.59756	0.0051188
10116	FEM1B	62.2269	-0.459797	0.00522301
133619	PRRC1	64.1291	-0.525159	0.00522359
80315	CPEB4	72.3193	0.284032	0.0052613
339983	NAT8L	10.078	-1.55778	0.00527066
6419	SETMAR	6.75042	-1.25649	0.00533054
81627	TRMT1L	49.2247	0.766443	0.00533054
8864	PER2	14.8218	-0.710242	0.00533575
51559	NT5DC3	19.9681	-0.897504	0.0053391
23509	POFUT1	59.2667	-0.673168	0.00538241
22936	ELL2	93.7295	0.476944	0.00541992
1789	DNMT3B	113.3	-0.567352	0.0054275
9015	TAF1A	4.81486	-1.10547	0.00545079
54522	ANKRD16	9.83335	-1.54259	0.00546611
25983	NGDN	83.4834	-0.49444	0.00549916
171177	RHOV	6.64151	-1.35064	0.00549916
54881	TEX10	39.7209	-0.900117	0.00552985
283377	SPRYD4	27.442	-0.821911	0.00554223
10063	COX17	136.741	0.646358	0.00554914
23378	RRP8	39.9419	-0.823486	0.0055528
57585	CRAMP1	15.156	-0.726239	0.00560029
7625	ZNF74	44.6044	-0.774004	0.00562054
79751	SLC25A22	24.3195	-1.54789	0.00562853
10280	SIGMAR1	82.4896	-1.3194	0.00565235
374654	KIF7	11.6108	-1.47492	0.00568059
5442	POLRMT	32.4378	-1.53599	0.00569586
10328	EMC8	101.524	-0.541899	0.00572022
339448	C1orf174	72.5731	-0.647529	0.00572392
9824	ARHGAP11A	107.702	-0.459177	0.00576433
55204	GOLPH3L	27.0722	0.595806	0.00579723
10890	RAB10	295.726	-0.361795	0.00582381
10276	NET1	213.566	-0.307058	0.00586042
91893	FDXACB1	23.8878	-0.807804	0.00588409
790955	UQCC3	98.205	-1.05032	0.00589496
23404	EXOSC2	51.7269	-1.12816	0.00590906
57122	NUP107	119	-0.732614	0.00593932
9403	SELENOF	216.12	-0.497731	0.00594977
28973	MRPS18B	286.178	-0.39898	0.00602483
28982	FLVCR1	40.247	-0.599396	0.00602483
5813	PURA	58.5408	-0.470696	0.00604209
3796	KIF2A	53.9963	-0.679808	0.00609547
8562	DENR	148.419	-0.76121	0.00612295
1455	CSNK1G2	151.431	-0.928673	0.00616722
2005	ELK4	21.7824	-0.583109	0.00616722
56681	SAR1A	131.435	-0.584509	0.00616722
147912	SIX5	9.49491	-1.32439	0.00616722
59335	PRDM12	0.796428	-1.53423	0.006203
51520	LARS	103.948	-1.17134	0.00621298
55216	NKAPD1	48.863	-0.693357	0.00621409
8439	NSMAF	43.7113	-0.761134	0.00624404
1875	E2F5	24.9498	-1.18216	0.00645918
26024	PTCD1	29.9628	-0.824365	0.00645918
100526740	ATP5J2-PTCD1	29.9628	-0.824365	0.00645918
64110	MAGEF1	110.512	-0.41042	0.00647492
407048	MIR92A1	0.536931	-1.51621	0.00649835
1656	DDX6	380.539	0.231746	0.00657737
23481	PES1	42.0759	-1.38249	0.00662742
4074	M6PR	44.6635	-0.85513	0.00668484
283871	PGP	130.828	-0.662593	0.00671614
388552	BLOC1S3	15.0052	-0.844123	0.00678763
9846	GAB2	31.4593	-0.78015	0.00685167
51114	ZDHHC9	20.8376	-1.52042	0.00685167
10370	CITED2	71.9374	0.227762	0.00688152
5955	RCN2	100.063	-0.699338	0.00689185
55505	NOP10	310.12	-0.385581	0.00689185
79913	ACTR5	15.2317	-1.29962	0.00689185
29080	CCDC59	120.668	-0.410427	0.00690493
2992	GYG1	55.1001	-0.983485	0.00699388
284018	C17orf58	82.144	-0.452438	0.0070184
81603	TRIM8	18.5526	-0.92261	0.00703447
80335	WDR82	154.473	-0.334522	0.0070495
201514	ZNF584	15.885	-1.02522	0.00705149
23450	SF3B3	226.155	-0.460715	0.00711847
55486	PARL	75.9081	-0.906618	0.00714491
57465	TBC1D24	40.4267	-0.880504	0.00722806
1263	PLK3	3.33845	-1.25078	0.00736138
64087	MCCC2	98.0362	-0.925924	0.00743195
11218	DDX20	37.0698	-0.460469	0.00750319
131408	FAM131A	13.2747	0.920708	0.00750319
5830	PEX5	19.6811	-1.23243	0.00752501
51022	GLRX2	90.3395	-0.634228	0.00752785
57180	ACTR3B	75.6499	-0.722714	0.00752785
10127	ZNF263	17.5948	-0.895979	0.00760633
78999	LRFN4	26.6157	-1.37727	0.00765785
29105	CFAP20	49.8018	-0.508735	0.00767575
55257	MRGBP	56.2765	-0.762892	0.00768804
7458	EIF4H	340.092	-0.414399	0.00770828
4725	NDUFS5	400.654	-0.602404	0.00772366
9817	KEAP1	89.5132	-0.481975	0.00781429
548645	DNAJC25	13.173	-0.833363	0.00782712
80149	ZC3H12A	9.04862	-0.719611	0.00785639
90353	CTU1	20.6897	-1.49771	0.00802422
51075	TMX2	220.428	-0.714274	0.0080251
121053	C12orf45	34.639	-1.3294	0.00807321
202781	PAXIP1-AS1	64.1768	-0.423179	0.00807321
30834	ZNRD1	78.8789	-0.653644	0.00814009
10940	POP1	21.6721	-1.23378	0.00835747
120534	ARL14EP	13.869	-0.945205	0.00842372
83939	EIF2A	51.4797	-0.822635	0.00843955
2054	STX2	27.6874	-0.923878	0.00844158
4257	MGST1	74.0908	-1.02223	0.00848586
7756	ZNF207	271.26	-0.485742	0.00848586
3419	IDH3A	64.7376	-1.18159	0.00848824
57819	LSM2	383.275	-0.474309	0.00851293
4090	SMAD5	59.6834	-0.531636	0.00854874
9774	BCLAF1	228.752	-0.33636	0.00855227
9761	MLEC	98.3853	-0.851507	0.00858202
3607	FOXK2	78.2185	-0.541	0.00860392
9296	ATP6V1F	390.991	-0.551451	0.00860392
55153	SDAD1	26.3972	-0.912431	0.00861109
8550	MAPKAPK5	47.2607	-0.775303	0.00867053
80097	MZT2B	238.436	-1.00047	0.00868645
8815	BANF1	250.029	-0.536044	0.00876384
96764	TGS1	33.082	-0.487683	0.00885465
644538	SMIM10	12.9008	-1.3023	0.00885465
4799	NFX1	71.7573	-0.487465	0.00886254
91694	LONRF1	4.2968	-1.13407	0.00886985
23658	LSM5	326.019	-0.505638	0.008872
8763	CD164	143.993	-0.408417	0.00889618
84934	RITA1	40.6325	-0.958614	0.00893156
29960	MRM2	74.6274	-0.445727	0.00905945
64983	MRPL32	112.297	-0.903486	0.00913807
4780	NFE2L2	52.6085	-0.313679	0.00919871
6198	RPS6KB1	62.3693	-0.646023	0.00925399
22928	SEPHS2	127.896	-0.396487	0.00925399
65980	BRD9	68.9073	-0.84917	0.00925399
9943	OXSR1	71.0561	-0.627512	0.00929012
10947	AP3M2	18.129	-0.934762	0.00929012
9441	MED26	28.1803	-0.417649	0.00942569
514	ATP5E	955.325	-0.388237	0.00945156
9112	MTA1	64.6983	-0.935361	0.00948336
220359	TIGD3	3.41932	0.897191	0.00950551
121457	IKBIP	23.0914	-1.04816	0.00956358
639	PRDM1	1.58519	0.962901	0.00980339
10007	GNPDA1	115.383	-0.603969	0.0098177
6168	RPL37A	2190.3	-0.662383	0.0098645
22894	DIS3	49.4414	-0.651939	0.0098645
54902	TTC19	65.8679	-0.8279	0.00986921
3397	ID1	52.7394	-0.271573	0.00995313
7832	BTG2	71.4699	0.213147	0.00995761
7342	UBP1	129.88	-0.552781	0.00999894
100170217	NA	7305.6	-0.225091	0.00999894
100170224	NA	7305.6	-0.225091	0.00999894
11097	NUPL2	18.2137	-0.789336	0.0101117
64768	IPPK	24.3741	-0.813051	0.0101117
55093	WDYHV1	12.9008	-1.24684	0.0101162
57620	STIM2	6.2267	1.13338	0.0101941
338707	B4GALNT4	20.37	-1.33507	0.0102319
56915	EXOSC5	32.625	-1.4403	0.010251
977	CD151	90.5494	-1.41888	0.0103114
5373	PMM2	22.4045	-0.942969	0.0103114
51633	OTUD6B	44.7734	-0.974634	0.010334
26528	DAZAP1	281.04	-0.639047	0.0103488
3714	JAG2	18.6937	-1.42505	0.010386
201161	CENPV	142.046	-0.786059	0.0104451
5634	PRPS2	43.8617	-1.01046	0.0104634
80304	WDCP	36.6515	-0.581193	0.0105664
7167	TPI1	512.307	-0.570514	0.010619
85457	CIPC	17.0232	-0.802972	0.010619
87178	PNPT1	77.9812	-0.793885	0.0107748
10491	CRTAP	108.079	-0.833582	0.0107799
550	AUP1	190.826	-0.701474	0.0108437
3040	HBA2	1109.85	-0.459367	0.0108817
7072	TIA1	61.0985	0.676085	0.0109359
84833	USMG5	304.876	-0.630444	0.0111798
85365	ALG2	35.5298	-0.393976	0.0111798
201254	CENPX	213.768	-0.911273	0.0111798
79031	PDCL3	26.6735	-0.883838	0.0112141
63933	MCUR1	74.5564	-0.878651	0.0114088
26234	FBXL5	9.97879	-0.914626	0.0114749
5594	MAPK1	344.103	-0.330544	0.0115066
10961	ERP29	512.437	-0.437274	0.0116508
498	ATP5A1	411.898	-0.507653	0.0117429
5209	PFKFB3	27.1199	-0.509891	0.0118672
9057	SLC7A6	37.5386	-1.04286	0.0118691
157247	NA	23.2223	-0.956432	0.011883
3840	KPNA4	85.5274	-0.52474	0.0119781
51001	MTERF3	22.7179	-0.827914	0.0120669
26056	RAB11FIP5	28.2059	-0.648116	0.0120845
81689	ISCA1	69.3685	-0.539626	0.0120975
55174	INTS10	82.5443	-0.927583	0.0121666
55791	LRIF1	45.8295	0.421017	0.0121709
9601	PDIA4	345.81	-0.500635	0.0122451
83440	ADPGK	43.2832	-0.709439	0.0122935
27316	RBMX	416.719	-0.318564	0.0123856
9958	USP15	117.387	-0.475283	0.0124175
114789	SLC25A25	40.8953	-0.31244	0.0125701
114823	LENG8	11.0745	-1.35009	0.0125701
23360	FNBP4	22.4106	-0.688172	0.0126114
10437	IFI30	77.0736	-1.3005	0.0127229
5501	PPP1CC	265.296	-0.339267	0.012809
128061	C1orf131	62.5521	-0.492914	0.012809
58509	CACTIN	41.9611	-0.763059	0.0128309
11171	STRAP	233.974	-0.521436	0.0129106
23	ABCF1	172.047	-0.708931	0.0131348
483	ATP1B3	330.989	-0.67006	0.0135906
10436	EMG1	144.033	-0.595888	0.0136845
7083	TK1	160.975	0.71375	0.0136911
56970	ATXN7L3	50.3428	-0.625896	0.0136946
10067	SCAMP3	73.2543	-1.18057	0.013849
51379	CRLF3	30.4519	-0.774273	0.013862
4298	MLLT1	80.4987	-0.802825	0.0140628
22880	MORC2	30.693	-1.06073	0.0141261
23052	ENDOD1	42.3516	-1.00737	0.0141261
92154	MTSS1L	26.7164	-1.27116	0.0141261
25923	ATL3	56.856	-0.584396	0.0141991
60487	TRMT11	35.3241	-0.798977	0.0142557
60509	AGBL5	32.0852	1.31783	0.014291
302	ANXA2	517.381	-0.443125	0.0144648
3832	KIF11	49.8697	0.638014	0.0145153
23203	PMPCA	50.4777	-1.33002	0.0145155
84955	NUDCD1	45.4476	-0.931529	0.0145438
25840	METTL7A	15.5392	0.889567	0.0145682
2289	FKBP5	107.008	-0.534259	0.0146515
7027	TFDP1	129.418	-0.698043	0.0146629
4781	NFIB	16.2739	-0.785783	0.0146767
100128731	OST4	292.621	-0.426004	0.0148568
7812	CSDE1	796.304	-0.333838	0.0148611
79753	SNIP1	22.1106	0.430078	0.0148611
11135	CDC42EP1	43.2831	-1.11998	0.0148833
821	CANX	506.254	-0.344015	0.0149183
5887	RAD23B	374.989	-0.32385	0.0149573
51621	KLF13	10.7105	-0.970725	0.0150046
64859	NABP1	13.4657	-0.581417	0.0150351
6626	SNRPA	116.656	-0.571328	0.0150983
80110	ZNF614	8.84192	-0.734246	0.0150983
267	AMFR	70.7175	-0.638358	0.0150996
84298	LLPH	96.8894	-0.521254	0.0151128
220042	DDIAS	18.8891	-0.657241	0.0153065
79648	MCPH1	17.753	-0.687514	0.0153886
339230	CCDC137	58.6763	-0.513433	0.0154622
389906	NA	9.80192	-1.1697	0.0154949
51249	TMEM69	52.9666	-0.591743	0.0155731
29956	CERS2	173.146	-0.494324	0.0157141
50	ACO2	118.463	0.595781	0.0157168
7884	SLBP	130.869	-0.373566	0.015724
7753	ZNF202	10.7351	-0.889448	0.0158323
2907	GRINA	76.6007	-1.22351	0.0158354
23214	XPO6	83.0551	-0.652949	0.0158385
55638	SYBU	8.13631	-0.721988	0.0158403
83987	CCDC8	37.3128	-0.759471	0.015928
113235	SLC46A1	12.4199	-1.0287	0.0159436
3012	HIST1H2AE	17.7862	1.08242	0.0160964
92400	RBM18	54.5497	-0.515827	0.0162978
26123	TCTN3	21.6746	-1.22105	0.0163135
4245	MGAT1	30.3057	-0.745604	0.0164411
5329	PLAUR	7.30516	0.638299	0.0164411
728568	C12orf73	40.2042	-0.694065	0.0164449
9520	NPEPPS	160.016	-0.511582	0.0164874
29888	STRN4	48.866	-0.85457	0.0164905
1105	CHD1	56.2862	-0.418649	0.0165492
79084	WDR77	155.141	-1.13664	0.016756
199953	TMEM201	26.9939	-0.844422	0.016766
2519	FUCA2	161.36	-0.835415	0.0167969
117143	TADA1	44.9	-0.387718	0.0169099
643155	SMIM15	105.513	-0.354165	0.0169157
26278	SACS	27.0657	-1.01075	0.0169425
10625	IVNS1ABP	96.7295	-0.41381	0.0170019
170850	KCNG3	2.11785	-1.14239	0.0170207
56943	ENY2	201.831	-0.518056	0.0172206
9519	TBPL1	51.0498	0.368003	0.0172351
10946	SF3A3	169.27	-0.62895	0.0173143
6659	SOX4	10.5856	-0.900773	0.0173948
51123	ZNF706	157.116	-0.488088	0.0175294
10588	MTHFS	72.2787	-0.679721	0.0175402
101927612	RNF139-AS1	2.64531	0.733904	0.017581
6624	FSCN1	623.429	-0.305907	0.0177259
57030	SLC17A7	31.3065	-1.16492	0.017808
10598	AHSA1	238.444	-0.495565	0.0179937
2958	GTF2A2	141.328	-0.466741	0.0180447
1457	CSNK2A1	79.0455	-0.67028	0.0184193
7559	ZNF12	16.3145	-0.522186	0.0185193
54407	SLC38A2	94.2448	-0.305825	0.0187136
26515	TIMM10B	63.9811	-0.555306	0.0187494
51605	TRMT6	28.1426	-0.698639	0.0189841
3030	HADHA	166.12	-0.973082	0.0190126
29923	HILPDA	31.0679	-0.399817	0.0190424
200185	KRTCAP2	150.063	-1.055	0.0190424
56929	FEM1C	11.8311	-0.556735	0.0190572
9910	RABGAP1L	24.96	0.589727	0.0190683
51283	BFAR	49.0157	-0.65621	0.0190683
55317	AP5S1	16.1604	0.803876	0.0192043
83543	AIF1L	63.3757	-1.20346	0.0193036
7508	XPC	79.994	-0.647821	0.0194122
85465	SELENOI	90.7585	-0.479098	0.0195377
3460	IFNGR2	48.3163	-0.604337	0.0195513
63905	MANBAL	17.6106	-0.964397	0.0195779
115708	TRMT61A	30.1605	-1.26442	0.0195938
4731	NDUFV3	60.6459	-1.03114	0.0195945
51690	LSM7	177.359	-0.794809	0.0196087
3704	ITPA	85.5227	-0.953875	0.0196122
154807	VKORC1L1	86.7369	-0.552973	0.0196233
27230	SERP1	217.315	-0.377237	0.0196275
55151	TMEM38B	104.543	-0.687884	0.0198579
55210	ATAD3A	79.7463	-1.25469	0.0199942
147015	DHRS13	45.4957	-1.08084	0.0201869
1655	DDX5	575.123	-0.323382	0.0203232
23210	JMJD6	59.1915	-0.482683	0.0203389
7026	NR2F2	99.3008	-0.352595	0.0204426
10327	AKR1A1	52.6325	-1.33318	0.0204512
27153	ZNF777	50.873	-0.462849	0.0205865
63893	UBE2O	65.4555	-0.622822	0.0205865
3047	HBG1	9663.13	-0.223215	0.0206474
8061	FOSL1	10.831	-0.806201	0.0206491
133686	NADK2	117.653	-0.597895	0.0206589
23211	ZC3H4	88.1257	-0.36572	0.0208971
78988	MRPL57	119.124	-0.614588	0.0209047
9343	EFTUD2	121.997	-0.875953	0.0211979
54858	PGPEP1	68.0709	-0.827084	0.0213102
79017	GGCT	115.672	-0.619238	0.0213104
100528021	ST20-MTHFS	67.7506	-0.668276	0.0213912
121260	SLC15A4	27.2117	-0.584999	0.0214033
1660	DHX9	399.477	-0.230527	0.0214423
9559	VPS26A	147.488	-0.430391	0.0214643
10695	CNPY3	36.9186	-0.91103	0.0214905
9908	G3BP2	102.673	-0.438659	0.021693
387263	C6orf120	74.0598	-0.406786	0.0217001
10284	SAP18	225.704	-0.399104	0.0217507
8850	KAT2B	21.9904	0.814897	0.021752
81606	LBH	53.7788	0.385203	0.021752
8663	EIF3C	139.914	-1.30242	0.0218892
728689	EIF3CL	139.914	-1.30242	0.0218892
3516	RBPJ	75.8095	-0.551485	0.0219238
200942	KLHDC8B	37.6196	0.87618	0.0219439
6495	SIX1	3.37666	-1.1933	0.022013
6634	SNRPD3	236.281	-0.474391	0.0220167
140688	NOL4L	31.4187	-0.592724	0.0220815
8073	PTP4A2	728.395	-0.247877	0.0221164
53918	PELO	29.4458	-0.393082	0.0223326
439921	MXRA7	117.981	-1.00272	0.02264
29116	MYLIP	64.8217	0.226648	0.0227219
23107	MRPS27	197.161	-0.502392	0.022871
57563	KLHL8	31.1733	-0.625852	0.022921
50861	STMN3	135.36	-0.766904	0.0229688
79833	GEMIN6	33.2777	-0.879628	0.0231497
652276		8.2875	-0.977763	0.023208
3308	HSPA4	197.09	-0.697372	0.0232907
6386	SDCBP	106.211	0.426937	0.0234907
94107	TMEM203	66.0974	-0.564661	0.0236197
6697	SPR	63.9118	-0.945237	0.0237538
221710	SMIM13	54.2095	-0.474911	0.0237657
64118	DUS1L	110.897	-1.16225	0.0239708
284349	ZNF283	4.55479	-0.954391	0.0240075
51260	PBDC1	55.4018	-0.509009	0.0240125
4141	MARS	172.183	-0.881924	0.0240294
27351	DESI1	79.6829	-1.04284	0.0240294
396	ARHGDIA	123.669	-0.923976	0.0242445
23261	CAMTA1	53.5174	-0.764434	0.0244207
25777	SUN2	27.0161	-0.934302	0.0244207
51272	BET1L	74.2468	-0.55067	0.0244879
55863	TMEM126B	80.5553	-0.7368	0.0246241
9665	MARF1	15.3115	0.937349	0.0248702
55206	SBNO1	86.3537	-0.409306	0.0248702
1958	EGR1	25.7573	0.380737	0.0248808
80155	NAA15	47.667	-0.697719	0.0250262
2806	GOT2	277.757	-0.656869	0.0250501
6732	SRPK1	302.096	-0.277756	0.0251068
54940	OCIAD1	146.97	0.567902	0.0251068
84967	LSM10	91.2495	-0.745719	0.0253375
79882	ZC3H14	54.4202	-0.686404	0.0255035
54946	SLC41A3	6.23112	-1.30968	0.0255067
4436	MSH2	201.767	-0.499457	0.0256533
9391	CIAO1	102.2	-0.798468	0.0256649
6016	RIT1	17.119	0.645004	0.0257129
1476	CSTB	289.995	-0.404629	0.025723
79156	PLEKHF1	3.17773	-1.18036	0.025723
9922	IQSEC1	85.6982	-0.581349	0.0257382
81669	CCNL2	79.6915	-0.459084	0.0259394
51324	SPG21	117.284	-0.828499	0.026081
6899	TBX1	56.9667	-1.24883	0.026127
64062	RBM26	67.4569	-0.538827	0.026127
127687	C1orf122	83.1242	-0.854893	0.026127
9572	NR1D1	1.68125	-1.30494	0.0264935
25800	SLC39A6	24.0756	-0.8989	0.0264935
3315	HSPB1	348.39	-0.580847	0.0265831
84062	DTNBP1	50.7832	-0.724448	0.0266384
23225	NUP210	258.12	-0.563208	0.0267707
8744	TNFSF9	43.0686	0.321613	0.0268444
79669	C3orf52	10.2666	-0.902594	0.0268566
54093	SETD4	16.6737	-0.589284	0.0269558
30836	DNTTIP2	95.735	-0.392236	0.0271026
65986	ZBTB10	13.0732	-0.58547	0.027198
23428	SLC7A8	208.824	0.501593	0.0272657
84331	MCRIP2	28.1896	-1.21122	0.0272657
30850	CDR2L	22.0749	-0.993787	0.0273098
168374	ZNF92	18.4908	0.337273	0.0273098
10195	ALG3	65.5148	-1.28375	0.0274669
90407	TMEM41A	91.15	-0.466943	0.0275954
148304	C1orf74	6.6107	0.724567	0.0276804
2987	GUK1	232.791	-1.08409	0.0276956
58487	CREBZF	53.2895	-0.299071	0.0277701
1643	DDB2	3.37332	1.29867	0.0278317
7326	UBE2G1	100.894	-0.408273	0.0278317
54675	CRLS1	79.2203	-0.671312	0.0278608
7419	VDAC3	329.77	-0.527709	0.0278823
116447	TOP1MT	64.7466	-1.20242	0.0278932
51155	JPT1	266.278	-0.387912	0.0279964
283989	TSEN54	43.1867	-1.22067	0.0282159
54877	ZCCHC2	19.059	-0.498951	0.0283323
6513	SLC2A1	251.677	-0.237731	0.0284115
55154	MSTO1	18.2676	-1.14294	0.0284115
522	ATP5J	394.199	-0.413833	0.0284774
24140	FTSJ1	53.2905	-1.15001	0.0290269
101927027	NA	6.06991	1.15621	0.0290269
150678	COPS9	159.433	-0.643309	0.0291803
9322	TRIP10	31.044	-0.884467	0.029476
5163	PDK1	24.5235	-0.977575	0.0296758
8882	ZPR1	60.889	-0.828714	0.029778
10645	CAMKK2	45.138	-0.79355	0.0299269
85865	GTPBP10	33.7935	-0.739951	0.0299497
79188	TMEM43	87.4898	-0.492879	0.0301712
25974	MMACHC	9.01529	-1.20248	0.0303203
1213	CLTC	620.029	0.265437	0.030382
6472	SHMT2	102.18	-0.901572	0.0303908
124402	UBALD1	13.1148	-1.22569	0.0304485
9747	TCAF1	179.792	0.297964	0.0306366
84948	TIGD5	8.5784	-0.94233	0.0306469
25898	RCHY1	29.8163	-0.663817	0.0307532
84285	EIF1AD	42.3746	-0.322975	0.0308523
55186	SLC25A36	30.456	-0.592702	0.0308574
4204	MECP2	13.644	-0.781842	0.0308862
51433	ANAPC5	193.969	-0.899126	0.0310934
79954	NOL10	122.752	-0.50822	0.0310978
51490	SPOUT1	41.2598	-0.798076	0.0311428
6166	RPL36AL	259.813	-0.315807	0.0311627
1646	AKR1C2	33.9004	0.92973	0.0312725
4194	MDM4	99.9986	-0.34132	0.0312847
1195	CLK1	25.839	0.280637	0.0314133
65998	C11orf95	12.9582	-0.632365	0.0320753
6744	SSFA2	53.5592	-0.42135	0.0321138
5824	PEX19	55.0161	0.667849	0.032126
55054	ATG16L1	10.1049	-0.656197	0.032126
164832	LONRF2	23.0654	-0.740515	0.032126
57763	ANKRA2	8.85659	0.81684	0.0321687
64763	ZNF574	12.2393	-0.633834	0.0321911
5872	RAB13	164.11	0.820496	0.0323253
54663	WDR74	38.4092	-1.2222	0.0324061
149175	MANEAL	9.3143	-1.19674	0.0325407
57104	PNPLA2	31.0217	-1.15867	0.0325767
2063	NR2F6	103.899	-0.667964	0.0326075
6949	TCOF1	21.3766	-1.11501	0.0330786
84294	UTP23	16.568	-0.621846	0.0330786
51068	NMD3	39.1317	-0.722211	0.0330876
9480	ONECUT2	46.6107	-0.736558	0.0332097
3015	H2AFZ	1143.77	0.21023	0.0332439
5663	PSEN1	17.3192	-0.908649	0.0332969
8216	LZTR1	41.5483	-1.19525	0.0333305
60558	GUF1	29.9851	-0.96494	0.0335727
79142	PHF23	44.8701	-0.427193	0.0335727
119559	SFXN4	114.865	-0.89105	0.0335727
8675	STX16	34.2112	0.667423	0.0337524
140459	ASB6	20.8455	-0.820174	0.0337524
8915	BCL10	15.9719	0.441049	0.0338359
24145	PANX1	13.8953	-0.809587	0.0340894
1892	ECHS1	223.929	-0.753948	0.034272
152195	NUDT16P1	5.22062	-1.21203	0.0343538
8396	PIP4K2B	32.1798	-0.89321	0.0344389
5032	P2RY11	12.1198	-1.19945	0.0345782
692312	PPAN-P2RY11	12.1443	-1.19945	0.0345782
94241	TP53INP1	1.74941	1.0977	0.0348429
84912	SLC35B4	83.1559	-0.606524	0.0349622
55219	TMEM57	38.0918	-0.487058	0.0351012
414777	NA	29.2402	-0.824948	0.0351931
55695	NSUN5	121.495	-0.660091	0.0352297
285315	C3orf33	6.10078	-0.812138	0.0352665
29015	SLC43A3	32.5001	-1.00273	0.0352956
54458	PRR13	337.314	-0.515167	0.035522
6650	CAPN15	48.0769	-1.04044	0.0358223
5631	PRPS1	120.094	-0.537526	0.0358737
11165	NUDT3	64.519	-0.597885	0.0358738
100529239	RPS10-NUDT3	64.519	-0.597885	0.0358738
9128	PRPF4	80.4359	-0.539222	0.0360403
10294	DNAJA2	57.1656	-0.536337	0.0360403
51514	DTL	107.772	0.26912	0.0360403
5434	POLR2E	588.871	-0.568954	0.0360706
92002	CCNQ	22.9488	-1.03317	0.0361142
54948	MRPL16	165.833	-0.496188	0.0361366
129025	ZNF280A	7.02671	0.599169	0.0361963
9616	RNF7	105.325	-0.575971	0.0362126
55829	SELENOS	79.2863	-0.549252	0.0362126
80020	FOXRED2	52.3567	-0.944283	0.0362126
53339	BTBD1	39.095	-0.589215	0.0362982
65993	MRPS34	100.499	-0.827687	0.0362982
84085	FBXO30	29.8445	-0.377408	0.0362982
64116	SLC39A8	108.399	-0.588564	0.0365942
9972	NUP153	79.4327	-0.566415	0.0368264
90355	C5orf30	29.463	-0.350669	0.0368337
22868	FASTKD2	39.5406	-0.771217	0.036894
8934	RAB29	29.5121	-1.20157	0.036894
506	ATP5B	875.445	-0.301759	0.0370093
80305	TRABD	45.336	-1.08594	0.0372385
64327	LMBR1	68.2332	-0.711571	0.0373415
10749	KIF1C	121.905	-0.937735	0.0374292
127253	TYW3	108.693	-0.450563	0.0374292
9527	GOSR1	49.9092	0.405679	0.0377532
56907	SPIRE1	16.8674	0.869381	0.0380012
8566	PDXK	126.125	-0.64402	0.0380224
3146	HMGB1	1507.32	-0.192963	0.0380273
55226	NAT10	61.8892	-0.973395	0.0381193
23603	CORO1C	228.965	-0.459944	0.0382573
339229	OXLD1	34.3692	-0.832537	0.0385002
8545	CGGBP1	59.7329	0.478422	0.0387139
26071	RTL8A	32.7424	-0.915973	0.038945
79863	RBFA	30.3116	-1.16648	0.0389562
10367	MICU1	66.1349	-0.690828	0.0392051
26271	FBXO5	55.5564	-0.198344	0.039332
26155	NOC2L	111.927	-0.923143	0.0396326
4173	MCM4	367.409	-0.357743	0.039944
644656		4.85038	0.583068	0.0401371
10447	FAM3C	41.7259	-0.578154	0.0404122
23463	ICMT	115.467	-0.351749	0.0409735
22796	COG2	21.185	-0.894062	0.041101
3692	EIF6	167.951	-0.649362	0.0413231
5457	POU4F1	20.1547	-1.00703	0.0414706
339487	ZBTB8OS	39.4417	-0.509685	0.0414854
80267	EDEM3	94.0487	-0.423065	0.0416321
5187	PER1	11.0654	-1.00105	0.0417214
23507	LRRC8B	36.6266	-0.380979	0.0417214
3163	HMOX2	33.225	-1.1067	0.0417774
60481	ELOVL5	207.374	-0.495603	0.0420206
64112	MOAP1	8.42011	-0.763221	0.0420206
11325	DDX42	82.7334	-0.428139	0.0420371
102465668	MIR7111	10.4297	-1.18411	0.0421493
100158262	SCARNA9	1.9629	-1.03804	0.0422464
6341	SCO1	60.2846	-0.614272	0.0425206
10971	YWHAQ	1061.49	-0.254906	0.0425206
114034	TOE1	33.0455	-0.56241	0.0425738
79759	ZNF668	6.87977	-0.984907	0.0427732
11140	CDC37	373.252	-0.657223	0.0429033
3044	NA	84.4322	-0.540409	0.0430034
4150	MAZ	233.389	-0.584459	0.0430034
65999	LRRC61	76.9056	-0.784889	0.0430034
10962	MLLT11	20.486	0.774874	0.0430303
64772	ENGASE	10.9894	-1.21931	0.0430303
654434	SNHG20	11.7422	-0.572286	0.0430303
55341	LSG1	45.7024	-0.946543	0.043159
10270	AKAP8	36.837	-0.584511	0.0432096
51307	FAM53C	60.3549	0.3952	0.0432264
64855	FAM129B	39.9883	-0.927449	0.0433565
84108	PCGF6	43.686	-0.433069	0.0434482
256586	LYSMD2	87.8369	-0.348601	0.0434482
2778	GNAS	483.62	-0.678756	0.0435228
4610	MYCL	6.64945	-0.850374	0.0435304
1654	DDX3X	350.505	-0.237575	0.043548
54801	HAUS6	58.1646	-0.389522	0.043548
79009	DDX50	80.5304	-0.53196	0.043548
29104	N6AMT1	8.60246	-0.938486	0.043634
80820	EEPD1	3.10781	-1.15013	0.0436446
6240	RRM1	298.795	0.289694	0.0436805
9694	EMC2	23.1439	-0.933194	0.0437498
51639	SF3B6	312.656	-0.304564	0.0438745
54512	EXOSC4	29.0251	-1.08725	0.0439497
5214	PFKP	42.1141	-0.959456	0.0439524
9013	TAF1C	37.658	-0.829019	0.0440483
3833	KIFC1	77.2782	0.435105	0.0444738
9802	DAZAP2	330.336	0.265121	0.0444738
25902	MTHFD1L	133.179	-0.4046	0.0444738
6385	SDC4	19.5446	0.509776	0.0444895
25980	AAR2	44.1255	-0.469674	0.0444895
55665	URGCP	11.9695	-0.885101	0.0444895
23028	KDM1A	85.6003	-0.763494	0.0445517
57649	PHF12	5.70285	-0.794687	0.0446447
201780	SLC10A4	15.1876	-0.772792	0.0446949
201931	TMEM192	26.7491	-0.809148	0.0448955
339287	MSL1	40.9477	-0.482461	0.0448955
54887	UHRF1BP1	39.6713	-0.475654	0.044992
9486	CHST10	24.8577	-0.869797	0.0451187
440	ASNS	127.999	-0.998803	0.0451278
81875	ISG20L2	113.525	-0.373016	0.0451278
93436	ARMC6	44.7358	-1.02863	0.0451742
2956	MSH6	201.075	-0.30513	0.0453804
51762	RAB8B	11.9379	0.656896	0.0453804
79822	ARHGAP28	5.75045	-1.12236	0.0454277
168850	ZNF800	32.9144	-0.376172	0.0454295
8644	AKR1C3	45.0993	0.757981	0.0455642
51184	GPN3	63.0365	-0.52263	0.0455755
129303	TMEM150A	15.5942	-1.19684	0.0456171
51236	HGH1	37.7002	-1.18254	0.0456835
8543	LMO4	87.4292	-0.302099	0.0461967
51497	NELFCD	152.013	-0.605135	0.0464016
5160	PDHA1	212.199	-0.767724	0.0464571
27333	GOLIM4	35.1652	-0.636605	0.0464571
8065	CUL5	99.3809	-0.337511	0.0464812
9397	NMT2	10.8488	-1.14464	0.0464812
9801	MRPL19	72.6882	-0.555901	0.0464812
57050	UTP3	66.435	-0.434236	0.0464812
133746	JMY	6.53888	-0.780897	0.0464812
29121	CLEC2D	36.0664	-0.981231	0.0466397
11067	C10orf10	1.15255	0.997739	0.0467887
2879	GPX4	145.367	-1.07558	0.0467909
4751	NEK2	98.3487	0.389305	0.0467909
1822	ATN1	36.0227	-1.17675	0.0470536
54910	SEMA4C	51.4775	-0.268648	0.0470536
55250	ELP2	28.2322	-1.11627	0.0470536
58505	OSTC	239.352	-0.428993	0.0470937
90411	MCFD2	241.784	-0.396845	0.0471988
347734	SLC35B2	73.2771	-0.459666	0.047246
7381	UQCRB	769.773	0.267604	0.0472548
9120	SLC16A6	4.07759	-0.851281	0.0476636
80145	THOC7	111.949	-0.756155	0.0477153
9552	SPAG7	75.7876	0.486526	0.0478884
51428	DDX41	19.6546	-1.12981	0.0479856
51575	ESF1	14.3049	-0.679422	0.0480126
58525	WIZ	44.8309	-0.850888	0.0482777
114971	PTPMT1	75.7948	-0.629985	0.04895
1595	CYP51A1	143.201	-0.423901	0.049113
301	ANXA1	120.956	0.520958	0.0492576
5692	PSMB4	411.804	0.286133	0.0493746
51629	SLC25A39	196.677	-0.967401	0.0493746
55335	NIPSNAP3B	3.6488	-1.15818	0.049438
221504	ZBTB9	9.00877	-0.753286	0.049438
3588	IL10RB	25.997	0.808608	0.0494461
414189	AGAP6	13.0117	-0.803576	0.0496446
10973	ASCC3	52.9682	-0.548234	0.0497732
64222	TOR3A	231.235	-0.414274	0.0498843
2077	ERF	57.7219	-0.739172	0.0500786
8883	NAE1	304.368	-0.455491	0.0502077
84750	FUT10	5.5608	-0.947159	0.0504807
27089	UQCRQ	791.679	-0.356108	0.0505542
7779	SLC30A1	26.0608	-0.307904	0.0505649
348654	GEN1	20.2148	0.708614	0.0505649
5867	RAB4A	44.662	-0.66387	0.0506079
3215	HOXB5	1.88095	1.18739	0.0507196
100129196	MATN1-AS1	1.29363	-1.0768	0.0508171
84279	PRADC1	31.842	-1.09528	0.0509131
7314	UBB	996.894	0.223735	0.050921
79720	VPS37B	32.9464	-0.598484	0.0509539
223	ALDH9A1	104.613	-0.445427	0.0511494
2137	EXTL3	15.714	-0.882735	0.0511719
84733	CBX2	47.5952	-0.485165	0.0511719
84450	ZNF512	27.5181	-0.792729	0.0511721
687	KLF9	16.9489	-0.487462	0.0512608
1152	CKB	182.578	-0.655944	0.0512996
56893	UBQLN4	54.8953	-1.03556	0.0515182
84769	MPV17L2	32.7939	-0.945905	0.0515182
7804	LRP8	17.1737	-0.729128	0.051604
3708	ITPR1	11.9385	-0.432731	0.0517195
6734	SRPRA	119.563	-0.489903	0.0518804
64949	MRPS26	54.7478	-0.720036	0.0518804
6660	SOX5	6.5538	0.745943	0.0520287
30061	SLC40A1	36.0778	0.269877	0.0521251
23607	CD2AP	136.38	-0.309617	0.0521799
23399	CTDNEP1	206.623	-0.479988	0.0522698
57583	TMEM181	50.3722	-0.607632	0.0522908
55660	PRPF40A	185.254	-0.347255	0.052367
29880	ALG5	84.3099	-0.486935	0.0529769
440957	SMIM4	53.2676	-1.06953	0.0529769
5105	PCK1	0.276846	1.10896	0.0530195
54606	DDX56	78.1401	-0.837683	0.0530195
254531	LPCAT4	2.7254	-1.1609	0.0530195
25895	EEF1AKMT3	8.82988	-1.11999	0.0531008
54434	SSH1	13.5836	0.488799	0.0533068
25987	TSKU	38.1307	-0.546602	0.0533236
516	ATP5G1	256.927	-0.764618	0.0534883
54556	ING3	62.2658	0.257769	0.0537261
54976	C20orf27	119.37	-1.03857	0.0537308
3184	HNRNPD	689.112	-0.343023	0.053747
1350	COX7C	685.181	-0.384454	0.0538521
7763	ZFAND5	65.5239	-0.294053	0.0538521
284695	ZNF326	79.2346	-0.481825	0.0538521
8881	CDC16	45.9099	-0.756054	0.0538746
10726	NUDC	235.279	-0.688387	0.0540907
10985	GCN1	170.602	-0.50689	0.0541364
57418	WDR18	141.2	-0.75256	0.0542186
57035	RSRP1	43.74	0.214298	0.054721
54555	DDX49	37.1613	-1.10233	0.0547651
682	BSG	96.0289	-0.951666	0.0549962
113655	MFSD3	21.0284	-1.16328	0.0554907
5832	ALDH18A1	54.9943	-0.733248	0.0556844
7464	CORO2A	61.5889	-0.597975	0.0559164
56270	WDR45B	84.4504	-0.315984	0.055989
641977	NA	4.98233	-1.1349	0.0561238
3612	IMPA1	31.6106	0.447961	0.0561337
22992	KDM2A	39.6737	-0.288264	0.0561537
23294	ANKS1A	13.3053	-0.850036	0.0562953
23379	ICE1	34.3022	-0.519195	0.0562953
466	ATF1	47.1522	-0.379462	0.0563489
51320	MEX3C	10.9325	-0.441995	0.0565134
6941	TCF19	18.6268	0.975996	0.0567118
79581	SLC52A2	74.6185	-0.765875	0.0574545
27341	RRP7A	102.676	-0.652718	0.0580493
699	BUB1	100.957	0.447221	0.0581615
1119	CHKA	46.2247	-0.571711	0.0583053
55862	ECHDC1	110.29	-0.568317	0.0585154
112487	DTD2	40.2511	-0.800333	0.0587964
100131257	NA	4.07923	0.873713	0.0588486
6232	RPS27L	1049.18	-0.413182	0.0590555
1936	EEF1D	268.396	-1.09985	0.0591225
10799	RPP40	40.7663	-1.15523	0.0591225
51029	DESI2	43.1691	-0.482042	0.0591426
5562	PRKAA1	34.4802	-0.404677	0.0592115
9133	CCNB2	114.521	0.392037	0.0593241
55661	DDX27	93.3933	-0.613153	0.0593927
10766	TOB2	25.2493	-0.297974	0.0594401
2739	GLO1	435.206	-0.315587	0.0594444
10066	SCAMP2	44.9323	0.526926	0.0594444
10469	TIMM44	53.5356	-0.783279	0.0594444
148738	HFE2	15.1864	0.885052	0.0594444
284184	NDUFAF8	193.216	-0.71647	0.0594444
29109	FHOD1	106.851	-0.787751	0.0597245
26802	NA	1.74595	-0.969077	0.059812
65095	KRI1	34.2648	-1.05288	0.059812
328	APEX1	80.8507	-0.495354	0.0598387
81559	TRIM11	81.2775	-0.227004	0.0598387
6498	SKIL	45.0582	0.329206	0.0600844
55861	DBNDD2	15.9802	-1.03315	0.0600844
133522	PPARGC1B	11.0843	-0.627126	0.060493
23067	SETD1B	52.6466	-0.284483	0.0606178
8428	STK24	95.8998	-0.523843	0.0606179
29901	SAC3D1	46.7376	-0.695511	0.0606179
3267	AGFG1	65.1951	-0.524119	0.0608656
100303755	PET117	13.8745	-0.723407	0.0608719
8030	CCDC6	116.307	-0.348265	0.0611669
81831	NETO2	17.8553	-0.635633	0.061368
5983	RFC3	84.3283	-0.550953	0.0615773
7581	ZNF33A	14.4126	-0.82676	0.0615773
8028	MLLT10	40.3938	-0.374713	0.0615929
8407	TAGLN2	1241	-0.26012	0.0616269
9718	ECE2	23.3541	-1.14753	0.0616269
23269	MGA	22.3264	-0.703089	0.0616269
115330	GPR146	1.90703	-1.14369	0.0616269
54516	MTRF1L	70.4246	-0.430311	0.0619567
100507290	ZNF865	6.05343	1.11211	0.0622367
1072	CFL1	990.023	-0.270537	0.0623534
6224	RPS20	2410.41	-0.207205	0.0623534
79577	CDC73	58.9498	-0.39268	0.0623534
1073	CFL2	15.1757	-0.497465	0.0623663
1376	CPT2	28.5051	0.569947	0.0623663
10959	TMED2	244.025	-0.363766	0.0623663
51031	GLOD4	68.7214	-0.581797	0.0623663
9879	DDX46	78.1744	-0.557714	0.0627158
205327	C2orf69	34.1482	-0.305697	0.0627158
4779	NFE2L1	68.63	-0.465132	0.0627624
54443	ANLN	34.415	0.373797	0.0628887
64645	MFSD14A	53.6146	-0.335666	0.0629153
346157	ZNF391	4.62051	-0.982257	0.0629638
23171	GPD1L	27.883	-0.951713	0.0632393
134147	CMBL	160.731	-0.538469	0.0632393
5083	PAX9	2.09126	-1.10236	0.063451
29090	TIMM21	54.9725	-0.636679	0.063451
5689	PSMB1	827.742	0.260084	0.0637411
25977	NECAP1	26.2008	-0.610947	0.0637972
22937	SCAP	82.9442	-0.891928	0.0640227
79810	PTCD2	15.7621	-0.845525	0.0640724
54187	NANS	135.602	-0.632017	0.0640788
282991	BLOC1S2	73.4798	0.396445	0.0641671
9253	NUMBL	56.1372	-0.432976	0.0643095
23142	DCUN1D4	15.2642	-0.754158	0.0643646
23456	ABCB10	91.4198	-0.417816	0.0644853
9550	ATP6V1G1	352.538	-0.230684	0.0645811
6005	RHAG	1167.16	0.216229	0.0647038
26269	FBXO8	6.40284	0.638402	0.0647248
3304	HSPA1B	97.2937	0.22441	0.0648158
29954	POMT2	20.1147	-0.851531	0.0651452
80264	ZNF430	14.9978	0.376926	0.0651452
10938	EHD1	82.814	-0.453996	0.0652917
51125	GOLGA7	78.4503	-0.634583	0.0653647
6872	TAF1	29.928	0.459872	0.0653896
196483	EEF2KMT	17.6577	-1.0913	0.0653896
2976	GTF3C2	88.3381	-0.579056	0.0654298
7453	WARS	158.263	-0.721716	0.0654467
54469	ZFAND6	77.7423	0.392854	0.0654467
84101	USP44	11.46	-0.817647	0.0654467
114990	VASN	5.04254	-0.903965	0.0655932
3033	HADH	43.1199	-0.975929	0.0657288
10478	SLC25A17	92.8782	-0.45569	0.0658193
140803	TRPM6	8.01754	-0.872642	0.0659304
27249	MMADHC	176.921	0.29315	0.0659958
29937	NENF	134.374	-0.75781	0.0659958
54855	FAM46C	73.7842	0.247815	0.0659958
9941	EXOG	10.111	-0.934492	0.0662912
80817	CEP44	25.3326	0.792927	0.0666131
1992	SERPINB1	84.413	0.605498	0.0666254
1994	ELAVL1	188.109	-0.260779	0.0666254
23761	PISD	69.8168	-0.477678	0.0666468
51434	ANAPC7	137.797	-0.58178	0.0671538
196792	FAM24B	8.55786	-0.756645	0.0672216
836	CASP3	30.618	0.38904	0.0672364
221937	FOXK1	72.3859	-0.403475	0.0672364
64328	XPO4	46.5276	-0.591315	0.0674874
5903	RANBP2	141.637	-0.431423	0.0675153
64843	ISL2	6.92015	-0.700588	0.0675153
130502	TTC32	44.0306	0.362527	0.0675153
131118	DNAJC19	118.178	-0.614199	0.0675517
2058	EPRS	127.51	-0.576599	0.0675813
125950	RAVER1	48.4922	-0.918226	0.067719
51377	UCHL5	235.263	-0.492222	0.0678459
25843	MOB4	53.7056	0.361479	0.067896
100529241	HSPE1-MOB4	53.7056	0.361479	0.067896
8731	RNMT	34.3169	-0.563017	0.0679422
64969	MRPS5	117.648	-0.478401	0.0679422
115024	NT5C3B	61.2482	-1.05358	0.0679422
25847	ANAPC13	110.388	-0.414939	0.0680706
1434	CSE1L	301.837	-0.332597	0.0682777
5709	PSMD3	431.446	0.295308	0.0683997
4487	MSX1	20.6242	-0.493432	0.0687716
170506	DHX36	33.242	-0.71116	0.0688229
126328	NDUFA11	261.215	-0.981379	0.0689344
348180	CTU2	63.4531	-1.12237	0.068939
5226	PGD	231.92	-0.426807	0.0690164
57473	ZNF512B	25.0125	-0.967531	0.0691724
983	CDK1	454.381	0.240252	0.0691732
10376	TUBA1B	4807.81	-0.134197	0.0691732
7465	WEE1	93.0904	-0.212952	0.0692138
7750	ZMYM2	19.7441	-0.762796	0.0692646
11044	PAPD7	25.2885	-0.498768	0.0695178
4927	NUP88	38.4022	-0.784945	0.069813
1315	COPB1	121.021	0.377336	0.0698577
57622	LRFN1	11.3997	-1.10255	0.0701036
29062	WDR91	17.2279	0.861025	0.0710937
83636	C19orf12	27.2686	-0.760796	0.0711764
137695	TMEM68	24.4689	-0.562804	0.071316
55177	RMDN3	64.962	-0.614582	0.0713455
27289	RND1	0.198556	1.11189	0.0713868
10299	2021-03-06	184.289	-0.338316	0.0713895
3145	HMBS	296.684	0.346453	0.0715792
9790	BMS1	167.209	-0.356271	0.0715792
124454	EARS2	38.2919	-1.0627	0.0715792
55255	WDR41	39.5012	-1.06632	0.0716313
[truncated: 7,375 more rows]

## Sheet: FC≥1.5 & padj≤0.05_1394
EntrezID	hgnc_symbol	avg.RPM.DMSO	log2FC_deseq2	FC	padj
901	CCNG2	0.837363	1.84014	3.58044	4.99025e-05
11259	FILIP1L	0.258484	1.74324	3.34785	0.00120266
101954264	RNVU1-4	1.44312	1.39785	2.63509	0.00171204
60509	AGBL5	32.0852	1.31783	2.4929	0.014291
1643	DDB2	3.37332	1.29867	2.46003	0.0278317
7673	ZNF222	0.834332	1.28962	2.44464	0.00478958
101927027	CHROMR	6.06991	1.15621	2.22871	0.0290269
57620	STIM2	6.2267	1.13338	2.19373	0.0101941
94241	TP53INP1	1.74941	1.0977	2.14013	0.0348429
3012	HIST1H2AE	17.7862	1.08242	2.11758	0.0160964
11067	C10orf10	1.15255	0.997739	1.99687	0.0467887
639	PRDM1	1.58519	0.962901	1.94923	0.00980339
10957	PNRC1	4.26456	0.947283	1.92824	0.00269395
9665	MARF1	15.3115	0.937349	1.91501	0.0248702
1646	AKR1C2	33.9004	0.92973	1.90492	0.0312725
11080	DNAJB4	12.3022	0.921067	1.89352	4.36793e-09
131408	FAM131A	13.2747	0.920708	1.89304	0.00750319
100216546	LINC01004	6.35225	0.911796	1.88139	8.20705e-06
220359	TIGD3	3.41932	0.897191	1.86244	0.00950551
25840	METTL7A	15.5392	0.889567	1.85262	0.0145682
200942	KLHDC8B	37.6196	0.87618	1.83551	0.0219439
56907	SPIRE1	16.8674	0.869381	1.82688	0.0380012
79980	DSN1	72.6269	0.868605	1.8259	0.000496809
8351	HIST1H3D	45.5866	0.839479	1.7894	1.68912e-06
5872	RAB13	164.11	0.820496	1.76601	0.0323253
57763	ANKRA2	8.85659	0.81684	1.76154	0.0321687
8850	KAT2B	21.9904	0.814897	1.75917	0.021752
3588	IL10RB	25.997	0.808608	1.75152	0.0494461
55317	AP5S1	16.1604	0.803876	1.74578	0.0192043
9768	PCLAF	430.438	0.800168	1.7413	6.81434e-10
8613	PLPP3	5.44928	0.785898	1.72416	0.00489814
10962	MLLT11	20.486	0.774874	1.71104	0.0430303
3017	HIST1H2BD	93.5481	0.771158	1.70664	0.00396486
81627	TRMT1L	49.2247	0.766443	1.70107	0.00533054
83759	RBM4B	9.68266	0.762053	1.6959	0.00183399
8644	AKR1C3	45.0993	0.757981	1.69112	0.0455642
3161	HMMR	44.3225	0.741685	1.67213	0.00276101
23660	ZKSCAN5	16.4795	0.737521	1.66731	0.00286427
101927612	RNF139-AS1	2.64531	0.733904	1.66313	0.017581
148304	C1orf74	6.6107	0.724567	1.6524	0.0276804
7083	TK1	160.975	0.71375	1.64006	0.0136911
10614	HEXIM1	51.0016	0.702672	1.62752	1.47038e-07
7072	TIA1	61.0985	0.676085	1.5978	0.0109359
5824	PEX19	55.0161	0.667849	1.5887	0.032126
8675	STX16	34.2112	0.667423	1.58823	0.0337524
54676	GTPBP2	75.6747	0.664306	1.58481	8.06287e-05
51762	RAB8B	11.9379	0.656896	1.57669	0.0453804
55723	ASF1B	164.261	0.65606	1.57577	5.45404e-06
10063	COX17	136.741	0.646358	1.56521	0.00554914
6016	RIT1	17.119	0.645004	1.56374	0.0257129
5430	POLR2A	129.999	0.640437	1.5588	9.40594e-06
29959	NRBP1	68.3856	0.638907	1.55715	0.0038995
5329	PLAUR	7.30516	0.638299	1.55649	0.0164411
3832	KIF11	49.8697	0.638014	1.55619	0.0145153
83667	SESN2	46.4519	0.637493	1.55562	0.00101005
116028	RMI2	79.5359	0.634758	1.55268	0.00020578
3148	HMGB2	305.064	0.630536	1.54814	2.73807e-15
81027	TUBB1	23.9437	0.605966	1.522	0.00285053
129025	ZNF280A	7.02671	0.599169	1.51484	0.0361963
55204	GOLPH3L	27.0722	0.595806	1.51132	0.00579723
50	ACO2	118.463	0.595781	1.51129	0.0157168
3006	HIST1H1C	800.332	0.5953	1.51079	8.17568e-07
51510	CHMP5	131.87	0.59226	1.50761	0.00010266
9910	RABGAP1L	24.96	0.589727	1.50496	0.0190683
10051	SMC4	131.298	0.585123	1.50017	3.88837e-05
121260	SLC15A4	27.2117	-0.584999	0.66665	0.0214033
65986	ZBTB10	13.0732	-0.58547	0.666432	0.027198
7388	UQCRH	1703.56	-0.585929	0.66622	1.72035e-07
52	ACP1	326.501	-0.587811	0.665352	0.00040734
64116	SLC39A8	108.399	-0.588564	0.665005	0.0365942
7874	USP7	173.796	-0.589028	0.664791	0.000845822
53339	BTBD1	39.095	-0.589215	0.664704	0.0362982
54093	SETD4	16.6737	-0.589284	0.664673	0.0269558
25907	TMEM158	325.978	-0.589979	0.664353	2.78803e-05
11335	CBX3	546.217	-0.590421	0.664149	1.08359e-06
79728	PALB2	23.6897	-0.591113	0.663831	0.00116555
51249	TMEM69	52.9666	-0.591743	0.663541	0.0155731
55186	SLC25A36	30.456	-0.592702	0.6631	0.0308574
140688	NOL4L	31.4187	-0.592724	0.66309	0.0220815
51444	RNF138	58.3554	-0.594119	0.662449	0.0012785
10436	EMG1	144.033	-0.595888	0.661637	0.0136845
54915	YTHDF1	83.0818	-0.59682	0.66121	5.86239e-05
8178	ELL	23.2143	-0.59756	0.660871	0.0051188
11165	NUDT3	64.519	-0.597885	0.660722	0.0358738
100529239	RPS10-NUDT3	64.519	-0.597885	0.660722	0.0358738
133686	NADK2	117.653	-0.597895	0.660717	0.0206589
993	CDC25A	81.265	-0.598716	0.660342	3.65902e-05
28982	FLVCR1	40.247	-0.599396	0.66003	0.00602483
169200	TMEM64	40.1946	-0.601197	0.659207	1.55277e-05
4725	NDUFS5	400.654	-0.602404	0.658656	0.00772366
91748	ELMSAN1	22.6421	-0.602707	0.658517	0.000558706
3087	HHEX	64.7754	-0.603085	0.658345	9.3898e-05
6631	SNRPC	457.213	-0.60371	0.658059	0.000460061
10007	GNPDA1	115.383	-0.603969	0.657942	0.0098177
3460	IFNGR2	48.3163	-0.604337	0.657774	0.0195513
3178	HNRNPA1	1893.86	-0.604457	0.657719	5.45064e-11
51497	NELFCD	152.013	-0.605135	0.65741	0.0464016
3842	TNPO1	291.01	-0.605355	0.65731	6.49607e-07
84912	SLC35B4	83.1559	-0.606524	0.656777	0.0349622
643180	CCT6P3	16.2023	-0.608117	0.656053	0.00295575
3757	KCNH2	1045.92	-0.60955	0.655401	8.3461e-10
6929	TCF3	315.091	-0.609685	0.65534	0.00272745
56910	STARD7	419.287	-0.61016	0.655124	6.65216e-08
51645	PPIL1	143.806	-0.611922	0.654324	0.000279628
54815	GATAD2A	121.146	-0.613339	0.653682	0.00268974
6341	SCO1	60.2846	-0.614272	0.65326	0.0425206
78988	MRPL57	119.124	-0.614588	0.653116	0.0209047
9493	KIF23	49.5008	-0.614704	0.653064	0.000660244
51441	YTHDF2	219.855	-0.615741	0.652595	3.98099e-13
56993	TOMM22	218.244	-0.616147	0.652411	0.00073134
84262	PSMG3	147.251	-0.617151	0.651957	3.87848e-05
8099	CDK2AP1	187.206	-0.617409	0.65184	0.00295039
8761	PABPC4	235.364	-0.617439	0.651827	2.93187e-07
8560	DEGS1	68.2818	-0.618306	0.651436	0.00248474
79017	GGCT	115.672	-0.619238	0.651015	0.0213104
5520	PPP2R2A	104.389	-0.619476	0.650907	0.000213355
84294	UTP23	16.568	-0.621846	0.649839	0.0330786
6165	RPL35A	1735.3	-0.622392	0.649593	4.08799e-09
63893	UBE2O	65.4555	-0.622822	0.6494	0.0205865
84522	JAGN1	112.721	-0.623307	0.649181	8.54135e-06
1615	DARS	322.665	-0.623755	0.64898	0.000279628
11338	U2AF2	327.694	-0.625324	0.648274	0.00465487
4677	NARS	168.59	-0.625656	0.648125	0.00115785
57563	KLHL8	31.1733	-0.625852	0.648037	0.022921
56970	ATXN7L3	50.3428	-0.625896	0.648017	0.0136946
51218	GLRX5	239.842	-0.626312	0.64783	0.000274034
9943	OXSR1	71.0561	-0.627512	0.647292	0.00929012
10672	GNA13	46.3394	-0.627933	0.647103	0.00101092
6868	ADAM17	99.1685	-0.628401	0.646893	0.00160166
10946	SF3A3	169.27	-0.62895	0.646647	0.0173143
6175	RPLP0	3830.28	-0.629835	0.646251	4.03927e-17
114971	PTPMT1	75.7948	-0.629985	0.646183	0.04895
84833	USMG5	304.876	-0.630444	0.645977	0.0111798
293	SLC25A6	760.753	-0.630648	0.645886	3.72571e-09
155061	ZNF746	44.5883	-0.630934	0.645758	0.000641049
9529	BAG5	43.2323	-0.63206	0.645254	0.00175545
65998	C11orf95	12.9582	-0.632365	0.645118	0.0320753
51060	TXNDC12	128.244	-0.632401	0.645102	7.43523e-07
64763	ZNF574	12.2393	-0.633834	0.644462	0.0321911
51022	GLRX2	90.3395	-0.634228	0.644285	0.00752785
6171	RPL41	6327.89	-0.636431	0.643303	4.57436e-23
27333	GOLIM4	35.1652	-0.636605	0.643225	0.0464571
55353	LAPTM4B	808.808	-0.636737	0.643166	0.000350689
10054	UBA2	421.844	-0.637256	0.642935	3.76093e-07
7050	TGIF1	11.9023	-0.637337	0.642898	4.44874e-05
9987	HNRNPDL	659.063	-0.638083	0.642566	7.08869e-14
267	AMFR	70.7175	-0.638358	0.642444	0.0150996
4708	NDUFB2	569.269	-0.638871	0.642215	0.00461227
57003	CCDC47	164.802	-0.638908	0.642199	0.000773712
26528	DAZAP1	281.04	-0.639047	0.642137	0.0103488
28977	MRPL42	154.924	-0.640032	0.641699	0.00231051
6722	SRF	116.904	-0.640378	0.641545	7.79437e-06
3068	HDGF	863.862	-0.642471	0.640615	1.01823e-09
150678	COPS9	159.433	-0.643309	0.640243	0.0291803
8566	PDXK	126.125	-0.64402	0.639927	0.0380224
10926	DBF4	45.0767	-0.644208	0.639844	0.00191838
5686	PSMA5	270.328	-0.644449	0.639737	0.00141719
55527	FEM1A	73.9008	-0.645752	0.639159	2.50534e-06
6198	RPS6KB1	62.3693	-0.646023	0.63904	0.00925399
339448	C1orf174	72.5731	-0.647529	0.638373	0.00572392
64225	ATL2	95.9357	-0.64773	0.638284	1.14726e-05
7508	XPC	79.994	-0.647821	0.638244	0.0194122
26056	RAB11FIP5	28.2059	-0.648116	0.638113	0.0120845
92912	UBE2Q2	22.233	-0.648533	0.637929	0.00507251
3692	EIF6	167.951	-0.649362	0.637562	0.0413231
6231	RPS26	970.838	-0.649741	0.637395	0.000272345
10921	RNPS1	451.634	-0.649878	0.637334	3.01457e-09
57532	NUFIP2	86.0336	-0.651722	0.63652	1.07491e-08
22894	DIS3	49.4414	-0.651939	0.636424	0.0098645
138151	NACC2	40.3046	-0.652511	0.636172	0.0012785
2114	ETS2	41.0121	-0.652679	0.636098	3.00885e-06
23214	XPO6	83.0551	-0.652949	0.635979	0.0158385
9538	EI24	744.969	-0.653345	0.635805	1.08712e-10
30834	ZNRD1	78.8789	-0.653644	0.635673	0.00814009
91408	BTF3L4	82.3126	-0.654385	0.635346	0.000125532
10988	METAP2	356.751	-0.654901	0.635119	1.11928e-07
10236	HNRNPR	378.648	-0.655831	0.63471	6.04031e-06
5433	POLR2D	90.909	-0.655836	0.634707	0.00285969
1665	DHX15	157.921	-0.655894	0.634682	0.000206135
55054	ATG16L1	10.1049	-0.656197	0.634549	0.032126
51283	BFAR	49.0157	-0.65621	0.634543	0.0190683
2806	GOT2	277.757	-0.656869	0.634253	0.0250501
11140	CDC37	373.252	-0.657223	0.634098	0.0429033
220042	DDIAS	18.8891	-0.657241	0.63409	0.0153065
1975	EIF4B	554.386	-0.657477	0.633986	1.85279e-08
5814	PURB	46.6447	-0.658656	0.633468	0.000606667
6206	RPS12	3145.95	-0.658855	0.633381	4.21533e-13
55695	NSUN5	121.495	-0.660091	0.632838	0.0352297
11315	PARK7	445.714	-0.660519	0.63265	0.000638155
7531	YWHAE	433.176	-0.662044	0.631982	2.15206e-06
6168	RPL37A	2190.3	-0.662383	0.631834	0.0098645
283871	PGP	130.828	-0.662593	0.631742	0.00671614
25898	RCHY1	29.8163	-0.663817	0.631206	0.0307532
2597	GAPDH	1415.63	-0.665483	0.630478	0.000130227
23196	FAM120A	281.889	-0.66632	0.630112	1.18439e-07
7532	YWHAG	423.516	-0.666953	0.629835	2.70939e-13
100506305	LINC00958	186.392	-0.667842	0.629448	9.35138e-09
2063	NR2F6	103.899	-0.667964	0.629394	0.0326075
100528021	ST20-MTHFS	67.7506	-0.668276	0.629258	0.0213912
9775	EIF4A3	242.329	-0.668334	0.629233	6.57238e-08
51759	C9orf78	446.433	-0.669578	0.62869	2.26092e-07
483	ATP1B3	330.989	-0.67006	0.62848	0.0135906
1457	CSNK2A1	79.0455	-0.67028	0.628385	0.0184193
54675	CRLS1	79.2203	-0.671312	0.627936	0.0278608
27079	RPUSD2	37.6875	-0.671854	0.6277	4.94872e-05
23509	POFUT1	59.2667	-0.673168	0.627128	0.00538241
23636	NUP62	175.779	-0.673315	0.627064	2.51898e-10
55183	RIF1	47.3768	-0.678105	0.624986	0.000147363
22856	CHSY1	28.4446	-0.678156	0.624964	0.0016742
2778	GNAS	483.62	-0.678756	0.624704	0.0435228
26225	ARL5A	187.549	-0.678816	0.624678	1.14004e-05
51575	ESF1	14.3049	-0.679422	0.624415	0.0480126
10588	MTHFS	72.2787	-0.679721	0.624286	0.0175402
3796	KIF2A	53.9963	-0.679808	0.624248	0.00609547
3344	FOXN2	16.9754	-0.680087	0.624128	0.00152195
8667	EIF3H	417.524	-0.684081	0.622402	0.000371598
84858	ZNF503	9.82706	-0.684203	0.622349	0.00141719
5134	PDCD2	278.624	-0.68563	0.621734	1.45583e-06
9868	TOMM70	154.525	-0.685663	0.62172	2.49385e-05
292	SLC25A5	549.958	-0.685668	0.621718	1.25947e-07
3281	HSBP1	408.74	-0.685823	0.621651	0.000337575
79882	ZC3H14	54.4202	-0.686404	0.621401	0.0255035
7184	HSP90B1	565.84	-0.6868	0.62123	1.82266e-05
79648	MCPH1	17.753	-0.687514	0.620923	0.0153886
5978	REST	18.5091	-0.687835	0.620785	0.000453272
55151	TMEM38B	104.543	-0.687884	0.620763	0.0198579
23360	FNBP4	22.4106	-0.688172	0.62064	0.0126114
10367	MICU1	66.1349	-0.690828	0.619498	0.0392051
55794	DDX28	51.4049	-0.691316	0.619289	4.08905e-06
23350	U2SURP	146.219	-0.691979	0.619004	0.000189336
54989	ZNF770	119.495	-0.692517	0.618773	1.63587e-07
55216	NKAPD1	48.863	-0.693357	0.618413	0.00621409
728568	C12orf73	40.2042	-0.694065	0.61811	0.0164449
51020	HDDC2	435.302	-0.69499	0.617714	0.00238493
51569	UFM1	99.3754	-0.696604	0.617023	0.0012691
6188	RPS3	4093.58	-0.696746	0.616962	5.4511e-10
3308	HSPA4	197.09	-0.697372	0.616695	0.0232907
80155	NAA15	47.667	-0.697719	0.616546	0.0250262
55161	TMEM33	107.178	-0.697982	0.616434	0.00136302
7027	TFDP1	129.418	-0.698043	0.616408	0.0146629
51605	TRMT6	28.1426	-0.698639	0.616153	0.0189841
5955	RCN2	100.063	-0.699338	0.615855	0.00689185
54534	MRPL50	69.32	-0.70004	0.615555	0.000204149
7818	DAP3	326.727	-0.700931	0.615175	0.00201558
10199	MPHOSPH10	55.318	-0.701134	0.615088	0.00252659
550	AUP1	190.826	-0.701474	0.614944	0.0108437
8125	ANP32A	199.433	-0.701859	0.61478	3.94848e-05
9669	EIF5B	179.408	-0.701926	0.614751	0.000263678
387066	SNHG5	919.707	-0.702867	0.61435	8.73948e-16
9377	COX5A	538.078	-0.703985	0.613874	1.19896e-05
102466854	MIR7705	357.105	-0.704045	0.613849	4.69149e-06
7019	TFAM	188.812	-0.70468	0.613579	2.25277e-09
79960	JADE1	49.1104	-0.708497	0.611957	5.86838e-09
23	ABCF1	172.047	-0.708931	0.611773	0.0131348
83440	ADPGK	43.2832	-0.709439	0.611558	0.0122935
388753	COA6	73.4681	-0.709589	0.611494	0.00181237
8864	PER2	14.8218	-0.710242	0.611218	0.00533575
64432	MRPS25	176.566	-0.710352	0.611171	0.00322666
22916	NCBP2	103.362	-0.710762	0.610998	0.00358664
2926	GRSF1	136.655	-0.711222	0.610803	0.000444892
64327	LMBR1	68.2332	-0.711571	0.610655	0.0373415
51075	TMX2	220.428	-0.714274	0.609512	0.0080251
64114	TMBIM1	67.2289	-0.717587	0.608114	0.00160166
80149	ZC3H12A	9.04862	-0.719611	0.607261	0.00785639
55638	SYBU	8.13631	-0.721988	0.606262	0.0158403
51068	NMD3	39.1317	-0.722211	0.606168	0.0330876
57180	ACTR3B	75.6499	-0.722714	0.605956	0.00752785
9100	USP10	143.625	-0.723067	0.605808	0.00205813
6747	SSR3	311.448	-0.723468	0.60564	4.06833e-05
84062	DTNBP1	50.7832	-0.724448	0.605228	0.0266384
56647	BCCIP	163.489	-0.72557	0.604758	0.000246328
57585	CRAMP1	15.156	-0.726239	0.604478	0.00560029
7905	REEP5	152.244	-0.726268	0.604466	0.000120727
51727	CMPK1	186.943	-0.72716	0.604092	0.00155915
11052	CPSF6	146.744	-0.727385	0.603998	0.00147061
112970	KTI12	30.6266	-0.727431	0.603979	6.82396e-08
55041	PLEKHB2	93.7323	-0.730547	0.602676	0.000492937
6234	RPS28	3093.91	-0.731052	0.602464	2.44655e-17
79939	SLC35E1	75.723	-0.732273	0.601955	0.00323754
57122	NUP107	119	-0.732614	0.601812	0.00593932
83607	AMMECR1L	21.1853	-0.734149	0.601173	0.000226375
80110	ZNF614	8.84192	-0.734246	0.601132	0.0150983
51119	SBDS	190.728	-0.734742	0.600925	6.49185e-10
6418	SET	3030.22	-0.735031	0.600805	1.20843e-28
9480	ONECUT2	46.6107	-0.736558	0.60017	0.0332097
1019	CDK4	266.437	-0.736597	0.600153	8.74521e-05
55863	TMEM126B	80.5553	-0.7368	0.600069	0.0246241
6533	SLC6A6	43.741	-0.73688	0.600036	0.00384136
9532	BAG2	85.7253	-0.737205	0.5999	3.17992e-05
51018	RRP15	141.566	-0.738802	0.599237	3.38516e-06
6632	SNRPD1	631.152	-0.738968	0.599168	4.29659e-11
5223	PGAM1	365.161	-0.739638	0.59889	7.9627e-07
85865	GTPBP10	33.7935	-0.739951	0.59876	0.0299497
641638	SNHG6	490.609	-0.739982	0.598747	3.40897e-14
4683	NBN	65.2023	-0.740063	0.598713	0.000329995
200933	FBXO45	150.664	-0.740339	0.598599	1.8324e-15
164832	LONRF2	23.0654	-0.740515	0.598526	0.032126
28955	DEXI	86.5934	-0.742278	0.597795	0.0036987
54107	POLE3	435.376	-0.742365	0.597759	2.00272e-11
55037	PTCD3	165.547	-0.743098	0.597455	0.000386018
6009	RHEB	415.95	-0.744484	0.596881	3.63635e-13
8661	EIF3A	327.599	-0.745084	0.596633	3.81033e-14
51406	NOL7	285.124	-0.74528	0.596552	3.65902e-05
4245	MGAT1	30.3057	-0.745604	0.596418	0.0164411
6627	SNRPA1	204.114	-0.745644	0.596401	9.80162e-05
84967	LSM10	91.2495	-0.745719	0.59637	0.0253375
83480	PUS3	47.6953	-0.74816	0.595362	6.83438e-05
3837	KPNB1	743.827	-0.749137	0.594959	7.26706e-11
9093	DNAJA3	112.629	-0.750287	0.594485	0.00336662
342538	NACA2	233.659	-0.751252	0.594088	3.32169e-05
221504	ZBTB9	9.00877	-0.753286	0.593251	0.049438
55052	MRPL20	297.625	-0.753321	0.593236	0.000921363
1892	ECHS1	223.929	-0.753948	0.592979	0.034272
11072	DUSP14	32.8679	-0.754262	0.59285	0.00023431
58517	RBM25	61.4911	-0.754336	0.592819	0.000836282
10523	CHERP	157.497	-0.756071	0.592107	2.21711e-07
80145	THOC7	111.949	-0.756155	0.592072	0.0477153
118460	EXOSC6	89.4945	-0.758814	0.590982	2.11379e-06
83987	CCDC8	37.3128	-0.759471	0.590713	0.015928
8439	NSMAF	43.7113	-0.761134	0.590032	0.00624404
8562	DENR	148.419	-0.76121	0.590001	0.00612295
6675	UAP1	120.968	-0.761349	0.589944	0.000640385
55257	MRGBP	56.2765	-0.762892	0.589314	0.00768804
58509	CACTIN	41.9611	-0.763059	0.589246	0.0128309
64112	MOAP1	8.42011	-0.763221	0.589179	0.0420206
145853	C15orf61	64.0891	-0.763291	0.589151	7.05806e-06
23028	KDM1A	85.6003	-0.763494	0.589068	0.0445517
23261	CAMTA1	53.5174	-0.764434	0.588684	0.0244207
86	ACTL6A	134.404	-0.765944	0.588069	9.88539e-05
283349	RASSF3	26.8009	-0.766695	0.587762	0.00219305
50861	STMN3	135.36	-0.766904	0.587677	0.0229688
10099	TSPAN3	239.476	-0.767508	0.587431	0.00392228
5160	PDHA1	212.199	-0.767724	0.587343	0.0464571
140809	SRXN1	109.442	-0.767771	0.587324	1.49403e-08
23521	RPL13A	1782.11	-0.767888	0.587277	1.31545e-18
10694	CCT8	758.574	-0.76808	0.587198	1.00256e-09
1745	DLX1	15.254	-0.768116	0.587184	0.000388027
6875	TAF4B	25.1598	-0.768284	0.587115	0.000340246
5612	THAP12	85.4952	-0.76975	0.586519	7.49095e-05
79609	VCPKMT	10.9336	-0.769981	0.586425	0.0011217
22868	FASTKD2	39.5406	-0.771217	0.585923	0.036894
4072	EPCAM	209.115	-0.771332	0.585876	0.000139603
201780	SLC10A4	15.1876	-0.772792	0.585284	0.0446949
6924	ELOA	77.9582	-0.773043	0.585182	3.9101e-07
7625	ZNF74	44.6044	-0.774004	0.584792	0.00562054
51379	CRLF3	30.4519	-0.774273	0.584683	0.013862
6520	SLC3A2	146.35	-0.774731	0.584498	9.82551e-16
27113	BBC3	70.9695	-0.774961	0.584404	3.01046e-11
8550	MAPKAPK5	47.2607	-0.775303	0.584266	0.00867053
22948	CCT5	1282.48	-0.776316	0.583856	1.09618e-13
57693	ZNF317	15.8454	-0.778227	0.583083	0.00369699
6205	RPS11	2130.08	-0.778328	0.583042	5.66578e-07
9144	SYNGR2	424.551	-0.77868	0.5829	0.0035523
57761	TRIB3	60.6224	-0.779572	0.58254	0.00163924
9846	GAB2	31.4593	-0.78015	0.582306	0.00685167
387338	NSUN4	52.6226	-0.780152	0.582305	0.00132146
29088	MRPL15	192.066	-0.780507	0.582162	2.56389e-08
133746	JMY	6.53888	-0.780897	0.582005	0.0464812
4204	MECP2	13.644	-0.781842	0.581624	0.0308862
79000	AUNIP	22.8086	-0.782022	0.581551	0.0016742
80018	NAA25	45.8878	-0.782417	0.581392	0.000151522
10135	NAMPT	105.913	-0.783158	0.581094	0.000161043
10221	TRIB1	17.6012	-0.784763	0.580447	1.36648e-05
65999	LRRC61	76.9056	-0.784889	0.580397	0.0430034
4781	NFIB	16.2739	-0.785783	0.580037	0.0146767
201161	CENPV	142.046	-0.786059	0.579926	0.0104451
22800	RRAS2	49.4194	-0.786963	0.579563	0.00327604
51495	HACD3	226.571	-0.787779	0.579235	5.06949e-07
10978	CLP1	35.514	-0.788402	0.578985	1.19896e-05
10525	HYOU1	311.339	-0.789128	0.578694	3.59441e-05
11097	NUPL2	18.2137	-0.789336	0.57861	0.0101117
26986	PABPC1	1621.96	-0.792754	0.577241	4.29949e-15
10645	CAMKK2	45.138	-0.79355	0.576923	0.0299269
87178	PNPT1	77.9812	-0.793885	0.576789	0.0107748
678	ZFP36L2	210.214	-0.793891	0.576787	1.75868e-27
7469	NELFA	69.9976	-0.793945	0.576765	0.000621917
116150	NUS1	153.426	-0.794032	0.57673	4.59614e-06
57649	PHF12	5.70285	-0.794687	0.576468	0.0446447
51690	LSM7	177.359	-0.794809	0.576419	0.0196087
9334	B4GALT5	167.602	-0.794914	0.576377	3.55036e-09
57470	LRRC47	151.576	-0.797607	0.575303	0.000110712
51490	SPOUT1	41.2598	-0.798076	0.575115	0.0311428
9391	CIAO1	102.2	-0.798468	0.574959	0.0256649
60487	TRMT11	35.3241	-0.798977	0.574757	0.0142557
91369	ANKRD40	45.1171	-0.799061	0.574723	1.62188e-05
85028	SNHG12	57.0789	-0.799953	0.574368	8.86855e-13
89890	KBTBD6	18.3797	-0.800169	0.574282	0.000146621
26799	SNORD50A	154.311	-0.800818	0.574024	0.00448681
102157402	AK6	100.599	-0.801345	0.573814	0.000703178
64793	CEP85	33.211	-0.802572	0.573326	0.000875963
4298	MLLT1	80.4987	-0.802825	0.573226	0.0140628
85457	CIPC	17.0232	-0.802972	0.573167	0.010619
59345	GNB4	88.3102	-0.803187	0.573082	0.000805496
414189	AGAP6	13.0117	-0.803576	0.572927	0.0496446
100507303	SNHG19	85.3259	-0.803653	0.572897	6.26389e-10
6185	RPN2	336.101	-0.80402	0.572751	0.000509946
3039	HBA1	1676.45	-0.804033	0.572746	0.000249692
3192	HNRNPU	830.029	-0.804435	0.572586	6.78735e-14
8061	FOSL1	10.831	-0.806201	0.571886	0.0206491
55706	NDC1	210.767	-0.80754	0.571355	1.78376e-05
10412	NSA2	133.443	-0.807753	0.571271	0.000338065
91893	FDXACB1	23.8878	-0.807804	0.571251	0.00588409
9797	TATDN2	78.4439	-0.807859	0.571229	0.000377427
57486	NLN	64.4366	-0.808396	0.571016	0.00190851
201931	TMEM192	26.7491	-0.809148	0.570719	0.0448955
24145	PANX1	13.8953	-0.809587	0.570545	0.0340894
1938	EEF2	3250.87	-0.811311	0.569864	4.74652e-28
5216	PFN1	519.223	-0.811637	0.569735	3.958e-06
285315	C3orf33	6.10078	-0.812138	0.569537	0.0352665
56942	CMC2	116.861	-0.81296	0.569213	0.000104718
6635	SNRPE	769.907	-0.813037	0.569182	8.31615e-12
64768	IPPK	24.3741	-0.813051	0.569177	0.0101117
51341	ZBTB7A	153.288	-0.813914	0.568836	2.79325e-20
2107	ETF1	223.231	-0.814203	0.568723	7.33763e-06
51524	TMEM138	25.3084	-0.816926	0.56765	0.000359864
374659	HDDC3	84.7255	-0.818342	0.567093	0.00288152
79073	TMEM109	154.453	-0.818387	0.567075	5.05402e-08
8664	EIF3D	394.327	-0.819713	0.566555	9.47213e-08
7372	UMPS	93.6976	-0.82013	0.566391	7.78817e-06
140459	ASB6	20.8455	-0.820174	0.566374	0.0337524
6615	SNAI1	8.05472	-0.82052	0.566238	0.000583904
865	CBFB	117.884	-0.82089	0.566093	7.69113e-05
64207	IRF2BPL	31.3143	-0.82132	0.565924	3.91631e-06
283377	SPRYD4	27.442	-0.821911	0.565692	0.00554223
83939	EIF2A	51.4797	-0.822635	0.565408	0.00843955
6122	RPL3	1597.45	-0.823421	0.5651	1.42114e-09
23378	RRP8	39.9419	-0.823486	0.565075	0.0055528
4706	NDUFAB1	692.831	-0.823545	0.565052	2.56553e-10
100526740	ATP5J2-PTCD1	29.9628	-0.824365	0.564731	0.00645918
26024	PTCD1	29.9628	-0.824365	0.564731	0.00645918
10613	ERLIN1	22.046	-0.82482	0.564553	0.00470141
414777	HCG18	29.2402	-0.824948	0.564503	0.0351931
54858	PGPEP1	68.0709	-0.827084	0.563667	0.0213102
5496	PPM1G	252.574	-0.827514	0.563499	2.50952e-06
65993	MRPS34	100.499	-0.827687	0.563432	0.0362982
9898	UBAP2L	145.462	-0.827881	0.563356	0.000363633
54902	TTC19	65.8679	-0.8279	0.563349	0.00986921
51001	MTERF3	22.7179	-0.827914	0.563343	0.0120669
51324	SPG21	117.284	-0.828499	0.563115	0.026081
26521	TIMM8B	366.12	-0.828641	0.563059	5.97893e-07
8882	ZPR1	60.889	-0.828714	0.563031	0.029778
9013	TAF1C	37.658	-0.829019	0.562912	0.0440483
9854	C2CD2L	30.4739	-0.829245	0.562824	0.00158324
1039	CDR2	25.3368	-0.830186	0.562457	2.32437e-05
6139	RPL17	569.572	-0.830576	0.562305	0.00436212
339229	OXLD1	34.3692	-0.832537	0.561541	0.0385002
548645	DNAJC25	13.173	-0.833363	0.561219	0.00782712
10491	CRTAP	108.079	-0.833582	0.561134	0.0107799
7993	UBXN8	81.4028	-0.833729	0.561077	6.87258e-06
54726	OTUD4	28.7825	-0.834659	0.560716	0.00156037
6189	RPS3A	2062.63	-0.83484	0.560645	3.53421e-11
2519	FUCA2	161.36	-0.835415	0.560422	0.0167969
26747	NUFIP1	24.6463	-0.835447	0.560409	0.00293663
100093630	SNHG8	319.45	-0.83549	0.560393	1.37635e-17
55149	MTPAP	43.4815	-0.835912	0.560229	8.46997e-06
60488	MRPS35	172.314	-0.836818	0.559877	4.91902e-08
58526	MID1IP1	95.5266	-0.837047	0.559788	1.17238e-19
100287932	TIMM23	209.571	-0.838166	0.559354	8.75511e-07
283459	GATC	81.7731	-0.838872	0.55908	0.000810067
11091	WDR5	155.567	-0.839053	0.55901	6.22386e-07
54977	SLC25A38	63.9844	-0.839296	0.558916	1.05124e-05
57026	PDXP	41.3715	-0.840423	0.55848	0.00260165
64981	MRPL34	114.336	-0.840703	0.558372	1.67247e-05
6155	RPL27	994.253	-0.84092	0.558287	9.88494e-06
283951	C16orf91	45.3807	-0.842035	0.557856	2.70214e-06
2553	GABPB1	24.4159	-0.843629	0.55724	0.000222402
388552	BLOC1S3	15.0052	-0.844123	0.557049	0.00678763
199953	TMEM201	26.9939	-0.844422	0.556934	0.016766
6945	MLX	33.8438	-0.845809	0.556399	0.000845822
7546	ZIC2	24.6459	-0.845938	0.556349	4.81936e-07
6134	RPL10	1263.05	-0.84599	0.556329	4.58674e-08
26517	TIMM13	278.908	-0.847314	0.555818	0.00287269
388962	BOLA3	173.143	-0.848754	0.555264	0.000143207
65980	BRD9	68.9073	-0.84917	0.555104	0.00925399
4610	MYCL	6.64945	-0.850374	0.554641	0.0435304
58525	WIZ	44.8309	-0.850888	0.554443	0.0482777
9120	SLC16A6	4.07759	-0.851281	0.554293	0.0476636
9761	MLEC	98.3853	-0.851507	0.554205	0.00858202
84135	UTP15	65.4577	-0.853889	0.553291	0.00114047
51187	RSL24D1	235.035	-0.853986	0.553254	2.52768e-10
29888	STRN4	48.866	-0.85457	0.55303	0.0164905
127687	C1orf122	83.1242	-0.854893	0.552906	0.026127
7701	ZNF142	15.7924	-0.854954	0.552883	0.00470141
4074	M6PR	44.6635	-0.85513	0.552816	0.00668484
1977	EIF4E	195.225	-0.855343	0.552734	5.54445e-10
6625	SNRNP70	193.384	-0.856449	0.55231	0.000405836
54928	IMPAD1	86.7457	-0.85837	0.551575	3.19113e-06
54517	PUS7	65.7611	-0.858861	0.551388	0.000265765
1981	EIF4G1	229.649	-0.859854	0.551008	0.000513696
9349	RPL23	1140.34	-0.861471	0.550391	1.47249e-10
22877	MLXIP	98.6759	-0.862833	0.549872	0.00440946
6319	SCD	585.968	-0.863089	0.549774	2.29694e-13
27166	PRELID1	176.692	-0.863192	0.549735	0.000363633
80745	THUMPD2	25.0397	-0.864452	0.549255	5.84405e-06
100131205	RPL21P28	631.057	-0.866025	0.548656	0.000391049
5230	PGK1	472.408	-0.866058	0.548644	0.0001024
8427	ZNF282	50.0829	-0.866337	0.548538	0.00106994
79066	METTL16	35.542	-0.866351	0.548533	0.00442609
5411	PNN	84.6973	-0.866702	0.548399	1.28814e-07
129401	NUP35	51.3232	-0.867367	0.548146	5.67897e-05
359948	IRF2BP2	64.4477	-0.86749	0.5481	2.23367e-16
81539	SLC38A1	129.801	-0.867724	0.548011	9.47168e-06
3376	IARS	280.353	-0.869504	0.547335	3.53489e-06
9486	CHST10	24.8577	-0.869797	0.547224	0.0451187
390916	NUDT19	47.0315	-0.86982	0.547215	5.9788e-09
26073	POLDIP2	141.186	-0.869909	0.547181	0.00160502
100188893	TOMM6	1688.37	-0.871048	0.546749	2.80793e-27
134266	GRPEL2	30.1152	-0.872015	0.546383	3.64878e-08
6001	RGS10	92.8103	-0.87555	0.545046	0.00419866
8293	SERF1A	58.9687	-0.875683	0.544996	0.000356921
8293	SERF1B	58.9687	-0.875683	0.544996	0.000356921
728492	SERF1B	58.9687	-0.875683	0.544996	0.000356921
9343	EFTUD2	121.997	-0.875953	0.544894	0.0211979
84259	DCUN1D5	140.256	-0.876137	0.544824	1.92604e-06
6497	SKI	36.6987	-0.876302	0.544762	0.000359757
10153	CEBPZ	89.292	-0.87647	0.544699	0.000122475
57546	PDP2	25.1945	-0.877064	0.544475	0.00128655
6152	RPL24	1260	-0.877353	0.544365	8.65915e-13
5901	RAN	2219.91	-0.87737	0.544359	3.23482e-30
57541	ZNF398	29.2968	-0.877482	0.544317	2.45325e-07
55379	LRRC59	231.779	-0.878502	0.543932	1.81719e-06
63933	MCUR1	74.5564	-0.878651	0.543876	0.0114088
6209	RPS15	1144.56	-0.879205	0.543667	6.88207e-05
79833	GEMIN6	33.2777	-0.879628	0.543508	0.0231497
908	CCT6A	863.135	-0.879879	0.543413	4.13327e-14
6191	RPS4X	1468.5	-0.880404	0.543215	1.49174e-10
57465	TBC1D24	40.4267	-0.880504	0.543178	0.00722806
4141	MARS	172.183	-0.881924	0.542643	0.0240294
6633	SNRPD2	573.376	-0.882381	0.542472	2.66912e-05
79828	METTL8	79.6838	-0.882909	0.542273	0.00140117
6130	RPL7A	3695.99	-0.883218	0.542157	3.4002e-16
79031	PDCL3	26.6735	-0.883838	0.541924	0.0112141
9322	TRIP10	31.044	-0.884467	0.541687	0.029476
415116	PIM3	61.5654	-0.884957	0.541504	2.93526e-15
55170	PRMT6	64.4328	-0.885045	0.541471	1.5907e-06
55665	URGCP	11.9695	-0.885101	0.54145	0.0444895
54205	CYCS	643.156	-0.885509	0.541296	1.95618e-18
6950	TCP1	1142.81	-0.887001	0.540737	4.45177e-21
23367	LARP1	371.803	-0.88795	0.540382	9.18397e-13
57001	SDHAF3	66.0713	-0.88873	0.540089	0.00113296
7536	SF1	336.752	-0.889395	0.53984	1.57465e-12
7753	ZNF202	10.7351	-0.889448	0.539821	0.0158323
81892	SLIRP	312.592	-0.889959	0.539629	0.000213161
5757	PTMA	1309.32	-0.890409	0.539461	3.34882e-30
140690	CTCFL	102.24	-0.890447	0.539447	0.000108347
6135	RPL11	958.217	-0.890544	0.539411	5.26285e-07
140838	NANP	13.4074	-0.891016	0.539234	6.48213e-05
119559	SFXN4	114.865	-0.89105	0.539221	0.0335727
55813	UTP6	82.456	-0.892608	0.538639	0.0047497
55658	RNF126	94.3021	-0.893113	0.538451	0.00014779
8396	PIP4K2B	32.1798	-0.89321	0.538415	0.0344389
22796	COG2	21.185	-0.894062	0.538097	0.041101
6217	RPS16	2083.16	-0.894113	0.538078	8.47661e-15
10127	ZNF263	17.5948	-0.895979	0.537382	0.00760633
51559	NT5DC3	19.9681	-0.897504	0.536815	0.0053391
25800	SLC39A6	24.0756	-0.8989	0.536296	0.0264935
51433	ANAPC5	193.969	-0.899126	0.536211	0.0310934
4552	MTRR	28.1032	-0.899958	0.535902	0.00256626
57696	DDX55	24.7181	-0.899959	0.535902	0.00120499
54881	TEX10	39.7209	-0.900117	0.535843	0.00552985
6659	SOX4	10.5856	-0.900773	0.5356	0.0173948
6472	SHMT2	102.18	-0.901572	0.535303	0.0303908
79669	C3orf52	10.2666	-0.902594	0.534924	0.0268566
6138	RPL15	2008.54	-0.903354	0.534642	4.31978e-26
64983	MRPL32	112.297	-0.903486	0.534593	0.00913807
9557	CHD1L	126.603	-0.905571	0.533821	0.000658283
55486	PARL	75.9081	-0.906618	0.533434	0.00714491
10923	SUB1	759.286	-0.906948	0.533312	1.49166e-14
64968	MRPS6	134.317	-0.907202	0.533218	0.000388027
6210	RPS15A	1129.7	-0.907302	0.533181	1.52464e-12
10016	PDCD6	313.707	-0.907902	0.532959	3.67873e-05
5663	PSEN1	17.3192	-0.908649	0.532684	0.0332969
6167	RPL37	2517.04	-0.910246	0.532095	1.69706e-15
84973	SNHG7	50.0045	-0.91044	0.532023	6.52319e-16
728066	FAM133DP	45.9978	-0.910565	0.531977	0.000363633
10695	CNPY3	36.9186	-0.91103	0.531805	0.0214905
201254	CENPX	213.768	-0.911273	0.531716	0.0111798
6133	RPL9	819.585	-0.911347	0.531688	2.34299e-06
55153	SDAD1	26.3972	-0.912431	0.531289	0.00861109
10929	SRSF8	100.016	-0.913246	0.530989	1.60557e-08
7295	TXN	526.479	-0.913263	0.530983	2.32519e-09
25996	REXO2	149.353	-0.914009	0.530708	0.000442939
23401	FRAT2	50.1335	-0.914357	0.53058	1.17195e-07
26234	FBXL5	9.97879	-0.914626	0.530482	0.0114749
79680	RTL10	82.4215	-0.91591	0.530009	5.32624e-07
26071	RTL8A	32.7424	-0.915973	0.529986	0.038945
7090	TLE3	38.3368	-0.916686	0.529724	0.000928236
6235	RPS29	3449.58	-0.916931	0.529635	2.36491e-22
440574	MINOS1	257.809	-0.916976	0.529618	3.06732e-05
90378	SAMD1	107.989	-0.918754	0.528966	0.000178975
9618	TRAF4	70.8499	-0.919791	0.528586	1.63016e-05
6526	SLC5A3	71.689	-0.920555	0.528306	9.21825e-09
221830	TWISTNB	36.3372	-0.920838	0.528202	9.9867e-05
10102	TSFM	87.147	-0.920898	0.52818	2.22889e-05
6176	RPLP1	5544.9	-0.921602	0.527922	1.61517e-28
81603	TRIM8	18.5526	-0.92261	0.527554	0.00703447
6233	RPS27A	3687.18	-0.922615	0.527552	6.68586e-30
79039	DDX54	176.203	-0.922817	0.527478	2.57196e-05
64979	MRPL36	106.653	-0.922884	0.527454	1.00183e-06
26155	NOC2L	111.927	-0.923143	0.527359	0.0396326
100996939	PYURF	91.3245	-0.923467	0.527241	6.78293e-07
83879	CDCA7	125.533	-0.923549	0.527211	1.65976e-10
2054	STX2	27.6874	-0.923878	0.52709	0.00844158
84992	PIGY	89.5497	-0.923926	0.527073	6.36817e-07
396	ARHGDIA	123.669	-0.923976	0.527055	0.0242445
64087	MCCC2	98.0362	-0.925924	0.526343	0.00743195
23760	PITPNB	132.815	-0.926328	0.526196	7.95782e-05
64855	FAM129B	39.9883	-0.927449	0.525787	0.0433565
55174	INTS10	82.5443	-0.927583	0.525738	0.0121666
220869	CBWD5	36.7811	-0.927828	0.525649	0.000781135
246243	RNASEH1	102.652	-0.92843	0.52543	3.22067e-05
112858	TP53RK	47.9911	-0.928494	0.525407	8.75511e-07
1455	CSNK1G2	151.431	-0.928673	0.525341	0.00616722
10424	PGRMC2	123.986	-0.929146	0.525169	6.5629e-05
6160	RPL31	1542.25	-0.929298	0.525114	6.81266e-14
3601	IL15RA	18.3777	-0.929701	0.524967	0.000182535
51251	NT5C3A	71.9095	-0.930732	0.524592	7.54347e-05
5202	PFDN2	132.22	-0.931332	0.524374	5.57457e-08
84955	NUDCD1	45.4476	-0.931529	0.524302	0.0145438
10056	FARSB	170.333	-0.932386	0.523991	0.00254798
9694	EMC2	23.1439	-0.933194	0.523698	0.0437498
25777	SUN2	27.0161	-0.934302	0.523296	0.0244207
55299	BRIX1	169.758	-0.934617	0.523181	3.37115e-20
10947	AP3M2	18.129	-0.934762	0.523129	0.00929012
9112	MTA1	64.6983	-0.935361	0.522911	0.00948336
51193	ZNF639	66.5596	-0.935429	0.522887	1.40942e-12
6158	RPL28	551.714	-0.936621	0.522455	0.00137738
205251	LINC00116	30.2872	-0.93675	0.522408	0.000128011
1967	EIF2B1	169.298	-0.93691	0.522351	0.0001912
1635	DCTD	56.731	-0.937704	0.522063	0.00203871
10749	KIF1C	121.905	-0.937735	0.522052	0.0374292
29803	REPIN1	183.971	-0.938259	0.521862	5.65042e-12
131474	CHCHD4	111.127	-0.938417	0.521805	2.14737e-09
29104	N6AMT1	8.60246	-0.938486	0.52178	0.043634
11260	XPOT	75.7239	-0.940351	0.521106	0.000329312
54460	MRPS21	246.657	-0.940706	0.520978	2.65122e-05
6204	RPS10	2188.92	-0.941081	0.520843	3.32094e-12
84948	TIGD5	8.5784	-0.94233	0.520392	0.0306469
151230	KLHL23	92.3027	-0.942471	0.520341	6.7898e-06
100526832	KLHL23	92.3027	-0.942471	0.520341	6.7898e-06
5373	PMM2	22.4045	-0.942969	0.520161	0.0103114
51263	MRPL30	168.244	-0.943117	0.520108	5.44893e-07
80020	FOXRED2	52.3567	-0.944283	0.519688	0.0362126
120534	ARL14EP	13.869	-0.945205	0.519356	0.00842372
6697	SPR	63.9118	-0.945237	0.519344	0.0237538
975	CD81	278.673	-0.946176	0.519006	0.00157298
55341	LSG1	45.7024	-0.946543	0.518874	0.043159
50999	TMED5	87.6864	-0.948765	0.518076	1.20697e-05
9318	COPS2	115.838	-0.949453	0.517829	6.60947e-08
6218	RPS17	1875.52	-0.953222	0.516478	3.11635e-20
8445	DYRK2	27.9558	-0.953327	0.51644	1.99222e-05
132625	ZFP42	10.8659	-0.95344	0.5164	0.00114047
3704	ITPA	85.5227	-0.953875	0.516244	0.0196122
284349	ZNF283	4.55479	-0.954391	0.516059	0.0240075
7490	WT1	29.242	-0.954631	0.515974	2.77672e-05
5935	RBM3	933.639	-0.955624	0.515618	5.70713e-18
157247	MGC27345	23.2223	-0.956432	0.51533	0.011883
54345	SOX18	6.49552	-0.957501	0.514948	0.00175992
9791	PTDSS1	189.402	-0.958544	0.514576	8.9535e-06
84934	RITA1	40.6325	-0.958614	0.514551	0.00893156
54433	GAR1	279.092	-0.959058	0.514393	2.28622e-12
5214	PFKP	42.1141	-0.959456	0.514251	0.0439524
10907	TXNL4A	161.396	-0.959658	0.514179	0.00106869
4666	NACA	1100.39	-0.960116	0.514016	7.91406e-24
10953	TOMM34	133.744	-0.962135	0.513297	2.73623e-06
63905	MANBAL	17.6106	-0.964397	0.512492	0.0195779
26039	SS18L1	21.1577	-0.96463	0.51241	0.00149747
60558	GUF1	29.9851	-0.96494	0.5123	0.0335727
6208	RPS14	1920.72	-0.965274	0.512181	6.43017e-15
201292	TRIM65	49.6137	-0.965551	0.512083	0.00249412
5296	PIK3R2	56.0616	-0.965618	0.512059	0.00289865
116988	AGAP3	196.48	-0.965889	0.511963	9.72836e-08
2744	GLS	48.9841	-0.966127	0.511878	0.000587017
10642	IGF2BP1	206.285	-0.96632	0.51181	1.4591e-11
47	ACLY	187.596	-0.967042	0.511554	0.000319111
51629	SLC25A39	196.677	-0.967401	0.511427	0.0493746
6147	RPL23A	731.235	-0.967818	0.511279	3.09923e-08
51621	KLF13	10.7105	-0.970725	0.51025	0.0150046
51373	MRPS17	76.9547	-0.9722	0.509728	0.000321858
3030	HADHA	166.12	-0.973082	0.509417	0.0190126
8872	CDC123	167.738	-0.973232	0.509364	8.13735e-05
55226	NAT10	61.8892	-0.973395	0.509306	0.0381193
51633	OTUD6B	44.7734	-0.974634	0.508869	0.010334
5435	POLR2F	178.127	-0.976833	0.508094	0.000175601
6187	RPS2	3192.05	-0.977345	0.507913	4.65073e-15
5163	PDK1	24.5235	-0.977575	0.507833	0.0296758
652276	LOC652276	8.2875	-0.977763	0.507766	0.023208
79723	SUV39H2	27.4625	-0.978631	0.507461	0.00371256
6144	RPL21	726.111	-0.979105	0.507294	0.000143879
7296	TXNRD1	130.336	-0.979691	0.507088	1.9963e-14
51603	METTL13	86.4159	-0.97979	0.507054	6.95777e-05
54471	MIEF1	136.779	-0.980166	0.506921	1.28517e-12
131076	CCDC58	45.2022	-0.980413	0.506835	0.00106068
4904	YBX1	1091.11	-0.981138	0.50658	9.19054e-22
29121	CLEC2D	36.0664	-0.981231	0.506547	0.0466397
55132	LARP1B	22.6605	-0.981284	0.506529	0.00352621
2992	GYG1	55.1001	-0.983485	0.505757	0.00699388
6159	RPL29	376.102	-0.984068	0.505552	0.00073743
79759	ZNF668	6.87977	-0.984907	0.505258	0.0427732
285855	RPL7L1	359.826	-0.985068	0.505202	3.40069e-20
23087	TRIM35	15.7717	-0.985531	0.50504	0.000460297
6230	RPS25	1052.73	-0.98605	0.504858	2.65451e-09
64928	MRPL14	308.328	-0.987862	0.504224	2.80491e-09
1874	E2F4	118.345	-0.990401	0.503338	0.000108347
55272	IMP3	370.421	-0.992212	0.502706	4.16107e-29
142	PARP1	294.292	-0.992303	0.502675	6.31867e-08
2197	FAU	1011.63	-0.992908	0.502464	7.66045e-14
80067	DCAF17	36.6487	-0.993132	0.502386	0.000408038
8140	SLC7A5	204.546	-0.993381	0.502299	1.36588e-06
262	AMD1	163.92	-0.993496	0.502259	1.76554e-23
195827	AAED1	24.8098	-0.993654	0.502204	0.00145119
30850	CDR2L	22.0749	-0.993787	0.502158	0.0273098
9955	HS3ST3A1	33.6445	-0.994166	0.502026	2.73775e-07
90861	JPT2	210.075	-0.995432	0.501586	8.75511e-07
100506548	LOC100506548	41.6515	-0.997305	0.500935	2.59858e-05
27297	CRCP	56.7318	-0.998334	0.500578	5.1443e-10
440	ASNS	127.999	-0.998803	0.500415	0.0451278
6141	RPL18	1358.97	-0.999755	0.500085	1.75716e-10
80097	MZT2B	238.436	-1.00047	0.499838	0.00868645
5187	PER1	11.0654	-1.00105	0.499637	0.0417214
3182	HNRNPAB	464.868	-1.00189	0.499345	6.54881e-22
439921	MXRA7	117.981	-1.00272	0.499058	0.02264
29015	SLC43A3	32.5001	-1.00273	0.499053	0.0352956
1965	EIF2S1	129.736	-1.0028	0.499029	4.91902e-08
23590	PDSS1	26.6189	-1.00456	0.49842	4.84003e-05
79918	SETD6	29.353	-1.00471	0.498369	0.000486981
79752	ZFAND1	22.5067	-1.0055	0.498096	0.000816474
5457	POU4F1	20.1547	-1.00703	0.497568	0.0414706
23052	ENDOD1	42.3516	-1.00737	0.497453	0.0141261
4085	MAD2L1	135.929	-1.00809	0.497203	1.25928e-10
6201	RPS7	2314.33	-1.00863	0.497018	2.98661e-26
65220	NADK	106.876	-1.00916	0.496837	2.68893e-06
6173	RPL36A	632.652	-1.0093	0.496786	2.67179e-08
5634	PRPS2	43.8617	-1.01046	0.49639	0.0104634
26278	SACS	27.0657	-1.01075	0.496288	0.0169425
7705	ZNF146	129.817	-1.01133	0.496088	2.20156e-13
6194	RPS6	1280.61	-1.01167	0.49597	1.55354e-13
54931	TRMT10C	108.932	-1.01228	0.495762	7.64286e-16
54906	FAM208B	28.2006	-1.01229	0.495758	0.000307792
3159	HMGA1	916.419	-1.01293	0.495539	1.08555e-11
84678	KDM2B	80.9933	-1.01315	0.495463	1.01821e-05
10915	TCERG1	84.5593	-1.01415	0.49512	2.91646e-05
10434	LYPLA1	237.123	-1.0148	0.494897	1.0833e-06
8607	RUVBL1	149.551	-1.01644	0.494334	0.000990722
116843	SLC18B1	99.621	-1.01771	0.493901	0.00183284
84128	WDR75	46.4887	-1.01916	0.493403	0.0014721
5987	TRIM27	66.7319	-1.02009	0.493086	7.95782e-05
9255	AIMP1	39.4722	-1.0203	0.493015	0.00287269
57169	ZNFX1	11.1448	-1.02191	0.492463	9.23223e-05
4257	MGST1	74.0908	-1.02223	0.492354	0.00848586
8645	KCNK5	29.9215	-1.02363	0.491878	4.15068e-08
201514	ZNF584	15.885	-1.02522	0.491334	0.00705149
5902	RANBP1	595.924	-1.02725	0.490646	1.74618e-19
7866	IFRD2	80.9382	-1.02795	0.490408	0.00101653
93436	ARMC6	44.7358	-1.02863	0.490177	0.0451742
113235	SLC46A1	12.4199	-1.0287	0.490153	0.0159436
283596	SNHG10	15.2001	-1.02901	0.490046	0.000875002
6432	SRSF7	508.49	-1.02978	0.489786	9.23405e-36
689	BTF3	993.724	-1.03058	0.489514	1.62859e-28
7347	UCHL3	49.7565	-1.03099	0.489373	0.00492564
4731	NDUFV3	60.6459	-1.03114	0.489324	0.0195945
2308	FOXO1	10.419	-1.03271	0.48879	6.04827e-05
3646	EIF3E	526.199	-1.03274	0.488781	4.95408e-08
92002	CCNQ	22.9488	-1.03317	0.488637	0.0361142
432369	ATP5F1EP2	318.138	-1.03423	0.488277	0.000313609
6742	SSBP1	1038.77	-1.03478	0.48809	3.55468e-14
10197	PSME3	138.82	-1.03781	0.487066	0.000345558
100158262	SCARNA9	1.9629	-1.03804	0.486988	0.0422464
7203	CCT3	633.666	-1.03902	0.486659	2.83971e-12
6170	RPL39	1814.44	-1.03906	0.486643	1.98615e-16
6650	CAPN15	48.0769	-1.04044	0.486178	0.0358223
57062	DDX24	99.2262	-1.04195	0.48567	1.58701e-05
27351	DESI1	79.6829	-1.04284	0.485372	0.0240294
9057	SLC7A6	37.5386	-1.04286	0.485363	0.0118691
27339	PRPF19	89.6581	-1.04315	0.485265	0.00247499
5437	POLR2H	145.408	-1.04347	0.485159	1.66717e-06
26135	SERBP1	1337.66	-1.0455	0.484476	6.17059e-10
790	CAD	74.731	-1.04552	0.484471	0.000930079
84231	TRAF7	104.84	-1.046	0.48431	0.000377427
6125	RPL5	1615.5	-1.04689	0.48401	8.4652e-16
121457	IKBIP	23.0914	-1.04816	0.483585	0.00956358
790955	UQCC3	98.205	-1.05032	0.482861	0.00589496
2193	FARSA	208.255	-1.05097	0.482644	0.000279691
55039	TRMT12	29.4881	-1.05261	0.482096	0.000333819
54543	TOMM7	756.607	-1.05299	0.481968	2.49438e-08
10399	RACK1	1196.06	-1.05358	0.481771	8.13024e-11
23405	DICER1	26.7687	-1.05445	0.48148	0.00293024
55854	ZC3H15	178.644	-1.05454	0.48145	5.44909e-08
200185	KRTCAP2	150.063	-1.055	0.481298	0.0190424
101927715	LINC01029	83.7003	-1.05578	0.481038	0.000683054
10557	RPP38	22.1558	-1.05652	0.480792	2.39223e-07
54888	NSUN2	235.704	-1.05706	0.480609	2.02476e-10
23299	BICD2	36.7651	-1.05769	0.480402	0.000956296
3921	RPSA	3779.59	-1.05791	0.480327	4.92766e-29
22880	MORC2	30.693	-1.06073	0.479389	0.0141261
205	AK4	245.718	-1.06076	0.47938	1.03378e-16
55352	COPRS	136.278	-1.06607	0.477618	2.10427e-06
50628	GEMIN4	54.984	-1.06614	0.477594	7.52728e-07
55847	CISD1	166.323	-1.06743	0.47717	1.53652e-07
10527	IPO7	340.392	-1.06939	0.47652	6.95762e-25
10884	MRPS30	121.136	-1.07306	0.47531	6.24351e-09
10560	SLC19A2	17.3115	-1.07359	0.475135	5.81911e-07
80218	NAA50	174.039	-1.07383	0.475056	1.88252e-10
153443	SRFBP1	18.7963	-1.07433	0.474892	0.00039615
2879	GPX4	145.367	-1.07558	0.474482	0.0467909
55308	DDX19A	80.1647	-1.07615	0.474294	0.000486759
1964	EIF1AX	885.875	-1.07805	0.473668	1.19831e-35
1973	EIF4A1	512.748	-1.0802	0.472963	2.44193e-34
147015	DHRS13	45.4957	-1.08084	0.472753	0.0201869
23276	KLHL18	40.0847	-1.08371	0.471814	0.000115443
125144	LRRC75A-AS1	1124.5	-1.08393	0.471741	3.40186e-35
2987	GUK1	232.791	-1.08409	0.471688	0.0276956
9841	ZBTB24	28.1597	-1.0852	0.471328	1.10935e-07
80305	TRABD	45.336	-1.08594	0.471084	0.0372385
54512	EXOSC4	29.0251	-1.08725	0.470658	0.0439497
3735	KARS	345.005	-1.08742	0.470603	1.30588e-09
2729	GCLC	26.8911	-1.0879	0.470445	0.000200203
100170841	EPOP	20.6109	-1.08815	0.470364	0.00129528
5900	RALGDS	59.3973	-1.08836	0.470296	4.46412e-07
100505616	SNHG21	26.4589	-1.0884	0.470281	3.08393e-05
23016	EXOSC7	110.486	-1.0888	0.470154	3.50587e-07
7284	TUFM	324.202	-1.08982	0.46982	0.0001912
8668	EIF3I	492.055	-1.09047	0.469607	8.73844e-09
81034	SLC25A32	62.5476	-1.09052	0.469593	3.39117e-06
27304	MOCS3	11.1678	-1.09134	0.469326	0.000221472
9208	LRRFIP1	87.8567	-1.09167	0.469218	0.00384136
4953	ODC1	1160.5	-1.09257	0.468925	1.09917e-35
6129	RPL7	914.752	-1.0946	0.468266	1.14078e-09
8624	PSMG1	245.831	-1.09642	0.467675	1.03415e-06
84987	COX14	125.069	-1.09675	0.467567	0.000329995
9238	TBRG4	92.0521	-1.09684	0.46754	5.44073e-05
7205	TRIP6	87.1891	-1.09699	0.46749	0.000345678
25940	FAM98A	152.701	-1.09898	0.466846	7.77001e-06
55239	OGFOD1	83.3559	-1.09981	0.466579	4.95754e-05
57478	USP31	10.3652	-1.10192	0.465896	0.000525555
64417	TMEM267	22.5129	-1.10243	0.465733	1.50013e-05
7422	VEGFA	27.279	-1.10425	0.465144	1.55354e-13
79072	FASTKD3	34.7396	-1.10503	0.464892	3.99058e-07
573	BAG1	182.451	-1.10522	0.464832	1.46741e-11
9015	TAF1A	4.81486	-1.10547	0.464751	0.00545079
6059	ABCE1	185.756	-1.10569	0.464682	2.4445e-08
56905	C15orf39	18.3468	-1.10622	0.46451	0.00112878
6541	SLC7A1	68.7922	-1.10653	0.464411	2.72757e-07
3163	HMOX2	33.225	-1.1067	0.464354	0.0417774
441951	ZFAS1	557.534	-1.10926	0.463532	2.10106e-40
14	AAMP	208.9	-1.10945	0.463472	1.62642e-05
8767	RIPK2	16.3181	-1.11007	0.463272	0.00247481
7311	UBA52	1321.67	-1.11346	0.462183	4.6755e-14
644096	SDHAF1	30.7745	-1.11372	0.462099	5.08552e-05
192111	PGAM5	164.005	-1.11445	0.461866	7.69852e-09
4601	MXI1	55.305	-1.11481	0.461753	2.04161e-14
6949	TCOF1	21.3766	-1.11501	0.461688	0.0330786
6136	RPL12	266.772	-1.11513	0.46165	3.7045e-10
55250	ELP2	28.2322	-1.11627	0.461286	0.0470536
400506	KNOP1	51.0036	-1.11715	0.461005	0.000169475
1845	DUSP3	28.9166	-1.11824	0.460657	0.00206374
51651	PTRH2	63.2882	-1.11896	0.460427	1.74437e-11
11135	CDC42EP1	43.2831	-1.11998	0.4601	0.0148833
10539	GLRX3	192.461	-1.12121	0.459708	0.00076001
79822	ARHGAP28	5.75045	-1.12236	0.459343	0.0454277
1937	EEF1G	1123.77	-1.12592	0.45821	1.43318e-11
54802	TRIT1	64.778	-1.12731	0.457769	7.79731e-07
23404	EXOSC2	51.7269	-1.12816	0.457499	0.00590906
6648	SOD2	178.015	-1.12883	0.457286	6.29327e-14
51428	DDX41	19.6546	-1.12981	0.456974	0.0479856
54955	C1orf109	29.5334	-1.13072	0.456689	1.74437e-11
38	ACAT1	176.399	-1.13249	0.456126	1.77093e-05
91694	LONRF1	4.2968	-1.13407	0.455627	0.00886985
1207	CLNS1A	241.023	-1.13645	0.454878	7.98252e-07
65260	COA7	29.1285	-1.13662	0.454825	4.08905e-06
79084	WDR77	155.141	-1.13664	0.454819	0.016756
3280	HES1	7.1193	-1.13814	0.454343	1.26034e-06
51082	POLR1D	130.372	-1.13851	0.454228	5.18702e-13
60528	ELAC2	142.969	-1.13879	0.454142	0.000498341
10576	CCT2	905.201	-1.14004	0.453746	2.52934e-23
51545	ZNF581	28.7284	-1.14138	0.453326	4.49739e-05
170850	KCNG3	2.11785	-1.14239	0.45301	0.0170207
55154	MSTO1	18.2676	-1.14294	0.452837	0.0284115
6157	RPL27A	3170.03	-1.14344	0.452679	7.45254e-27
9397	NMT2	10.8488	-1.14464	0.452303	0.0464812
8725	URI1	108.23	-1.14547	0.452043	2.66912e-05
200916	RPL22L1	122.205	-1.14556	0.452014	9.82644e-29
4191	MDH2	661.903	-1.1458	0.451941	2.02863e-09
6164	RPL34	1275.88	-1.14666	0.451669	3.09994e-18
24140	FTSJ1	53.2905	-1.15001	0.450621	0.0290269
80820	EEPD1	3.10781	-1.15013	0.450584	0.0436446
55759	WDR12	63.062	-1.15165	0.45011	0.000607923
286336	FAM78A	27.1178	-1.15178	0.450069	3.71076e-05
6128	RPL6	2022.28	-1.15203	0.449992	1.39272e-30
10269	ZMPSTE24	108.807	-1.15659	0.448571	1.21741e-06
23466	CBX6	116.674	-1.15724	0.448369	1.20518e-10
55335	NIPSNAP3B	3.6488	-1.15818	0.448077	0.049438
6124	RPL4	1244.02	-1.15829	0.448044	2.76746e-23
57104	PNPLA2	31.0217	-1.15867	0.447927	0.0325767
284273	ZADH2	21.6088	-1.15893	0.447845	0.00303229
10204	NUTF2	232.566	-1.16114	0.447161	1.31073e-07
125061	AFMID	38.6368	-1.16219	0.446833	0.00411428
64118	DUS1L	110.897	-1.16225	0.446816	0.0239708
55502	HES6	79.1983	-1.16283	0.446635	4.44874e-05
7965	AIMP2	109.747	-1.16413	0.446234	3.98872e-09
55922	NKRF	30.8866	-1.16415	0.446227	1.76735e-06
57030	SLC17A7	31.3065	-1.16492	0.445989	0.017808
8851	CDK5R1	12.4352	-1.16522	0.445896	3.2414e-13
79863	RBFA	30.3116	-1.16648	0.445507	0.0389562
27242	TNFRSF21	16.0003	-1.16719	0.445289	0.00107113
389906	LOC389906	9.80192	-1.1697	0.444513	0.0154949
55920	RCC2	458.401	-1.17008	0.444397	2.20947e-22
65265	C8orf33	85.6554	-1.17081	0.444171	5.30465e-06
51520	LARS	103.948	-1.17134	0.444008	0.00621298
6207	RPS13	1452.48	-1.17334	0.443394	2.53371e-17
55787	TXLNG	41.1813	-1.17403	0.443182	1.08714e-07
5478	PPIA	3000.25	-1.17571	0.442666	1.51536e-40
1822	ATN1	36.0227	-1.17675	0.442347	0.0470536
79156	PLEKHF1	3.17773	-1.18036	0.441241	0.025723
10067	SCAMP3	73.2543	-1.18057	0.441178	0.013849
63875	MRPL17	72.6303	-1.18133	0.440946	5.1856e-17
83787	ARMC10	101.435	-1.18158	0.440869	8.29322e-05
3419	IDH3A	64.7376	-1.18159	0.440864	0.00848824
1875	E2F5	24.9498	-1.18216	0.440692	0.00645918
23560	GTPBP4	187.673	-1.18217	0.440688	5.86087e-17
51236	HGH1	37.7002	-1.18254	0.440576	0.0456835
92715	DPH7	55.0762	-1.18315	0.44039	2.64238e-07
102465668	MIR7111	10.4297	-1.18411	0.440096	0.0421493
6193	RPS5	1109.28	-1.18424	0.440056	2.54806e-13
8526	DGKE	14.3221	-1.18509	0.439796	0.00332521
8451	CUL4A	116.373	-1.18667	0.439317	5.86239e-05
29107	NXT1	68.7906	-1.18771	0.439	7.64699e-21
5881	RAC3	237.55	-1.18866	0.438712	0.00229544
10244	RABEPK	90.5007	-1.18939	0.438487	0.00248474
27106	ARRDC2	21.5031	-1.19137	0.437885	0.000845538
6741	SSB	429.273	-1.19183	0.437747	8.38226e-19
84798	C19orf48	75.8643	-1.19323	0.437323	3.2679e-05
6495	SIX1	3.37666	-1.1933	0.437301	0.022013
124512	METTL23	42.4746	-1.19453	0.436928	0.00440688
8216	LZTR1	41.5483	-1.19525	0.436711	0.0333305
1968	EIF2S3	854.632	-1.19578	0.436552	1.01966e-12
254528	MEIOB	146.964	-1.19661	0.436299	7.56525e-05
149175	MANEAL	9.3143	-1.19674	0.436261	0.0325407
129303	TMEM150A	15.5942	-1.19684	0.43623	0.0456171
5032	P2RY11	12.1198	-1.19945	0.435442	0.0345782
692312	PPAN-P2RY11	12.1443	-1.19945	0.435442	0.0345782
138199	CARNMT1	41.7109	-1.19999	0.435277	0.000789483
90871	DMAC1	185.813	-1.20055	0.435108	3.3465e-07
8462	KLF11	29.1212	-1.20065	0.435079	2.24496e-23
53838	C11orf24	52.3819	-1.20102	0.434967	8.70388e-05
27309	ZNF330	36.083	-1.20103	0.434965	5.88596e-05
8934	RAB29	29.5121	-1.20157	0.434802	0.036894
6169	RPL38	1268.93	-1.20165	0.434779	1.67812e-15
116447	TOP1MT	64.7466	-1.20242	0.434544	0.0278932
25974	MMACHC	9.01529	-1.20248	0.434527	0.0303203
28969	BZW2	251.195	-1.20259	0.434494	1.45756e-09
8312	AXIN1	42.074	-1.2026	0.434492	4.78559e-06
1717	DHCR7	132.081	-1.20279	0.434434	3.51572e-06
83543	AIF1L	63.3757	-1.20346	0.434232	0.0193036
3954	LETM1	91.2184	-1.20364	0.434179	0.0022932
25764	HYPK	253.778	-1.20894	0.432587	1.37395e-08
4144	MAT2A	256.761	-1.21122	0.431905	1.14429e-41
84331	MCRIP2	28.1896	-1.21122	0.431903	0.0272657
152195	NUDT16P1	5.22062	-1.21203	0.431661	0.0343538
11222	MRPL3	209.737	-1.21286	0.431413	6.59043e-10
284098	PIGW	45.8241	-1.21528	0.43069	1.11679e-12
3764	KCNJ8	4.71518	-1.21547	0.430632	6.23877e-05
100652748	TIMM23B	12.596	-1.21685	0.430221	0.00144333
79693	YRDC	120.487	-1.21832	0.429784	8.67321e-33
64772	ENGASE	10.9894	-1.21931	0.429488	0.0430303
283989	TSEN54	43.1867	-1.22067	0.429083	0.0282159
26123	TCTN3	21.6746	-1.22105	0.428971	0.0163135
54663	WDR74	38.4092	-1.2222	0.42863	0.0324061
79943	ZNF696	30.451	-1.22257	0.428518	3.45446e-12
92399	MRRF	49.4961	-1.22296	0.428403	7.14589e-06
112840	WDR89	15.2144	-1.22331	0.428298	5.5385e-05
2907	GRINA	76.6007	-1.22351	0.42824	0.0158354
116225	ZMYND19	50.7005	-1.22405	0.428079	0.000357891
54680	ZNHIT6	43.0765	-1.2246	0.427917	2.02011e-06
8669	EIF3J	193.837	-1.22556	0.427631	4.09537e-12
124402	UBALD1	13.1148	-1.22569	0.427593	0.0304485
22984	PDCD11	60.279	-1.22967	0.426416	0.00356439
26520	TIMM9	78.2676	-1.23078	0.426086	5.29663e-07
5830	PEX5	19.6811	-1.23243	0.425599	0.00752501
10940	POP1	21.6721	-1.23378	0.425201	0.00835747
728658	RPL13AP5	873.436	-1.23557	0.424674	2.18739e-08
2030	SLC29A1	268.796	-1.23634	0.424449	4.64596e-07
5297	PI4KA	47.4248	-1.23728	0.424171	0.00258329
60674	GAS5	342.86	-1.23765	0.424063	1.11156e-38
58478	ENOPH1	63.8121	-1.23785	0.424004	7.35431e-07
1075	CTSC	216.496	-1.24005	0.423357	8.53898e-08
64434	NOM1	88.1804	-1.24048	0.423232	2.34815e-12
55319	TMA16	32.3935	-1.24066	0.423179	0.000118052
6611	SMS	337.545	-1.24198	0.422792	3.77145e-08
8884	SLC5A6	156.058	-1.24228	0.422705	5.91739e-06
57820	CCNB1IP1	32.3012	-1.24267	0.42259	0.0033645
55573	CDV3	254.583	-1.24442	0.422077	1.4674e-20
6202	RPS8	4709.74	-1.24599	0.421618	1.57013e-48
2821	GPI	367.276	-1.24629	0.421532	9.46699e-05
55093	WDYHV1	12.9008	-1.24684	0.42137	0.0101162
84890	ADO	34.3833	-1.24879	0.420802	6.52534e-17
6899	TBX1	56.9667	-1.24883	0.420789	0.026127
1263	PLK3	3.33845	-1.25078	0.420221	0.00736138
55795	PCID2	51.9753	-1.25282	0.419628	5.32518e-05
55210	ATAD3A	79.7463	-1.25469	0.419083	0.0199942
9903	KLHL21	50.1008	-1.25483	0.419043	3.39482e-23
144577	C12orf66	13.1287	-1.25602	0.418696	0.00283282
6419	SETMAR	6.75042	-1.25649	0.418562	0.00533054
10492	SYNCRIP	422.403	-1.25804	0.418111	8.97483e-34
64794	DDX31	35.3408	-1.26044	0.417415	3.7368e-08
126382	NR2C2AP	20.0919	-1.262	0.416965	6.29944e-05
6222	RPS18	2760.95	-1.26213	0.416928	7.75532e-25
64975	MRPL41	104.255	-1.26266	0.416776	0.000382221
115708	TRMT61A	30.1605	-1.26442	0.416268	0.0195938
57510	XPO5	190.427	-1.26537	0.415994	3.36381e-08
91298	C12orf29	35.855	-1.26749	0.415383	8.31017e-07
51126	NAA20	94.6386	-1.26871	0.41503	2.34673e-06
92154	MTSS1L	26.7164	-1.27116	0.414328	0.0141261
10785	WDR4	84.9766	-1.27135	0.414272	0.00243716
2395	FXN	43.6814	-1.27182	0.414137	0.000166446
55748	CNDP2	99.2446	-1.27251	0.413938	6.99707e-05
55435	AP1AR	19.3479	-1.27305	0.413784	7.53363e-06
6137	RPL13	1689.8	-1.27413	0.413473	7.26379e-33
10675	CSPG5	46.9102	-1.27434	0.413414	0.000143109
56997	COQ8A	25.6891	-1.27501	0.413223	0.00132054
29914	UBIAD1	75.9948	-1.27599	0.412943	4.17672e-14
6228	RPS23	3764.2	-1.27646	0.412806	8.56306e-65
26769	SNORD81	10.6859	-1.27881	0.412136	3.49707e-09
83743	GRWD1	80.5758	-1.27891	0.412107	5.42895e-06
10198	MPHOSPH9	13.5587	-1.28081	0.411565	0.00509009
6146	RPL22	1438.09	-1.28136	0.411407	5.63829e-23
10195	ALG3	65.5148	-1.28375	0.410727	0.0274669
1855	DVL1	95.7367	-1.28575	0.410157	0.000640409
6223	RPS19	1889.29	-1.28624	0.410018	9.43829e-20
116228	COX20	107.84	-1.28698	0.409807	1.04378e-08
6717	SRI	91.5793	-1.28815	0.409477	5.85264e-05
55718	POLR3E	71.644	-1.29318	0.40805	4.09333e-05
80308	FLAD1	49.6823	-1.29324	0.408033	0.000379538
400916	CHCHD10	227.423	-1.29371	0.407899	0.0033981
9141	PDCD5	246.967	-1.29438	0.407712	6.81302e-07
8266	UBL4A	84.5421	-1.29572	0.407332	7.97967e-14
112616	CMTM7	102.676	-1.29758	0.406807	0.0011049
79913	ACTR5	15.2317	-1.29962	0.406234	0.00689185
10437	IFI30	77.0736	-1.3005	0.405984	0.0127229
6227	RPS21	1920.74	-1.30124	0.405778	5.64681e-22
644538	SMIM10	12.9008	-1.3023	0.40548	0.00885465
8663	EIF3C	139.914	-1.30242	0.405446	0.0218892
728689	EIF3CL	139.914	-1.30242	0.405446	0.0218892
25873	RPL36	1345.27	-1.30442	0.404883	1.81933e-05
9572	NR1D1	1.68125	-1.30494	0.404738	0.0264935
29889	GNL2	72.1489	-1.30648	0.404306	0.000327365
6838	SURF6	175.394	-1.3069	0.404189	8.0911e-19
79001	VKORC1	92.0602	-1.30701	0.404158	0.000509
100505573	INAFM2	26.423	-1.30909	0.403574	8.58165e-06
1176	AP3S1	126.681	-1.30934	0.403506	3.47827e-05
54946	SLC41A3	6.23112	-1.30968	0.403411	0.0255067
10166	SLC25A15	27.3909	-1.31077	0.403106	0.0028413
2971	GTF3A	171.292	-1.31156	0.402886	7.41556e-05
51095	TRNT1	20.2596	-1.31236	0.402661	0.0020428
23516	SLC39A14	68.7859	-1.31372	0.402281	2.34901e-08
53834	FGFRL1	28.0947	-1.31596	0.401657	0.000939587
84705	GTPBP3	78.8215	-1.31612	0.401613	0.000140613
64841	GNPNAT1	62.8434	-1.31661	0.401478	5.41902e-07
29968	PSAT1	131.001	-1.31899	0.400816	6.36817e-07
100505738	MIR4458HG	25.7627	-1.31917	0.400765	5.85922e-07
10280	SIGMAR1	82.4896	-1.3194	0.400702	0.00565235
147912	SIX5	9.49491	-1.32439	0.399318	0.00616722
124637	CYB5D1	18.4915	-1.32559	0.398985	0.00259073
121053	C12orf45	34.639	-1.3294	0.397934	0.00807321
23203	PMPCA	50.4777	-1.33002	0.397763	0.0145155
9521	EEF1E1	206.483	-1.33039	0.397661	7.26883e-17
55172	DNAAF2	24.3277	-1.33136	0.397395	2.02476e-10
9804	TOMM20	336.125	-1.3319	0.397245	1.68856e-26
25845	PP7080	45.7748	-1.33203	0.397209	2.65715e-11
7327	UBE2G2	196.736	-1.33292	0.396964	0.000835198
10327	AKR1A1	52.6325	-1.33318	0.396893	0.0204512
338707	B4GALNT4	20.37	-1.33507	0.396372	0.0102319
57711	ZNF529	10.195	-1.33534	0.396298	1.32252e-05
51728	POLR3K	188.133	-1.33559	0.39623	2.84452e-23
3336	HSPE1	635.064	-1.33577	0.396179	2.33446e-20
112849	L3HYPDH	20.3816	-1.33708	0.395821	0.00160468
9875	URB1	55.6299	-1.34646	0.393256	2.22268e-06
8602	NOP14	79.8402	-1.34749	0.392976	1.59518e-06
6161	RPL32	2397.38	-1.34851	0.392697	1.37251e-28
114823	LENG8	11.0745	-1.35009	0.392268	0.0125701
171177	RHOV	6.64151	-1.35064	0.392118	0.00549916
57645	POGK	57.625	-1.3614	0.389205	6.82323e-09
100505761	RPARP-AS1	20.0709	-1.3621	0.389016	0.000375525
4736	RPL10A	1016.64	-1.36402	0.388498	1.44873e-33
51096	UTP18	67.1406	-1.36436	0.388407	8.22461e-06
5621	PRNP	42.8629	-1.36543	0.388118	2.26208e-07
125228	FAM210A	25.9618	-1.36712	0.387664	2.47676e-05
57602	USP36	30.2086	-1.36766	0.387521	1.08297e-06
83742	MARVELD1	53.8794	-1.36794	0.387445	0.000204844
6132	RPL8	1462.83	-1.36848	0.387299	6.89882e-16
51056	LAP3	43.3312	-1.36872	0.387234	0.000975815
375061	FAM89A	58.3557	-1.37102	0.386617	3.305e-09
55035	NOL8	107.88	-1.37134	0.386533	1.86426e-15
57647	DHX37	40.1236	-1.37434	0.385728	0.00243923
30000	TNPO2	68.8215	-1.37474	0.385623	3.50887e-10
78999	LRFN4	26.6157	-1.37727	0.384946	0.00765785
6154	RPL26	1099.65	-1.38046	0.384096	3.6406e-22
9960	USP3	31.0634	-1.38171	0.383764	1.62258e-06
23481	PES1	42.0759	-1.38249	0.383557	0.00662742
90850	ZNF598	111.565	-1.38333	0.383333	1.15579e-09
80775	TMEM177	43.3613	-1.38425	0.383087	1.16497e-06
1690	COCH	101.074	-1.38569	0.382706	0.00222759
7555	CNBP	244.208	-1.38579	0.382679	2.07378e-23
158	ADSL	141.457	-1.38783	0.382139	0.000167575
26608	TBL2	64.1322	-1.38801	0.382091	1.45756e-09
92312	MEX3A	23.6487	-1.38981	0.381615	0.0037785
5245	PHB	218.239	-1.39029	0.381488	8.31017e-07
79101	TAF1D	14.6671	-1.39193	0.381053	0.000379435
56926	NCLN	150.89	-1.40201	0.378402	0.000596076
153364	MBLAC2	27.1401	-1.40565	0.377448	3.28265e-08
26060	APPL1	26.2338	-1.40732	0.377011	0.000376425
8662	EIF3B	327.577	-1.41211	0.375761	6.36817e-07
84275	SLC25A33	63.4401	-1.41491	0.375033	7.95609e-17
5036	PA2G4	395.377	-1.41493	0.375029	1.07351e-17
116064	LRRC58	50.7106	-1.41623	0.374691	8.88196e-08
11224	RPL35	1155.9	-1.41777	0.374291	1.29445e-06
977	CD151	90.5494	-1.41888	0.374003	0.0103114
169714	QSOX2	27.9839	-1.41926	0.373904	4.05384e-06
23076	RRP1B	123.257	-1.41945	0.373854	3.3037e-10
10975	UQCR11	424.712	-1.42315	0.372897	5.74878e-10
170394	PWWP2B	8.65313	-1.42354	0.372796	0.00111207
3714	JAG2	18.6937	-1.42505	0.372406	0.010386
5037	PEBP1	1325.02	-1.42615	0.372122	3.89565e-40
55228	PNMA8A	72.3553	-1.43166	0.370704	3.2665e-08
51073	MRPL4	113.853	-1.43474	0.369914	7.87399e-07
114908	TMEM123	122.884	-1.43756	0.369191	8.53967e-12
170463	SSBP4	79.0853	-1.43899	0.368826	0.00360088
56915	EXOSC5	32.625	-1.4403	0.36849	0.010251
3654	IRAK1	104.769	-1.44174	0.368124	0.0016083
5860	QDPR	77.5906	-1.44192	0.368078	1.10699e-06
10360	NPM3	296.026	-1.44195	0.36807	2.84936e-08
1849	DUSP7	31.5356	-1.44221	0.368004	1.73604e-10
7262	PHLDA2	36.3234	-1.44461	0.367391	9.76198e-11
51116	MRPS2	156.32	-1.44506	0.367278	1.58628e-12
57673	BEND3	13.8015	-1.44516	0.367252	2.58427e-09
121642	ALKBH2	25.5514	-1.44974	0.366086	0.00231885
340719	NANOS1	6.44487	-1.44993	0.366039	0.000291075
6142	RPL18A	871.318	-1.45074	0.365833	1.51818e-07
10105	PPIF	398.11	-1.45089	0.365797	2.86808e-37
55127	HEATR1	95.123	-1.45145	0.365653	7.41137e-07
147111	NOTUM	8.30556	-1.45326	0.365196	0.00238473
55326	AGPAT5	58.3189	-1.45405	0.364994	3.77239e-09
84254	CAMKK1	7.48862	-1.45644	0.364392	0.00132776
56342	PPAN	39.5338	-1.45932	0.363664	0.000412001
29078	NDUFAF4	82.0737	-1.46016	0.363453	1.72849e-14
643837	LINC01128	39.5673	-1.46092	0.363261	1.25066e-10
5664	PSEN2	35.1029	-1.46121	0.363189	0.000146621
9319	TRIP13	123.146	-1.46141	0.363138	1.10854e-11
112724	RDH13	44.6842	-1.46151	0.363114	1.14726e-05
51661	FKBP7	8.79311	-1.46238	0.362894	0.00178288
51537	MTFP1	34.7947	-1.46517	0.362192	0.00394571
3329	HSPD1	1070.43	-1.46544	0.362125	9.65487e-25
92345	NAF1	27.7044	-1.46597	0.361992	3.8298e-05
136	ADORA2B	17.7551	-1.46871	0.361306	7.79437e-06
10061	ABCF2	182.581	-1.46966	0.361066	5.39363e-08
2653	GCSH	311.249	-1.47165	0.36057	1.31632e-10
6248	RSC1A1	10.0128	-1.47454	0.359848	8.76384e-05
374654	KIF7	11.6108	-1.47492	0.359755	0.00568059
23170	TTLL12	115.744	-1.47829	0.358914	4.60924e-05
347862	GATD1	49.5698	-1.47871	0.35881	0.000569971
1104	RCC1	203.597	-1.48135	0.358153	8.51356e-24
4869	NPM1	2223.38	-1.48212	0.357963	2.46315e-73
7975	MAFK	18.3096	-1.4854	0.357149	2.48599e-05
26094	DCAF4	22.6763	-1.48592	0.357021	0.000319111
8412	BCAR3	27.6135	-1.48599	0.357003	1.5844e-13
4860	PNP	68.6755	-1.48709	0.356731	3.68565e-07
57587	CFAP97	52.105	-1.48716	0.356714	2.6275e-08
55003	PAK1IP1	89.7242	-1.48726	0.35669	7.10533e-12
84908	FAM136A	159.459	-1.48767	0.356587	2.85586e-14
27000	DNAJC2	101.254	-1.48846	0.356394	2.96206e-08
134430	WDR36	103.67	-1.49187	0.355551	1.52167e-18
10919	EHMT2	34.5486	-1.49288	0.355302	0.00327604
401505	TOMM5	788.957	-1.49466	0.354864	3.43451e-41
4691	NCL	718.013	-1.49584	0.354574	5.36991e-58
90353	CTU1	20.6897	-1.49771	0.354114	0.00802422
51388	NIP7	107.95	-1.4979	0.354068	2.18873e-27
27346	TMEM97	114.158	-1.50136	0.35322	2.78172e-16
81037	CLPTM1L	425.664	-1.50264	0.352906	1.48669e-12
3177	SLC29A2	42.2828	-1.50697	0.35185	0.00087348
4809	SNU13	466.376	-1.50759	0.351699	9.74617e-21
25879	DCAF13	92.1601	-1.51257	0.350486	0.000145709
7374	UNG	178.213	-1.51525	0.349837	6.90028e-31
407048	MIR92A1	0.536931	-1.51621	0.349603	0.00649835
6181	RPLP2	3270.76	-1.51938	0.348836	3.27676e-39
54865	GPATCH4	169.288	-1.51946	0.348817	4.37792e-09
51114	ZDHHC9	20.8376	-1.52042	0.348586	0.00685167
79691	QTRT2	13.1056	-1.52624	0.34718	4.61843e-05
1604	CD55	68.0299	-1.5267	0.34707	1.68865e-16
60386	SLC25A19	33.92	-1.52744	0.346892	0.000169475
11137	PWP1	144.188	-1.52848	0.346642	3.28476e-08
59335	PRDM12	0.796428	-1.53423	0.345264	0.006203
56902	PNO1	96.437	-1.53576	0.344899	1.26943e-11
5442	POLRMT	32.4378	-1.53599	0.344842	0.00569586
159	ADSS	46.51	-1.53812	0.344335	2.60171e-05
1503	CTPS1	108.444	-1.54066	0.343727	4.00455e-08
89958	SAPCD2	76.5494	-1.54068	0.343723	0.000626096
54522	ANKRD16	9.83335	-1.54259	0.343268	0.00546611
79751	SLC25A22	24.3195	-1.54789	0.342009	0.00562853
5141	PDE4A	27.1279	-1.54865	0.341831	2.0055e-05
204	AK2	352.13	-1.55459	0.340426	1.5886e-08
84946	LTV1	97.0485	-1.55698	0.339862	4.12595e-19
339983	NAT8L	10.078	-1.55778	0.339674	0.00527066
7416	VDAC1	223.943	-1.56544	0.337875	8.65915e-13
637	BID	80.0717	-1.56608	0.337725	7.6969e-07
2280	FKBP1A	254.2	-1.56893	0.337058	2.4074e-05
3843	IPO5	199.525	-1.57085	0.33661	2.04734e-08
54733	SLC35F2	68.5686	-1.57251	0.336222	3.26525e-06
84881	RPUSD4	165.639	-1.57477	0.335697	1.2798e-11
22934	RPIA	76.1741	-1.58693	0.332879	3.64878e-08
9277	WDR46	54.8802	-1.58823	0.332579	0.00105538
85456	TNKS1BP1	17.1304	-1.58935	0.332322	0.00126009
134637	ADAT2	30.5414	-1.58988	0.332199	5.38575e-11
10591	DNPH1	219.863	-1.59127	0.331878	1.09876e-06
64425	POLR1E	68.7114	-1.59234	0.331633	0.000107475
51602	NOP58	106.079	-1.59929	0.33004	1.52899e-11
647033	PA2G4P4	191.192	-1.60007	0.329861	3.45446e-12
8886	DDX18	148.276	-1.60189	0.329445	2.09331e-10
106635539	SNORA105A	182.157	-1.60361	0.329052	6.53776e-08
106635540	SNORA105B	182.157	-1.60361	0.329052	6.53776e-08
80324	PUS1	64.0752	-1.60608	0.32849	6.71488e-12
83732	RIOK1	73.1181	-1.61038	0.327512	3.59005e-13
64216	TFB2M	75.7394	-1.61866	0.325637	3.67168e-19
7086	TKT	341.547	-1.61913	0.325531	2.86625e-07
2648	KAT2A	46.2437	-1.62001	0.325333	0.000141576
1984	EIF5A	140.725	-1.6209	0.325134	9.0684e-07
92856	IMP4	82.0712	-1.62395	0.324447	2.58987e-07
6143	RPL19	1350.02	-1.62444	0.324337	6.6622e-38
57666	FBRSL1	65.6472	-1.62687	0.32379	9.4771e-06
100293516	ZNF587B	19.9299	-1.62701	0.323757	2.80829e-08
10419	PRMT5	234.317	-1.6272	0.323715	2.63296e-17
84549	MAK16	80.9304	-1.6275	0.323648	1.59013e-17
6229	RPS24	5923.87	-1.62811	0.323512	1.76446e-62
92935	MARS2	12.0341	-1.63326	0.322359	6.61601e-11
5471	PPAT	99.0063	-1.63618	0.321706	1.45141e-16
54552	GNL3L	176.407	-1.64112	0.320608	2.58686e-09
2101	ESRRA	56.1598	-1.64206	0.320399	7.0599e-09
55630	SLC39A4	60.9245	-1.64438	0.319884	0.00211718
10942	PRSS21	121.824	-1.64825	0.319028	0.00116285
7264	TSTA3	33.8579	-1.65016	0.318604	0.0024003
2935	GSPT1	286.141	-1.65273	0.318038	5.46776e-21
271	AMPD2	48.3214	-1.65371	0.317821	0.000674663
64318	NOC3L	44.1645	-1.65395	0.317769	3.30299e-05
1678	TIMM8A	31.6566	-1.65871	0.316722	2.86828e-08
65083	NOL6	127.517	-1.65929	0.316595	1.42114e-09
81567	TXNDC5	130.523	-1.66296	0.315792	7.24371e-09
79711	IPO4	60.9108	-1.66458	0.315437	0.000630052
10430	TMEM147	351.403	-1.66498	0.31535	4.00438e-07
80273	GRPEL1	52.3249	-1.66806	0.314677	4.09277e-20
654483	BOLA2B	247.176	-1.66824	0.314636	7.25968e-05
1594	CYP27B1	4.18261	-1.67481	0.313207	0.000763261
5176	SERPINF1	107.808	-1.67515	0.313134	0.000291075
252969	NEIL2	37.3429	-1.6798	0.312125	0.000106934
8531	YBX3	204.958	-1.6823	0.311585	9.01303e-12
51287	COA4	188.958	-1.68238	0.311569	1.48376e-12
4335	MNT	24.3883	-1.68339	0.311349	4.5168e-08
2091	FBL	1041.21	-1.68763	0.310436	6.54669e-16
2194	FASN	367.995	-1.69078	0.309759	1.13294e-10
81929	SEH1L	106.11	-1.69465	0.30893	4.07236e-13
100506469	TMEM147-AS1	9.67366	-1.69514	0.308825	0.00111207
84864	RIOX2	37.7051	-1.69949	0.307894	4.66103e-06
51154	MRTO4	254.363	-1.7034	0.307061	3.03927e-13
85416	ZIC5	9.58796	-1.70731	0.306231	1.13158e-12
22838	RNF44	36.9902	-1.70961	0.305743	3.1846e-10
23223	RRP12	63.5543	-1.71699	0.304183	0.00032004
661	POLR3D	38.8098	-1.72085	0.30337	1.12829e-06
10712	FAM189B	62.0884	-1.72755	0.301963	4.44874e-05
10480	EIF3M	209.243	-1.72927	0.301604	1.22275e-15
10549	PRDX4	105.765	-1.73	0.301453	1.88291e-06
1736	DKC1	351.162	-1.73425	0.300566	9.04108e-33
9045	RPL14	2137.04	-1.73491	0.300428	4.21331e-61
58516	SINHCAF	86.8725	-1.73775	0.299838	2.62861e-42
100526836	BLOC1S5-TXNDC5	132.653	-1.73786	0.299815	5.39398e-10
552900	BOLA2	257.163	-1.73858	0.299665	2.5446e-05
552900	BOLA2B	257.163	-1.73858	0.299665	2.5446e-05
150223	YDJC	366.288	-1.74482	0.298372	4.11074e-32
2023	ENO1	1906.72	-1.75474	0.296327	6.05161e-54
471	ATIC	169.981	-1.75718	0.295826	6.29701e-09
6566	SLC16A1	248.912	-1.76217	0.294804	6.65947e-31
79077	DCTPP1	204.845	-1.76298	0.29464	9.98833e-21
10528	NOP56	223.934	-1.76463	0.294301	1.65232e-22
55720	TSR1	93.6691	-1.76627	0.293969	2.4582e-11
9603	NFE2L3	8.50041	-1.77288	0.292623	4.16646e-06
4234	METTL1	34.4886	-1.78585	0.290005	2.67858e-06
10969	EBNA1BP2	265.755	-1.7891	0.289352	2.62575e-13
25915	NDUFAF3	51.8659	-1.79347	0.288476	0.000530347
5198	PFAS	95.4112	-1.79488	0.288196	7.93691e-06
894	CCND2	189.426	-1.79788	0.287597	2.9246e-22
25929	GEMIN5	65.1582	-1.79926	0.287322	4.5269e-12
10813	UTP14A	32.6861	-1.80378	0.286424	4.49113e-07
3276	PRMT1	323.683	-1.80921	0.285346	2.4626e-12
55651	NHP2	114.355	-1.80958	0.285274	9.02727e-05
143244	EIF5AL1	80.2058	-1.81099	0.284995	1.22259e-05
220992	ZNF485	2.47283	-1.81117	0.284961	0.000802406
4839	NOP2	84.1963	-1.81352	0.284495	2.73535e-13
65997	RASL11B	1.79117	-1.81402	0.284398	9.02727e-05
441478	NRARP	34.965	-1.81659	0.28389	1.0231e-35
84154	RPF2	84.6153	-1.81907	0.283404	3.1748e-13
10452	TOMM40	183.353	-1.82042	0.283138	1.33268e-08
708	C1QBP	478.273	-1.82106	0.283013	1.68748e-37
353	APRT	243.059	-1.82389	0.282458	0.000186727
1933	EEF1B2	1113.7	-1.82918	0.281425	3.84038e-38
79850	FAM57A	20.5436	-1.83613	0.280072	4.85091e-08
8704	B4GALT2	100.937	-1.83613	0.280071	5.59639e-08
83855	KLF16	30.4279	-1.84436	0.278478	1.65567e-06
7371	UCK2	107.783	-1.84924	0.277538	4.19741e-21
6666	SOX12	72.9201	-1.85716	0.276019	1.08222e-13
10606	PAICS	364.811	-1.86045	0.27539	5.90797e-20
388796	SNHG17	40.9888	-1.86107	0.275272	2.38181e-24
58477	SRPRB	117.609	-1.86563	0.274404	1.1389e-14
83858	ATAD3B	45.3437	-1.86702	0.274139	0.000262474
60436	TGIF2	29.5503	-1.87576	0.272483	5.14637e-09
10797	MTHFD2	185.229	-1.87736	0.27218	1.50971e-60
26468	LHX6	23.8502	-1.87945	0.271788	2.12033e-10
23082	PPRC1	33.8477	-1.88591	0.270573	5.83082e-13
30812	SOX8	5.14294	-1.89575	0.268734	0.000392641
84365	NIFK	145.662	-1.90094	0.267769	4.45178e-06
10885	WDR3	93.3442	-1.90963	0.266161	8.21428e-09
705	BYSL	163.181	-1.91266	0.265603	1.13186e-30
5822	PWP2	43.2252	-1.91433	0.265296	8.21428e-09
79791	FBXO31	13.6353	-1.91706	0.264794	2.12256e-06
79047	KCTD15	16.8802	-1.92607	0.263144	8.83518e-07
389362	PSMG4	104.137	-1.92747	0.262889	1.72243e-07
92745	SLC38A5	262.503	-1.93272	0.261935	1.23818e-05
388567	ZNF749	2.08617	-1.93396	0.26171	0.000138758
9933	PUM3	38.4437	-1.93974	0.260663	3.21963e-09
7407	VARS	113.574	-1.9556	0.257813	6.48558e-05
191	AHCY	194.659	-1.9593	0.257153	2.40725e-07
79590	MRPL24	77.5731	-1.96875	0.255474	4.8542e-06
9533	POLR1C	154.448	-1.98168	0.253195	2.42335e-62
26472	PPP1R14B	234.874	-2.0003	0.249948	3.65407e-21
5831	PYCR1	419.267	-2.01694	0.247082	2.00671e-11
27042	DIEXF	25.7477	-2.01933	0.246673	2.93599e-16
84306	PDCD2L	45.0326	-2.02422	0.245837	5.45846e-13
23277	CLUH	97.0247	-2.03881	0.243364	3.04673e-08
9816	URB2	50.0263	-2.03995	0.243173	8.44223e-31
28987	NOB1	151.707	-2.04684	0.242013	9.06972e-50
2618	GART	235.703	-2.04867	0.241707	2.76746e-23
79709	COLGALT1	169.681	-2.05017	0.241455	3.02873e-12
64782	AEN	111.511	-2.05099	0.241319	9.68648e-47
135293	PM20D2	34.5515	-2.08273	0.236067	6.18044e-09
51042	ZNF593	80.2138	-2.08315	0.235999	5.54276e-12
26151	NAT9	29.6504	-2.08639	0.235469	2.10685e-05
2543	GAGE1	241.464	-2.0961	0.23389	5.60777e-09
3099	HK2	79.5436	-2.11115	0.231463	1.39568e-22
3614	IMPDH1	74.4016	-2.11401	0.231004	2.4445e-08
84650	EBPL	78.4565	-2.11847	0.230291	6.06267e-09
3945	LDHB	1114.81	-2.12385	0.229434	2.6389e-38
28231	SLCO4A1	22.2308	-2.12476	0.22929	5.42895e-06
54475	NLE1	26.2161	-2.13046	0.228385	5.38108e-07
1802	DPH2	109.928	-2.13981	0.226909	3.58034e-12
219	ALDH1B1	90.1237	-2.14419	0.226221	1.10308e-21
4282	MIF	410.757	-2.14547	0.226022	2.23922e-09
23160	WDR43	191.847	-2.14989	0.22533	2.46157e-53
8165	AKAP1	92.9205	-2.16309	0.223277	4.34417e-15
255877	BCL6B	11.6939	-2.16885	0.222388	1.32549e-06
26156	RSL1D1	288.362	-2.18652	0.219681	7.22019e-29
162979	ZNF296	4.12171	-2.2103	0.21609	2.35297e-07
2288	FKBP4	169.05	-2.21499	0.215388	2.96068e-10
10514	MYBBP1A	70.3397	-2.21601	0.215236	3.84058e-06
29902	FAM216A	84.4224	-2.27954	0.205964	5.1856e-17
57291	DANCR	98.6917	-2.28034	0.205849	1.28978e-23
9136	RRP9	34.9442	-2.28528	0.205146	5.75016e-06
9975	NR1D2	12.7022	-2.28963	0.204529	1.40248e-10
171568	POLR3H	70.5921	-2.29138	0.20428	5.02576e-09
56652	TWNK	54.0599	-2.29544	0.203705	2.64826e-20
55646	LYAR	96.45	-2.30038	0.20301	3.19363e-31
26354	GNL3	258.191	-2.3414	0.197319	1.01363e-40
8187	ZNF239	9.09902	-2.35857	0.194984	6.12109e-12
10849	CD3EAP	62.3361	-2.36881	0.193606	2.26065e-15
2171	FABP5	48.8693	-2.42106	0.186719	9.94649e-10
5464	PPA1	680.759	-2.46314	0.181352	6.78291e-42
27292	DIMT1	122.047	-2.47652	0.179678	2.00533e-21
2697	GJA1	19.0207	-2.50692	0.175931	1.28972e-09
6723	SRM	387.219	-2.51425	0.17504	3.5699e-14
3939	LDHA	860.803	-2.52366	0.173901	7.86439e-54
56919	DHX33	62.7167	-2.52369	0.173898	1.39946e-23
7023	TFAP4	25.5324	-2.53959	0.171991	1.42846e-13
23212	RRS1	85.0007	-2.55047	0.1707	4.0919e-36
79080	CCDC86	160.694	-2.57502	0.167819	2.93412e-24
84172	POLR1B	57.3925	-2.59328	0.165709	5.33624e-27
9188	DDX21	1171.34	-2.60048	0.164884	8.78602e-213
285958	SNHG15	36.5168	-2.63396	0.161101	4.13232e-34
9221	NOLC1	306.848	-2.69008	0.154955	1.82636e-50
6004	RGS16	6.37224	-2.69252	0.154693	2.97105e-15
51083	GAL	741.179	-2.74834	0.148822	1.78106e-42
9143	SYNGR3	84.3426	-2.75461	0.148177	7.08352e-23
4830	NME1	718.921	-2.82561	0.141061	1.67531e-42
654364	NME1-NME2	800.078	-2.88198	0.135656	3.91403e-54
51491	NOP16	191.504	-2.8958	0.134362	1.79849e-45
150094	SIK1	3.88865	-2.92784	0.131411	1.30087e-16
102724428	LOC102724428	3.88865	-2.92784	0.131411	1.30087e-16
4831	NME2	885.54	-2.95495	0.128965	4.53624e-59
201164	PLD6	25.768	-3.30708	0.101034	4.12026e-39
24147	FJX1	6.87922	-3.36683	0.0969357	2.78712e-19

## Sheet: Downregulated_1326
EntrezID	hgnc_symbol	avg.RPM.DMSO	log2FC_deseq2	FC	padj
552900	BOLA2B	257.163	-1.73858	0.299665	2.5446e-05
151230	KLHL23	92.3027	-0.942471	0.520341	6.7898e-06
8293	SERF1B	58.9687	-0.875683	0.544996	0.000356921
24147	FJX1	6.87922	-3.36683	0.0969357	2.78712e-19
201164	PLD6	25.768	-3.30708	0.101034	4.12026e-39
4831	NME2	885.54	-2.95495	0.128965	4.53624e-59
150094	SIK1	3.88865	-2.92784	0.131411	1.30087e-16
102724428	LOC102724428	3.88865	-2.92784	0.131411	1.30087e-16
51491	NOP16	191.504	-2.8958	0.134362	1.79849e-45
654364	NME1-NME2	800.078	-2.88198	0.135656	3.91403e-54
4830	NME1	718.921	-2.82561	0.141061	1.67531e-42
9143	SYNGR3	84.3426	-2.75461	0.148177	7.08352e-23
51083	GAL	741.179	-2.74834	0.148822	1.78106e-42
6004	RGS16	6.37224	-2.69252	0.154693	2.97105e-15
9221	NOLC1	306.848	-2.69008	0.154955	1.82636e-50
285958	SNHG15	36.5168	-2.63396	0.161101	4.13232e-34
9188	DDX21	1171.34	-2.60048	0.164884	8.78602e-213
84172	POLR1B	57.3925	-2.59328	0.165709	5.33624e-27
79080	CCDC86	160.694	-2.57502	0.167819	2.93412e-24
23212	RRS1	85.0007	-2.55047	0.1707	4.0919e-36
7023	TFAP4	25.5324	-2.53959	0.171991	1.42846e-13
56919	DHX33	62.7167	-2.52369	0.173898	1.39946e-23
3939	LDHA	860.803	-2.52366	0.173901	7.86439e-54
6723	SRM	387.219	-2.51425	0.17504	3.5699e-14
2697	GJA1	19.0207	-2.50692	0.175931	1.28972e-09
27292	DIMT1	122.047	-2.47652	0.179678	2.00533e-21
5464	PPA1	680.759	-2.46314	0.181352	6.78291e-42
2171	FABP5	48.8693	-2.42106	0.186719	9.94649e-10
10849	CD3EAP	62.3361	-2.36881	0.193606	2.26065e-15
8187	ZNF239	9.09902	-2.35857	0.194984	6.12109e-12
26354	GNL3	258.191	-2.3414	0.197319	1.01363e-40
55646	LYAR	96.45	-2.30038	0.20301	3.19363e-31
56652	TWNK	54.0599	-2.29544	0.203705	2.64826e-20
171568	POLR3H	70.5921	-2.29138	0.20428	5.02576e-09
9975	NR1D2	12.7022	-2.28963	0.204529	1.40248e-10
9136	RRP9	34.9442	-2.28528	0.205146	5.75016e-06
57291	DANCR	98.6917	-2.28034	0.205849	1.28978e-23
29902	FAM216A	84.4224	-2.27954	0.205964	5.1856e-17
10514	MYBBP1A	70.3397	-2.21601	0.215236	3.84058e-06
2288	FKBP4	169.05	-2.21499	0.215388	2.96068e-10
162979	ZNF296	4.12171	-2.2103	0.21609	2.35297e-07
26156	RSL1D1	288.362	-2.18652	0.219681	7.22019e-29
255877	BCL6B	11.6939	-2.16885	0.222388	1.32549e-06
8165	AKAP1	92.9205	-2.16309	0.223277	4.34417e-15
23160	WDR43	191.847	-2.14989	0.22533	2.46157e-53
4282	MIF	410.757	-2.14547	0.226022	2.23922e-09
219	ALDH1B1	90.1237	-2.14419	0.226221	1.10308e-21
1802	DPH2	109.928	-2.13981	0.226909	3.58034e-12
54475	NLE1	26.2161	-2.13046	0.228385	5.38108e-07
28231	SLCO4A1	22.2308	-2.12476	0.22929	5.42895e-06
3945	LDHB	1114.81	-2.12385	0.229434	2.6389e-38
84650	EBPL	78.4565	-2.11847	0.230291	6.06267e-09
3614	IMPDH1	74.4016	-2.11401	0.231004	2.4445e-08
3099	HK2	79.5436	-2.11115	0.231463	1.39568e-22
2543	GAGE1	241.464	-2.0961	0.23389	5.60777e-09
26151	NAT9	29.6504	-2.08639	0.235469	2.10685e-05
51042	ZNF593	80.2138	-2.08315	0.235999	5.54276e-12
135293	PM20D2	34.5515	-2.08273	0.236067	6.18044e-09
64782	AEN	111.511	-2.05099	0.241319	9.68648e-47
79709	COLGALT1	169.681	-2.05017	0.241455	3.02873e-12
2618	GART	235.703	-2.04867	0.241707	2.76746e-23
28987	NOB1	151.707	-2.04684	0.242013	9.06972e-50
9816	URB2	50.0263	-2.03995	0.243173	8.44223e-31
23277	CLUH	97.0247	-2.03881	0.243364	3.04673e-08
84306	PDCD2L	45.0326	-2.02422	0.245837	5.45846e-13
27042	DIEXF	25.7477	-2.01933	0.246673	2.93599e-16
5831	PYCR1	419.267	-2.01694	0.247082	2.00671e-11
26472	PPP1R14B	234.874	-2.0003	0.249948	3.65407e-21
9533	POLR1C	154.448	-1.98168	0.253195	2.42335e-62
79590	MRPL24	77.5731	-1.96875	0.255474	4.8542e-06
191	AHCY	194.659	-1.9593	0.257153	2.40725e-07
7407	VARS	113.574	-1.9556	0.257813	6.48558e-05
9933	PUM3	38.4437	-1.93974	0.260663	3.21963e-09
388567	ZNF749	2.08617	-1.93396	0.26171	0.000138758
92745	SLC38A5	262.503	-1.93272	0.261935	1.23818e-05
389362	PSMG4	104.137	-1.92747	0.262889	1.72243e-07
79047	KCTD15	16.8802	-1.92607	0.263144	8.83518e-07
79791	FBXO31	13.6353	-1.91706	0.264794	2.12256e-06
5822	PWP2	43.2252	-1.91433	0.265296	8.21428e-09
705	BYSL	163.181	-1.91266	0.265603	1.13186e-30
10885	WDR3	93.3442	-1.90963	0.266161	8.21428e-09
84365	NIFK	145.662	-1.90094	0.267769	4.45178e-06
30812	SOX8	5.14294	-1.89575	0.268734	0.000392641
23082	PPRC1	33.8477	-1.88591	0.270573	5.83082e-13
26468	LHX6	23.8502	-1.87945	0.271788	2.12033e-10
10797	MTHFD2	185.229	-1.87736	0.27218	1.50971e-60
60436	TGIF2	29.5503	-1.87576	0.272483	5.14637e-09
83858	ATAD3B	45.3437	-1.86702	0.274139	0.000262474
58477	SRPRB	117.609	-1.86563	0.274404	1.1389e-14
388796	SNHG17	40.9888	-1.86107	0.275272	2.38181e-24
10606	PAICS	364.811	-1.86045	0.27539	5.90797e-20
6666	SOX12	72.9201	-1.85716	0.276019	1.08222e-13
7371	UCK2	107.783	-1.84924	0.277538	4.19741e-21
83855	KLF16	30.4279	-1.84436	0.278478	1.65567e-06
8704	B4GALT2	100.937	-1.83613	0.280071	5.59639e-08
79850	FAM57A	20.5436	-1.83613	0.280072	4.85091e-08
1933	EEF1B2	1113.7	-1.82918	0.281425	3.84038e-38
353	APRT	243.059	-1.82389	0.282458	0.000186727
708	C1QBP	478.273	-1.82106	0.283013	1.68748e-37
10452	TOMM40	183.353	-1.82042	0.283138	1.33268e-08
84154	RPF2	84.6153	-1.81907	0.283404	3.1748e-13
441478	NRARP	34.965	-1.81659	0.28389	1.0231e-35
65997	RASL11B	1.79117	-1.81402	0.284398	9.02727e-05
4839	NOP2	84.1963	-1.81352	0.284495	2.73535e-13
220992	ZNF485	2.47283	-1.81117	0.284961	0.000802406
143244	EIF5AL1	80.2058	-1.81099	0.284995	1.22259e-05
55651	NHP2	114.355	-1.80958	0.285274	9.02727e-05
3276	PRMT1	323.683	-1.80921	0.285346	2.4626e-12
10813	UTP14A	32.6861	-1.80378	0.286424	4.49113e-07
25929	GEMIN5	65.1582	-1.79926	0.287322	4.5269e-12
894	CCND2	189.426	-1.79788	0.287597	2.9246e-22
5198	PFAS	95.4112	-1.79488	0.288196	7.93691e-06
25915	NDUFAF3	51.8659	-1.79347	0.288476	0.000530347
10969	EBNA1BP2	265.755	-1.7891	0.289352	2.62575e-13
4234	METTL1	34.4886	-1.78585	0.290005	2.67858e-06
9603	NFE2L3	8.50041	-1.77288	0.292623	4.16646e-06
55720	TSR1	93.6691	-1.76627	0.293969	2.4582e-11
10528	NOP56	223.934	-1.76463	0.294301	1.65232e-22
79077	DCTPP1	204.845	-1.76298	0.29464	9.98833e-21
6566	SLC16A1	248.912	-1.76217	0.294804	6.65947e-31
471	ATIC	169.981	-1.75718	0.295826	6.29701e-09
2023	ENO1	1906.72	-1.75474	0.296327	6.05161e-54
150223	YDJC	366.288	-1.74482	0.298372	4.11074e-32
552900	BOLA2	257.163	-1.73858	0.299665	2.5446e-05
100526836	BLOC1S5-TXNDC5	132.653	-1.73786	0.299815	5.39398e-10
58516	SINHCAF	86.8725	-1.73775	0.299838	2.62861e-42
9045	RPL14	2137.04	-1.73491	0.300428	4.21331e-61
1736	DKC1	351.162	-1.73425	0.300566	9.04108e-33
10549	PRDX4	105.765	-1.73	0.301453	1.88291e-06
10480	EIF3M	209.243	-1.72927	0.301604	1.22275e-15
10712	FAM189B	62.0884	-1.72755	0.301963	4.44874e-05
661	POLR3D	38.8098	-1.72085	0.30337	1.12829e-06
23223	RRP12	63.5543	-1.71699	0.304183	0.00032004
22838	RNF44	36.9902	-1.70961	0.305743	3.1846e-10
85416	ZIC5	9.58796	-1.70731	0.306231	1.13158e-12
51154	MRTO4	254.363	-1.7034	0.307061	3.03927e-13
84864	RIOX2	37.7051	-1.69949	0.307894	4.66103e-06
100506469	TMEM147-AS1	9.67366	-1.69514	0.308825	0.00111207
81929	SEH1L	106.11	-1.69465	0.30893	4.07236e-13
2194	FASN	367.995	-1.69078	0.309759	1.13294e-10
2091	FBL	1041.21	-1.68763	0.310436	6.54669e-16
4335	MNT	24.3883	-1.68339	0.311349	4.5168e-08
51287	COA4	188.958	-1.68238	0.311569	1.48376e-12
8531	YBX3	204.958	-1.6823	0.311585	9.01303e-12
252969	NEIL2	37.3429	-1.6798	0.312125	0.000106934
5176	SERPINF1	107.808	-1.67515	0.313134	0.000291075
1594	CYP27B1	4.18261	-1.67481	0.313207	0.000763261
80273	GRPEL1	52.3249	-1.66806	0.314677	4.09277e-20
10430	TMEM147	351.403	-1.66498	0.31535	4.00438e-07
79711	IPO4	60.9108	-1.66458	0.315437	0.000630052
81567	TXNDC5	130.523	-1.66296	0.315792	7.24371e-09
65083	NOL6	127.517	-1.65929	0.316595	1.42114e-09
1678	TIMM8A	31.6566	-1.65871	0.316722	2.86828e-08
64318	NOC3L	44.1645	-1.65395	0.317769	3.30299e-05
271	AMPD2	48.3214	-1.65371	0.317821	0.000674663
2935	GSPT1	286.141	-1.65273	0.318038	5.46776e-21
7264	TSTA3	33.8579	-1.65016	0.318604	0.0024003
10942	PRSS21	121.824	-1.64825	0.319028	0.00116285
55630	SLC39A4	60.9245	-1.64438	0.319884	0.00211718
2101	ESRRA	56.1598	-1.64206	0.320399	7.0599e-09
54552	GNL3L	176.407	-1.64112	0.320608	2.58686e-09
5471	PPAT	99.0063	-1.63618	0.321706	1.45141e-16
92935	MARS2	12.0341	-1.63326	0.322359	6.61601e-11
6229	RPS24	5923.87	-1.62811	0.323512	1.76446e-62
84549	MAK16	80.9304	-1.6275	0.323648	1.59013e-17
10419	PRMT5	234.317	-1.6272	0.323715	2.63296e-17
100293516	ZNF587B	19.9299	-1.62701	0.323757	2.80829e-08
57666	FBRSL1	65.6472	-1.62687	0.32379	9.4771e-06
6143	RPL19	1350.02	-1.62444	0.324337	6.6622e-38
92856	IMP4	82.0712	-1.62395	0.324447	2.58987e-07
1984	EIF5A	140.725	-1.6209	0.325134	9.0684e-07
2648	KAT2A	46.2437	-1.62001	0.325333	0.000141576
7086	TKT	341.547	-1.61913	0.325531	2.86625e-07
64216	TFB2M	75.7394	-1.61866	0.325637	3.67168e-19
83732	RIOK1	73.1181	-1.61038	0.327512	3.59005e-13
80324	PUS1	64.0752	-1.60608	0.32849	6.71488e-12
106635539	SNORA105A	182.157	-1.60361	0.329052	6.53776e-08
106635540	SNORA105B	182.157	-1.60361	0.329052	6.53776e-08
8886	DDX18	148.276	-1.60189	0.329445	2.09331e-10
647033	PA2G4P4	191.192	-1.60007	0.329861	3.45446e-12
51602	NOP58	106.079	-1.59929	0.33004	1.52899e-11
64425	POLR1E	68.7114	-1.59234	0.331633	0.000107475
10591	DNPH1	219.863	-1.59127	0.331878	1.09876e-06
134637	ADAT2	30.5414	-1.58988	0.332199	5.38575e-11
85456	TNKS1BP1	17.1304	-1.58935	0.332322	0.00126009
9277	WDR46	54.8802	-1.58823	0.332579	0.00105538
22934	RPIA	76.1741	-1.58693	0.332879	3.64878e-08
84881	RPUSD4	165.639	-1.57477	0.335697	1.2798e-11
54733	SLC35F2	68.5686	-1.57251	0.336222	3.26525e-06
3843	IPO5	199.525	-1.57085	0.33661	2.04734e-08
2280	FKBP1A	254.2	-1.56893	0.337058	2.4074e-05
637	BID	80.0717	-1.56608	0.337725	7.6969e-07
7416	VDAC1	223.943	-1.56544	0.337875	8.65915e-13
339983	NAT8L	10.078	-1.55778	0.339674	0.00527066
84946	LTV1	97.0485	-1.55698	0.339862	4.12595e-19
204	AK2	352.13	-1.55459	0.340426	1.5886e-08
5141	PDE4A	27.1279	-1.54865	0.341831	2.0055e-05
79751	SLC25A22	24.3195	-1.54789	0.342009	0.00562853
54522	ANKRD16	9.83335	-1.54259	0.343268	0.00546611
89958	SAPCD2	76.5494	-1.54068	0.343723	0.000626096
1503	CTPS1	108.444	-1.54066	0.343727	4.00455e-08
159	ADSS	46.51	-1.53812	0.344335	2.60171e-05
5442	POLRMT	32.4378	-1.53599	0.344842	0.00569586
56902	PNO1	96.437	-1.53576	0.344899	1.26943e-11
59335	PRDM12	0.796428	-1.53423	0.345264	0.006203
11137	PWP1	144.188	-1.52848	0.346642	3.28476e-08
60386	SLC25A19	33.92	-1.52744	0.346892	0.000169475
1604	CD55	68.0299	-1.5267	0.34707	1.68865e-16
79691	QTRT2	13.1056	-1.52624	0.34718	4.61843e-05
51114	ZDHHC9	20.8376	-1.52042	0.348586	0.00685167
54865	GPATCH4	169.288	-1.51946	0.348817	4.37792e-09
6181	RPLP2	3270.76	-1.51938	0.348836	3.27676e-39
407048	MIR92A1	0.536931	-1.51621	0.349603	0.00649835
7374	UNG	178.213	-1.51525	0.349837	6.90028e-31
25879	DCAF13	92.1601	-1.51257	0.350486	0.000145709
4809	SNU13	466.376	-1.50759	0.351699	9.74617e-21
3177	SLC29A2	42.2828	-1.50697	0.35185	0.00087348
81037	CLPTM1L	425.664	-1.50264	0.352906	1.48669e-12
27346	TMEM97	114.158	-1.50136	0.35322	2.78172e-16
51388	NIP7	107.95	-1.4979	0.354068	2.18873e-27
90353	CTU1	20.6897	-1.49771	0.354114	0.00802422
4691	NCL	718.013	-1.49584	0.354574	5.36991e-58
401505	TOMM5	788.957	-1.49466	0.354864	3.43451e-41
10919	EHMT2	34.5486	-1.49288	0.355302	0.00327604
134430	WDR36	103.67	-1.49187	0.355551	1.52167e-18
27000	DNAJC2	101.254	-1.48846	0.356394	2.96206e-08
84908	FAM136A	159.459	-1.48767	0.356587	2.85586e-14
55003	PAK1IP1	89.7242	-1.48726	0.35669	7.10533e-12
57587	CFAP97	52.105	-1.48716	0.356714	2.6275e-08
4860	PNP	68.6755	-1.48709	0.356731	3.68565e-07
8412	BCAR3	27.6135	-1.48599	0.357003	1.5844e-13
26094	DCAF4	22.6763	-1.48592	0.357021	0.000319111
7975	MAFK	18.3096	-1.4854	0.357149	2.48599e-05
4869	NPM1	2223.38	-1.48212	0.357963	2.46315e-73
1104	RCC1	203.597	-1.48135	0.358153	8.51356e-24
347862	GATD1	49.5698	-1.47871	0.35881	0.000569971
23170	TTLL12	115.744	-1.47829	0.358914	4.60924e-05
374654	KIF7	11.6108	-1.47492	0.359755	0.00568059
6248	RSC1A1	10.0128	-1.47454	0.359848	8.76384e-05
2653	GCSH	311.249	-1.47165	0.36057	1.31632e-10
10061	ABCF2	182.581	-1.46966	0.361066	5.39363e-08
136	ADORA2B	17.7551	-1.46871	0.361306	7.79437e-06
92345	NAF1	27.7044	-1.46597	0.361992	3.8298e-05
3329	HSPD1	1070.43	-1.46544	0.362125	9.65487e-25
51537	MTFP1	34.7947	-1.46517	0.362192	0.00394571
51661	FKBP7	8.79311	-1.46238	0.362894	0.00178288
112724	RDH13	44.6842	-1.46151	0.363114	1.14726e-05
9319	TRIP13	123.146	-1.46141	0.363138	1.10854e-11
5664	PSEN2	35.1029	-1.46121	0.363189	0.000146621
643837	LINC01128	39.5673	-1.46092	0.363261	1.25066e-10
29078	NDUFAF4	82.0737	-1.46016	0.363453	1.72849e-14
56342	PPAN	39.5338	-1.45932	0.363664	0.000412001
84254	CAMKK1	7.48862	-1.45644	0.364392	0.00132776
55326	AGPAT5	58.3189	-1.45405	0.364994	3.77239e-09
147111	NOTUM	8.30556	-1.45326	0.365196	0.00238473
55127	HEATR1	95.123	-1.45145	0.365653	7.41137e-07
10105	PPIF	398.11	-1.45089	0.365797	2.86808e-37
6142	RPL18A	871.318	-1.45074	0.365833	1.51818e-07
340719	NANOS1	6.44487	-1.44993	0.366039	0.000291075
121642	ALKBH2	25.5514	-1.44974	0.366086	0.00231885
57673	BEND3	13.8015	-1.44516	0.367252	2.58427e-09
51116	MRPS2	156.32	-1.44506	0.367278	1.58628e-12
7262	PHLDA2	36.3234	-1.44461	0.367391	9.76198e-11
1849	DUSP7	31.5356	-1.44221	0.368004	1.73604e-10
10360	NPM3	296.026	-1.44195	0.36807	2.84936e-08
5860	QDPR	77.5906	-1.44192	0.368078	1.10699e-06
3654	IRAK1	104.769	-1.44174	0.368124	0.0016083
56915	EXOSC5	32.625	-1.4403	0.36849	0.010251
170463	SSBP4	79.0853	-1.43899	0.368826	0.00360088
114908	TMEM123	122.884	-1.43756	0.369191	8.53967e-12
51073	MRPL4	113.853	-1.43474	0.369914	7.87399e-07
55228	PNMA8A	72.3553	-1.43166	0.370704	3.2665e-08
5037	PEBP1	1325.02	-1.42615	0.372122	3.89565e-40
3714	JAG2	18.6937	-1.42505	0.372406	0.010386
170394	PWWP2B	8.65313	-1.42354	0.372796	0.00111207
10975	UQCR11	424.712	-1.42315	0.372897	5.74878e-10
23076	RRP1B	123.257	-1.41945	0.373854	3.3037e-10
169714	QSOX2	27.9839	-1.41926	0.373904	4.05384e-06
977	CD151	90.5494	-1.41888	0.374003	0.0103114
11224	RPL35	1155.9	-1.41777	0.374291	1.29445e-06
116064	LRRC58	50.7106	-1.41623	0.374691	8.88196e-08
5036	PA2G4	395.377	-1.41493	0.375029	1.07351e-17
84275	SLC25A33	63.4401	-1.41491	0.375033	7.95609e-17
8662	EIF3B	327.577	-1.41211	0.375761	6.36817e-07
26060	APPL1	26.2338	-1.40732	0.377011	0.000376425
153364	MBLAC2	27.1401	-1.40565	0.377448	3.28265e-08
56926	NCLN	150.89	-1.40201	0.378402	0.000596076
79101	TAF1D	14.6671	-1.39193	0.381053	0.000379435
5245	PHB	218.239	-1.39029	0.381488	8.31017e-07
92312	MEX3A	23.6487	-1.38981	0.381615	0.0037785
26608	TBL2	64.1322	-1.38801	0.382091	1.45756e-09
158	ADSL	141.457	-1.38783	0.382139	0.000167575
7555	CNBP	244.208	-1.38579	0.382679	2.07378e-23
1690	COCH	101.074	-1.38569	0.382706	0.00222759
80775	TMEM177	43.3613	-1.38425	0.383087	1.16497e-06
90850	ZNF598	111.565	-1.38333	0.383333	1.15579e-09
23481	PES1	42.0759	-1.38249	0.383557	0.00662742
9960	USP3	31.0634	-1.38171	0.383764	1.62258e-06
6154	RPL26	1099.65	-1.38046	0.384096	3.6406e-22
78999	LRFN4	26.6157	-1.37727	0.384946	0.00765785
30000	TNPO2	68.8215	-1.37474	0.385623	3.50887e-10
57647	DHX37	40.1236	-1.37434	0.385728	0.00243923
55035	NOL8	107.88	-1.37134	0.386533	1.86426e-15
375061	FAM89A	58.3557	-1.37102	0.386617	3.305e-09
51056	LAP3	43.3312	-1.36872	0.387234	0.000975815
6132	RPL8	1462.83	-1.36848	0.387299	6.89882e-16
83742	MARVELD1	53.8794	-1.36794	0.387445	0.000204844
57602	USP36	30.2086	-1.36766	0.387521	1.08297e-06
125228	FAM210A	25.9618	-1.36712	0.387664	2.47676e-05
5621	PRNP	42.8629	-1.36543	0.388118	2.26208e-07
51096	UTP18	67.1406	-1.36436	0.388407	8.22461e-06
4736	RPL10A	1016.64	-1.36402	0.388498	1.44873e-33
100505761	RPARP-AS1	20.0709	-1.3621	0.389016	0.000375525
57645	POGK	57.625	-1.3614	0.389205	6.82323e-09
171177	RHOV	6.64151	-1.35064	0.392118	0.00549916
114823	LENG8	11.0745	-1.35009	0.392268	0.0125701
6161	RPL32	2397.38	-1.34851	0.392697	1.37251e-28
8602	NOP14	79.8402	-1.34749	0.392976	1.59518e-06
9875	URB1	55.6299	-1.34646	0.393256	2.22268e-06
112849	L3HYPDH	20.3816	-1.33708	0.395821	0.00160468
3336	HSPE1	635.064	-1.33577	0.396179	2.33446e-20
51728	POLR3K	188.133	-1.33559	0.39623	2.84452e-23
57711	ZNF529	10.195	-1.33534	0.396298	1.32252e-05
338707	B4GALNT4	20.37	-1.33507	0.396372	0.0102319
10327	AKR1A1	52.6325	-1.33318	0.396893	0.0204512
7327	UBE2G2	196.736	-1.33292	0.396964	0.000835198
25845	PP7080	45.7748	-1.33203	0.397209	2.65715e-11
9804	TOMM20	336.125	-1.3319	0.397245	1.68856e-26
55172	DNAAF2	24.3277	-1.33136	0.397395	2.02476e-10
9521	EEF1E1	206.483	-1.33039	0.397661	7.26883e-17
23203	PMPCA	50.4777	-1.33002	0.397763	0.0145155
121053	C12orf45	34.639	-1.3294	0.397934	0.00807321
124637	CYB5D1	18.4915	-1.32559	0.398985	0.00259073
147912	SIX5	9.49491	-1.32439	0.399318	0.00616722
10280	SIGMAR1	82.4896	-1.3194	0.400702	0.00565235
100505738	MIR4458HG	25.7627	-1.31917	0.400765	5.85922e-07
29968	PSAT1	131.001	-1.31899	0.400816	6.36817e-07
64841	GNPNAT1	62.8434	-1.31661	0.401478	5.41902e-07
84705	GTPBP3	78.8215	-1.31612	0.401613	0.000140613
53834	FGFRL1	28.0947	-1.31596	0.401657	0.000939587
23516	SLC39A14	68.7859	-1.31372	0.402281	2.34901e-08
51095	TRNT1	20.2596	-1.31236	0.402661	0.0020428
2971	GTF3A	171.292	-1.31156	0.402886	7.41556e-05
10166	SLC25A15	27.3909	-1.31077	0.403106	0.0028413
54946	SLC41A3	6.23112	-1.30968	0.403411	0.0255067
1176	AP3S1	126.681	-1.30934	0.403506	3.47827e-05
100505573	INAFM2	26.423	-1.30909	0.403574	8.58165e-06
79001	VKORC1	92.0602	-1.30701	0.404158	0.000509
6838	SURF6	175.394	-1.3069	0.404189	8.0911e-19
29889	GNL2	72.1489	-1.30648	0.404306	0.000327365
9572	NR1D1	1.68125	-1.30494	0.404738	0.0264935
25873	RPL36	1345.27	-1.30442	0.404883	1.81933e-05
8663	EIF3C	139.914	-1.30242	0.405446	0.0218892
728689	EIF3CL	139.914	-1.30242	0.405446	0.0218892
644538	SMIM10	12.9008	-1.3023	0.40548	0.00885465
6227	RPS21	1920.74	-1.30124	0.405778	5.64681e-22
10437	IFI30	77.0736	-1.3005	0.405984	0.0127229
79913	ACTR5	15.2317	-1.29962	0.406234	0.00689185
112616	CMTM7	102.676	-1.29758	0.406807	0.0011049
8266	UBL4A	84.5421	-1.29572	0.407332	7.97967e-14
9141	PDCD5	246.967	-1.29438	0.407712	6.81302e-07
400916	CHCHD10	227.423	-1.29371	0.407899	0.0033981
80308	FLAD1	49.6823	-1.29324	0.408033	0.000379538
55718	POLR3E	71.644	-1.29318	0.40805	4.09333e-05
6717	SRI	91.5793	-1.28815	0.409477	5.85264e-05
116228	COX20	107.84	-1.28698	0.409807	1.04378e-08
6223	RPS19	1889.29	-1.28624	0.410018	9.43829e-20
1855	DVL1	95.7367	-1.28575	0.410157	0.000640409
10195	ALG3	65.5148	-1.28375	0.410727	0.0274669
6146	RPL22	1438.09	-1.28136	0.411407	5.63829e-23
10198	MPHOSPH9	13.5587	-1.28081	0.411565	0.00509009
83743	GRWD1	80.5758	-1.27891	0.412107	5.42895e-06
26769	SNORD81	10.6859	-1.27881	0.412136	3.49707e-09
6228	RPS23	3764.2	-1.27646	0.412806	8.56306e-65
29914	UBIAD1	75.9948	-1.27599	0.412943	4.17672e-14
56997	COQ8A	25.6891	-1.27501	0.413223	0.00132054
10675	CSPG5	46.9102	-1.27434	0.413414	0.000143109
6137	RPL13	1689.8	-1.27413	0.413473	7.26379e-33
55435	AP1AR	19.3479	-1.27305	0.413784	7.53363e-06
55748	CNDP2	99.2446	-1.27251	0.413938	6.99707e-05
2395	FXN	43.6814	-1.27182	0.414137	0.000166446
10785	WDR4	84.9766	-1.27135	0.414272	0.00243716
92154	MTSS1L	26.7164	-1.27116	0.414328	0.0141261
51126	NAA20	94.6386	-1.26871	0.41503	2.34673e-06
91298	C12orf29	35.855	-1.26749	0.415383	8.31017e-07
57510	XPO5	190.427	-1.26537	0.415994	3.36381e-08
115708	TRMT61A	30.1605	-1.26442	0.416268	0.0195938
64975	MRPL41	104.255	-1.26266	0.416776	0.000382221
6222	RPS18	2760.95	-1.26213	0.416928	7.75532e-25
126382	NR2C2AP	20.0919	-1.262	0.416965	6.29944e-05
64794	DDX31	35.3408	-1.26044	0.417415	3.7368e-08
10492	SYNCRIP	422.403	-1.25804	0.418111	8.97483e-34
6419	SETMAR	6.75042	-1.25649	0.418562	0.00533054
144577	C12orf66	13.1287	-1.25602	0.418696	0.00283282
9903	KLHL21	50.1008	-1.25483	0.419043	3.39482e-23
55210	ATAD3A	79.7463	-1.25469	0.419083	0.0199942
55795	PCID2	51.9753	-1.25282	0.419628	5.32518e-05
1263	PLK3	3.33845	-1.25078	0.420221	0.00736138
6899	TBX1	56.9667	-1.24883	0.420789	0.026127
84890	ADO	34.3833	-1.24879	0.420802	6.52534e-17
55093	WDYHV1	12.9008	-1.24684	0.42137	0.0101162
2821	GPI	367.276	-1.24629	0.421532	9.46699e-05
6202	RPS8	4709.74	-1.24599	0.421618	1.57013e-48
55573	CDV3	254.583	-1.24442	0.422077	1.4674e-20
57820	CCNB1IP1	32.3012	-1.24267	0.42259	0.0033645
8884	SLC5A6	156.058	-1.24228	0.422705	5.91739e-06
6611	SMS	337.545	-1.24198	0.422792	3.77145e-08
55319	TMA16	32.3935	-1.24066	0.423179	0.000118052
64434	NOM1	88.1804	-1.24048	0.423232	2.34815e-12
1075	CTSC	216.496	-1.24005	0.423357	8.53898e-08
58478	ENOPH1	63.8121	-1.23785	0.424004	7.35431e-07
60674	GAS5	342.86	-1.23765	0.424063	1.11156e-38
5297	PI4KA	47.4248	-1.23728	0.424171	0.00258329
2030	SLC29A1	268.796	-1.23634	0.424449	4.64596e-07
728658	RPL13AP5	873.436	-1.23557	0.424674	2.18739e-08
10940	POP1	21.6721	-1.23378	0.425201	0.00835747
5830	PEX5	19.6811	-1.23243	0.425599	0.00752501
26520	TIMM9	78.2676	-1.23078	0.426086	5.29663e-07
22984	PDCD11	60.279	-1.22967	0.426416	0.00356439
124402	UBALD1	13.1148	-1.22569	0.427593	0.0304485
8669	EIF3J	193.837	-1.22556	0.427631	4.09537e-12
54680	ZNHIT6	43.0765	-1.2246	0.427917	2.02011e-06
116225	ZMYND19	50.7005	-1.22405	0.428079	0.000357891
2907	GRINA	76.6007	-1.22351	0.42824	0.0158354
112840	WDR89	15.2144	-1.22331	0.428298	5.5385e-05
92399	MRRF	49.4961	-1.22296	0.428403	7.14589e-06
79943	ZNF696	30.451	-1.22257	0.428518	3.45446e-12
54663	WDR74	38.4092	-1.2222	0.42863	0.0324061
26123	TCTN3	21.6746	-1.22105	0.428971	0.0163135
283989	TSEN54	43.1867	-1.22067	0.429083	0.0282159
64772	ENGASE	10.9894	-1.21931	0.429488	0.0430303
79693	YRDC	120.487	-1.21832	0.429784	8.67321e-33
100652748	TIMM23B	12.596	-1.21685	0.430221	0.00144333
3764	KCNJ8	4.71518	-1.21547	0.430632	6.23877e-05
284098	PIGW	45.8241	-1.21528	0.43069	1.11679e-12
11222	MRPL3	209.737	-1.21286	0.431413	6.59043e-10
152195	NUDT16P1	5.22062	-1.21203	0.431661	0.0343538
84331	MCRIP2	28.1896	-1.21122	0.431903	0.0272657
4144	MAT2A	256.761	-1.21122	0.431905	1.14429e-41
25764	HYPK	253.778	-1.20894	0.432587	1.37395e-08
3954	LETM1	91.2184	-1.20364	0.434179	0.0022932
83543	AIF1L	63.3757	-1.20346	0.434232	0.0193036
1717	DHCR7	132.081	-1.20279	0.434434	3.51572e-06
8312	AXIN1	42.074	-1.2026	0.434492	4.78559e-06
28969	BZW2	251.195	-1.20259	0.434494	1.45756e-09
25974	MMACHC	9.01529	-1.20248	0.434527	0.0303203
116447	TOP1MT	64.7466	-1.20242	0.434544	0.0278932
6169	RPL38	1268.93	-1.20165	0.434779	1.67812e-15
8934	RAB29	29.5121	-1.20157	0.434802	0.036894
27309	ZNF330	36.083	-1.20103	0.434965	5.88596e-05
53838	C11orf24	52.3819	-1.20102	0.434967	8.70388e-05
8462	KLF11	29.1212	-1.20065	0.435079	2.24496e-23
90871	DMAC1	185.813	-1.20055	0.435108	3.3465e-07
138199	CARNMT1	41.7109	-1.19999	0.435277	0.000789483
5032	P2RY11	12.1198	-1.19945	0.435442	0.0345782
692312	PPAN-P2RY11	12.1443	-1.19945	0.435442	0.0345782
129303	TMEM150A	15.5942	-1.19684	0.43623	0.0456171
149175	MANEAL	9.3143	-1.19674	0.436261	0.0325407
254528	MEIOB	146.964	-1.19661	0.436299	7.56525e-05
1968	EIF2S3	854.632	-1.19578	0.436552	1.01966e-12
8216	LZTR1	41.5483	-1.19525	0.436711	0.0333305
124512	METTL23	42.4746	-1.19453	0.436928	0.00440688
6495	SIX1	3.37666	-1.1933	0.437301	0.022013
84798	C19orf48	75.8643	-1.19323	0.437323	3.2679e-05
6741	SSB	429.273	-1.19183	0.437747	8.38226e-19
27106	ARRDC2	21.5031	-1.19137	0.437885	0.000845538
10244	RABEPK	90.5007	-1.18939	0.438487	0.00248474
5881	RAC3	237.55	-1.18866	0.438712	0.00229544
29107	NXT1	68.7906	-1.18771	0.439	7.64699e-21
8451	CUL4A	116.373	-1.18667	0.439317	5.86239e-05
8526	DGKE	14.3221	-1.18509	0.439796	0.00332521
6193	RPS5	1109.28	-1.18424	0.440056	2.54806e-13
102465668	MIR7111	10.4297	-1.18411	0.440096	0.0421493
92715	DPH7	55.0762	-1.18315	0.44039	2.64238e-07
51236	HGH1	37.7002	-1.18254	0.440576	0.0456835
23560	GTPBP4	187.673	-1.18217	0.440688	5.86087e-17
1875	E2F5	24.9498	-1.18216	0.440692	0.00645918
3419	IDH3A	64.7376	-1.18159	0.440864	0.00848824
83787	ARMC10	101.435	-1.18158	0.440869	8.29322e-05
63875	MRPL17	72.6303	-1.18133	0.440946	5.1856e-17
10067	SCAMP3	73.2543	-1.18057	0.441178	0.013849
79156	PLEKHF1	3.17773	-1.18036	0.441241	0.025723
1822	ATN1	36.0227	-1.17675	0.442347	0.0470536
5478	PPIA	3000.25	-1.17571	0.442666	1.51536e-40
55787	TXLNG	41.1813	-1.17403	0.443182	1.08714e-07
6207	RPS13	1452.48	-1.17334	0.443394	2.53371e-17
51520	LARS	103.948	-1.17134	0.444008	0.00621298
65265	C8orf33	85.6554	-1.17081	0.444171	5.30465e-06
55920	RCC2	458.401	-1.17008	0.444397	2.20947e-22
389906	LOC389906	9.80192	-1.1697	0.444513	0.0154949
27242	TNFRSF21	16.0003	-1.16719	0.445289	0.00107113
79863	RBFA	30.3116	-1.16648	0.445507	0.0389562
8851	CDK5R1	12.4352	-1.16522	0.445896	3.2414e-13
57030	SLC17A7	31.3065	-1.16492	0.445989	0.017808
55922	NKRF	30.8866	-1.16415	0.446227	1.76735e-06
7965	AIMP2	109.747	-1.16413	0.446234	3.98872e-09
55502	HES6	79.1983	-1.16283	0.446635	4.44874e-05
64118	DUS1L	110.897	-1.16225	0.446816	0.0239708
125061	AFMID	38.6368	-1.16219	0.446833	0.00411428
10204	NUTF2	232.566	-1.16114	0.447161	1.31073e-07
284273	ZADH2	21.6088	-1.15893	0.447845	0.00303229
57104	PNPLA2	31.0217	-1.15867	0.447927	0.0325767
6124	RPL4	1244.02	-1.15829	0.448044	2.76746e-23
55335	NIPSNAP3B	3.6488	-1.15818	0.448077	0.049438
23466	CBX6	116.674	-1.15724	0.448369	1.20518e-10
10269	ZMPSTE24	108.807	-1.15659	0.448571	1.21741e-06
6128	RPL6	2022.28	-1.15203	0.449992	1.39272e-30
286336	FAM78A	27.1178	-1.15178	0.450069	3.71076e-05
55759	WDR12	63.062	-1.15165	0.45011	0.000607923
80820	EEPD1	3.10781	-1.15013	0.450584	0.0436446
24140	FTSJ1	53.2905	-1.15001	0.450621	0.0290269
6164	RPL34	1275.88	-1.14666	0.451669	3.09994e-18
4191	MDH2	661.903	-1.1458	0.451941	2.02863e-09
200916	RPL22L1	122.205	-1.14556	0.452014	9.82644e-29
8725	URI1	108.23	-1.14547	0.452043	2.66912e-05
9397	NMT2	10.8488	-1.14464	0.452303	0.0464812
6157	RPL27A	3170.03	-1.14344	0.452679	7.45254e-27
55154	MSTO1	18.2676	-1.14294	0.452837	0.0284115
170850	KCNG3	2.11785	-1.14239	0.45301	0.0170207
51545	ZNF581	28.7284	-1.14138	0.453326	4.49739e-05
10576	CCT2	905.201	-1.14004	0.453746	2.52934e-23
60528	ELAC2	142.969	-1.13879	0.454142	0.000498341
51082	POLR1D	130.372	-1.13851	0.454228	5.18702e-13
3280	HES1	7.1193	-1.13814	0.454343	1.26034e-06
79084	WDR77	155.141	-1.13664	0.454819	0.016756
65260	COA7	29.1285	-1.13662	0.454825	4.08905e-06
1207	CLNS1A	241.023	-1.13645	0.454878	7.98252e-07
91694	LONRF1	4.2968	-1.13407	0.455627	0.00886985
38	ACAT1	176.399	-1.13249	0.456126	1.77093e-05
54955	C1orf109	29.5334	-1.13072	0.456689	1.74437e-11
51428	DDX41	19.6546	-1.12981	0.456974	0.0479856
6648	SOD2	178.015	-1.12883	0.457286	6.29327e-14
23404	EXOSC2	51.7269	-1.12816	0.457499	0.00590906
54802	TRIT1	64.778	-1.12731	0.457769	7.79731e-07
1937	EEF1G	1123.77	-1.12592	0.45821	1.43318e-11
79822	ARHGAP28	5.75045	-1.12236	0.459343	0.0454277
10539	GLRX3	192.461	-1.12121	0.459708	0.00076001
11135	CDC42EP1	43.2831	-1.11998	0.4601	0.0148833
51651	PTRH2	63.2882	-1.11896	0.460427	1.74437e-11
1845	DUSP3	28.9166	-1.11824	0.460657	0.00206374
400506	KNOP1	51.0036	-1.11715	0.461005	0.000169475
55250	ELP2	28.2322	-1.11627	0.461286	0.0470536
6136	RPL12	266.772	-1.11513	0.46165	3.7045e-10
6949	TCOF1	21.3766	-1.11501	0.461688	0.0330786
4601	MXI1	55.305	-1.11481	0.461753	2.04161e-14
192111	PGAM5	164.005	-1.11445	0.461866	7.69852e-09
644096	SDHAF1	30.7745	-1.11372	0.462099	5.08552e-05
7311	UBA52	1321.67	-1.11346	0.462183	4.6755e-14
8767	RIPK2	16.3181	-1.11007	0.463272	0.00247481
14	AAMP	208.9	-1.10945	0.463472	1.62642e-05
441951	ZFAS1	557.534	-1.10926	0.463532	2.10106e-40
3163	HMOX2	33.225	-1.1067	0.464354	0.0417774
6541	SLC7A1	68.7922	-1.10653	0.464411	2.72757e-07
56905	C15orf39	18.3468	-1.10622	0.46451	0.00112878
6059	ABCE1	185.756	-1.10569	0.464682	2.4445e-08
9015	TAF1A	4.81486	-1.10547	0.464751	0.00545079
573	BAG1	182.451	-1.10522	0.464832	1.46741e-11
79072	FASTKD3	34.7396	-1.10503	0.464892	3.99058e-07
7422	VEGFA	27.279	-1.10425	0.465144	1.55354e-13
64417	TMEM267	22.5129	-1.10243	0.465733	1.50013e-05
57478	USP31	10.3652	-1.10192	0.465896	0.000525555
55239	OGFOD1	83.3559	-1.09981	0.466579	4.95754e-05
25940	FAM98A	152.701	-1.09898	0.466846	7.77001e-06
7205	TRIP6	87.1891	-1.09699	0.46749	0.000345678
9238	TBRG4	92.0521	-1.09684	0.46754	5.44073e-05
84987	COX14	125.069	-1.09675	0.467567	0.000329995
8624	PSMG1	245.831	-1.09642	0.467675	1.03415e-06
6129	RPL7	914.752	-1.0946	0.468266	1.14078e-09
4953	ODC1	1160.5	-1.09257	0.468925	1.09917e-35
9208	LRRFIP1	87.8567	-1.09167	0.469218	0.00384136
27304	MOCS3	11.1678	-1.09134	0.469326	0.000221472
81034	SLC25A32	62.5476	-1.09052	0.469593	3.39117e-06
8668	EIF3I	492.055	-1.09047	0.469607	8.73844e-09
7284	TUFM	324.202	-1.08982	0.46982	0.0001912
23016	EXOSC7	110.486	-1.0888	0.470154	3.50587e-07
100505616	SNHG21	26.4589	-1.0884	0.470281	3.08393e-05
5900	RALGDS	59.3973	-1.08836	0.470296	4.46412e-07
100170841	EPOP	20.6109	-1.08815	0.470364	0.00129528
2729	GCLC	26.8911	-1.0879	0.470445	0.000200203
3735	KARS	345.005	-1.08742	0.470603	1.30588e-09
54512	EXOSC4	29.0251	-1.08725	0.470658	0.0439497
80305	TRABD	45.336	-1.08594	0.471084	0.0372385
9841	ZBTB24	28.1597	-1.0852	0.471328	1.10935e-07
2987	GUK1	232.791	-1.08409	0.471688	0.0276956
125144	LRRC75A-AS1	1124.5	-1.08393	0.471741	3.40186e-35
23276	KLHL18	40.0847	-1.08371	0.471814	0.000115443
147015	DHRS13	45.4957	-1.08084	0.472753	0.0201869
1973	EIF4A1	512.748	-1.0802	0.472963	2.44193e-34
1964	EIF1AX	885.875	-1.07805	0.473668	1.19831e-35
55308	DDX19A	80.1647	-1.07615	0.474294	0.000486759
2879	GPX4	145.367	-1.07558	0.474482	0.0467909
153443	SRFBP1	18.7963	-1.07433	0.474892	0.00039615
80218	NAA50	174.039	-1.07383	0.475056	1.88252e-10
10560	SLC19A2	17.3115	-1.07359	0.475135	5.81911e-07
10884	MRPS30	121.136	-1.07306	0.47531	6.24351e-09
10527	IPO7	340.392	-1.06939	0.47652	6.95762e-25
55847	CISD1	166.323	-1.06743	0.47717	1.53652e-07
50628	GEMIN4	54.984	-1.06614	0.477594	7.52728e-07
55352	COPRS	136.278	-1.06607	0.477618	2.10427e-06
205	AK4	245.718	-1.06076	0.47938	1.03378e-16
22880	MORC2	30.693	-1.06073	0.479389	0.0141261
3921	RPSA	3779.59	-1.05791	0.480327	4.92766e-29
23299	BICD2	36.7651	-1.05769	0.480402	0.000956296
54888	NSUN2	235.704	-1.05706	0.480609	2.02476e-10
10557	RPP38	22.1558	-1.05652	0.480792	2.39223e-07
101927715	LINC01029	83.7003	-1.05578	0.481038	0.000683054
200185	KRTCAP2	150.063	-1.055	0.481298	0.0190424
55854	ZC3H15	178.644	-1.05454	0.48145	5.44909e-08
23405	DICER1	26.7687	-1.05445	0.48148	0.00293024
10399	RACK1	1196.06	-1.05358	0.481771	8.13024e-11
54543	TOMM7	756.607	-1.05299	0.481968	2.49438e-08
55039	TRMT12	29.4881	-1.05261	0.482096	0.000333819
2193	FARSA	208.255	-1.05097	0.482644	0.000279691
790955	UQCC3	98.205	-1.05032	0.482861	0.00589496
121457	IKBIP	23.0914	-1.04816	0.483585	0.00956358
6125	RPL5	1615.5	-1.04689	0.48401	8.4652e-16
84231	TRAF7	104.84	-1.046	0.48431	0.000377427
790	CAD	74.731	-1.04552	0.484471	0.000930079
26135	SERBP1	1337.66	-1.0455	0.484476	6.17059e-10
5437	POLR2H	145.408	-1.04347	0.485159	1.66717e-06
27339	PRPF19	89.6581	-1.04315	0.485265	0.00247499
9057	SLC7A6	37.5386	-1.04286	0.485363	0.0118691
27351	DESI1	79.6829	-1.04284	0.485372	0.0240294
57062	DDX24	99.2262	-1.04195	0.48567	1.58701e-05
6650	CAPN15	48.0769	-1.04044	0.486178	0.0358223
6170	RPL39	1814.44	-1.03906	0.486643	1.98615e-16
7203	CCT3	633.666	-1.03902	0.486659	2.83971e-12
100158262	SCARNA9	1.9629	-1.03804	0.486988	0.0422464
10197	PSME3	138.82	-1.03781	0.487066	0.000345558
6742	SSBP1	1038.77	-1.03478	0.48809	3.55468e-14
432369	ATP5F1EP2	318.138	-1.03423	0.488277	0.000313609
92002	CCNQ	22.9488	-1.03317	0.488637	0.0361142
3646	EIF3E	526.199	-1.03274	0.488781	4.95408e-08
2308	FOXO1	10.419	-1.03271	0.48879	6.04827e-05
4731	NDUFV3	60.6459	-1.03114	0.489324	0.0195945
7347	UCHL3	49.7565	-1.03099	0.489373	0.00492564
689	BTF3	993.724	-1.03058	0.489514	1.62859e-28
6432	SRSF7	508.49	-1.02978	0.489786	9.23405e-36
283596	SNHG10	15.2001	-1.02901	0.490046	0.000875002
113235	SLC46A1	12.4199	-1.0287	0.490153	0.0159436
93436	ARMC6	44.7358	-1.02863	0.490177	0.0451742
7866	IFRD2	80.9382	-1.02795	0.490408	0.00101653
5902	RANBP1	595.924	-1.02725	0.490646	1.74618e-19
201514	ZNF584	15.885	-1.02522	0.491334	0.00705149
8645	KCNK5	29.9215	-1.02363	0.491878	4.15068e-08
4257	MGST1	74.0908	-1.02223	0.492354	0.00848586
57169	ZNFX1	11.1448	-1.02191	0.492463	9.23223e-05
9255	AIMP1	39.4722	-1.0203	0.493015	0.00287269
5987	TRIM27	66.7319	-1.02009	0.493086	7.95782e-05
84128	WDR75	46.4887	-1.01916	0.493403	0.0014721
116843	SLC18B1	99.621	-1.01771	0.493901	0.00183284
8607	RUVBL1	149.551	-1.01644	0.494334	0.000990722
10434	LYPLA1	237.123	-1.0148	0.494897	1.0833e-06
10915	TCERG1	84.5593	-1.01415	0.49512	2.91646e-05
84678	KDM2B	80.9933	-1.01315	0.495463	1.01821e-05
3159	HMGA1	916.419	-1.01293	0.495539	1.08555e-11
54906	FAM208B	28.2006	-1.01229	0.495758	0.000307792
54931	TRMT10C	108.932	-1.01228	0.495762	7.64286e-16
6194	RPS6	1280.61	-1.01167	0.49597	1.55354e-13
7705	ZNF146	129.817	-1.01133	0.496088	2.20156e-13
26278	SACS	27.0657	-1.01075	0.496288	0.0169425
5634	PRPS2	43.8617	-1.01046	0.49639	0.0104634
6173	RPL36A	632.652	-1.0093	0.496786	2.67179e-08
65220	NADK	106.876	-1.00916	0.496837	2.68893e-06
6201	RPS7	2314.33	-1.00863	0.497018	2.98661e-26
4085	MAD2L1	135.929	-1.00809	0.497203	1.25928e-10
23052	ENDOD1	42.3516	-1.00737	0.497453	0.0141261
5457	POU4F1	20.1547	-1.00703	0.497568	0.0414706
79752	ZFAND1	22.5067	-1.0055	0.498096	0.000816474
79918	SETD6	29.353	-1.00471	0.498369	0.000486981
23590	PDSS1	26.6189	-1.00456	0.49842	4.84003e-05
1965	EIF2S1	129.736	-1.0028	0.499029	4.91902e-08
29015	SLC43A3	32.5001	-1.00273	0.499053	0.0352956
439921	MXRA7	117.981	-1.00272	0.499058	0.02264
3182	HNRNPAB	464.868	-1.00189	0.499345	6.54881e-22
5187	PER1	11.0654	-1.00105	0.499637	0.0417214
80097	MZT2B	238.436	-1.00047	0.499838	0.00868645
6141	RPL18	1358.97	-0.999755	0.500085	1.75716e-10
440	ASNS	127.999	-0.998803	0.500415	0.0451278
27297	CRCP	56.7318	-0.998334	0.500578	5.1443e-10
100506548	LOC100506548	41.6515	-0.997305	0.500935	2.59858e-05
90861	JPT2	210.075	-0.995432	0.501586	8.75511e-07
9955	HS3ST3A1	33.6445	-0.994166	0.502026	2.73775e-07
30850	CDR2L	22.0749	-0.993787	0.502158	0.0273098
195827	AAED1	24.8098	-0.993654	0.502204	0.00145119
262	AMD1	163.92	-0.993496	0.502259	1.76554e-23
8140	SLC7A5	204.546	-0.993381	0.502299	1.36588e-06
80067	DCAF17	36.6487	-0.993132	0.502386	0.000408038
2197	FAU	1011.63	-0.992908	0.502464	7.66045e-14
142	PARP1	294.292	-0.992303	0.502675	6.31867e-08
55272	IMP3	370.421	-0.992212	0.502706	4.16107e-29
1874	E2F4	118.345	-0.990401	0.503338	0.000108347
64928	MRPL14	308.328	-0.987862	0.504224	2.80491e-09
6230	RPS25	1052.73	-0.98605	0.504858	2.65451e-09
23087	TRIM35	15.7717	-0.985531	0.50504	0.000460297
285855	RPL7L1	359.826	-0.985068	0.505202	3.40069e-20
79759	ZNF668	6.87977	-0.984907	0.505258	0.0427732
6159	RPL29	376.102	-0.984068	0.505552	0.00073743
2992	GYG1	55.1001	-0.983485	0.505757	0.00699388
55132	LARP1B	22.6605	-0.981284	0.506529	0.00352621
29121	CLEC2D	36.0664	-0.981231	0.506547	0.0466397
4904	YBX1	1091.11	-0.981138	0.50658	9.19054e-22
131076	CCDC58	45.2022	-0.980413	0.506835	0.00106068
54471	MIEF1	136.779	-0.980166	0.506921	1.28517e-12
51603	METTL13	86.4159	-0.97979	0.507054	6.95777e-05
7296	TXNRD1	130.336	-0.979691	0.507088	1.9963e-14
6144	RPL21	726.111	-0.979105	0.507294	0.000143879
79723	SUV39H2	27.4625	-0.978631	0.507461	0.00371256
652276	LOC652276	8.2875	-0.977763	0.507766	0.023208
5163	PDK1	24.5235	-0.977575	0.507833	0.0296758
6187	RPS2	3192.05	-0.977345	0.507913	4.65073e-15
5435	POLR2F	178.127	-0.976833	0.508094	0.000175601
51633	OTUD6B	44.7734	-0.974634	0.508869	0.010334
55226	NAT10	61.8892	-0.973395	0.509306	0.0381193
8872	CDC123	167.738	-0.973232	0.509364	8.13735e-05
3030	HADHA	166.12	-0.973082	0.509417	0.0190126
51373	MRPS17	76.9547	-0.9722	0.509728	0.000321858
51621	KLF13	10.7105	-0.970725	0.51025	0.0150046
6147	RPL23A	731.235	-0.967818	0.511279	3.09923e-08
51629	SLC25A39	196.677	-0.967401	0.511427	0.0493746
47	ACLY	187.596	-0.967042	0.511554	0.000319111
10642	IGF2BP1	206.285	-0.96632	0.51181	1.4591e-11
2744	GLS	48.9841	-0.966127	0.511878	0.000587017
116988	AGAP3	196.48	-0.965889	0.511963	9.72836e-08
5296	PIK3R2	56.0616	-0.965618	0.512059	0.00289865
201292	TRIM65	49.6137	-0.965551	0.512083	0.00249412
6208	RPS14	1920.72	-0.965274	0.512181	6.43017e-15
60558	GUF1	29.9851	-0.96494	0.5123	0.0335727
26039	SS18L1	21.1577	-0.96463	0.51241	0.00149747
63905	MANBAL	17.6106	-0.964397	0.512492	0.0195779
10953	TOMM34	133.744	-0.962135	0.513297	2.73623e-06
4666	NACA	1100.39	-0.960116	0.514016	7.91406e-24
10907	TXNL4A	161.396	-0.959658	0.514179	0.00106869
5214	PFKP	42.1141	-0.959456	0.514251	0.0439524
54433	GAR1	279.092	-0.959058	0.514393	2.28622e-12
84934	RITA1	40.6325	-0.958614	0.514551	0.00893156
9791	PTDSS1	189.402	-0.958544	0.514576	8.9535e-06
54345	SOX18	6.49552	-0.957501	0.514948	0.00175992
157247	MGC27345	23.2223	-0.956432	0.51533	0.011883
5935	RBM3	933.639	-0.955624	0.515618	5.70713e-18
7490	WT1	29.242	-0.954631	0.515974	2.77672e-05
284349	ZNF283	4.55479	-0.954391	0.516059	0.0240075
3704	ITPA	85.5227	-0.953875	0.516244	0.0196122
132625	ZFP42	10.8659	-0.95344	0.5164	0.00114047
8445	DYRK2	27.9558	-0.953327	0.51644	1.99222e-05
6218	RPS17	1875.52	-0.953222	0.516478	3.11635e-20
9318	COPS2	115.838	-0.949453	0.517829	6.60947e-08
50999	TMED5	87.6864	-0.948765	0.518076	1.20697e-05
55341	LSG1	45.7024	-0.946543	0.518874	0.043159
975	CD81	278.673	-0.946176	0.519006	0.00157298
6697	SPR	63.9118	-0.945237	0.519344	0.0237538
120534	ARL14EP	13.869	-0.945205	0.519356	0.00842372
80020	FOXRED2	52.3567	-0.944283	0.519688	0.0362126
51263	MRPL30	168.244	-0.943117	0.520108	5.44893e-07
5373	PMM2	22.4045	-0.942969	0.520161	0.0103114
84948	TIGD5	8.5784	-0.94233	0.520392	0.0306469
6204	RPS10	2188.92	-0.941081	0.520843	3.32094e-12
54460	MRPS21	246.657	-0.940706	0.520978	2.65122e-05
11260	XPOT	75.7239	-0.940351	0.521106	0.000329312
29104	N6AMT1	8.60246	-0.938486	0.52178	0.043634
131474	CHCHD4	111.127	-0.938417	0.521805	2.14737e-09
29803	REPIN1	183.971	-0.938259	0.521862	5.65042e-12
10749	KIF1C	121.905	-0.937735	0.522052	0.0374292
1635	DCTD	56.731	-0.937704	0.522063	0.00203871
1967	EIF2B1	169.298	-0.93691	0.522351	0.0001912
205251	LINC00116	30.2872	-0.93675	0.522408	0.000128011
6158	RPL28	551.714	-0.936621	0.522455	0.00137738
51193	ZNF639	66.5596	-0.935429	0.522887	1.40942e-12
9112	MTA1	64.6983	-0.935361	0.522911	0.00948336
10947	AP3M2	18.129	-0.934762	0.523129	0.00929012
55299	BRIX1	169.758	-0.934617	0.523181	3.37115e-20
25777	SUN2	27.0161	-0.934302	0.523296	0.0244207
9694	EMC2	23.1439	-0.933194	0.523698	0.0437498
10056	FARSB	170.333	-0.932386	0.523991	0.00254798
84955	NUDCD1	45.4476	-0.931529	0.524302	0.0145438
5202	PFDN2	132.22	-0.931332	0.524374	5.57457e-08
51251	NT5C3A	71.9095	-0.930732	0.524592	7.54347e-05
3601	IL15RA	18.3777	-0.929701	0.524967	0.000182535
6160	RPL31	1542.25	-0.929298	0.525114	6.81266e-14
10424	PGRMC2	123.986	-0.929146	0.525169	6.5629e-05
1455	CSNK1G2	151.431	-0.928673	0.525341	0.00616722
112858	TP53RK	47.9911	-0.928494	0.525407	8.75511e-07
246243	RNASEH1	102.652	-0.92843	0.52543	3.22067e-05
220869	CBWD5	36.7811	-0.927828	0.525649	0.000781135
55174	INTS10	82.5443	-0.927583	0.525738	0.0121666
64855	FAM129B	39.9883	-0.927449	0.525787	0.0433565
23760	PITPNB	132.815	-0.926328	0.526196	7.95782e-05
64087	MCCC2	98.0362	-0.925924	0.526343	0.00743195
396	ARHGDIA	123.669	-0.923976	0.527055	0.0242445
84992	PIGY	89.5497	-0.923926	0.527073	6.36817e-07
2054	STX2	27.6874	-0.923878	0.52709	0.00844158
83879	CDCA7	125.533	-0.923549	0.527211	1.65976e-10
100996939	PYURF	91.3245	-0.923467	0.527241	6.78293e-07
26155	NOC2L	111.927	-0.923143	0.527359	0.0396326
64979	MRPL36	106.653	-0.922884	0.527454	1.00183e-06
79039	DDX54	176.203	-0.922817	0.527478	2.57196e-05
6233	RPS27A	3687.18	-0.922615	0.527552	6.68586e-30
81603	TRIM8	18.5526	-0.92261	0.527554	0.00703447
6176	RPLP1	5544.9	-0.921602	0.527922	1.61517e-28
10102	TSFM	87.147	-0.920898	0.52818	2.22889e-05
221830	TWISTNB	36.3372	-0.920838	0.528202	9.9867e-05
6526	SLC5A3	71.689	-0.920555	0.528306	9.21825e-09
9618	TRAF4	70.8499	-0.919791	0.528586	1.63016e-05
90378	SAMD1	107.989	-0.918754	0.528966	0.000178975
440574	MINOS1	257.809	-0.916976	0.529618	3.06732e-05
6235	RPS29	3449.58	-0.916931	0.529635	2.36491e-22
7090	TLE3	38.3368	-0.916686	0.529724	0.000928236
26071	RTL8A	32.7424	-0.915973	0.529986	0.038945
79680	RTL10	82.4215	-0.91591	0.530009	5.32624e-07
26234	FBXL5	9.97879	-0.914626	0.530482	0.0114749
23401	FRAT2	50.1335	-0.914357	0.53058	1.17195e-07
25996	REXO2	149.353	-0.914009	0.530708	0.000442939
7295	TXN	526.479	-0.913263	0.530983	2.32519e-09
10929	SRSF8	100.016	-0.913246	0.530989	1.60557e-08
55153	SDAD1	26.3972	-0.912431	0.531289	0.00861109
6133	RPL9	819.585	-0.911347	0.531688	2.34299e-06
201254	CENPX	213.768	-0.911273	0.531716	0.0111798
10695	CNPY3	36.9186	-0.91103	0.531805	0.0214905
728066	FAM133DP	45.9978	-0.910565	0.531977	0.000363633
84973	SNHG7	50.0045	-0.91044	0.532023	6.52319e-16
6167	RPL37	2517.04	-0.910246	0.532095	1.69706e-15
5663	PSEN1	17.3192	-0.908649	0.532684	0.0332969
10016	PDCD6	313.707	-0.907902	0.532959	3.67873e-05
6210	RPS15A	1129.7	-0.907302	0.533181	1.52464e-12
64968	MRPS6	134.317	-0.907202	0.533218	0.000388027
10923	SUB1	759.286	-0.906948	0.533312	1.49166e-14
55486	PARL	75.9081	-0.906618	0.533434	0.00714491
9557	CHD1L	126.603	-0.905571	0.533821	0.000658283
64983	MRPL32	112.297	-0.903486	0.534593	0.00913807
6138	RPL15	2008.54	-0.903354	0.534642	4.31978e-26
79669	C3orf52	10.2666	-0.902594	0.534924	0.0268566
6472	SHMT2	102.18	-0.901572	0.535303	0.0303908
6659	SOX4	10.5856	-0.900773	0.5356	0.0173948
54881	TEX10	39.7209	-0.900117	0.535843	0.00552985
57696	DDX55	24.7181	-0.899959	0.535902	0.00120499
4552	MTRR	28.1032	-0.899958	0.535902	0.00256626
51433	ANAPC5	193.969	-0.899126	0.536211	0.0310934
25800	SLC39A6	24.0756	-0.8989	0.536296	0.0264935
51559	NT5DC3	19.9681	-0.897504	0.536815	0.0053391
10127	ZNF263	17.5948	-0.895979	0.537382	0.00760633
6217	RPS16	2083.16	-0.894113	0.538078	8.47661e-15
22796	COG2	21.185	-0.894062	0.538097	0.041101
8396	PIP4K2B	32.1798	-0.89321	0.538415	0.0344389
55658	RNF126	94.3021	-0.893113	0.538451	0.00014779
55813	UTP6	82.456	-0.892608	0.538639	0.0047497
119559	SFXN4	114.865	-0.89105	0.539221	0.0335727
140838	NANP	13.4074	-0.891016	0.539234	6.48213e-05
6135	RPL11	958.217	-0.890544	0.539411	5.26285e-07
140690	CTCFL	102.24	-0.890447	0.539447	0.000108347
5757	PTMA	1309.32	-0.890409	0.539461	3.34882e-30
81892	SLIRP	312.592	-0.889959	0.539629	0.000213161
7753	ZNF202	10.7351	-0.889448	0.539821	0.0158323
7536	SF1	336.752	-0.889395	0.53984	1.57465e-12
57001	SDHAF3	66.0713	-0.88873	0.540089	0.00113296
23367	LARP1	371.803	-0.88795	0.540382	9.18397e-13
6950	TCP1	1142.81	-0.887001	0.540737	4.45177e-21
54205	CYCS	643.156	-0.885509	0.541296	1.95618e-18
55665	URGCP	11.9695	-0.885101	0.54145	0.0444895
55170	PRMT6	64.4328	-0.885045	0.541471	1.5907e-06
415116	PIM3	61.5654	-0.884957	0.541504	2.93526e-15
9322	TRIP10	31.044	-0.884467	0.541687	0.029476
79031	PDCL3	26.6735	-0.883838	0.541924	0.0112141
6130	RPL7A	3695.99	-0.883218	0.542157	3.4002e-16
79828	METTL8	79.6838	-0.882909	0.542273	0.00140117
6633	SNRPD2	573.376	-0.882381	0.542472	2.66912e-05
4141	MARS	172.183	-0.881924	0.542643	0.0240294
57465	TBC1D24	40.4267	-0.880504	0.543178	0.00722806
6191	RPS4X	1468.5	-0.880404	0.543215	1.49174e-10
908	CCT6A	863.135	-0.879879	0.543413	4.13327e-14
79833	GEMIN6	33.2777	-0.879628	0.543508	0.0231497
6209	RPS15	1144.56	-0.879205	0.543667	6.88207e-05
63933	MCUR1	74.5564	-0.878651	0.543876	0.0114088
55379	LRRC59	231.779	-0.878502	0.543932	1.81719e-06
57541	ZNF398	29.2968	-0.877482	0.544317	2.45325e-07
5901	RAN	2219.91	-0.87737	0.544359	3.23482e-30
6152	RPL24	1260	-0.877353	0.544365	8.65915e-13
57546	PDP2	25.1945	-0.877064	0.544475	0.00128655
10153	CEBPZ	89.292	-0.87647	0.544699	0.000122475
6497	SKI	36.6987	-0.876302	0.544762	0.000359757
84259	DCUN1D5	140.256	-0.876137	0.544824	1.92604e-06
9343	EFTUD2	121.997	-0.875953	0.544894	0.0211979
8293	SERF1A	58.9687	-0.875683	0.544996	0.000356921
6001	RGS10	92.8103	-0.87555	0.545046	0.00419866
134266	GRPEL2	30.1152	-0.872015	0.546383	3.64878e-08
100188893	TOMM6	1688.37	-0.871048	0.546749	2.80793e-27
26073	POLDIP2	141.186	-0.869909	0.547181	0.00160502
390916	NUDT19	47.0315	-0.86982	0.547215	5.9788e-09
9486	CHST10	24.8577	-0.869797	0.547224	0.0451187
3376	IARS	280.353	-0.869504	0.547335	3.53489e-06
81539	SLC38A1	129.801	-0.867724	0.548011	9.47168e-06
359948	IRF2BP2	64.4477	-0.86749	0.5481	2.23367e-16
129401	NUP35	51.3232	-0.867367	0.548146	5.67897e-05
5411	PNN	84.6973	-0.866702	0.548399	1.28814e-07
79066	METTL16	35.542	-0.866351	0.548533	0.00442609
8427	ZNF282	50.0829	-0.866337	0.548538	0.00106994
5230	PGK1	472.408	-0.866058	0.548644	0.0001024
100131205	RPL21P28	631.057	-0.866025	0.548656	0.000391049
80745	THUMPD2	25.0397	-0.864452	0.549255	5.84405e-06
27166	PRELID1	176.692	-0.863192	0.549735	0.000363633
6319	SCD	585.968	-0.863089	0.549774	2.29694e-13
22877	MLXIP	98.6759	-0.862833	0.549872	0.00440946
9349	RPL23	1140.34	-0.861471	0.550391	1.47249e-10
1981	EIF4G1	229.649	-0.859854	0.551008	0.000513696
54517	PUS7	65.7611	-0.858861	0.551388	0.000265765
54928	IMPAD1	86.7457	-0.85837	0.551575	3.19113e-06
6625	SNRNP70	193.384	-0.856449	0.55231	0.000405836
1977	EIF4E	195.225	-0.855343	0.552734	5.54445e-10
4074	M6PR	44.6635	-0.85513	0.552816	0.00668484
7701	ZNF142	15.7924	-0.854954	0.552883	0.00470141
127687	C1orf122	83.1242	-0.854893	0.552906	0.026127
29888	STRN4	48.866	-0.85457	0.55303	0.0164905
51187	RSL24D1	235.035	-0.853986	0.553254	2.52768e-10
84135	UTP15	65.4577	-0.853889	0.553291	0.00114047
9761	MLEC	98.3853	-0.851507	0.554205	0.00858202
9120	SLC16A6	4.07759	-0.851281	0.554293	0.0476636
58525	WIZ	44.8309	-0.850888	0.554443	0.0482777
4610	MYCL	6.64945	-0.850374	0.554641	0.0435304
65980	BRD9	68.9073	-0.84917	0.555104	0.00925399
388962	BOLA3	173.143	-0.848754	0.555264	0.000143207
26517	TIMM13	278.908	-0.847314	0.555818	0.00287269
6134	RPL10	1263.05	-0.84599	0.556329	4.58674e-08
7546	ZIC2	24.6459	-0.845938	0.556349	4.81936e-07
6945	MLX	33.8438	-0.845809	0.556399	0.000845822
199953	TMEM201	26.9939	-0.844422	0.556934	0.016766
388552	BLOC1S3	15.0052	-0.844123	0.557049	0.00678763
2553	GABPB1	24.4159	-0.843629	0.55724	0.000222402
283951	C16orf91	45.3807	-0.842035	0.557856	2.70214e-06
6155	RPL27	994.253	-0.84092	0.558287	9.88494e-06
64981	MRPL34	114.336	-0.840703	0.558372	1.67247e-05
57026	PDXP	41.3715	-0.840423	0.55848	0.00260165
54977	SLC25A38	63.9844	-0.839296	0.558916	1.05124e-05
11091	WDR5	155.567	-0.839053	0.55901	6.22386e-07
283459	GATC	81.7731	-0.838872	0.55908	0.000810067
100287932	TIMM23	209.571	-0.838166	0.559354	8.75511e-07
58526	MID1IP1	95.5266	-0.837047	0.559788	1.17238e-19
60488	MRPS35	172.314	-0.836818	0.559877	4.91902e-08
55149	MTPAP	43.4815	-0.835912	0.560229	8.46997e-06
100093630	SNHG8	319.45	-0.83549	0.560393	1.37635e-17
26747	NUFIP1	24.6463	-0.835447	0.560409	0.00293663
2519	FUCA2	161.36	-0.835415	0.560422	0.0167969
6189	RPS3A	2062.63	-0.83484	0.560645	3.53421e-11
54726	OTUD4	28.7825	-0.834659	0.560716	0.00156037
7993	UBXN8	81.4028	-0.833729	0.561077	6.87258e-06
10491	CRTAP	108.079	-0.833582	0.561134	0.0107799
548645	DNAJC25	13.173	-0.833363	0.561219	0.00782712
339229	OXLD1	34.3692	-0.832537	0.561541	0.0385002
6139	RPL17	569.572	-0.830576	0.562305	0.00436212
1039	CDR2	25.3368	-0.830186	0.562457	2.32437e-05
9854	C2CD2L	30.4739	-0.829245	0.562824	0.00158324
9013	TAF1C	37.658	-0.829019	0.562912	0.0440483
8882	ZPR1	60.889	-0.828714	0.563031	0.029778
26521	TIMM8B	366.12	-0.828641	0.563059	5.97893e-07
51324	SPG21	117.284	-0.828499	0.563115	0.026081
51001	MTERF3	22.7179	-0.827914	0.563343	0.0120669
54902	TTC19	65.8679	-0.8279	0.563349	0.00986921
9898	UBAP2L	145.462	-0.827881	0.563356	0.000363633
65993	MRPS34	100.499	-0.827687	0.563432	0.0362982
5496	PPM1G	252.574	-0.827514	0.563499	2.50952e-06
54858	PGPEP1	68.0709	-0.827084	0.563667	0.0213102
414777	HCG18	29.2402	-0.824948	0.564503	0.0351931
10613	ERLIN1	22.046	-0.82482	0.564553	0.00470141
100526740	ATP5J2-PTCD1	29.9628	-0.824365	0.564731	0.00645918
26024	PTCD1	29.9628	-0.824365	0.564731	0.00645918
4706	NDUFAB1	692.831	-0.823545	0.565052	2.56553e-10
23378	RRP8	39.9419	-0.823486	0.565075	0.0055528
6122	RPL3	1597.45	-0.823421	0.5651	1.42114e-09
83939	EIF2A	51.4797	-0.822635	0.565408	0.00843955
283377	SPRYD4	27.442	-0.821911	0.565692	0.00554223
64207	IRF2BPL	31.3143	-0.82132	0.565924	3.91631e-06
865	CBFB	117.884	-0.82089	0.566093	7.69113e-05
6615	SNAI1	8.05472	-0.82052	0.566238	0.000583904
140459	ASB6	20.8455	-0.820174	0.566374	0.0337524
7372	UMPS	93.6976	-0.82013	0.566391	7.78817e-06
8664	EIF3D	394.327	-0.819713	0.566555	9.47213e-08
79073	TMEM109	154.453	-0.818387	0.567075	5.05402e-08
374659	HDDC3	84.7255	-0.818342	0.567093	0.00288152
51524	TMEM138	25.3084	-0.816926	0.56765	0.000359864
2107	ETF1	223.231	-0.814203	0.568723	7.33763e-06
51341	ZBTB7A	153.288	-0.813914	0.568836	2.79325e-20
64768	IPPK	24.3741	-0.813051	0.569177	0.0101117
6635	SNRPE	769.907	-0.813037	0.569182	8.31615e-12
56942	CMC2	116.861	-0.81296	0.569213	0.000104718
285315	C3orf33	6.10078	-0.812138	0.569537	0.0352665
5216	PFN1	519.223	-0.811637	0.569735	3.958e-06
1938	EEF2	3250.87	-0.811311	0.569864	4.74652e-28
24145	PANX1	13.8953	-0.809587	0.570545	0.0340894
201931	TMEM192	26.7491	-0.809148	0.570719	0.0448955
57486	NLN	64.4366	-0.808396	0.571016	0.00190851
9797	TATDN2	78.4439	-0.807859	0.571229	0.000377427
91893	FDXACB1	23.8878	-0.807804	0.571251	0.00588409
10412	NSA2	133.443	-0.807753	0.571271	0.000338065
55706	NDC1	210.767	-0.80754	0.571355	1.78376e-05
8061	FOSL1	10.831	-0.806201	0.571886	0.0206491
3192	HNRNPU	830.029	-0.804435	0.572586	6.78735e-14
3039	HBA1	1676.45	-0.804033	0.572746	0.000249692
6185	RPN2	336.101	-0.80402	0.572751	0.000509946
100507303	SNHG19	85.3259	-0.803653	0.572897	6.26389e-10
414189	AGAP6	13.0117	-0.803576	0.572927	0.0496446
59345	GNB4	88.3102	-0.803187	0.573082	0.000805496
85457	CIPC	17.0232	-0.802972	0.573167	0.010619
4298	MLLT1	80.4987	-0.802825	0.573226	0.0140628
64793	CEP85	33.211	-0.802572	0.573326	0.000875963
102157402	AK6	100.599	-0.801345	0.573814	0.000703178
26799	SNORD50A	154.311	-0.800818	0.574024	0.00448681
89890	KBTBD6	18.3797	-0.800169	0.574282	0.000146621
85028	SNHG12	57.0789	-0.799953	0.574368	8.86855e-13
91369	ANKRD40	45.1171	-0.799061	0.574723	1.62188e-05
60487	TRMT11	35.3241	-0.798977	0.574757	0.0142557
9391	CIAO1	102.2	-0.798468	0.574959	0.0256649
51490	SPOUT1	41.2598	-0.798076	0.575115	0.0311428
57470	LRRC47	151.576	-0.797607	0.575303	0.000110712
9334	B4GALT5	167.602	-0.794914	0.576377	3.55036e-09
51690	LSM7	177.359	-0.794809	0.576419	0.0196087
57649	PHF12	5.70285	-0.794687	0.576468	0.0446447
116150	NUS1	153.426	-0.794032	0.57673	4.59614e-06
7469	NELFA	69.9976	-0.793945	0.576765	0.000621917
678	ZFP36L2	210.214	-0.793891	0.576787	1.75868e-27
87178	PNPT1	77.9812	-0.793885	0.576789	0.0107748
10645	CAMKK2	45.138	-0.79355	0.576923	0.0299269
26986	PABPC1	1621.96	-0.792754	0.577241	4.29949e-15
11097	NUPL2	18.2137	-0.789336	0.57861	0.0101117
10525	HYOU1	311.339	-0.789128	0.578694	3.59441e-05
10978	CLP1	35.514	-0.788402	0.578985	1.19896e-05
51495	HACD3	226.571	-0.787779	0.579235	5.06949e-07
22800	RRAS2	49.4194	-0.786963	0.579563	0.00327604
201161	CENPV	142.046	-0.786059	0.579926	0.0104451
4781	NFIB	16.2739	-0.785783	0.580037	0.0146767
65999	LRRC61	76.9056	-0.784889	0.580397	0.0430034
10221	TRIB1	17.6012	-0.784763	0.580447	1.36648e-05
10135	NAMPT	105.913	-0.783158	0.581094	0.000161043
80018	NAA25	45.8878	-0.782417	0.581392	0.000151522
79000	AUNIP	22.8086	-0.782022	0.581551	0.0016742
4204	MECP2	13.644	-0.781842	0.581624	0.0308862
133746	JMY	6.53888	-0.780897	0.582005	0.0464812
29088	MRPL15	192.066	-0.780507	0.582162	2.56389e-08
387338	NSUN4	52.6226	-0.780152	0.582305	0.00132146
9846	GAB2	31.4593	-0.78015	0.582306	0.00685167
57761	TRIB3	60.6224	-0.779572	0.58254	0.00163924
9144	SYNGR2	424.551	-0.77868	0.5829	0.0035523
6205	RPS11	2130.08	-0.778328	0.583042	5.66578e-07
57693	ZNF317	15.8454	-0.778227	0.583083	0.00369699
22948	CCT5	1282.48	-0.776316	0.583856	1.09618e-13
8550	MAPKAPK5	47.2607	-0.775303	0.584266	0.00867053
27113	BBC3	70.9695	-0.774961	0.584404	3.01046e-11
6520	SLC3A2	146.35	-0.774731	0.584498	9.82551e-16
51379	CRLF3	30.4519	-0.774273	0.584683	0.013862
7625	ZNF74	44.6044	-0.774004	0.584792	0.00562054
6924	ELOA	77.9582	-0.773043	0.585182	3.9101e-07
201780	SLC10A4	15.1876	-0.772792	0.585284	0.0446949
4072	EPCAM	209.115	-0.771332	0.585876	0.000139603
22868	FASTKD2	39.5406	-0.771217	0.585923	0.036894
79609	VCPKMT	10.9336	-0.769981	0.586425	0.0011217
5612	THAP12	85.4952	-0.76975	0.586519	7.49095e-05
6875	TAF4B	25.1598	-0.768284	0.587115	0.000340246
1745	DLX1	15.254	-0.768116	0.587184	0.000388027
10694	CCT8	758.574	-0.76808	0.587198	1.00256e-09
23521	RPL13A	1782.11	-0.767888	0.587277	1.31545e-18
140809	SRXN1	109.442	-0.767771	0.587324	1.49403e-08
5160	PDHA1	212.199	-0.767724	0.587343	0.0464571
10099	TSPAN3	239.476	-0.767508	0.587431	0.00392228
50861	STMN3	135.36	-0.766904	0.587677	0.0229688
283349	RASSF3	26.8009	-0.766695	0.587762	0.00219305
86	ACTL6A	134.404	-0.765944	0.588069	9.88539e-05
23261	CAMTA1	53.5174	-0.764434	0.588684	0.0244207
23028	KDM1A	85.6003	-0.763494	0.589068	0.0445517
145853	C15orf61	64.0891	-0.763291	0.589151	7.05806e-06
64112	MOAP1	8.42011	-0.763221	0.589179	0.0420206
58509	CACTIN	41.9611	-0.763059	0.589246	0.0128309
55257	MRGBP	56.2765	-0.762892	0.589314	0.00768804
6675	UAP1	120.968	-0.761349	0.589944	0.000640385
8562	DENR	148.419	-0.76121	0.590001	0.00612295
8439	NSMAF	43.7113	-0.761134	0.590032	0.00624404
83987	CCDC8	37.3128	-0.759471	0.590713	0.015928
118460	EXOSC6	89.4945	-0.758814	0.590982	2.11379e-06
80145	THOC7	111.949	-0.756155	0.592072	0.0477153
10523	CHERP	157.497	-0.756071	0.592107	2.21711e-07
58517	RBM25	61.4911	-0.754336	0.592819	0.000836282
11072	DUSP14	32.8679	-0.754262	0.59285	0.00023431
1892	ECHS1	223.929	-0.753948	0.592979	0.034272
55052	MRPL20	297.625	-0.753321	0.593236	0.000921363
221504	ZBTB9	9.00877	-0.753286	0.593251	0.049438
342538	NACA2	233.659	-0.751252	0.594088	3.32169e-05
9093	DNAJA3	112.629	-0.750287	0.594485	0.00336662
3837	KPNB1	743.827	-0.749137	0.594959	7.26706e-11
83480	PUS3	47.6953	-0.74816	0.595362	6.83438e-05
84967	LSM10	91.2495	-0.745719	0.59637	0.0253375
6627	SNRPA1	204.114	-0.745644	0.596401	9.80162e-05
4245	MGAT1	30.3057	-0.745604	0.596418	0.0164411
51406	NOL7	285.124	-0.74528	0.596552	3.65902e-05
8661	EIF3A	327.599	-0.745084	0.596633	3.81033e-14
6009	RHEB	415.95	-0.744484	0.596881	3.63635e-13
55037	PTCD3	165.547	-0.743098	0.597455	0.000386018
54107	POLE3	435.376	-0.742365	0.597759	2.00272e-11
28955	DEXI	86.5934	-0.742278	0.597795	0.0036987
164832	LONRF2	23.0654	-0.740515	0.598526	0.032126
200933	FBXO45	150.664	-0.740339	0.598599	1.8324e-15
4683	NBN	65.2023	-0.740063	0.598713	0.000329995
641638	SNHG6	490.609	-0.739982	0.598747	3.40897e-14
85865	GTPBP10	33.7935	-0.739951	0.59876	0.0299497
5223	PGAM1	365.161	-0.739638	0.59889	7.9627e-07
6632	SNRPD1	631.152	-0.738968	0.599168	4.29659e-11
51018	RRP15	141.566	-0.738802	0.599237	3.38516e-06
9532	BAG2	85.7253	-0.737205	0.5999	3.17992e-05
6533	SLC6A6	43.741	-0.73688	0.600036	0.00384136
55863	TMEM126B	80.5553	-0.7368	0.600069	0.0246241
1019	CDK4	266.437	-0.736597	0.600153	8.74521e-05
9480	ONECUT2	46.6107	-0.736558	0.60017	0.0332097
6418	SET	3030.22	-0.735031	0.600805	1.20843e-28
51119	SBDS	190.728	-0.734742	0.600925	6.49185e-10
80110	ZNF614	8.84192	-0.734246	0.601132	0.0150983
83607	AMMECR1L	21.1853	-0.734149	0.601173	0.000226375
57122	NUP107	119	-0.732614	0.601812	0.00593932
79939	SLC35E1	75.723	-0.732273	0.601955	0.00323754
6234	RPS28	3093.91	-0.731052	0.602464	2.44655e-17
55041	PLEKHB2	93.7323	-0.730547	0.602676	0.000492937
112970	KTI12	30.6266	-0.727431	0.603979	6.82396e-08
11052	CPSF6	146.744	-0.727385	0.603998	0.00147061
51727	CMPK1	186.943	-0.72716	0.604092	0.00155915
7905	REEP5	152.244	-0.726268	0.604466	0.000120727
57585	CRAMP1	15.156	-0.726239	0.604478	0.00560029
56647	BCCIP	163.489	-0.72557	0.604758	0.000246328
84062	DTNBP1	50.7832	-0.724448	0.605228	0.0266384
6747	SSR3	311.448	-0.723468	0.60564	4.06833e-05
9100	USP10	143.625	-0.723067	0.605808	0.00205813
57180	ACTR3B	75.6499	-0.722714	0.605956	0.00752785
51068	NMD3	39.1317	-0.722211	0.606168	0.0330876
55638	SYBU	8.13631	-0.721988	0.606262	0.0158403
80149	ZC3H12A	9.04862	-0.719611	0.607261	0.00785639
64114	TMBIM1	67.2289	-0.717587	0.608114	0.00160166
51075	TMX2	220.428	-0.714274	0.609512	0.0080251
64327	LMBR1	68.2332	-0.711571	0.610655	0.0373415
2926	GRSF1	136.655	-0.711222	0.610803	0.000444892
22916	NCBP2	103.362	-0.710762	0.610998	0.00358664
64432	MRPS25	176.566	-0.710352	0.611171	0.00322666
8864	PER2	14.8218	-0.710242	0.611218	0.00533575
388753	COA6	73.4681	-0.709589	0.611494	0.00181237
83440	ADPGK	43.2832	-0.709439	0.611558	0.0122935
23	ABCF1	172.047	-0.708931	0.611773	0.0131348
79960	JADE1	49.1104	-0.708497	0.611957	5.86838e-09
7019	TFAM	188.812	-0.70468	0.613579	2.25277e-09
102466854	MIR7705	357.105	-0.704045	0.613849	4.69149e-06
9377	COX5A	538.078	-0.703985	0.613874	1.19896e-05
387066	SNHG5	919.707	-0.702867	0.61435	8.73948e-16
9669	EIF5B	179.408	-0.701926	0.614751	0.000263678
8125	ANP32A	199.433	-0.701859	0.61478	3.94848e-05
550	AUP1	190.826	-0.701474	0.614944	0.0108437
10199	MPHOSPH10	55.318	-0.701134	0.615088	0.00252659
7818	DAP3	326.727	-0.700931	0.615175	0.00201558
54534	MRPL50	69.32	-0.70004	0.615555	0.000204149
5955	RCN2	100.063	-0.699338	0.615855	0.00689185
51605	TRMT6	28.1426	-0.698639	0.616153	0.0189841
7027	TFDP1	129.418	-0.698043	0.616408	0.0146629
55161	TMEM33	107.178	-0.697982	0.616434	0.00136302
80155	NAA15	47.667	-0.697719	0.616546	0.0250262
3308	HSPA4	197.09	-0.697372	0.616695	0.0232907
6188	RPS3	4093.58	-0.696746	0.616962	5.4511e-10
51569	UFM1	99.3754	-0.696604	0.617023	0.0012691
51020	HDDC2	435.302	-0.69499	0.617714	0.00238493
728568	C12orf73	40.2042	-0.694065	0.61811	0.0164449
55216	NKAPD1	48.863	-0.693357	0.618413	0.00621409
54989	ZNF770	119.495	-0.692517	0.618773	1.63587e-07
23350	U2SURP	146.219	-0.691979	0.619004	0.000189336
55794	DDX28	51.4049	-0.691316	0.619289	4.08905e-06
10367	MICU1	66.1349	-0.690828	0.619498	0.0392051
23360	FNBP4	22.4106	-0.688172	0.62064	0.0126114
55151	TMEM38B	104.543	-0.687884	0.620763	0.0198579
5978	REST	18.5091	-0.687835	0.620785	0.000453272
79648	MCPH1	17.753	-0.687514	0.620923	0.0153886
7184	HSP90B1	565.84	-0.6868	0.62123	1.82266e-05
79882	ZC3H14	54.4202	-0.686404	0.621401	0.0255035
3281	HSBP1	408.74	-0.685823	0.621651	0.000337575
292	SLC25A5	549.958	-0.685668	0.621718	1.25947e-07
9868	TOMM70	154.525	-0.685663	0.62172	2.49385e-05
5134	PDCD2	278.624	-0.68563	0.621734	1.45583e-06
84858	ZNF503	9.82706	-0.684203	0.622349	0.00141719
8667	EIF3H	417.524	-0.684081	0.622402	0.000371598
3344	FOXN2	16.9754	-0.680087	0.624128	0.00152195
3796	KIF2A	53.9963	-0.679808	0.624248	0.00609547
10588	MTHFS	72.2787	-0.679721	0.624286	0.0175402
51575	ESF1	14.3049	-0.679422	0.624415	0.0480126
26225	ARL5A	187.549	-0.678816	0.624678	1.14004e-05
2778	GNAS	483.62	-0.678756	0.624704	0.0435228
22856	CHSY1	28.4446	-0.678156	0.624964	0.0016742
55183	RIF1	47.3768	-0.678105	0.624986	0.000147363
23636	NUP62	175.779	-0.673315	0.627064	2.51898e-10
23509	POFUT1	59.2667	-0.673168	0.627128	0.00538241
27079	RPUSD2	37.6875	-0.671854	0.6277	4.94872e-05
54675	CRLS1	79.2203	-0.671312	0.627936	0.0278608
1457	CSNK2A1	79.0455	-0.67028	0.628385	0.0184193
483	ATP1B3	330.989	-0.67006	0.62848	0.0135906
51759	C9orf78	446.433	-0.669578	0.62869	2.26092e-07
9775	EIF4A3	242.329	-0.668334	0.629233	6.57238e-08
100528021	ST20-MTHFS	67.7506	-0.668276	0.629258	0.0213912
2063	NR2F6	103.899	-0.667964	0.629394	0.0326075
100506305	LINC00958	186.392	-0.667842	0.629448	9.35138e-09
7532	YWHAG	423.516	-0.666953	0.629835	2.70939e-13
23196	FAM120A	281.889	-0.66632	0.630112	1.18439e-07
2597	GAPDH	1415.63	-0.665483	0.630478	0.000130227
25898	RCHY1	29.8163	-0.663817	0.631206	0.0307532
283871	PGP	130.828	-0.662593	0.631742	0.00671614
6168	RPL37A	2190.3	-0.662383	0.631834	0.0098645
7531	YWHAE	433.176	-0.662044	0.631982	2.15206e-06
11315	PARK7	445.714	-0.660519	0.63265	0.000638155
55695	NSUN5	121.495	-0.660091	0.632838	0.0352297
6206	RPS12	3145.95	-0.658855	0.633381	4.21533e-13
5814	PURB	46.6447	-0.658656	0.633468	0.000606667
1975	EIF4B	554.386	-0.657477	0.633986	1.85279e-08
220042	DDIAS	18.8891	-0.657241	0.63409	0.0153065
11140	CDC37	373.252	-0.657223	0.634098	0.0429033
2806	GOT2	277.757	-0.656869	0.634253	0.0250501
51283	BFAR	49.0157	-0.65621	0.634543	0.0190683
55054	ATG16L1	10.1049	-0.656197	0.634549	0.032126
1665	DHX15	157.921	-0.655894	0.634682	0.000206135
5433	POLR2D	90.909	-0.655836	0.634707	0.00285969
10236	HNRNPR	378.648	-0.655831	0.63471	6.04031e-06
10988	METAP2	356.751	-0.654901	0.635119	1.11928e-07
91408	BTF3L4	82.3126	-0.654385	0.635346	0.000125532
30834	ZNRD1	78.8789	-0.653644	0.635673	0.00814009
9538	EI24	744.969	-0.653345	0.635805	1.08712e-10
23214	XPO6	83.0551	-0.652949	0.635979	0.0158385
2114	ETS2	41.0121	-0.652679	0.636098	3.00885e-06
138151	NACC2	40.3046	-0.652511	0.636172	0.0012785
22894	DIS3	49.4414	-0.651939	0.636424	0.0098645
57532	NUFIP2	86.0336	-0.651722	0.63652	1.07491e-08
10921	RNPS1	451.634	-0.649878	0.637334	3.01457e-09
6231	RPS26	970.838	-0.649741	0.637395	0.000272345
3692	EIF6	167.951	-0.649362	0.637562	0.0413231
92912	UBE2Q2	22.233	-0.648533	0.637929	0.00507251
26056	RAB11FIP5	28.2059	-0.648116	0.638113	0.0120845
7508	XPC	79.994	-0.647821	0.638244	0.0194122
64225	ATL2	95.9357	-0.64773	0.638284	1.14726e-05
339448	C1orf174	72.5731	-0.647529	0.638373	0.00572392
6198	RPS6KB1	62.3693	-0.646023	0.63904	0.00925399
55527	FEM1A	73.9008	-0.645752	0.639159	2.50534e-06
5686	PSMA5	270.328	-0.644449	0.639737	0.00141719
10926	DBF4	45.0767	-0.644208	0.639844	0.00191838
8566	PDXK	126.125	-0.64402	0.639927	0.0380224
150678	COPS9	159.433	-0.643309	0.640243	0.0291803
3068	HDGF	863.862	-0.642471	0.640615	1.01823e-09
6722	SRF	116.904	-0.640378	0.641545	7.79437e-06
28977	MRPL42	154.924	-0.640032	0.641699	0.00231051
26528	DAZAP1	281.04	-0.639047	0.642137	0.0103488
57003	CCDC47	164.802	-0.638908	0.642199	0.000773712
4708	NDUFB2	569.269	-0.638871	0.642215	0.00461227
267	AMFR	70.7175	-0.638358	0.642444	0.0150996
9987	HNRNPDL	659.063	-0.638083	0.642566	7.08869e-14
7050	TGIF1	11.9023	-0.637337	0.642898	4.44874e-05
10054	UBA2	421.844	-0.637256	0.642935	3.76093e-07
55353	LAPTM4B	808.808	-0.636737	0.643166	0.000350689
27333	GOLIM4	35.1652	-0.636605	0.643225	0.0464571
6171	RPL41	6327.89	-0.636431	0.643303	4.57436e-23
51022	GLRX2	90.3395	-0.634228	0.644285	0.00752785
64763	ZNF574	12.2393	-0.633834	0.644462	0.0321911
51060	TXNDC12	128.244	-0.632401	0.645102	7.43523e-07
65998	C11orf95	12.9582	-0.632365	0.645118	0.0320753
9529	BAG5	43.2323	-0.63206	0.645254	0.00175545
155061	ZNF746	44.5883	-0.630934	0.645758	0.000641049
293	SLC25A6	760.753	-0.630648	0.645886	3.72571e-09
84833	USMG5	304.876	-0.630444	0.645977	0.0111798
114971	PTPMT1	75.7948	-0.629985	0.646183	0.04895
6175	RPLP0	3830.28	-0.629835	0.646251	4.03927e-17
10946	SF3A3	169.27	-0.62895	0.646647	0.0173143
6868	ADAM17	99.1685	-0.628401	0.646893	0.00160166
10672	GNA13	46.3394	-0.627933	0.647103	0.00101092
9943	OXSR1	71.0561	-0.627512	0.647292	0.00929012
51218	GLRX5	239.842	-0.626312	0.64783	0.000274034
56970	ATXN7L3	50.3428	-0.625896	0.648017	0.0136946
57563	KLHL8	31.1733	-0.625852	0.648037	0.022921
4677	NARS	168.59	-0.625656	0.648125	0.00115785
11338	U2AF2	327.694	-0.625324	0.648274	0.00465487
1615	DARS	322.665	-0.623755	0.64898	0.000279628
84522	JAGN1	112.721	-0.623307	0.649181	8.54135e-06
63893	UBE2O	65.4555	-0.622822	0.6494	0.0205865
6165	RPL35A	1735.3	-0.622392	0.649593	4.08799e-09
84294	UTP23	16.568	-0.621846	0.649839	0.0330786
5520	PPP2R2A	104.389	-0.619476	0.650907	0.000213355
79017	GGCT	115.672	-0.619238	0.651015	0.0213104
8560	DEGS1	68.2818	-0.618306	0.651436	0.00248474
8761	PABPC4	235.364	-0.617439	0.651827	2.93187e-07
8099	CDK2AP1	187.206	-0.617409	0.65184	0.00295039
84262	PSMG3	147.251	-0.617151	0.651957	3.87848e-05
56993	TOMM22	218.244	-0.616147	0.652411	0.00073134
51441	YTHDF2	219.855	-0.615741	0.652595	3.98099e-13
9493	KIF23	49.5008	-0.614704	0.653064	0.000660244
78988	MRPL57	119.124	-0.614588	0.653116	0.0209047
6341	SCO1	60.2846	-0.614272	0.65326	0.0425206
54815	GATAD2A	121.146	-0.613339	0.653682	0.00268974
51645	PPIL1	143.806	-0.611922	0.654324	0.000279628
56910	STARD7	419.287	-0.61016	0.655124	6.65216e-08
6929	TCF3	315.091	-0.609685	0.65534	0.00272745
3757	KCNH2	1045.92	-0.60955	0.655401	8.3461e-10
643180	CCT6P3	16.2023	-0.608117	0.656053	0.00295575
84912	SLC35B4	83.1559	-0.606524	0.656777	0.0349622
3842	TNPO1	291.01	-0.605355	0.65731	6.49607e-07
51497	NELFCD	152.013	-0.605135	0.65741	0.0464016
3178	HNRNPA1	1893.86	-0.604457	0.657719	5.45064e-11
3460	IFNGR2	48.3163	-0.604337	0.657774	0.0195513
10007	GNPDA1	115.383	-0.603969	0.657942	0.0098177
6631	SNRPC	457.213	-0.60371	0.658059	0.000460061
3087	HHEX	64.7754	-0.603085	0.658345	9.3898e-05
91748	ELMSAN1	22.6421	-0.602707	0.658517	0.000558706
4725	NDUFS5	400.654	-0.602404	0.658656	0.00772366
169200	TMEM64	40.1946	-0.601197	0.659207	1.55277e-05
28982	FLVCR1	40.247	-0.599396	0.66003	0.00602483
993	CDC25A	81.265	-0.598716	0.660342	3.65902e-05
133686	NADK2	117.653	-0.597895	0.660717	0.0206589
11165	NUDT3	64.519	-0.597885	0.660722	0.0358738
100529239	RPS10-NUDT3	64.519	-0.597885	0.660722	0.0358738
8178	ELL	23.2143	-0.59756	0.660871	0.0051188
54915	YTHDF1	83.0818	-0.59682	0.66121	5.86239e-05
10436	EMG1	144.033	-0.595888	0.661637	0.0136845
51444	RNF138	58.3554	-0.594119	0.662449	0.0012785
140688	NOL4L	31.4187	-0.592724	0.66309	0.0220815
55186	SLC25A36	30.456	-0.592702	0.6631	0.0308574
51249	TMEM69	52.9666	-0.591743	0.663541	0.0155731
79728	PALB2	23.6897	-0.591113	0.663831	0.00116555
11335	CBX3	546.217	-0.590421	0.664149	1.08359e-06
25907	TMEM158	325.978	-0.589979	0.664353	2.78803e-05
54093	SETD4	16.6737	-0.589284	0.664673	0.0269558
53339	BTBD1	39.095	-0.589215	0.664704	0.0362982
7874	USP7	173.796	-0.589028	0.664791	0.000845822
64116	SLC39A8	108.399	-0.588564	0.665005	0.0365942
52	ACP1	326.501	-0.587811	0.665352	0.00040734
7388	UQCRH	1703.56	-0.585929	0.66622	1.72035e-07
65986	ZBTB10	13.0732	-0.58547	0.666432	0.027198
121260	SLC15A4	27.2117	-0.584999	0.66665	0.0214033

## Sheet: Upregulated_65
EntrezID	hgnc_symbol	avg.RPM.DMSO	log2FC_deseq2	FC	padj
901	CCNG2	0.837363	1.84014	3.58044	4.99025e-05
11259	FILIP1L	0.258484	1.74324	3.34785	0.00120266
101954264	RNVU1-4	1.44312	1.39785	2.63509	0.00171204
60509	AGBL5	32.0852	1.31783	2.4929	0.014291
1643	DDB2	3.37332	1.29867	2.46003	0.0278317
7673	ZNF222	0.834332	1.28962	2.44464	0.00478958
101927027	CHROMR	6.06991	1.15621	2.22871	0.0290269
57620	STIM2	6.2267	1.13338	2.19373	0.0101941
94241	TP53INP1	1.74941	1.0977	2.14013	0.0348429
3012	HIST1H2AE	17.7862	1.08242	2.11758	0.0160964
11067	C10orf10	1.15255	0.997739	1.99687	0.0467887
639	PRDM1	1.58519	0.962901	1.94923	0.00980339
10957	PNRC1	4.26456	0.947283	1.92824	0.00269395
9665	MARF1	15.3115	0.937349	1.91501	0.0248702
1646	AKR1C2	33.9004	0.92973	1.90492	0.0312725
11080	DNAJB4	12.3022	0.921067	1.89352	4.36793e-09
131408	FAM131A	13.2747	0.920708	1.89304	0.00750319
100216546	LINC01004	6.35225	0.911796	1.88139	8.20705e-06
220359	TIGD3	3.41932	0.897191	1.86244	0.00950551
25840	METTL7A	15.5392	0.889567	1.85262	0.0145682
200942	KLHDC8B	37.6196	0.87618	1.83551	0.0219439
56907	SPIRE1	16.8674	0.869381	1.82688	0.0380012
79980	DSN1	72.6269	0.868605	1.8259	0.000496809
8351	HIST1H3D	45.5866	0.839479	1.7894	1.68912e-06
5872	RAB13	164.11	0.820496	1.76601	0.0323253
57763	ANKRA2	8.85659	0.81684	1.76154	0.0321687
8850	KAT2B	21.9904	0.814897	1.75917	0.021752
3588	IL10RB	25.997	0.808608	1.75152	0.0494461
55317	AP5S1	16.1604	0.803876	1.74578	0.0192043
9768	PCLAF	430.438	0.800168	1.7413	6.81434e-10
8613	PLPP3	5.44928	0.785898	1.72416	0.00489814
10962	MLLT11	20.486	0.774874	1.71104	0.0430303
3017	HIST1H2BD	93.5481	0.771158	1.70664	0.00396486
81627	TRMT1L	49.2247	0.766443	1.70107	0.00533054
83759	RBM4B	9.68266	0.762053	1.6959	0.00183399
8644	AKR1C3	45.0993	0.757981	1.69112	0.0455642
3161	HMMR	44.3225	0.741685	1.67213	0.00276101
23660	ZKSCAN5	16.4795	0.737521	1.66731	0.00286427
101927612	RNF139-AS1	2.64531	0.733904	1.66313	0.017581
148304	C1orf74	6.6107	0.724567	1.6524	0.0276804
7083	TK1	160.975	0.71375	1.64006	0.0136911
10614	HEXIM1	51.0016	0.702672	1.62752	1.47038e-07
7072	TIA1	61.0985	0.676085	1.5978	0.0109359
5824	PEX19	55.0161	0.667849	1.5887	0.032126
8675	STX16	34.2112	0.667423	1.58823	0.0337524
54676	GTPBP2	75.6747	0.664306	1.58481	8.06287e-05
51762	RAB8B	11.9379	0.656896	1.57669	0.0453804
55723	ASF1B	164.261	0.65606	1.57577	5.45404e-06
10063	COX17	136.741	0.646358	1.56521	0.00554914
6016	RIT1	17.119	0.645004	1.56374	0.0257129
5430	POLR2A	129.999	0.640437	1.5588	9.40594e-06
29959	NRBP1	68.3856	0.638907	1.55715	0.0038995
5329	PLAUR	7.30516	0.638299	1.55649	0.0164411
3832	KIF11	49.8697	0.638014	1.55619	0.0145153
83667	SESN2	46.4519	0.637493	1.55562	0.00101005
116028	RMI2	79.5359	0.634758	1.55268	0.00020578
3148	HMGB2	305.064	0.630536	1.54814	2.73807e-15
81027	TUBB1	23.9437	0.605966	1.522	0.00285053
129025	ZNF280A	7.02671	0.599169	1.51484	0.0361963
55204	GOLPH3L	27.0722	0.595806	1.51132	0.00579723
50	ACO2	118.463	0.595781	1.51129	0.0157168
3006	HIST1H1C	800.332	0.5953	1.51079	8.17568e-07
51510	CHMP5	131.87	0.59226	1.50761	0.00010266
9910	RABGAP1L	24.96	0.589727	1.50496	0.0190683
10051	SMC4	131.298	0.585123	1.50017	3.88837e-05

## Sheet: KEGG-Downregulated genes
Term_ID	Term_description	ListHit	ListTotal	PopHit	PopTotal	GeneRatio	BgRatio	Enrichment_score	GeneIds	GeneSymbols	p-value		FDR_bh	Classification_level1
path:hsa03010	Ribosome	93	578	134	7246	0.1609	0.018493	8.70059	51263;6144;6133;6194;6134;6160;6208;6159;6155;6235;6137;6233;6204;6175;6139;6128;6161;6158;6169;25873;6167;6152;6168;6218;6229;6157;64928;55052;6154;6125;6164;6205;6207;6122;23521;6176;11224;51187;6188;6227;6165;3921;6217;6124;6171;9045;2197;6130;6222;7311;6141;6206;6170;64981;6135;6191;6189;6187;4736;6181;6138;51073;6209;64983;6231;54460;6142;64979;6202;6136;6201;6147;6193;6223;6230;51116;9349;6…	MRPL30;RPL21;RPL9;RPS6;RPL10;RPL31;RPS14;RPL29;RPL27;RPS29;RPL13;RPS27A;RPS10;RPLP0;RPL17;RPL6;RPL32;RPL28;RPL38;RPL36;RPL37;RPL24;RPL37A;RPS17;RPS24;RPL27A;MRPL14;MRPL20;RPL26;RPL5;RPL34;RPS11;RPS13;RPL3;RPL13A;RPLP1;RPL35;RSL24D1;RPS3;RPS21;RPL35A;RPSA;RPS16;RPL4;RPL41;RPL14;FAU;RPL7A;RPS18;UBA52;RPL18;RPS12;RPL39;MRPL34;RPL11;RPS4X;RPS3A;RPS2;RPL10A;RPLP2;RPL15;MRPL4;RPS15;MRPL32;RPS26;MRPS21;…	1.57999e-72	71.8013	4.58197e-70	Genetic Information Processing
path:hsa03008	Ribosome biogenesis in eukaryotes	41	578	81	7246	0.0709343	0.0111786	6.34555	51119;10436;55341;55127;134430;5901;26354;6949;84135;83732;28987;23160;10813;29107;102157402;55272;29889;10940;51602;54433;1736;54552;10885;5822;65083;55813;4809;84128;2091;55651;55226;92856;23560;1457;25996;10557;51096;10199;10528;3692;51068	SBDS;EMG1;LSG1;HEATR1;WDR36;RAN;GNL3;TCOF1;UTP15;RIOK1;NOB1;WDR43;UTP14A;NXT1;AK6;IMP3;GNL2;POP1;NOP58;GAR1;DKC1;GNL3L;WDR3;PWP2;NOL6;UTP6;SNU13;WDR75;FBL;NHP2;NAT10;IMP4;GTPBP4;CSNK2A1;REXO2;RPP38;UTP18;MPHOSPH10;NOP56;EIF6;NMD3	2.54523e-24	23.5943	3.69059e-22	Genetic Information Processing
path:hsa03013	RNA transport	46	578	166	7246	0.0795848	0.0229092	3.47392	23636;1967;50628;8662;1207;10419;129401;57510;9669;55706;8661;26986;728689;5901;80145;5411;8667;1964;81929;1981;22916;1977;8668;29107;10921;3837;8664;10940;8761;11260;60528;1975;8663;51095;11097;9775;57122;3646;79833;25929;1973;1965;10557;1968;8669;51068	NUP62;EIF2B1;GEMIN4;EIF3B;CLNS1A;PRMT5;NUP35;XPO5;EIF5B;NDC1;EIF3A;PABPC1;EIF3CL;RAN;THOC7;PNN;EIF3H;EIF1AX;SEH1L;EIF4G1;NCBP2;EIF4E;EIF3I;NXT1;RNPS1;KPNB1;EIF3D;POP1;PABPC4;XPOT;ELAC2;EIF4B;EIF3C;TRNT1;NUPL2;EIF4A3;NUP107;EIF3E;GEMIN6;GEMIN5;EIF4A1;EIF2S1;RPP38;EIF2S3;EIF3J;NMD3	1.58753e-14	13.7993	1.53461e-12	Genetic Information Processing
path:hsa00230	Purine metabolism	38	578	174	7246	0.0657439	0.0240132	2.73782	2618;84172;51728;51251;2987;5437;5433;171568;353;374659;158;221830;5634;5471;87178;64425;30834;5198;5141;9533;159;4830;55718;204;51082;5435;54107;4860;3704;654364;271;4831;10606;471;3614;205;102157402;661	GART;POLR1B;POLR3K;NT5C3A;GUK1;POLR2H;POLR2D;POLR3H;APRT;HDDC3;ADSL;TWISTNB;PRPS2;PPAT;PNPT1;POLR1E;ZNRD1;PFAS;PDE4A;POLR1C;ADSS;NME1;POLR3E;AK2;POLR1D;POLR2F;POLE3;PNP;ITPA;NME1-NME2;AMPD2;NME2;PAICS;ATIC;IMPDH1;AK4;AK6;POLR3D	6.28484e-09	8.20171	4.55651e-07	Metabolism
path:hsa00240	Pyrimidine metabolism	27	578	101	7246	0.0467128	0.0139387	3.3513	84172;51728;51251;1503;5437;7372;5433;171568;221830;51727;87178;64425;79077;30834;9533;790;4830;7371;55718;51082;5435;1635;54107;4860;654364;4831;661	POLR1B;POLR3K;NT5C3A;CTPS1;POLR2H;UMPS;POLR2D;POLR3H;TWISTNB;CMPK1;PNPT1;POLR1E;DCTPP1;ZNRD1;POLR1C;CAD;NME1;UCK2;POLR3E;POLR1D;POLR2F;DCTD;POLE3;PNP;NME1-NME2;NME2;POLR3D	1.15335e-08	7.93804	6.68946e-07	Metabolism
path:hsa03020	RNA polymerase	13	578	31	7246	0.0224913	0.00427822	5.25717	171568;221830;84172;9533;51728;64425;5433;55718;30834;51082;5435;5437;661	POLR3H;TWISTNB;POLR1B;POLR1C;POLR3K;POLR1E;POLR2D;POLR3E;ZNRD1;POLR1D;POLR2F;POLR2H;POLR3D	2.49296e-07	6.60328	1.20493e-05	Genetic Information Processing
path:hsa03040	Spliceosome	25	578	133	7246	0.0432526	0.018355	2.35645	10523;10946;10907;6627;27339;6633;1665;51645;22916;23350;6632;51690;6635;9343;6625;3192;6631;11338;4809;9775;3178;6432;10915;10929;58517	CHERP;SF3A3;TXNL4A;SNRPA1;PRPF19;SNRPD2;DHX15;PPIL1;NCBP2;U2SURP;SNRPD1;LSM7;SNRPE;EFTUD2;SNRNP70;HNRNPU;SNRPC;U2AF2;SNU13;EIF4A3;HNRNPA1;SRSF7;TCERG1;SRSF8;RBM25	4.07713e-05	4.38965	0.0016891	Genetic Information Processing
path:hsa00970	Aminoacyl-tRNA biosynthesis	11	578	44	7246	0.0190311	0.00607232	3.13408	4141;283459;1615;3735;2193;10056;51520;3376;4677;92935;7407	MARS;GATC;DARS;KARS;FARSA;FARSB;LARS;IARS;NARS;MARS2;VARS	0.000508982	3.2933	0.0184506	Genetic Information Processing
path:hsa00270	Cysteine and methionine metabolism	11	578	47	7246	0.0190311	0.00648634	2.93404	262;4191;6723;2806;3939;6611;58478;2729;3945;191;4144	AMD1;MDH2;SRM;GOT2;LDHA;SMS;ENOPH1;GCLC;LDHB;AHCY;MAT2A	0.000928084	3.03241	0.0299049	Metabolism
path:hsa00010	Glycolysis / Gluconeogenesis	13	578	69	7246	0.0224913	0.0095225	2.36192	219;5223;2821;2023;5214;2597;3939;5230;83440;3099;10327;3945;5160	ALDH1B1;PGAM1;GPI;ENO1;PFKP;GAPDH;LDHA;PGK1;ADPGK;HK2;AKR1A1;LDHB;PDHA1	0.0027785	2.55619	0.0805765	Metabolism
path:hsa00670	One carbon pool by folate	6	578	20	7246	0.0103806	0.00276014	3.7609	2618;100528021;6472;10797;471;10588	GART;ST20-MTHFS;SHMT2;MTHFD2;ATIC;MTHFS	0.00368857	2.43314	0.0972442	Metabolism
path:hsa00330	Arginine and proline metabolism	10	578	49	7246	0.017301	0.00676235	2.55844	262;219;112849;6723;5831;2806;6611;51056;55748;4953	AMD1;ALDH1B1;L3HYPDH;SRM;PYCR1;GOT2;SMS;LAP3;CNDP2;ODC1	0.00460238	2.33702	0.111224	Metabolism
path:hsa00250	Alanine, aspartate and glutamate metabolism	8	578	35	7246	0.0138408	0.00483025	2.86545	158;5471;790;159;2806;440;2744;339983	ADSL;PPAT;CAD;ADSS;GOT2;ASNS;GLS;NAT8L	0.00532768	2.27346	0.118848	Metabolism
path:hsa00750	Vitamin B6 metabolism	3	578	6	7246	0.00519031	0.000828043	6.26817	8566;57026;29968	PDXK;PDXP;PSAT1	0.00841012	2.0752	0.17421	Metabolism
path:hsa03018	RNA degradation	13	578	79	7246	0.0224913	0.0109026	2.06294	8761;2023;5214;3329;87178;118460;22894;26986;56915;51690;54512;23404;23016	PABPC4;ENO1;PFKP;HSPD1;PNPT1;EXOSC6;DIS3;PABPC1;EXOSC5;LSM7;EXOSC4;EXOSC2;EXOSC7	0.0091147	2.04026	0.176217	Genetic Information Processing
path:hsa00480	Glutathione metabolism	9	578	53	7246	0.0155709	0.00731438	2.12881	6723;51060;4257;2879;6611;51056;2729;79017;4953	SRM;TXNDC12;MGST1;GPX4;SMS;LAP3;GCLC;GGCT;ODC1	0.0229263	1.63967	0.415538	Metabolism
path:hsa03015	mRNA surveillance pathway	13	578	91	7246	0.0224913	0.0125587	1.7909	8761;2935;22916;29107;11052;10921;26986;5520;26528;9775;10978;5411;2107	PABPC4;GSPT1;NCBP2;NXT1;CPSF6;RNPS1;PABPC1;PPP2R2A;DAZAP1;EIF4A3;CLP1;PNN;ETF1	0.0276569	1.5582	0.461315	Genetic Information Processing
path:hsa00630	Glyoxylate and dicarboxylate metabolism	6	578	30	7246	0.0103806	0.00414022	2.50727	4191;38;6472;283871;125061;2653	MDH2;ACAT1;SHMT2;PGP;AFMID;GCSH	0.0286334	1.54313	0.461315	Metabolism
path:hsa00410	beta-Alanine metabolism	6	578	31	7246	0.0103806	0.00427822	2.42639	219;6723;3030;6611;55748;1892	ALDH1B1;SRM;HADHA;SMS;CNDP2;ECHS1	0.0331967	1.47891	0.498573	Metabolism
path:hsa00520	Amino sugar and nucleotide sugar metabolism	8	578	48	7246	0.0138408	0.00662434	2.08939	2821;10007;5373;140838;64841;6675;3099;7264	GPI;GNPDA1;PMM2;NANP;GNPNAT1;UAP1;HK2;TSTA3	0.0343843	1.46364	0.498573	Metabolism
path:hsa04066	HIF-1 signaling pathway	13	578	100	7246	0.0224913	0.0138007	1.62972	7422;2023;6194;1977;2597;3939;5230;3099;5160;5163;5296;3460;6198	VEGFA;ENO1;RPS6;EIF4E;GAPDH;LDHA;PGK1;HK2;PDHA1;PDK1;PIK3R2;IFNGR2;RPS6KB1	0.0535856	1.27095	0.739991	Environmental Information Processing
path:hsa05230	Central carbon metabolism in cancer	9	578	65	7246	0.0155709	0.00897047	1.7358	8140;5223;5214;3939;2744;3099;5160;5163;5296	SLC7A5;PGAM1;PFKP;LDHA;GLS;HK2;PDHA1;PDK1;PIK3R2	0.0714561	1.14596	0.941922	Human Diseases
path:hsa04330	Notch signaling pathway	7	578	48	7246	0.0121107	0.00662434	1.82822	6868;5663;5664;3280;3714;2648;1855	ADAM17;PSEN1;PSEN2;HES1;JAG2;KAT2A;DVL1	0.0842779	1.07429	0.951263	Environmental Information Processing
path:hsa00760	Nicotinate and nicotinamide metabolism	5	578	30	7246	0.00865052	0.00414022	2.08939	65220;133686;51251;10135;4860	NADK;NADK2;NT5C3A;NAMPT;PNP	0.086101	1.06499	0.951263	Metabolism
path:hsa00030	Pentose phosphate pathway	5	578	30	7246	0.00865052	0.00414022	2.08939	2821;22934;5634;5214;7086	GPI;RPIA;PRPS2;PFKP;TKT	0.086101	1.06499	0.951263	Metabolism
path:hsa00900	Terpenoid backbone biosynthesis	4	578	22	7246	0.00692042	0.00303616	2.27933	116150;23590;38;10269	NUS1;PDSS1;ACAT1;ZMPSTE24	0.0929977	1.03153	0.951263	Metabolism
path:hsa00310	Lysine degradation	8	578	59	7246	0.0138408	0.00814242	1.69984	10919;219;38;6419;3030;79709;1892;79723	EHMT2;ALDH1B1;ACAT1;SETMAR;HADHA;COLGALT1;ECHS1;SUV39H2	0.094861	1.02291	0.951263	Metabolism
path:hsa00620	Pyruvate metabolism	6	578	40	7246	0.0103806	0.00552029	1.88045	219;4191;38;3939;3945;5160	ALDH1B1;MDH2;ACAT1;LDHA;LDHB;PDHA1	0.0951263	1.0217	0.951263	Metabolism
path:hsa04216	Ferroptosis	6	578	40	7246	0.0103806	0.00552029	1.88045	5621;23516;2879;2729;64116;6520	PRNP;SLC39A14;GPX4;GCLC;SLC39A8;SLC3A2	0.0951263	1.0217	0.951263	Cellular Processes
path:hsa00640	Propanoate metabolism	5	578	32	7246	0.00865052	0.00441623	1.9588	38;3030;3939;3945;1892	ACAT1;HADHA;LDHA;LDHB;ECHS1	0.107028	0.970501	1	Metabolism
path:hsa05016	Huntington disease	20	578	187	7246	0.0346021	0.0258073	1.34078	4708;292;4706;7388;4731;54205;27113;5437;5433;10105;5978;6648;293;4725;6875;7019;5435;10975;9377;7416	NDUFB2;SLC25A5;NDUFAB1;UQCRH;NDUFV3;CYCS;BBC3;POLR2H;POLR2D;PPIF;REST;SOD2;SLC25A6;NDUFS5;TAF4B;TFAM;POLR2F;UQCR11;COX5A;VDAC1	0.107999	0.966582	1	Human Diseases
path:hsa04623	Cytosolic DNA-sensing pathway	8	578	62	7246	0.0138408	0.00855644	1.61759	171568;9533;51728;55718;51082;5435;5437;661	POLR3H;POLR1C;POLR3K;POLR3E;POLR1D;POLR2F;POLR2H;POLR3D	0.117978	0.928201	1	Organismal Systems
path:hsa04977	Vitamin digestion and absorption	4	578	24	7246	0.00692042	0.00331217	2.08939	10560;25974;113235;8884	SLC19A2;MMACHC;SLC46A1;SLC5A6	0.11942	0.922922	1	Organismal Systems
path:hsa04122	Sulfur relay system	2	578	8	7246	0.00346021	0.00110406	3.13408	90353;27304	CTU1;MOCS3	0.129047	0.889252	1	Genetic Information Processing
path:hsa00740	Riboflavin metabolism	2	578	8	7246	0.00346021	0.00110406	3.13408	52;80308	ACP1;FLAD1	0.129047	0.889252	1	Metabolism
path:hsa00730	Thiamine metabolism	3	578	16	7246	0.00519031	0.00220811	2.35056	204;52;205	AK2;ACP1;AK4	0.130106	0.885703	1	Metabolism
path:hsa05012	Parkinson disease	14	578	129	7246	0.0242215	0.0178029	1.36053	4725;4708;10105;9377;292;4706;7388;7327;4731;11315;54205;7416;293;10975	NDUFS5;NDUFB2;PPIF;COX5A;SLC25A5;NDUFAB1;UQCRH;UBE2G2;NDUFV3;PARK7;CYCS;VDAC1;SLC25A6;UQCR11	0.146575	0.833941	1	Human Diseases
path:hsa00450	Selenocompound metabolism	3	578	17	7246	0.00519031	0.00234612	2.21229	92935;7296;4141	MARS2;TXNRD1;MARS	0.149125	0.826448	1	Metabolism
path:hsa00983	Drug metabolism - other enzymes	9	578	77	7246	0.0155709	0.0106266	1.46529	3704;654364;4831;51727;4257;4830;7371;3614;7372	ITPA;NME1-NME2;NME2;CMPK1;MGST1;NME1;UCK2;IMPDH1;UMPS	0.158144	0.800948	1	Metabolism
path:hsa04714	Thermogenesis	21	578	216	7246	0.0363322	0.0298096	1.21881	6009;65260;4708;57104;6194;388753;4706;7388;4731;2778;23028;116228;6198;86;4725;84987;10975;29078;9377;51287;25915	RHEB;COA7;NDUFB2;PNPLA2;RPS6;COA6;NDUFAB1;UQCRH;NDUFV3;GNAS;KDM1A;COX20;RPS6KB1;ACTL6A;NDUFS5;COX14;UQCR11;NDUFAF4;COX5A;COA4;NDUFAF3	0.199144	0.700834	1	Organismal Systems
path:hsa00380	Tryptophan metabolism	5	578	40	7246	0.00865052	0.00552029	1.56704	219;38;3030;125061;1892	ALDH1B1;ACAT1;HADHA;AFMID;ECHS1	0.211075	0.675564	1	Metabolism
path:hsa01523	Antifolate resistance	4	578	31	7246	0.00692042	0.00427822	1.61759	471;2618;113235;6472	ATIC;GART;SLC46A1;SHMT2	0.231442	0.635557	1	Human Diseases
path:hsa00020	Citrate cycle (TCA cycle)	4	578	31	7246	0.00692042	0.00427822	1.61759	47;4191;3419;5160	ACLY;MDH2;IDH3A;PDHA1	0.231442	0.635557	1	Metabolism
path:hsa00514	Other types of O-glycan biosynthesis	3	578	22	7246	0.00519031	0.00303616	1.7095	23509;79709;8704	POFUT1;COLGALT1;B4GALT2	0.254252	0.594736	1	Metabolism
path:hsa03410	Base excision repair	4	578	33	7246	0.00692042	0.00455424	1.51956	142;54107;252969;7374	PARP1;POLE3;NEIL2;UNG	0.267267	0.573054	1	Genetic Information Processing
path:hsa00051	Fructose and mannose metabolism	4	578	33	7246	0.00692042	0.00455424	1.51956	7264;5214;3099;5373	TSTA3;PFKP;HK2;PMM2	0.267267	0.573054	1	Metabolism
path:hsa00340	Histidine metabolism	3	578	23	7246	0.00519031	0.00317417	1.63517	138199;219;55748	CARNMT1;ALDH1B1;CNDP2	0.276515	0.558282	1	Metabolism
path:hsa04211	Longevity regulating pathway	9	578	89	7246	0.0155709	0.0122826	1.26772	10919;26060;6009;1977;10645;6648;2308;5296;6198	EHMT2;APPL1;RHEB;EIF4E;CAMKK2;SOD2;FOXO1;PIK3R2;RPS6KB1	0.277994	0.555964	1	Organismal Systems
path:hsa00280	Valine, leucine and isoleucine degradation	5	578	48	7246	0.00865052	0.00662434	1.30587	219;38;3030;64087;1892	ALDH1B1;ACAT1;HADHA;MCCC2;ECHS1	0.336071	0.473569	1	Metabolism
path:hsa00471	D-Glutamine and D-glutamate metabolism	1	578	5	7246	0.0017301	0.000690036	2.50727	2744	GLS	0.340167	0.468308	1	Metabolism
path:hsa00400	Phenylalanine, tyrosine and tryptophan biosynthesis	1	578	5	7246	0.0017301	0.000690036	2.50727	2806	GOT2	0.340167	0.468308	1	Metabolism
path:hsa00524	Neomycin, kanamycin and gentamicin biosynthesis	1	578	5	7246	0.0017301	0.000690036	2.50727	3099	HK2	0.340167	0.468308	1	Metabolism
path:hsa04115	p53 signaling pathway	7	578	72	7246	0.0121107	0.00993652	1.21881	894;1019;637;54205;27113;25898;9538	CCND2;CDK4;BID;CYCS;BBC3;RCHY1;EI24	0.350426	0.455404	1	Cellular Processes
path:hsa04932	Non-alcoholic fatty liver disease (NAFLD)	13	578	145	7246	0.0224913	0.020011	1.12395	22877;4725;4708;9377;637;1965;4706;7388;4731;54205;5296;10975;6945	MLXIP;NDUFS5;NDUFB2;COX5A;BID;EIF2S1;NDUFAB1;UQCRH;NDUFV3;CYCS;PIK3R2;UQCR11;MLX	0.3718	0.429691	1	Human Diseases
path:hsa05210	Colorectal cancer	8	578	86	7246	0.0138408	0.0118686	1.16617	26060;8312;5900;5881;54205;5296;27113;6198	APPL1;AXIN1;RALGDS;RAC3;CYCS;PIK3R2;BBC3;RPS6KB1	0.379268	0.421054	1	Human Diseases
path:hsa04218	Cellular senescence	14	578	158	7246	0.0242215	0.0218051	1.11081	1875;6009;993;894;292;4683;22800;1874;7416;678;293;1019;2308;5296	E2F5;RHEB;CDC25A;CCND2;SLC25A5;NBN;RRAS2;E2F4;VDAC1;ZFP36L2;SLC25A6;CDK4;FOXO1;PIK3R2	0.380931	0.419154	1	Cellular Processes
path:hsa00650	Butanoate metabolism	3	578	28	7246	0.00519031	0.0038642	1.34318	3030;1892;38	HADHA;ECHS1;ACAT1	0.388848	0.41022	1	Metabolism
path:hsa00260	Glycine, serine and threonine metabolism	4	578	40	7246	0.00692042	0.00552029	1.25363	29968;5223;2653;6472	PSAT1;PGAM1;GCSH;SHMT2	0.397168	0.401026	1	Metabolism
path:hsa00360	Phenylalanine metabolism	2	578	17	7246	0.00346021	0.00234612	1.47486	4282;2806	MIF;GOT2	0.398136	0.399968	1	Metabolism
path:hsa04110	Cell cycle	11	578	124	7246	0.0190311	0.0171129	1.11209	7531;1875;993;10926;894;1874;7027;7532;51433;4085;1019	YWHAE;E2F5;CDC25A;DBF4;CCND2;E2F4;TFDP1;YWHAG;ANAPC5;MAD2L1;CDK4	0.402492	0.395243	1	Cellular Processes
path:hsa00511	Other glycan degradation	2	578	18	7246	0.00346021	0.00248413	1.39293	64772;2519	ENGASE;FUCA2	0.426783	0.369793	1	Metabolism
path:hsa00062	Fatty acid elongation	3	578	30	7246	0.00519031	0.00414022	1.25363	51495;3030;1892	HACD3;HADHA;ECHS1	0.432878	0.363634	1	Metabolism
path:hsa05010	Alzheimer disease	14	578	164	7246	0.0242215	0.0226332	1.07017	6868;4725;4708;5663;9377;5664;637;2597;4706;7388;4731;54205;8851;10975	ADAM17;NDUFS5;NDUFB2;PSEN1;COX5A;PSEN2;BID;GAPDH;NDUFAB1;UQCRH;NDUFV3;CYCS;CDK5R1;UQCR11	0.436285	0.360229	1	Human Diseases
path:hsa00052	Galactose metabolism	3	578	31	7246	0.00519031	0.00427822	1.21319	8704;5214;3099	B4GALT2;PFKP;HK2	0.45446	0.342504	1	Metabolism
path:hsa04710	Circadian rhythm	3	578	31	7246	0.00519031	0.00427822	1.21319	8864;5187;9572	PER2;PER1;NR1D1	0.45446	0.342504	1	Organismal Systems
path:hsa00100	Steroid biosynthesis	2	578	19	7246	0.00346021	0.00262214	1.31961	1594;1717	CYP27B1;DHCR7	0.454697	0.342278	1	Metabolism
path:hsa05416	Viral myocarditis	5	578	56	7246	0.00865052	0.0077284	1.11932	1981;637;5881;1604;54205	EIF4G1;BID;RAC3;CD55;CYCS	0.465594	0.331992	1	Human Diseases
path:hsa00071	Fatty acid degradation	4	578	44	7246	0.00692042	0.00607232	1.13967	219;3030;1892;38	ALDH1B1;HADHA;ECHS1;ACAT1	0.47032	0.327607	1	Metabolism
path:hsa05162	Measles	11	578	131	7246	0.0190311	0.0180789	1.05267	894;1457;27113;10399;1965;3654;1019;5296;3460;8667;25898	CCND2;CSNK2A1;BBC3;RACK1;EIF2S1;IRAK1;CDK4;PIK3R2;IFNGR2;EIF3H;RCHY1	0.475758	0.322614	1	Human Diseases
path:hsa04152	AMPK signaling pathway	10	578	120	7246	0.017301	0.0165609	1.04469	1938;6009;5214;10645;6319;5520;2308;5296;6198;2194	EEF2;RHEB;PFKP;CAMKK2;SCD;PPP2R2A;FOXO1;PIK3R2;RPS6KB1;FASN	0.491165	0.308773	1	Environmental Information Processing
path:hsa04215	Apoptosis - multiple species	3	578	33	7246	0.00519031	0.00455424	1.13967	54205;27113;637	CYCS;BBC3;BID	0.496535	0.30405	1	Cellular Processes
path:hsa00220	Arginine biosynthesis	2	578	21	7246	0.00346021	0.00289815	1.19394	2744;2806	GLS;GOT2	0.508082	0.294066	1	Metabolism
path:hsa00920	Sulfur metabolism	1	578	9	7246	0.0017301	0.00124206	1.39293	54928	IMPAD1	0.526971	0.278214	1	Metabolism
path:hsa00500	Starch and sucrose metabolism	3	578	35	7246	0.00519031	0.00483025	1.07454	2992;2821;3099	GYG1;GPI;HK2	0.536919	0.270092	1	Metabolism
path:hsa00561	Glycerolipid metabolism	5	578	61	7246	0.00865052	0.00841844	1.02757	219;8526;57104;10327;55326	ALDH1B1;DGKE;PNPLA2;AKR1A1;AGPAT5	0.542786	0.265372	1	Metabolism
path:hsa03030	DNA replication	3	578	36	7246	0.00519031	0.00496826	1.04469	54107;6742;246243	POLE3;SSBP1;RNASEH1	0.556405	0.254609	1	Genetic Information Processing
path:hsa00510	N-Glycan biosynthesis	4	578	49	7246	0.00692042	0.00676235	1.02337	6185;8704;10195;4245	RPN2;B4GALT2;ALG3;MGAT1	0.556634	0.25443	1	Metabolism
path:hsa04964	Proximal tubule bicarbonate reclamation	2	578	23	7246	0.00346021	0.00317417	1.09012	2744;483	GLS;ATP1B3	0.557937	0.253415	1	Organismal Systems
path:hsa00515	Mannose type O-glycan biosynthesis	2	578	23	7246	0.00346021	0.00317417	1.09012	8704;9486	B4GALT2;CHST10	0.557937	0.253415	1	Metabolism
path:hsa05212	Pancreatic cancer	6	578	75	7246	0.0103806	0.0103505	1.00291	7422;5900;5881;1019;5296;6198	VEGFA;RALGDS;RAC3;CDK4;PIK3R2;RPS6KB1	0.558923	0.252648	1	Human Diseases
path:hsa00072	Synthesis and degradation of ketone bodies	1	578	10	7246	0.0017301	0.00138007	1.25363	38	ACAT1	0.56475	0.248144	1	Metabolism
path:hsa04922	Glucagon signaling pathway	8	578	103	7246	0.0138408	0.0142147	0.973696	5223;3276;2778;3939;3945;2308;5160;150094	PGAM1;PRMT1;GNAS;LDHA;LDHB;FOXO1;PDHA1;SIK1	0.584822	0.232977	1	Organismal Systems
path:hsa04978	Mineral absorption	4	578	51	7246	0.00692042	0.00703837	0.983242	3163;55630;113235;483	HMOX2;SLC39A4;SLC46A1;ATP1B3	0.588988	0.229894	1	Organismal Systems
path:hsa00130	Ubiquinone and other terpenoid-quinone biosynthesis	1	578	11	7246	0.0017301	0.00151808	1.13967	79001	VKORC1	0.599517	0.222198	1	Metabolism
path:hsa00430	Taurine and hypotaurine metabolism	1	578	11	7246	0.0017301	0.00151808	1.13967	84890	ADO	0.599517	0.222198	1	Metabolism
path:hsa00563	Glycosylphosphatidylinositol (GPI)-anchor biosynthesis	2	578	25	7246	0.00346021	0.00345018	1.00291	284098;84992	PIGW;PIGY	0.604088	0.2189	1	Metabolism
path:hsa04310	Wnt signaling pathway	11	578	146	7246	0.0190311	0.020149	0.944518	147111;5663;8607;5176;8312;894;1457;8061;5881;23401;1855	NOTUM;PSEN1;RUVBL1;SERPINF1;AXIN1;CCND2;CSNK2A1;FOSL1;RAC3;FRAT2;DVL1	0.624086	0.204756	1	Environmental Information Processing
path:hsa00790	Folate biosynthesis	2	578	26	7246	0.00346021	0.00358819	0.964333	6697;5860	SPR;QDPR	0.625759	0.203593	1	Metabolism
path:hsa04950	Maturity onset diabetes of the young	2	578	26	7246	0.00346021	0.00358819	0.964333	3087;3280	HHEX;HES1	0.625759	0.203593	1	Human Diseases
path:hsa05166	Human T-cell leukemia virus 1 infection	19	578	253	7246	0.032872	0.0349158	0.941464	894;292;22800;5901;8061;6722;4085;293;5296;2114;5902;2648;3601;51433;6929;54107;1019;7416;1855	CCND2;SLC25A5;RRAS2;RAN;FOSL1;SRF;MAD2L1;SLC25A6;PIK3R2;ETS2;RANBP1;KAT2A;IL15RA;ANAPC5;TCF3;POLE3;CDK4;VDAC1;DVL1	0.644541	0.19075	1	Human Diseases
path:hsa03440	Homologous recombination	3	578	41	7246	0.00519031	0.00565829	0.917293	6742;4683;79728	SSBP1;NBN;PALB2	0.646066	0.189723	1	Genetic Information Processing
path:hsa01040	Biosynthesis of unsaturated fatty acids	2	578	27	7246	0.00346021	0.00372619	0.928617	51495;6319	HACD3;SCD	0.6465	0.189432	1	Metabolism
path:hsa00061	Fatty acid biosynthesis	1	578	13	7246	0.0017301	0.00179409	0.964333	2194	FASN	0.660954	0.179829	1	Metabolism
path:hsa04350	TGF-beta signaling pathway	6	578	84	7246	0.0103806	0.0115926	0.895452	1875;60436;1874;7027;7050;6198	E2F5;TGIF2;E2F4;TFDP1;TGIF1;RPS6KB1	0.670603	0.173534	1	Environmental Information Processing
path:hsa01524	Platinum drug resistance	5	578	71	7246	0.00865052	0.00979851	0.88284	637;4257;54205;5296;27113	BID;MGST1;CYCS;PIK3R2;BBC3	0.678903	0.168192	1	Human Diseases
path:hsa05231	Choline metabolism in cancer	7	578	99	7246	0.0121107	0.0136627	0.886407	6009;8526;10434;5900;5881;5296;6198	RHEB;DGKE;LYPLA1;RALGDS;RAC3;PIK3R2;RPS6KB1	0.685425	0.16404	1	Human Diseases
path:hsa00533	Glycosaminoglycan biosynthesis - keratan sulfate	1	578	14	7246	0.0017301	0.0019321	0.895452	8704	B4GALT2	0.688048	0.162381	1	Metabolism
path:hsa04973	Carbohydrate digestion and absorption	3	578	44	7246	0.00519031	0.00607232	0.85475	483;5296;3099	ATP1B3;PIK3R2;HK2	0.693335	0.159057	1	Organismal Systems
path:hsa03420	Nucleotide excision repair	3	578	46	7246	0.00519031	0.00634833	0.817587	54107;7508;8451	POLE3;XPC;CUL4A	0.722108	0.141398	1	Genetic Information Processing
path:hsa04071	Sphingolipid signaling pathway	8	578	118	7246	0.0138408	0.0162848	0.849921	8439;9846;637;5881;8560;5520;5296;10672	NSMAF;GAB2;BID;RAC3;DEGS1;PPP2R2A;PIK3R2;GNA13	0.734916	0.133762	1	Environmental Information Processing
path:hsa04340	Hedgehog signaling pathway	3	578	47	7246	0.00519031	0.00648634	0.800191	894;1455;374654	CCND2;CSNK1G2;KIF7	0.735686	0.133308	1	Environmental Information Processing
path:hsa04213	Longevity regulating pathway - multiple species	4	578	62	7246	0.00692042	0.00855644	0.808796	6648;2308;5296;6198	SOD2;FOXO1;PIK3R2;RPS6KB1	0.740009	0.130763	1	Organismal Systems
path:hsa00190	Oxidative phosphorylation	8	578	120	7246	0.0138408	0.0165609	0.835755	10975;4725;4708;9377;4706;7388;4731;5464	UQCR11;NDUFS5;NDUFB2;COX5A;NDUFAB1;UQCRH;NDUFV3;PPA1	0.751801	0.123897	1	Metabolism
path:hsa01521	EGFR tyrosine kinase inhibitor resistance	5	578	79	7246	0.00865052	0.0109026	0.793439	7422;6194;1977;5296;6198	VEGFA;RPS6;EIF4E;PIK3R2;RPS6KB1	0.766282	0.115611	1	Human Diseases
path:hsa05206	MicroRNAs in cancer	10	578	150	7246	0.017301	0.0207011	0.835755	10642;993;7422;894;6541;2744;23405;9493;5296;6659	IGF2BP1;CDC25A;VEGFA;CCND2;SLC7A1;GLS;DICER1;KIF23;PIK3R2;SOX4	0.768132	0.114564	1	Human Diseases
path:hsa04137	Mitophagy - animal	4	578	65	7246	0.00692042	0.00897047	0.771467	1457;192111;54543;22800	CSNK2A1;PGAM5;TOMM7;RRAS2	0.772992	0.111825	1	Cellular Processes
path:hsa05014	Amyotrophic lateral sclerosis (ALS)	3	578	50	7246	0.00519031	0.00690036	0.75218	54205;10452;637	CYCS;TOMM40;BID	0.773281	0.111663	1	Human Diseases
path:hsa04910	Insulin signaling pathway	9	578	137	7246	0.0155709	0.018907	0.823555	6009;6194;1977;9322;3099;2308;5296;6198;2194	RHEB;RPS6;EIF4E;TRIP10;HK2;FOXO1;PIK3R2;RPS6KB1;FASN	0.775095	0.110645	1	Organismal Systems
path:hsa04150	mTOR signaling pathway	10	578	151	7246	0.017301	0.0208391	0.830221	8140;6009;81929;6194;1977;1975;1855;6520;5296;6198	SLC7A5;RHEB;SEH1L;RPS6;EIF4E;EIF4B;DVL1;SLC3A2;PIK3R2;RPS6KB1	0.775191	0.110591	1	Environmental Information Processing
path:hsa00350	Tyrosine metabolism	2	578	36	7246	0.00346021	0.00496826	0.696463	4282;2806	MIF;GOT2	0.794076	0.100138	1	Metabolism
path:hsa04960	Aldosterone-regulated sodium reabsorption	2	578	37	7246	0.00346021	0.00510627	0.67764	5296;483	PIK3R2;ATP1B3	0.806572	0.0933568	1	Organismal Systems
path:hsa00532	Glycosaminoglycan biosynthesis - chondroitin sulfate / dermatan sulfate	1	578	20	7246	0.0017301	0.00276014	0.626817	22856	CHSY1	0.810785	0.0910945	1	Metabolism
path:hsa04070	Phosphatidylinositol signaling system	6	578	99	7246	0.0103806	0.0136627	0.759778	8526;5297;54928;64768;5296;8396	DGKE;PI4KA;IMPAD1;IPPK;PIK3R2;PIP4K2B	0.81239	0.0902353	1	Environmental Information Processing
path:hsa03460	Fanconi anemia pathway	3	578	54	7246	0.00519031	0.00745239	0.696463	79728;201254;3280	PALB2;CENPX;HES1	0.816476	0.0880566	1	Genetic Information Processing
path:hsa04923	Regulation of lipolysis in adipocytes	3	578	54	7246	0.00519031	0.00745239	0.696463	57104;2778;5296	PNPLA2;GNAS;PIK3R2	0.816476	0.0880566	1	Organismal Systems
path:hsa05134	Legionellosis	3	578	55	7246	0.00519031	0.00759039	0.6838	54205;3329;1937	CYCS;HSPD1;EEF1G	0.826118	0.0829579	1	Human Diseases
path:hsa04072	Phospholipase D signaling pathway	9	578	145	7246	0.0155709	0.020011	0.778117	6009;8526;9846;22800;2778;5900;5296;10672;55326	RHEB;DGKE;GAB2;RRAS2;GNAS;RALGDS;PIK3R2;GNA13;AGPAT5	0.828211	0.0818591	1	Environmental Information Processing
path:hsa04520	Adherens junction	4	578	72	7246	0.00692042	0.00993652	0.696463	52;5881;1457;6615	ACP1;RAC3;CSNK2A1;SNAI1	0.837118	0.0772131	1	Cellular Processes
path:hsa04722	Neurotrophin signaling pathway	7	578	119	7246	0.0121107	0.0164229	0.737431	7531;5663;396;8767;5664;3654;5296	YWHAE;PSEN1;ARHGDIA;RIPK2;PSEN2;IRAK1;PIK3R2	0.847632	0.0717926	1	Organismal Systems
path:hsa05219	Bladder cancer	2	578	41	7246	0.00346021	0.00565829	0.611528	7422;1019	VEGFA;CDK4	0.850051	0.070555	1	Human Diseases
path:hsa04260	Cardiac muscle contraction	4	578	74	7246	0.00692042	0.0102125	0.67764	9377;10975;7388;483	COX5A;UQCR11;UQCRH;ATP1B3	0.852397	0.069358	1	Organismal Systems
path:hsa00562	Inositol phosphate metabolism	4	578	74	7246	0.00692042	0.0102125	0.67764	64768;8396;54928;5297	IPPK;PIP4K2B;IMPAD1;PI4KA	0.852397	0.069358	1	Metabolism
path:hsa04614	Renin-angiotensin system	1	578	23	7246	0.0017301	0.00317417	0.545058	57486	NLN	0.85266	0.0692239	1	Organismal Systems
path:hsa03430	Mismatch repair	1	578	23	7246	0.0017301	0.00317417	0.545058	6742	SSBP1	0.85266	0.0692239	1	Genetic Information Processing
path:hsa03060	Protein export	1	578	23	7246	0.0017301	0.00317417	0.545058	58477	SRPRB	0.85266	0.0692239	1	Genetic Information Processing
path:hsa04141	Protein processing in endoplasmic reticulum	10	578	164	7246	0.017301	0.0226332	0.76441	7184;10525;9532;6747;1965;6185;267;7327;81567;573	HSP90B1;HYOU1;BAG2;SSR3;EIF2S1;RPN2;AMFR;UBE2G2;TXNDC5;BAG1	0.853286	0.0689054	1	Genetic Information Processing
path:hsa00860	Porphyrin and chlorophyll metabolism	2	578	42	7246	0.00346021	0.0057963	0.596968	3163;2395	HMOX2;FXN	0.859435	0.065787	1	Metabolism
path:hsa04120	Ubiquitin mediated proteolysis	8	578	136	7246	0.0138408	0.018769	0.737431	63893;10054;27339;92912;7327;51433;25898;8451	UBE2O;UBA2;PRPF19;UBE2Q2;UBE2G2;ANAPC5;RCHY1;CUL4A	0.859941	0.0655314	1	Genetic Information Processing
path:hsa04370	VEGF signaling pathway	3	578	59	7246	0.00519031	0.00814242	0.637441	7422;5881;5296	VEGFA;RAC3;PIK3R2	0.860462	0.0652685	1	Environmental Information Processing
path:hsa00534	Glycosaminoglycan biosynthesis - heparan sulfate / heparin	1	578	24	7246	0.0017301	0.00331217	0.522347	9955	HS3ST3A1	0.864451	0.0632597	1	Metabolism
path:hsa04931	Insulin resistance	6	578	107	7246	0.0103806	0.0147668	0.702972	22877;57761;2308;5296;6198;6945	MLXIP;TRIB3;FOXO1;PIK3R2;RPS6KB1;MLX	0.865654	0.0626557	1	Human Diseases
path:hsa05168	Herpes simplex infection	11	578	183	7246	0.0190311	0.0252553	0.75355	5187;6432;7874;6875;1457;1965;708;10929;54205;8864;3460	PER1;SRSF7;USP7;TAF4B;CSNK2A1;EIF2S1;C1QBP;SRSF8;CYCS;PER2;IFNGR2	0.874225	0.0583769	1	Human Diseases
path:hsa04962	Vasopressin-regulated water reabsorption	2	578	44	7246	0.00346021	0.00607232	0.569833	2778;396	GNAS;ARHGDIA	0.87661	0.0571937	1	Organismal Systems
path:hsa03050	Proteasome	2	578	45	7246	0.00346021	0.00621032	0.55717	10197;5686	PSME3;PSMA5	0.884452	0.0533256	1	Genetic Information Processing
path:hsa05217	Basal cell carcinoma	3	578	63	7246	0.00519031	0.00869445	0.596968	8312;1855;374654	AXIN1;DVL1;KIF7	0.888711	0.0512396	1	Human Diseases
path:hsa01522	Endocrine resistance	5	578	96	7246	0.00865052	0.0132487	0.652934	2778;3714;1019;5296;6198	GNAS;JAG2;CDK4;PIK3R2;RPS6KB1	0.890684	0.0502762	1	Human Diseases
path:hsa04930	Type II diabetes mellitus	2	578	46	7246	0.00346021	0.00634833	0.545058	5296;3099	PIK3R2;HK2	0.891832	0.0497171	1	Human Diseases
path:hsa00053	Ascorbate and aldarate metabolism	1	578	27	7246	0.0017301	0.00372619	0.464309	219	ALDH1B1	0.894465	0.0484368	1	Metabolism
path:hsa00601	Glycosphingolipid biosynthesis - lacto and neolacto series	1	578	27	7246	0.0017301	0.00372619	0.464309	8704	B4GALT2	0.894465	0.0484368	1	Metabolism
path:hsa04140	Autophagy - animal	7	578	128	7246	0.0121107	0.0176649	0.685581	6009;1965;22800;55054;10645;5296;6198	RHEB;EIF2S1;RRAS2;ATG16L1;CAMKK2;PIK3R2;RPS6KB1	0.894585	0.0483785	1	Cellular Processes
path:hsa00564	Glycerophospholipid metabolism	5	578	97	7246	0.00865052	0.0133867	0.646203	8526;10434;54675;9791;55326	DGKE;LYPLA1;CRLS1;PTDSS1;AGPAT5	0.895789	0.0477943	1	Metabolism
path:hsa04961	Endocrine and other factor-regulated calcium reabsorption	2	578	47	7246	0.00346021	0.00648634	0.533461	2778;483	GNAS;ATP1B3	0.898771	0.0463508	1	Organismal Systems
path:hsa05221	Acute myeloid leukemia	3	578	66	7246	0.00519031	0.00910847	0.569833	8864;5296;6198	PER2;PIK3R2;RPS6KB1	0.906423	0.0426689	1	Human Diseases
path:hsa05224	Breast cancer	8	578	147	7246	0.0138408	0.0202871	0.682249	8312;1855;3280;3714;23401;1019;5296;6198	AXIN1;DVL1;HES1;JAG2;FRAT2;CDK4;PIK3R2;RPS6KB1	0.909454	0.0412195	1	Human Diseases
path:hsa04919	Thyroid hormone signaling pathway	6	578	116	7246	0.0103806	0.0160088	0.648431	6009;5214;483;2648;2308;5296	RHEB;PFKP;ATP1B3;KAT2A;FOXO1;PIK3R2	0.909945	0.0409847	1	Organismal Systems
path:hsa04068	FoxO signaling pathway	7	578	132	7246	0.0121107	0.0182169	0.664805	7874;894;3276;6648;2308;5296;1263	USP7;CCND2;PRMT1;SOD2;FOXO1;PIK3R2;PLK3	0.911166	0.0404024	1	Environmental Information Processing
path:hsa05030	Cocaine addiction	2	578	49	7246	0.00346021	0.00676235	0.511687	2778;8851	GNAS;CDK5R1	0.911424	0.0402797	1	Human Diseases
path:hsa05144	Malaria	2	578	49	7246	0.00346021	0.00676235	0.511687	975;3039	CD81;HBA1	0.911424	0.0402797	1	Human Diseases
path:hsa04664	Fc epsilon RI signaling pathway	3	578	67	7246	0.00519031	0.00924648	0.561328	5881;5296;9846	RAC3;PIK3R2;GAB2	0.911736	0.040131	1	Organismal Systems
path:hsa05142	Chagas disease (American trypanosomiasis)	5	578	101	7246	0.00865052	0.0139387	0.620611	2778;5520;3654;5296;3460	GNAS;PPP2R2A;IRAK1;PIK3R2;IFNGR2	0.914199	0.0389594	1	Human Diseases
path:hsa05225	Hepatocellular carcinoma	9	578	165	7246	0.0155709	0.0227712	0.6838	7296;8312;1855;4257;23401;1019;5296;6198;86	TXNRD1;AXIN1;DVL1;MGST1;FRAT2;CDK4;PIK3R2;RPS6KB1;ACTL6A	0.91881	0.0367744	1	Human Diseases
path:hsa04612	Antigen processing and presentation	3	578	69	7246	0.00519031	0.0095225	0.545058	10437;10197;3308	IFI30;PSME3;HSPA4	0.921547	0.0354825	1	Organismal Systems
path:hsa04210	Apoptosis	7	578	135	7246	0.0121107	0.018631	0.650032	142;1075;637;1965;54205;5296;27113	PARP1;CTSC;BID;EIF2S1;CYCS;PIK3R2;BBC3	0.922087	0.0352281	1	Cellular Processes
path:hsa00512	Mucin type O-glycan biosynthesis	1	578	31	7246	0.0017301	0.00427822	0.404398	9334	B4GALT5	0.924423	0.0341295	1	Metabolism
path:hsa04662	B cell receptor signaling pathway	3	578	70	7246	0.00519031	0.0096605	0.537271	975;5296;5881	CD81;PIK3R2;RAC3	0.92607	0.0333563	1	Organismal Systems
path:hsa04727	GABAergic synapse	4	578	88	7246	0.00692042	0.0121446	0.569833	92745;81539;2744;59345	SLC38A5;SLC38A1;GLS;GNB4	0.928777	0.0320885	1	Organismal Systems
path:hsa04136	Autophagy - other	1	578	32	7246	0.0017301	0.00441623	0.39176	55054	ATG16L1	0.930477	0.0312943	1	Cellular Processes
path:hsa04928	Parathyroid hormone synthesis, secretion and action	5	578	106	7246	0.00865052	0.0146288	0.591336	1594;5141;2778;4666;10672	CYP27B1;PDE4A;GNAS;NACA;GNA13	0.933151	0.0300479	1	Organismal Systems
path:hsa05143	African trypanosomiasis	1	578	34	7246	0.0017301	0.00469224	0.368716	3039	HBA1	0.941172	0.0263309	1	Human Diseases
path:hsa05020	Prion diseases	1	578	34	7246	0.0017301	0.00469224	0.368716	5621	PRNP	0.941172	0.0263309	1	Human Diseases
path:hsa00040	Pentose and glucuronate interconversions	1	578	34	7246	0.0017301	0.00469224	0.368716	10327	AKR1A1	0.941172	0.0263309	1	Metabolism
path:hsa04130	SNARE interactions in vesicular transport	1	578	34	7246	0.0017301	0.00469224	0.368716	2054	STX2	0.941172	0.0263309	1	Genetic Information Processing
path:hsa04918	Thyroid hormone synthesis	3	578	74	7246	0.00519031	0.0102125	0.50823	7184;2778;483	HSP90B1;GNAS;ATP1B3	0.941869	0.0260096	1	Organismal Systems
path:hsa05222	Small cell lung cancer	4	578	93	7246	0.00692042	0.0128347	0.539197	54205;1019;5296;9618	CYCS;CDK4;PIK3R2;TRAF4	0.945895	0.024157	1	Human Diseases
path:hsa04657	IL-17 signaling pathway	4	578	93	7246	0.00692042	0.0128347	0.539197	7184;51433;9618;8061	HSP90B1;ANAPC5;TRAF4;FOSL1	0.945895	0.024157	1	Organismal Systems
path:hsa05220	Chronic myeloid leukemia	3	578	76	7246	0.00519031	0.0104885	0.494855	1019;5296;9846	CDK4;PIK3R2;GAB2	0.948538	0.0229451	1	Human Diseases
path:hsa05340	Primary immunodeficiency	1	578	36	7246	0.0017301	0.00496826	0.348231	7374	UNG	0.950224	0.0221739	1	Human Diseases
path:hsa05213	Endometrial cancer	2	578	58	7246	0.00346021	0.00800442	0.432287	8312;5296	AXIN1;PIK3R2	0.952064	0.0213338	1	Human Diseases
path:hsa04217	Necroptosis	8	578	162	7246	0.0138408	0.0223572	0.619078	142;5478;292;637;192111;7416;293;3460	PARP1;PPIA;SLC25A5;BID;PGAM5;VDAC1;SLC25A6;IFNGR2	0.952443	0.0211611	1	Cellular Processes
path:hsa04713	Circadian entrainment	4	578	96	7246	0.00692042	0.0132487	0.522347	8864;2778;5187;59345	PER2;GNAS;PER1;GNB4	0.954271	0.0203284	1	Organismal Systems
path:hsa04022	cGMP-PKG signaling pathway	8	578	163	7246	0.0138408	0.0224952	0.61528	10105;292;483;6722;7416;3764;293;10672	PPIF;SLC25A5;ATP1B3;SRF;VDAC1;KCNJ8;SLC25A6;GNA13	0.954525	0.0202126	1	Environmental Information Processing
path:hsa04724	Glutamatergic synapse	5	578	114	7246	0.00865052	0.0157328	0.549839	2778;81539;2744;59345;57030	GNAS;SLC38A1;GLS;GNB4;SLC17A7	0.95579	0.0196375	1	Organismal Systems
path:hsa05160	Hepatitis C	6	578	131	7246	0.0103806	0.0180789	0.574183	10197;975;1965;5520;3646;5296	PSME3;CD81;EIF2S1;PPP2R2A;EIF3E;PIK3R2	0.956019	0.0195333	1	Human Diseases
path:hsa04730	Long-term depression	2	578	60	7246	0.00346021	0.00828043	0.417878	2778;10672	GNAS;GNA13	0.958286	0.018505	1	Organismal Systems
path:hsa04933	AGE-RAGE signaling pathway in diabetic complications	4	578	99	7246	0.00692042	0.0136627	0.506518	7422;2308;5296;1019	VEGFA;FOXO1;PIK3R2;CDK4	0.961438	0.0170787	1	Human Diseases
path:hsa04914	Progesterone-mediated oocyte maturation	4	578	99	7246	0.00692042	0.0136627	0.506518	993;4085;5296;51433	CDC25A;MAD2L1;PIK3R2;ANAPC5	0.961438	0.0170787	1	Organismal Systems
path:hsa04621	NOD-like receptor signaling pathway	8	578	167	7246	0.0138408	0.0230472	0.600543	24145;7205;8767;7295;55054;56919;10135;7416	PANX1;TRIP6;RIPK2;TXN;ATG16L1;DHX33;NAMPT;VDAC1	0.962065	0.0167956	1	Organismal Systems
path:hsa05203	Viral carcinogenesis	10	578	200	7246	0.017301	0.0276014	0.626817	7531;7874;894;5902;6722;2648;7532;9093;1019;5296	YWHAE;USP7;CCND2;RANBP1;SRF;KAT2A;YWHAG;DNAJA3;CDK4;PIK3R2	0.963617	0.0160954	1	Human Diseases
path:hsa05033	Nicotine addiction	1	578	40	7246	0.0017301	0.00552029	0.313408	57030	SLC17A7	0.964369	0.0157566	1	Human Diseases
path:hsa05418	Fluid shear stress and atherosclerosis	6	578	136	7246	0.0103806	0.018769	0.553073	7184;7422;4257;7295;5881;5296	HSP90B1;VEGFA;MGST1;TXN;RAC3;PIK3R2	0.96579	0.0151174	1	Human Diseases
path:hsa04721	Synaptic vesicle cycle	2	578	63	7246	0.00346021	0.00869445	0.397979	2054;57030	STX2;SLC17A7	0.96619	0.0149377	1	Organismal Systems
path:hsa04146	Peroxisome	3	578	83	7246	0.00519031	0.0114546	0.45312	6648;390916;5830	SOD2;NUDT19;PEX5	0.966674	0.0147199	1	Cellular Processes
path:hsa04975	Fat digestion and absorption	1	578	41	7246	0.0017301	0.00565829	0.305764	2806	GOT2	0.967227	0.0144714	1	Organismal Systems
path:hsa04940	Type I diabetes mellitus	1	578	41	7246	0.0017301	0.00565829	0.305764	3329	HSPD1	0.967227	0.0144714	1	Human Diseases
path:hsa04371	Apelin signaling pathway	6	578	137	7246	0.0103806	0.018907	0.549036	6194;22800;7019;59345;6198;10672	RPS6;RRAS2;TFAM;GNB4;RPS6KB1;GNA13	0.967488	0.0143542	1	Environmental Information Processing
path:hsa04390	Hippo signaling pathway	7	578	154	7246	0.0121107	0.0212531	0.569833	7531;8312;894;7532;5520;1855;27113	YWHAE;AXIN1;CCND2;YWHAG;PPP2R2A;DVL1;BBC3	0.967749	0.0142374	1	Environmental Information Processing
path:hsa05131	Shigellosis	2	578	65	7246	0.00346021	0.00897047	0.385733	8767;5216	RIPK2;PFN1	0.970636	0.0129434	1	Human Diseases
path:hsa04550	Signaling pathways regulating pluripotency of stem cells	6	578	139	7246	0.0103806	0.019183	0.541137	8312;1855;5978;55183;6929;5296	AXIN1;DVL1;REST;RIF1;TCF3;PIK3R2	0.970656	0.0129346	1	Cellular Processes
path:hsa05223	Non-small cell lung cancer	2	578	66	7246	0.00346021	0.00910847	0.379889	1019;5296	CDK4;PIK3R2	0.972643	0.0120465	1	Human Diseases
path:hsa04142	Lysosome	5	578	123	7246	0.00865052	0.0169749	0.509607	55353;10947;4074;1075;1176	LAPTM4B;AP3M2;M6PR;CTSC;AP3S1	0.972751	0.0119982	1	Cellular Processes
path:hsa05163	Human cytomegalovirus infection	11	578	223	7246	0.0190311	0.0307756	0.618384	6009;6198;7422;1019;637;2778;5881;59345;54205;5296;10672	RHEB;RPS6KB1;VEGFA;CDK4;BID;GNAS;RAC3;GNB4;CYCS;PIK3R2;GNA13	0.973128	0.0118299	1	Human Diseases
path:hsa04723	Retrograde endocannabinoid signaling	6	578	141	7246	0.0103806	0.019459	0.533461	4725;4708;59345;4706;4731;57030	NDUFS5;NDUFB2;GNB4;NDUFAB1;NDUFV3;SLC17A7	0.973538	0.011647	1	Organismal Systems
path:hsa05152	Tuberculosis	8	578	175	7246	0.0138408	0.0241513	0.573089	1263;8767;1594;3329;637;3654;54205;3460	PLK3;RIPK2;CYP27B1;HSPD1;BID;IRAK1;CYCS;IFNGR2	0.973865	0.0115013	1	Human Diseases
path:hsa03022	Basal transcription factors	1	578	44	7246	0.0017301	0.00607232	0.284917	6875	TAF4B	0.9745	0.0112183	1	Genetic Information Processing
path:hsa05211	Renal cell carcinoma	2	578	69	7246	0.00346021	0.0095225	0.363372	7422;5296	VEGFA;PIK3R2	0.9779	0.00970534	1	Human Diseases
path:hsa04672	Intestinal immune network for IgA production	1	578	46	7246	0.0017301	0.00634833	0.272529	3601	IL15RA	0.978429	0.00947075	1	Organismal Systems
path:hsa04974	Protein digestion and absorption	3	578	90	7246	0.00519031	0.0124206	0.417878	8645;6520;483	KCNK5;SLC3A2;ATP1B3	0.978658	0.00936893	1	Organismal Systems
path:hsa04666	Fc gamma R-mediated phagocytosis	3	578	90	7246	0.00519031	0.0124206	0.417878	5296;9846;6198	PIK3R2;GAB2;RPS6KB1	0.978658	0.00936893	1	Organismal Systems
path:hsa04917	Prolactin signaling pathway	2	578	70	7246	0.00346021	0.0096605	0.358181	894;5296	CCND2;PIK3R2	0.979425	0.00902885	1	Organismal Systems
path:hsa05140	Leishmaniasis	2	578	70	7246	0.00346021	0.0096605	0.358181	3654;3460	IRAK1;IFNGR2	0.979425	0.00902885	1	Human Diseases
path:hsa05032	Morphine addiction	3	578	91	7246	0.00519031	0.0125587	0.413286	2778;5141;59345	GNAS;PDE4A;GNB4	0.979991	0.00877778	1	Human Diseases
path:hsa00600	Sphingolipid metabolism	1	578	47	7246	0.0017301	0.00648634	0.26673	8560	DEGS1	0.980161	0.00870279	1	Metabolism
path:hsa05214	Glioma	2	578	71	7246	0.00346021	0.00979851	0.353136	1019;5296	CDK4;PIK3R2	0.980847	0.0083986	1	Human Diseases
path:hsa04976	Bile secretion	2	578	71	7246	0.00346021	0.00979851	0.353136	2778;483	GNAS;ATP1B3	0.980847	0.0083986	1	Organismal Systems
path:hsa05145	Toxoplasmosis	4	578	111	7246	0.00692042	0.0153188	0.45176	3654;54205;3460;10105	IRAK1;CYCS;IFNGR2;PPIF	0.980904	0.00837361	1	Human Diseases
path:hsa05218	Melanoma	2	578	72	7246	0.00346021	0.00993652	0.348231	1019;5296	CDK4;PIK3R2	0.982174	0.00781148	1	Human Diseases
path:hsa04064	NF-kappa B signaling pathway	3	578	93	7246	0.00519031	0.0128347	0.404398	3654;142;1457	IRAK1;PARP1;CSNK2A1	0.982423	0.00770145	1	Environmental Information Processing
path:hsa04913	Ovarian steroidogenesis	1	578	49	7246	0.0017301	0.00676235	0.255844	2778	GNAS	0.983219	0.0073499	1	Organismal Systems
path:hsa05202	Transcriptional misregulation in cancer	8	578	185	7246	0.0138408	0.0255313	0.542112	7490;894;6495;4298;8864;6929;2308;3087	WT1;CCND2;SIX1;MLLT1;PER2;TCF3;FOXO1;HHEX	0.983882	0.00705678	1	Human Diseases
path:hsa03320	PPAR signaling pathway	2	578	74	7246	0.00346021	0.0102125	0.33882	2171;6319	FABP5;SCD	0.984566	0.00675529	1	Organismal Systems
path:hsa05110	Vibrio cholerae infection	1	578	50	7246	0.0017301	0.00690036	0.250727	2778	GNAS	0.984566	0.00675501	1	Human Diseases
path:hsa04979	Cholesterol metabolism	1	578	50	7246	0.0017301	0.00690036	0.250727	7416	VDAC1	0.984566	0.00675501	1	Organismal Systems
path:hsa05164	Influenza A	7	578	169	7246	0.0121107	0.0233232	0.519256	29107;1965;293;54205;7416;5296;3460	NXT1;EIF2S1;SLC25A6;CYCS;VDAC1;PIK3R2;IFNGR2	0.984789	0.00665684	1	Human Diseases
path:hsa04971	Gastric acid secretion	2	578	75	7246	0.00346021	0.0103505	0.334302	2778;483	GNAS;ATP1B3	0.985642	0.006281	1	Organismal Systems
path:hsa05215	Prostate cancer	3	578	97	7246	0.00519031	0.0133867	0.387722	7184;2308;5296	HSP90B1;FOXO1;PIK3R2	0.986466	0.00591771	1	Human Diseases
path:hsa05130	Pathogenic Escherichia coli infection	1	578	55	7246	0.0017301	0.00759039	0.227933	4691	NCL	0.989847	0.00443192	1	Human Diseases
path:hsa04114	Oocyte meiosis	4	578	124	7246	0.00692042	0.0171129	0.404398	7531;7532;51433;4085	YWHAE;YWHAG;ANAPC5;MAD2L1	0.99137	0.00376438	1	Cellular Processes
path:hsa04625	C-type lectin receptor signaling pathway	3	578	104	7246	0.00519031	0.0143527	0.361625	5296;1263;22800	PIK3R2;PLK3;RRAS2	0.991492	0.00371072	1	Organismal Systems
path:hsa05169	Epstein-Barr virus infection	8	578	198	7246	0.0138408	0.0273254	0.506518	7874;894;1019;637;3280;3654;54205;5296	USP7;CCND2;CDK4;BID;HES1;IRAK1;CYCS;PIK3R2	0.99163	0.00365051	1	Human Diseases
path:hsa04380	Osteoclast differentiation	4	578	125	7246	0.00692042	0.0172509	0.401163	8061;5296;3460;9846	FOSL1;PIK3R2;IFNGR2;GAB2	0.991891	0.00353593	1	Organismal Systems
path:hsa05132	Salmonella infection	2	578	84	7246	0.00346021	0.0115926	0.298484	3460;5216	IFNGR2;PFN1	0.992553	0.00324643	1	Human Diseases
path:hsa04650	Natural killer cell mediated cytotoxicity	4	578	127	7246	0.00692042	0.0175269	0.394845	5881;5296;3460;637	RAC3;PIK3R2;IFNGR2;BID	0.992845	0.00311836	1	Organismal Systems
path:hsa04911	Insulin secretion	2	578	85	7246	0.00346021	0.0117306	0.294973	2778;483	GNAS;ATP1B3	0.993081	0.00301532	1	Organismal Systems
path:hsa04012	ErbB signaling pathway	2	578	85	7246	0.00346021	0.0117306	0.294973	5296;6198	PIK3R2;RPS6KB1	0.993081	0.00301532	1	Environmental Information Processing
path:hsa05226	Gastric cancer	5	578	148	7246	0.00865052	0.0204251	0.423525	5296;8312;23401;1855;6198	PIK3R2;AXIN1;FRAT2;DVL1;RPS6KB1	0.99349	0.00283638	1	Human Diseases
path:hsa04926	Relaxin signaling pathway	4	578	130	7246	0.00692042	0.0179409	0.385733	2778;5296;7422;59345	GNAS;PIK3R2;VEGFA;GNB4	0.994078	0.00257973	1	Organismal Systems
path:hsa04540	Gap junction	2	578	88	7246	0.00346021	0.0121446	0.284917	2778;2697	GNAS;GJA1	0.994455	0.00241465	1	Cellular Processes
path:hsa05321	Inflammatory bowel disease (IBD)	1	578	63	7246	0.0017301	0.00869445	0.198989	3460	IFNGR2	0.994808	0.00226065	1	Human Diseases
path:hsa04658	Th1 and Th2 cell differentiation	2	578	90	7246	0.00346021	0.0124206	0.278585	3714;3460	JAG2;IFNGR2	0.995219	0.00208123	1	Organismal Systems
path:hsa04970	Salivary secretion	2	578	90	7246	0.00346021	0.0124206	0.278585	2778;483	GNAS;ATP1B3	0.995219	0.00208123	1	Organismal Systems
path:hsa04927	Cortisol synthesis and secretion	1	578	64	7246	0.0017301	0.00883246	0.19588	2778	GNAS	0.995226	0.00207831	1	Organismal Systems
path:hsa04934	Cushing syndrome	5	578	154	7246	0.00865052	0.0212531	0.407024	11091;8312;2778;1019;1855	WDR5;AXIN1;GNAS;CDK4;DVL1	0.995458	0.00197707	1	Human Diseases
path:hsa04924	Renin secretion	1	578	65	7246	0.0017301	0.00897047	0.192867	2778	GNAS	0.99561	0.00191068	1	Organismal Systems
path:hsa05170	Human immunodeficiency virus 1 infection	8	578	211	7246	0.0138408	0.0291195	0.475311	637;5881;59345;3654;54205;5296;6198;8451	BID;RAC3;GNB4;IRAK1;CYCS;PIK3R2;RPS6KB1;CUL4A	0.995771	0.00184058	1	Human Diseases
path:hsa04915	Estrogen signaling pathway	4	578	136	7246	0.00692042	0.018769	0.368716	7184;2778;5296;2288	HSP90B1;GNAS;PIK3R2;FKBP4	0.995959	0.00175865	1	Organismal Systems
path:hsa05200	Pathways in cancer	27	578	523	7246	0.0467128	0.0721778	0.647191	894;54205;27113;9618;7184;26060;4257;2778;5881;5296;6198;3460;7296;7422;374654;3280;23401;3601;59345;2308;10672;8312;637;5900;3714;1019;1855	CCND2;CYCS;BBC3;TRAF4;HSP90B1;APPL1;MGST1;GNAS;RAC3;PIK3R2;RPS6KB1;IFNGR2;TXNRD1;VEGFA;KIF7;HES1;FRAT2;IL15RA;GNB4;FOXO1;GNA13;AXIN1;BID;RALGDS;JAG2;CDK4;DVL1	0.996371	0.00157914	1	Human Diseases
path:hsa05120	Epithelial cell signaling in Helicobacter pylori infection	1	578	68	7246	0.0017301	0.00938449	0.184358	6868	ADAM17	0.996587	0.00148466	1	Human Diseases
path:hsa00982	Drug metabolism - cytochrome P450	1	578	68	7246	0.0017301	0.00938449	0.184358	4257	MGST1	0.996587	0.00148466	1	Metabolism
path:hsa05031	Amphetamine addiction	1	578	68	7246	0.0017301	0.00938449	0.184358	2778	GNAS	0.996587	0.00148466	1	Human Diseases
path:hsa05146	Amoebiasis	2	578	95	7246	0.00346021	0.0131107	0.263923	2778;5296	GNAS;PIK3R2	0.996706	0.00143306	1	Human Diseases
path:hsa05205	Proteoglycans in cancer	7	578	198	7246	0.0121107	0.0273254	0.443204	7422;6194;1975;22800;7023;5296;6198	VEGFA;RPS6;EIF4B;RRAS2;TFAP4;PIK3R2;RPS6KB1	0.996823	0.00138186	1	Human Diseases
path:hsa04920	Adipocytokine signaling pathway	1	578	69	7246	0.0017301	0.0095225	0.181686	10645	CAMKK2	0.996862	0.00136492	1	Organismal Systems
path:hsa04925	Aldosterone synthesis and secretion	2	578	96	7246	0.00346021	0.0132487	0.261174	2778;483	GNAS;ATP1B3	0.996943	0.00132963	1	Organismal Systems
path:hsa05034	Alcoholism	6	578	180	7246	0.0103806	0.0248413	0.417878	84254;2778;10645;2030;59345;136	CAMKK1;GNAS;CAMKK2;SLC29A1;GNB4;ADORA2B	0.996964	0.00132062	1	Human Diseases
path:hsa04020	Calcium signaling pathway	6	578	182	7246	0.0103806	0.0251173	0.413286	10105;292;2778;7416;293;136	PPIF;SLC25A5;GNAS;VDAC1;SLC25A6;ADORA2B	0.997301	0.00117383	1	Environmental Information Processing
path:hsa04972	Pancreatic secretion	2	578	98	7246	0.00346021	0.0135247	0.255844	2778;483	GNAS;ATP1B3	0.997369	0.00114432	1	Organismal Systems
path:hsa04750	Inflammatory mediator regulation of TRP channels	2	578	99	7246	0.00346021	0.0136627	0.253259	2778;5296	GNAS;PIK3R2	0.997559	0.00106145	1	Organismal Systems
path:hsa00980	Metabolism of xenobiotics by cytochrome P450	1	578	72	7246	0.0017301	0.00993652	0.174116	4257	MGST1	0.997561	0.00106059	1	Metabolism
path:hsa05412	Arrhythmogenic right ventricular cardiomyopathy (ARVC)	1	578	72	7246	0.0017301	0.00993652	0.174116	2697	GJA1	0.997561	0.00106059	1	Human Diseases
path:hsa04611	Platelet activation	3	578	123	7246	0.00519031	0.0169749	0.305764	2778;5296;10672	GNAS;PIK3R2;GNA13	0.997674	0.00101121	1	Organismal Systems
path:hsa05167	Kaposi sarcoma-associated herpesvirus infection	6	578	186	7246	0.0103806	0.0256693	0.404398	7422;1019;637;59345;54205;5296	VEGFA;CDK4;BID;GNB4;CYCS;PIK3R2	0.99787	0.000925871	1	Human Diseases
path:hsa04660	T cell receptor signaling pathway	2	578	101	7246	0.00346021	0.0139387	0.248244	1019;5296	CDK4;PIK3R2	0.9979	0.000913042	1	Organismal Systems
path:hsa04916	Melanogenesis	2	578	101	7246	0.00346021	0.0139387	0.248244	2778;1855	GNAS;DVL1	0.9979	0.000913042	1	Organismal Systems
path:hsa05100	Bacterial invasion of epithelial cells	1	578	74	7246	0.0017301	0.0102125	0.16941	5296	PIK3R2	0.997938	0.00089639	1	Human Diseases
path:hsa04015	Rap1 signaling pathway	7	578	206	7246	0.0121107	0.0284295	0.425992	7422;2778;5900;5881;5296;136;5216	VEGFA;GNAS;RALGDS;RAC3;PIK3R2;ADORA2B;PFN1	0.997984	0.000876576	1	Environmental Information Processing
path:hsa04620	Toll-like receptor signaling pathway	2	578	102	7246	0.00346021	0.0140767	0.24581	3654;5296	IRAK1;PIK3R2	0.998052	0.000846701	1	Organismal Systems
path:hsa05133	Pertussis	1	578	76	7246	0.0017301	0.0104885	0.164952	3654	IRAK1	0.998257	0.0007576	1	Human Diseases
path:hsa04530	Tight junction	5	578	170	7246	0.00865052	0.0234612	0.368716	57180;5520;8531;3308;1019	ACTR3B;PPP2R2A;YBX3;HSPA4;CDK4	0.998305	0.000736662	1	Cellular Processes
path:hsa04151	PI3K-Akt signaling pathway	15	578	353	7246	0.0259516	0.0487165	0.532705	7184;7531;6009;7422;6194;894;1975;1977;11140;7532;5520;59345;1019;5296;6198	HSP90B1;YWHAE;RHEB;VEGFA;RPS6;CCND2;EIF4B;EIF4E;CDC37;YWHAG;PPP2R2A;GNB4;CDK4;PIK3R2;RPS6KB1	0.998516	0.000644861	1	Environmental Information Processing
path:hsa04610	Complement and coagulation cascades	1	578	79	7246	0.0017301	0.0109026	0.158688	1604	CD55	0.998646	0.000588618	1	Organismal Systems
path:hsa04014	Ras signaling pathway	8	578	232	7246	0.0138408	0.0320177	0.432287	7422;9846;22800;5900;5881;59345;5296;2114	VEGFA;GAB2;RRAS2;RALGDS;RAC3;GNB4;PIK3R2;ETS2	0.998667	0.000579431	1	Environmental Information Processing
path:hsa04728	Dopaminergic synapse	3	578	131	7246	0.00519031	0.0180789	0.287092	2778;5520;59345	GNAS;PPP2R2A;GNB4	0.998671	0.000577398	1	Organismal Systems
path:hsa04270	Vascular smooth muscle contraction	3	578	131	7246	0.00519031	0.0180789	0.287092	2778;10672;136	GNAS;GNA13;ADORA2B	0.998671	0.000577398	1	Organismal Systems
path:hsa05165	Human papillomavirus infection	14	578	339	7246	0.0242215	0.0467844	0.517725	6009;5663;8312;7422;894;1855;3280;2778;5520;55502;1019;2308;5296;6198	RHEB;PSEN1;AXIN1;VEGFA;CCND2;DVL1;HES1;GNAS;PPP2R2A;HES6;CDK4;FOXO1;PIK3R2;RPS6KB1	0.99871	0.000560619	1	Human Diseases
path:hsa05204	Chemical carcinogenesis	1	578	80	7246	0.0017301	0.0110406	0.156704	4257	MGST1	0.998755	0.000541118	1	Human Diseases
path:hsa04668	TNF signaling pathway	2	578	110	7246	0.00346021	0.0151808	0.227933	5296;192111	PIK3R2;PGAM5	0.998937	0.000461698	1	Environmental Information Processing
path:hsa04742	Taste transduction	1	578	82	7246	0.0017301	0.0113166	0.152882	8645	KCNK5	0.998948	0.000457297	1	Organismal Systems
path:hsa04024	cAMP signaling pathway	6	578	199	7246	0.0103806	0.0274634	0.37798	5141;483;22800;2778;5881;5296	PDE4A;ATP1B3;RRAS2;GNAS;RAC3;PIK3R2	0.999029	0.000422098	1	Environmental Information Processing
path:hsa04725	Cholinergic synapse	2	578	112	7246	0.00346021	0.0154568	0.223863	5296;59345	PIK3R2;GNB4	0.999088	0.000396436	1	Organismal Systems
path:hsa04726	Serotonergic synapse	2	578	113	7246	0.00346021	0.0155948	0.221882	2778;59345	GNAS;GNB4	0.999155	0.000367309	1	Organismal Systems
path:hsa05323	Rheumatoid arthritis	1	578	86	7246	0.0017301	0.0118686	0.145771	7422	VEGFA	0.999248	0.000326562	1	Human Diseases
path:hsa04630	Jak-STAT signaling pathway	4	578	162	7246	0.00692042	0.0223572	0.309539	894;3460;5296;3601	CCND2;IFNGR2;PIK3R2;IL15RA	0.999271	0.00031671	1	Environmental Information Processing
path:hsa05414	Dilated cardiomyopathy (DCM)	1	578	89	7246	0.0017301	0.0122826	0.140858	2778	GNAS	0.999416	0.000253658	1	Human Diseases
path:hsa05161	Hepatitis B	3	578	143	7246	0.00519031	0.019735	0.263	54205;1019;5296	CYCS;CDK4;PIK3R2	0.999434	0.000246016	1	Human Diseases
path:hsa04261	Adrenergic signaling in cardiomyocytes	3	578	144	7246	0.00519031	0.019873	0.261174	2778;5520;483	GNAS;PPP2R2A;ATP1B3	0.999473	0.000228988	1	Organismal Systems
path:hsa04912	GnRH signaling pathway	1	578	93	7246	0.0017301	0.0128347	0.134799	2778	GNAS	0.999583	0.00018109	1	Organismal Systems
path:hsa04810	Regulation of actin cytoskeleton	6	578	213	7246	0.0103806	0.0293955	0.353136	22800;5881;5296;8396;10672;5216	RRAS2;RAC3;PIK3R2;PIP4K2B;GNA13;PFN1	0.999592	0.000177087	1	Cellular Processes
path:hsa04640	Hematopoietic cell lineage	1	578	94	7246	0.0017301	0.0129727	0.133365	1604	CD55	0.999617	0.000166454	1	Organismal Systems
path:hsa04921	Oxytocin signaling pathway	3	578	152	7246	0.00519031	0.0209771	0.247428	2778;10645;1938	GNAS;CAMKK2;EEF2	0.999704	0.000128584	1	Organismal Systems
path:hsa05322	Systemic lupus erythematosus	2	578	130	7246	0.00346021	0.0179409	0.192867	6741;6632	SSB;SNRPD1	0.999771	9.93035e-05	1	Human Diseases
path:hsa04659	Th17 cell differentiation	1	578	105	7246	0.0017301	0.0144908	0.119394	3460	IFNGR2	0.999848	6.58226e-05	1	Organismal Systems
path:hsa04670	Leukocyte transendothelial migration	1	578	112	7246	0.0017301	0.0154568	0.111932	5296	PIK3R2	0.999916	3.64461e-05	1	Organismal Systems
path:hsa04510	Focal adhesion	4	578	199	7246	0.00692042	0.0274634	0.251987	7422;5881;894;5296	VEGFA;RAC3;CCND2;PIK3R2	0.999944	2.44103e-05	1	Cellular Processes
path:hsa04360	Axon guidance	3	578	175	7246	0.00519031	0.0241513	0.214909	5881;5296;5163	RAC3;PIK3R2;PDK1	0.999945	2.37663e-05	1	Organismal Systems
path:hsa04010	MAPK signaling pathway	8	578	295	7246	0.0138408	0.0407121	0.339968	7422;8550;22800;6722;5881;1849;3654;1845	VEGFA;MAPKAPK5;RRAS2;SRF;RAC3;DUSP7;IRAK1;DUSP3	0.999969	1.33434e-05	1	Environmental Information Processing
path:hsa04145	Phagosome	1	578	148	7246	0.0017301	0.0204251	0.0847049	4074	M6PR	0.999996	1.72684e-06	1	Cellular Processes
path:hsa04062	Chemokine signaling pathway	2	578	187	7246	0.00346021	0.0258073	0.134078	5296;59345	PIK3R2;GNB4	0.999997	1.10135e-06	1	Organismal Systems
path:hsa04144	Endocytosis	3	578	244	7246	0.00519031	0.0336738	0.154135	116988;51324;26056	AGAP3;SPG21;RAB11FIP5	1	1.23028e-07	1	Cellular Processes
path:hsa04060	Cytokine-cytokine receptor interaction	3	578	292	7246	0.00519031	0.0402981	0.128798	27242;3460;3601	TNFRSF21;IFNGR2;IL15RA	1	2.78471e-09	1	Environmental Information Processing
path:hsa04080	Neuroactive ligand-receptor interaction	3	578	305	7246	0.00519031	0.0420922	0.123308	136;51083;5032	ADORA2B;GAL;P2RY11	1	9.82203e-10	1	Environmental Information Processing
