# Supplementary material for: Matrine, a potential c-Myc inhibitor, suppresses ribosome biogenesis and nucleotide metabolism in myeloid leukemia
Source: Front Pharmacol. 2022 Oct 21;13:1027441. doi: 10.3389/fphar.2022.1027441 (PMC9634663; doi:10.3389/fphar.2022.1027441)
Supplement: Supplementary file 4 [file DataSheet4.xlsx]

## Sheet: U937_Pathway and genes
All mRNA		Apoptosis		Protein processing		Ubiquitin mediated proteolysis		Cell cycle		Pyrimidine metabolism		RNA transport		Purine metabolism		Spliceosome		Ribosome		Ribosome biogenesis
GeneSymbol	log2FC	GeneSymbol	log2FC	GeneSymbol	log2FC	GeneSymbol	log2FC	GeneSymbol	log2FC	GeneSymbol	log2FC	GeneSymbol	log2FC	GeneSymbol	log2FC	GeneSymbol	log2FC	GeneSymbol	log2FC	GeneSymbol	log2FC
MYC	-2.34199	CAPN2	-0.012514	CAPN2	-0.012514	CUL4A	-0.496024	ORC3	-0.383244	POLR2E	-0.608508	PABPC4	-0.519491	PRPS2	-0.640206	SF3B1	-0.138486	RPS6	-0.178133	LSG1	-0.370425
HSPA8	-1.55419	APAF1	0.195626	SEC62	0.0563315	FBXW8	0.185132	E2F4	-0.42475	ENTPD4	0.419038	EIF4E	-0.780811	POLR2E	-0.608508	PPIE	-0.368878	MRPL12	-1.09182	XPO1	-0.617718
ASAH1	1.767	PIK3CA	0.228139	UBXN6	0.058027	RHOBTB1	0.323131	SKP1	-0.310783	POLR3D	-0.563416	PAIP1	-0.134235	PGM1	-0.0701289	DHX15	-0.530985	RPS2	-0.425099	MDN1	-1.04086
GPNMB	1.87833	MAPK8	-0.0840553	EDEM2	0.629266	MAP3K1	0.216627	CDK2	-0.122622	DCK	-0.0782417	CASC3	-0.0870057	ENTPD4	0.419038	SNRPG	-0.558327	RPL18	-0.385349	NXT2	-0.288335
FDPS	1.95575	TNF	-0.758515	MAPK8	-0.0840553	SYVN1	0.547813	CDC25B	0.00936933	ENTPD5	0.0470678	EIF3F	-0.23885	POLR3D	-0.563416	SMNDC1	-0.505794	MRPL4	-1.0106	EIF6	-0.490732
CD82	1.98716	NFKBIA	0.180245	UGGT2	-0.319791	TRIM37	0.12266	CCNE2	0.284456	UPP1	0.819509	TGS1	-0.867409	DCK	-0.0782417	LSM7	-0.573246	MRPS17	-0.848543	IMP4	-1.05216
FADS1	2.11034	CASP2	0.0848709	MBTPS2	0.1298	UBE2L6	0.282133	CCNH	-0.719107	DUT	-0.288758	POP4	-0.427238	ENTPD5	0.0470678	DDX39B	0.168762	RPS14	-0.194094	CSNK2A3	-0.709795
FDFT1	2.11448	ACTG1	-0.0998251	SEC63	-0.135255	SKP1	-0.310783	SKP2	-0.689553	PNPT1	-1.19487	ELAC2	-0.769841	PNPT1	-1.19487	PPIL1	-0.722766	RPS5	-0.472695	NOP56	-0.952961
DHCR24	2.13966	PDPK1	0.376172	P4HB	-0.172504	WWP2	0.282432	EP300	0.101038	POLR3G	-2.28573	NUP35	-1.15767	POLR3G	-2.28573	SNRNP40	-0.476367	RPL9	-0.447239	IMP3	-0.751718
LDLR	2.32726	MAPK9	0.0987046	SYVN1	0.547813	PPIL2	0.160061	MCM6	-0.519462	POLR3H	-0.744846	DDX39B	0.168762	ITPA	-0.55297	SNRPC	-0.822973	RPS3	-0.0267482	NOL6	-0.862913
CHI3L1	2.44808	CTSB	0.256699	SEL1L	0.131805	SKP2	-0.689553	CDKN2B	1.62669	UCKL1	-0.316722	RPP30	-0.402443	POLR3H	-0.744846	SF3A2	-0.248612	RPS8	-0.18952	UTP14C	-0.0893022
ACAT2	2.46243	AKT2	-0.154536	RNF5	-0.00720597	ERCC8	-0.0808319	BUB1	-0.447935	CTPS1	-0.768201	RPP38	-0.608347	POLD1	-0.591737	LSM5	-0.536148	MRPL36	-0.88288	POP4	-0.427238
SQLE	2.4674	ITPR1	0.118223	SKP1	-0.310783	BIRC6	-0.462408	CDKN1A	2.42694	POLD1	-0.591737	EIF3J	-0.91017	NT5C2	0.285595	ALYREF	-0.51375	RPS12	-0.177777	RIOK1	-1.06029
FADS2	2.4884	CTSS	0.843202	MAPK9	0.0987046	PML	0.419758	STAG1	-0.256007	UCK2	-0.37267	EIF5	-0.249794	CANT1	-0.243078	WBP11	-0.668221	RPL36AL	-0.31051	RPP25	-0.533287
SCD	2.51958	NFKB1	-0.222951	SSR1	-0.190601	NEDD4	0.0199476	HDAC1	-0.103297	NT5C2	0.285595	NUP160	-0.533122	POLR2F	-0.804448	SRSF7	-0.440622	RPL12	-0.233462	RPP25L	-0.488709
DHCR7	2.58171	GADD45B	0.286697	DNAJB2	0.846922	UBE2B	0.318202	ATR	-0.790974	CANT1	-0.243078	ALYREF	-0.51375	ATIC	-0.646925	SNW1	-0.236862	RPLP2	-0.268414	REXO1	-0.33949
INSIG1	2.64937	GADD45A	-0.799372	ATF6B	0.414591	UBE2G1	-0.670499	GADD45B	0.286697	POLR2F	-0.804448	RAN	-0.766737	NUDT5	-0.292864	SF3B5	-0.792785	RPL23	-0.584315	XRN2	-0.200439
MVK	2.759	BAD	-0.191358	RRBP1	0.665248	DET1	-0.0867515	GADD45A	-0.799372	POLE4	-0.282182	FXR2	0.151833	POLE4	-0.282182	PRPF31	-0.763923	MRPL21	-1.0652	NVL	-0.59423
IDI1	2.84849	FAS	0.111749	PRKCSH	0.357365	ANAPC10	-0.147567	ANAPC10	-0.147567	POLR2C	-0.522867	EIF2B4	-0.237557	ADSL	-0.796461	CHERP	-0.486116	MRPS18A	-0.619597	GTPBP4	-0.990647
TNFRSF14	2.85945	ITPR3	0.0389947	MAN1A2	0.020481	UBE2Q1	-0.00241572	CDKN2A	-0.191866	POLE2	-0.945173	THOC7	-0.395929	POLR2C	-0.522867	SNRNP70	0.0242497	MRPL24	-0.926248	POP5	-0.0361896
HMGCR	2.88273	TUBA4A	-0.593702	DNAJB12	0.063229	CDC27	-0.385916	GSK3B	0.311469	POLR3C	-0.211629	EIF3G	-0.601399	IMPDH2	-0.674449	DHX16	-0.401002	RPL21	-0.716911	RPP30	-0.402443
LSS	3.09396	BAX	-0.251844	UBE2G1	-0.670499	FBXW11	-0.236873	CDC27	-0.385916	UMPS	-1.13565	EEF1A1	0.0432079	POLE2	-0.945173	SRSF6	0.15931	MRPS12	-0.935113	TCOF1	-1.36754
MS4A7	3.55466	DIABLO	-0.167289	TXNDC5	-1.12516	UBE2D4	0.195625	ORC6	-0.330698	POLR2K	0.0465284	NUP153	-0.734145	PDE8A	0.0725682	BUD31	-0.0558194	RPL7	-0.367102	RPP38	-0.608347
ACSS2	3.55748	MAP3K14	0.114179	NFE2L2	0.115011	FBXW7	-0.425696	MAD2L2	-0.0838626	POLR1E	-1.36976	SRRM1	-0.315639	POLR3C	-0.211629	CDC40	-0.0489191	MRPL11	-0.604085	GNL3	-0.83808
MVD	3.58035	CTSC	-0.451708	FBXO6	0.181722	HERC3	0.226277	SMC1A	-0.158286	ENTPD6	-0.304668	EIF2S2	-0.283904	POLR2K	0.0465284	AQR	-0.554489	RPS18	-0.171085	RBM28	-0.787421
TUBA1A	3.66021	TUBA3D	-0.392912	DNAJA1	-1.11365	WWP1	-0.0432861	YWHAB	-0.148858	POLR3GL	0.499187	EIF3A	-0.410035	PDE4B	-1.22272	DDX42	-0.203616	RPL31	-0.099345	POP1	-1.46565
MSMO1	4.04047	CAPN1	0.578264	HSP90AB1	-1.09796	CBLB	1.32619	ANAPC7	-0.32215	NT5C3A	-0.531488	NXF1	0.328632	POLR1E	-1.36976	DHX38	-0.232052	RPS23	-0.250714	SBDS	-0.614145
HMGCS1	4.19689	CHUK	-0.347495	MAN1B1	0.212475	CUL5	-0.31113	SMC1B	0.0153097	CTPS2	-0.193904	NMD3	-0.94377	ADCY9	-0.134177	PQBP1	-0.061348	MRPL34	-0.11145	DROSHA	-0.199772
NEU1	1.72951	MCL1	-0.24042	VCP	-0.302032	ANAPC7	-0.32215	CDK7	-0.0385168	PNP	-0.466572	RNPS1	-0.352366	ENTPD6	-0.304668	U2AF1	-0.524756	RPL32	-0.236369	DKC1	-0.882758
FKBP4	-1.53341	TRAF2	-0.496463	UBE2D4	0.195625	KLHL9	-0.0473006	MDM2	-0.344434	NME7	-0.794028	NUP133	-0.571874	POLR3GL	0.499187	PRPF8	-0.272385	RPS27	0.0863523	PWP2	-1.20558
TPSAB1	1.89346	LMNB1	-0.26317	DDOST	0.00984144	BRCA1	-0.468001	ESPL1	0.13002	PRIM2	-0.42509	ELAC1	-0.0803546	NT5C3A	-0.531488	TXNL4A	-0.530636	MRPL9	-0.533036	RAN	-0.766737
SREBF2	1.42979	RELA	0.103779	DNAJC5	0.17489	MDM2	-0.344434	SMC3	-0.373839	POLR2D	-0.703812	NXT1	-0.839746	PNP	-0.466572	SNRPB2	-0.335516	UBA52	-0.27934	CSNK2B	-0.159058
HSPD1	-1.21389	BBC3	1.0882	PPP1R15A	0.456617	PIAS1	-0.295171	ANAPC11	-0.0831217	POLE	0.0954201	EIF1	0.266901	NME7	-0.794028	PRPF38A	-0.186276	RPL13	-0.182982	RPP40	-1.02488
C14orf1	2.46191	IL3RA	1.70645	STT3A	-0.150337	HUWE1	-0.210461	CDKN2C	1.02706	CDA	0.273818	RPP14	-0.379517	PDE9A	0.218573	USP39	-0.480102	MRPL19	-1.13605	FCF1	-0.51748
STARD4	2.85394	PMAIP1	-0.462057	SAR1A	0.125121	UBE3B	0.333039	TFDP2	-0.695812	POLR2J3	0.437731	EIF4G2	-0.223401	PRIM2	-0.42509	RBMXL1	-0.436117	MRPS16	-0.500564	WDR43	-1.45234
NCL	-1.18184	HTRA2	-0.562669	BAX	-0.251844	ANAPC11	-0.0831217	YWHAH	-0.362758	POLR2B	-0.116827	EIF1AX	-0.669066	POLR2D	-0.703812	SRSF2	-0.339268	RPS17	-0.420287	UTP18	-0.872455
DBI	1.46908	BCL2A1	0.91454	DNAJC5B	2.56411	CUL2	-0.427696	CDK1	-0.17427	NME1-NME2	-0.668081	GEMIN8	-0.536787	POLE	0.0954201	CCDC12	-0.532796	RPS10	-0.306531	MPHOSPH10	-0.657163
DDX21	-1.58994	CTSH	0.201416	OS9	0.413278	SIAH1	0.126962	CCNE1	-0.46795	NME1	-1.21398	SEH1L	-0.852518	POLR2J3	0.437731	XAB2	-0.175257	RPL19	-0.117083	WDR36	-0.895127
TP53INP2	2.2484	EIF2AK3	0.714059	CAPN1	0.578264	TRIP12	-0.126565	DBF4	-0.49155	DCTPP1	-1.18394	UPF3B	-0.224776	POLR2B	-0.116827	SYF2	0.314882	MRPL14	-0.595266	SPATA5	-0.473266
NEAT1	1.58831	CFLAR	0.50397	TRAF2	-0.496463	SOCS1	2.09171	TTK	-0.576349	RRM2	0.328285	NUPL2	-0.230428	ADCY3	0.420268	HNRNPC	-0.668247	MRPL28	-0.648083	POP7	-1.03744
GLO1	1.22831	ENDOG	-0.747887	BAG2	-1.11081	UBA6	-0.372576	MCM3	-0.512337	POLD3	-0.541736	XPOT	-0.0982792	NME1-NME2	-0.668081	LSM2	-0.670498	MRPL10	-0.106762	CSNK2A2	-0.34726
MYO15B	2.43493	JUN	-0.294227	GANAB	0.0564922	DDB1	-0.260758	E2F3	-0.182327	UPRT	-0.111817	EIF3CL	-0.526777	ADSS	-0.799454	THOC1	-0.42384	MRPS15	-0.53306	GNL3L	-0.659903
HSP90AB1	-1.09796	BIRC5	-0.311431	EDEM1	0.211754	HERC1	-0.0878668	ORC2	-0.341237	RRM1	-0.525278	TPR	-0.263289	NME1	-1.21398	SNRPA1	-0.384706	RPL17	-0.423044	GNL2	-0.547555
DDIT4	3.62392	CYCS	-0.657912	UBQLN4	-0.608553	RNF7	-0.0456552	CDC25C	0.544836	POLA2	-0.273108	NUP107	-0.941332	AMPD2	-0.427817	CRNKL1	-0.107575	RPS24	-0.228552	UTP14A	-1.03489
SCPEP1	1.50251	RIPK1	0.702629	DERL1	0.142825	UBE2D2	-0.263697	CCND2	-1.7232	UPB1	0.173734	EIF2B2	-0.701646	RRM2	0.328285	SRSF3	-0.496442	RPS4X	0.00738723	NOB1	-1.03333
PA2G4	-1.21676	XIAP	-0.00703402	DNAJB11	0.0643609	ANAPC5	-0.187056	ANAPC5	-0.187056	RRM2B	0.549013	POP5	-0.0361896	POLD3	-0.541736	PLRG1	-0.208481	MRPL16	-0.68923	NXF1	0.328632
NOLC1	-1.20483	TNFRSF1A	-0.491677	SEC23A	0.349921	MGRN1	0.370451	SMAD2	0.297663	POLR2L	-0.433864	EIF2B3	-1.34198	ADCY4	1.89855	BCAS2	-0.66256	RPL10A	-0.308678	NHP2	-1.0158
HCK	1.68123	PARP1	-0.520522	PDIA6	-0.353684	XIAP	-0.00703402	SMAD3	0.144007	TK1	0.199139	TRNT1	-0.802844	PRPS1	-0.854702	SF3B4	-0.546933	MRPS7	-0.899989	UTP6	-0.47464
TSC22D3	3.12825	KRAS	-0.322449	ATF6	0.0758609	UBE2H	0.442549	ORC4	-0.169453	NME4	-0.494809	GEMIN2	-0.548806	RRM1	-0.525278	HNRNPU	-0.547154	RPL8	-0.438096	GAR1	-0.965987
SERBP1	-1.08924	LMNB2	-0.500651	RPN2	-0.0366355	UBA3	0.0554691	CUL1	-0.727229	TK2	0.904137	NUP43	-0.325175	PKM	-0.348455	TRA2B	-0.510222	MRPL15	-0.571082	NXF3	-0.14282
TRAP1	-1.47094	ATF4	0.333371	EIF2AK3	0.714059	UBE2E3	-0.285959	CDC6	-0.232477	UCK1	0.00336896	NUP188	-0.202089	POLA2	-0.273108	THOC2	-0.515513	RPL18A	-0.209627	NMD3	-0.94377
TMEM97	1.5904	LMNA	0.787519	HSP90B1	-0.380687	CUL7	0.71972	CDC14A	-0.38482	TYMP	0.0920215	RANGAP1	-0.711247	NUDT9	0.264489	SLU7	0.0691619	MRPS9	-0.910939	NOP10	-0.142676
WDR43	-1.45234	CASP6	0.25199	UBE2D2	-0.263697	UBR5	-0.214084	CDK6	-0.506441	POLA1	-0.69388	POM121	-0.303986	ADK	-0.440281	MAGOHB	-0.863392	MRPL27	-0.355521	EMG1	-0.995814
ABCA7	1.82178	TUBA1B	-0.0185256	SEC31A	0.54846	CUL1	-0.727229	CHEK2	-0.40044	CMPK2	0.249787	UPF2	-0.527605	RRM2B	0.549013	SRSF9	-0.41505	RPL14	-0.685854	XRN1	0.267036
EBP	1.79005	MAPK3	0.113635	SIL1	-0.317164	FANCL	0.00523909	MCM4	-0.709238	POLR2A	0.193487	EIF4E2	-0.121485	POLR2L	-0.433864	SNRPF	-0.785168	RPL41	-0.181729	RIOK2	-0.480296
FASN	1.01289	PIK3R3	0.79884	STT3B	-0.648917	UBE2G2	-0.393562	ABL1	-0.0921616	POLR3K	-0.684711	THOC1	-0.42384	HDDC3	0.207419	HNRNPA3	-0.401298	RPL34	-0.288158	RCL1	-0.9508
MTHFR	1.8873	AIFM1	-0.306006	RNF185	0.515099	UBE2D1	-0.131947	YWHAG	-0.648667	POLR2J	-0.0712393	GEMIN6	-1.07203	PAPSS1	0.0730334	DHX8	-0.201116	RPS25	-0.305653	NOP58	-0.851428
RUVBL1	-1.57228	CTSD	1.13327	SEC61A2	0.473291	UBE2S	-0.360775	RBL2	0.407179	POLR2G	0.201963	NUP98	-0.401656	PDE1B	1.22873	LSM4	-0.346764	RPL4	-0.345598	UTP15	-1.04773
MYBBP1A	-1.27718	CASP3	0.34279	CKAP4	-0.479375	VHL	0.111527	CDK4	-0.205602	NT5C3B	-0.359042	SUMO1	-0.234201	ADA	-0.0131872	PHF5A	-0.664235	MRPL32	-0.571543	NXT1	-0.839746
LAIR1	1.22532	BAK1	-0.327945	ERLEC1	0.406261	PIAS2	-0.479157	CDC20	-0.628424	POLR1A	-0.65592	SENP2	0.00369729	NME4	-0.494809	RBMX	-0.32157	RPS7	-0.401563	WDR75	-0.884611
CYP51A1	2.61577	MAP2K2	-0.0576563	DNAJC3	0.298731	SAE1	-0.055943	YWHAE	-0.408291	ZNRD1	-0.676997	DDX20	-0.619899	ADCY1	-0.458517	SART1	-0.479666	MRPS5	-0.482624	NAT10	-1.04571
DYSF	1.45159	MAP2K1	0.158602	LMAN1	-0.740103	UBE2R2	-0.315726	RAD21	-0.304377	POLR1B	-1.2694	NXF3	-0.14282	NTPCR	-0.548107	HNRNPA1	-0.339558	MRPL13	-0.63889	CSNK2A1	-0.587755
FCER1G	1.64217	IKBKB	0.425133	MBTPS1	-0.151742	CDC20	-0.628424	CCNA2	-0.489278	POLD4	1.44246	NUP54	-0.479946	POLA1	-0.69388	RBM22	-0.080342	RPL11	-0.29391	REXO2	-0.815328
SERPINB2	-1.62593	PIK3R1	-0.0156666	HSPBP1	-0.711979	KEAP1	-0.310366	CDC45	-0.438294	POLR3E	-0.932416	THOC2	-0.515513	POLR2A	0.193487	SNRPD2	-0.499771	RPS19	-0.140357	WDR3	-1.47218
CLCN6	1.99364	DDIT3	2.27621	ATF4	0.333371	UBE2Q2	0.0210373	RBL1	-0.333682	ENTPD1	-0.37028	EIF4A2	-0.117789	POLR3K	-0.684711	SNRPD1	-0.703722	MRPS14	0.0299211	RRP7A	-1.11326
PGD	1.11652	TNFRSF10A	-0.957538	DERL2	0.414544	RBX1	-0.181638	RBX1	-0.181638	CAD	-0.335904	MAGOHB	-0.863392	GMPS	-0.860688	ZMAT2	-0.377417	RPL5	-0.42912	BMS1	-0.722065
RAB37	1.56254	RAF1	0.15449	CUL1	-0.727229	UBE2N	-0.542998	SMAD4	0.204657	POLR2H	-0.726063	NUP85	-0.340611	POLR2J	-0.0712393	SNRPE	-0.753312	RPS21	-0.380042	TBL3	-1.07713
WDR3	-1.47218	TUBA1A	3.66021	TRAM1	0.276692	UBE2W	0.085211	MCM7	-0.442886	NME3	-0.100031	EIF4EBP2	0.35285	PFAS	-1.07966	TCERG1	-0.718385	RPS11	-0.225346
TCP1	-1.14299	ATM	0.41276	CALR	-0.464431	CBL	0.00955685	ZBTB17	0.236923	POLR3A	-0.544476	PABPC1L	0.446499	POLR2G	0.201963	PCBP1	-0.283827	RPL22	-0.112305
H6PD	1.35655	PARP2	0.190676	UBE2G2	-0.393562	CDC16	-0.136759	CDC7	-0.280768	POLR1C	-0.637612	UPF3A	0.474325	NT5C3B	-0.359042	MAGOH	-0.805559	RPSA	-0.409127
GM2A	1.30295	PIK3CD	-0.117812	UBE2D1	-0.131947	UBE2D3	-0.161108	BUB1B	-0.597521	DCTD	-0.458479	EIF2B5	-0.419476	POLR1A	-0.65592	ACIN1	-0.068052	RPL3	-0.222853
RUSC1-AS1	2.68356	CASP8	0.124485	SEC24D	0.428396	UBE2J1	0.521877	STAG2	-0.284226	NT5M	0.425969	RANBP2	-0.654458	ZNRD1	-0.676997	TRA2A	-0.27387	FAU	-0.440223
EIF5B	-1.05272	SPTAN1	0.359621	XBP1	-0.100627	UBE2I	-0.20073	ATM	0.41276	POLR3F	-0.27594	EIF3I	-0.721546	POLR1B	-1.2694	SF3B3	-0.666498	MRPL1	-1.2099
RP4-647J21.1	2.22638	HRAS	-0.432104	HERPUD1	1.02617	CUL3	-0.54874	CDC16	-0.136759	DHODH	-0.996487	PABPC1	-0.138176	POLD4	1.44246	CDC5L	-0.290194	MRPL3	-1.05187
SPON2	1.89925	DAXX	-0.410264	SSR3	-0.427166	CDC23	-0.377692	CCNB1	-0.757762	POLR1D	-0.408786	SUMO2	-0.392902	GMPR	0.604554	PPIH	-0.722265	RPL22L1	-0.518154
LYAR	-1.50234	BCL2L11	-0.491356	BAK1	-0.327945	UBE2E1	-0.44565	RB1	-0.00690381	TWISTNB	-0.876666	XPO1	-0.617718	POLR3E	-0.932416	SNRNP27	-0.354339	RPL35	-0.647811
HSP90AA1	-0.977178	DFFA	-0.916728	SSR4	-0.0726221	UBE2A	0.331323	CHEK1	-0.312649	DPYD	-0.100596	SAP18	-0.247236	PDE4D	-0.214151	PRPF4	-0.529629	RPL27A	-0.335393
IPO5	-0.971762	CTSV	-0.297576	RPN1	-0.162291	STUB1	-0.481652	CDC23	-0.377692	POLR2I	-0.980663	EIF4B	-0.181339	ENTPD1	-0.37028	DDX5	0.0922219	MRPL22	-0.402942
STAT2	1.9363	CTSO	2.2727	BAG1	-0.374627	UBE3A	-0.407882	PRKDC	-0.861615	NUDT2	0.1258	GEMIN4	-0.62138	PDE6D	0.344974	SNRPD3	-0.616618	RPL15	-0.051788
HMGA1	-1.22711	CASP10	0.628611	HSPH1	-1.2169	SMURF1	-0.318765	CDC26	-0.180368	CMPK1	-0.264308	NUP62	-0.336189	POLR2H	-0.726063	NCBP2	-0.130995	RPL23A	-0.220803
HEATR2	-1.46804	MAPK1	-0.0949127	DDIT3	2.27621	UBE4A	-0.145012	PKMYT1	-0.0930242	TYMS	-0.269501	NUP205	-0.745617	NME3	-0.100031	RBM17	-0.461397	MRPL35	-0.625667
SLC29A1	-1.41557	FADD	-0.191422	RBX1	-0.181638	CDC26	-0.180368	CCND3	0.157385	DTYMK	-0.361661	UPF1	-0.375038	GUK1	0.266463	SRSF4	-0.23144	RPL38	-0.416534
HSPH1	-1.2169	CTSZ	-0.160738	SEC13	-0.030264	SMURF2	0.325534	ORC1	-0.507322	POLE3	-0.759192	RPP25	-0.533287	IMPDH1	-0.572889	SNRPA	-0.420228	RPS13	-0.30504
CCT3	-1.12939	ERN1	1.16542	AMFR	0.449162	PIAS4	0.110129	MAD2L1	-0.69716	POLD2	-0.263897	SEC13	-0.030264	POLR3A	-0.544476	U2AF2	-0.524133	RPS3A	-0.245714
NOP16	-1.54379	CASP9	0.873171	SEC61G	-0.216796	UBA1	-0.289327	PLK1	-0.750665	NME6	-0.224196	PHAX	-0.799856	POLR1C	-0.637612	SRSF10	-0.309116	MRPL2	-0.666266
C10orf2	-1.55051	PARP4	0.0905896	LMAN2	-0.00701573	UBE2Z	-0.0433978	WEE1	-0.268149	PRIM1	-0.627511	SMN1	-0.980358	PDE6G	-0.0659405	CTNNBL1	-0.198377	RPL24	-0.279684
PAICS	-1.12156	TNFRSF10B	-0.0230157	PREB	-0.203402	PIAS3	0.533163	ANAPC1	-0.990385	POLR3B	-0.582762	RAE1	-0.541128	NT5M	0.425969	PRPF38B	-0.396477	MRPL17	-0.771037
TSR1	-1.25043	BIRC2	0.793202	UBE2D3	-0.161108	DDB2	0.563111	MYC	-2.34199	NT5C	-0.641468	THOC6	-0.224549	PDE7A	0.655136	PRPF40A	-0.633317	RPS20	-0.0554224
ABCF2	-1.27887	IKBKG	0.190129	DNAJC1	0.604015	CDC34	-0.67833	TGFB1	-0.414468			SUMO3	-0.433404	PPAT	-1.06242	HSPA1B	0.234202	RPL26	-0.411327
CLUH	-1.05183	PIK3CB	-0.201378	UBE2J1	0.521877	UBA2	-0.546661	E2F2	0.598326			FXR1	-0.0673672	DGUOK	0.00970834	CWC15	-0.500163	MRPS6	-0.353844
TCOF1	-1.36754	AKT3	-0.0426881	ATXN3	0.0940016	CUL4B	0.195813	E2F1	-0.0805727			PRMT5	-0.995396	GMPR2	-0.000567304	HSPA8	-1.55419	MRPL18	-0.076421
SLC5A6	-1.23018	MAP3K5	0.113223	SEC61A1	0.16143	ANAPC1	-0.990385	CCNB2	-0.406538			MAGOH	-0.805559	ADCY7	0.632853	HNRNPK	-0.294368	RPS15	-0.381504
MYO1G	1.09665	CSF2RB	-0.291855	EIF2AK1	-0.0661694	UBE2L3	-0.364315	CREBBP	0.0748612			PNN	-0.536969	AK4	-1.12446	SNRNP200	-0.339334	MRPS18C	-0.534032
NAA50	-1.05087	FOS	0.0245494	STUB1	-0.481652	BIRC2	0.793202	ANAPC4	-0.0372509			ACIN1	-0.068052	POLR3F	-0.27594	DDX46	-0.784757	RPLP0	0.167853
S100A4	1.1097	CTSK	1.87303	UGGT1	-0.437958	RCHY1	-0.62025	MCM2	-0.721424			UBE2I	-0.20073	POLR1D	-0.408786	RP9	-0.586023	MRPS11	-0.230787
TFRC	1.02202	TP53	0.107682	NSFL1C	-0.278228	UBE2J2	-0.342108	BUB3	-0.448516			POP7	-1.03744	TWISTNB	-0.876666	PRPF18	-0.428704	RPLP1	0.219025
CCL2	-2.29882	BCL2L1	0.00626146	NPLOC4	0.0242805	HERC2	-0.0581385	ANAPC13	-0.333192			TACC3	-0.344	AK3	0.162086	NCBP1	-0.402656	RPL6	-0.363043
BNIP3L	1.86745	BID	-0.504439	SEC24B	-0.249951	ITCH	-0.0636166	PCNA	-0.172291			GEMIN7	-0.317823	POLR2I	-0.980663	U2SURP	-0.847052	MRPS21	-0.718812
RRP1B	-1.13465	CASP7	0.60991	PLAA	-0.6205	RHOBTB2	0.663751	E2F5	-1.66353			CLNS1A	-0.916645	NUDT2	0.1258	SF3A3	-0.6978	RPL29	-0.388716
EBNA1BP2	-1.4591	TRADD	0.726279	RAD23A	-0.350681	ANAPC4	-0.0372509	CDKN2D	0.994654			NCBP2	-0.130995	NUDT16	0.549556	HNRNPA1L2	-0.265511	MRPS2	-1.25895
RRS1	-1.50583	PARP3	0.527464	DNAJC10	-0.485123	UBOX5	-0.320849	ANAPC2	-0.00545686			EIF3B	-0.937645	PAICS	-1.12156	LSM3	-0.429394	RPS15A	-0.220969
NPC2	1.39711	AKT1	-0.0415936	MOGS	-0.445599	UBE2M	-0.486806	TP53	0.107682			THOC5	-0.798297	POLE3	-0.759192	SRSF8	-0.138076	RPL13A	-0.345613
STIP1	-1.04545	BCL2	-0.203989	SEC24C	0.270359	TRAF6	0.295145	PTTG1	-0.210319			EIF1B	-0.236223	HPRT1	-0.229477	PRPF6	-0.250679	RPL27	-0.370733
CCT6A	-0.927646	NRAS	0.0444466	ERN1	1.16542	UBE3C	-0.442153	ORC5	-0.67824			NUP88	-0.758167	POLD2	-0.263897	HSPA1A	-0.00647473	RPL10	-0.16026
PLXND1	1.03692	DFFB	-0.568446	HSPA1B	0.234202	ANAPC13	-0.333192	YWHAQ	-0.503217			EIF4EBP3	-0.048038	AMPD3	0.283393	RBM8A	-0.0850767	RPS9	-0.202559
VDAC1	-1.10591	EIF2S1	-0.651323	HSPA8	-1.55419	ANAPC2	-0.00545686	CCNA1	0.145438			NUP214	-0.11957	NME6	-0.224196	RBM25	-0.317748	RPS26	-0.615375
SC5D	1.94246	ITPR2	0.359327	HYOU1	-0.25169	BTRC	0.0483492	YWHAZ	0.0605147			EIF3H	-0.344536	PRIM1	-0.627511	SRSF5	0.168981	RSL24D1	-0.521865
ORAI3	1.86156	TUBA1C	-0.232113	EIF2AK4	-0.166457	UBE2C	-0.0523735	MAD1L1	-0.247711			EIF4EBP1	-0.385501	AK2	-0.49401	SF3B2	-0.365229	RPS27A	-0.268588
NAA15	-1.22426			CANX	-0.360707	UBE4B	-0.00362976	HDAC2	-0.782558			EIF3E	-0.625627	ADPRM	-0.0366914	HNRNPM	-0.479221	RPL7A	-0.326644
C3	2.35013			HSPA5	-0.138253	UBE2E2	-1.06649	TFDP1	-0.708252			NUP50	-0.338865	POLR3B	-0.582762	SNRPB	-0.522394	RPL36A	-0.576745
PRMT1	-1.3522			BCAP31	-0.375374	UBA7	2.33733	MCM5	-0.498706			EIF4A1	-0.00826632	GART	-0.772901	LSM6	-0.537355	RPL35A	-0.330032
NOP56	-0.952961			UBE2J2	-0.342108	UBE2O	-0.541593	CDKN1B	0.44436			XPO5	-0.717608	PGM2	-0.46432	THOC3	-0.629652	RPL36	-0.61199
RPL7L1	-0.940551			SEC61B	-0.0771603	PRPF19	-0.762682	CDC25A	-0.825156			RPP21	-0.330205	APRT	-0.507424	PRPF19	-0.762682	MRPL23	-0.446535
CCT2	-1.00721			UBQLN1	-0.272625	FBXO4	-0.465456	FZR1	-0.000986368			NXT2	-0.288335	NT5C	-0.641468	ISY1	-0.118673	RPL37	-0.136156
P2RX1	1.58632			SEC23B	0.0283162	UBE2F	0.0982999					GEMIN5	-1.44289			EFTUD2	-0.56479	RPL39	-0.198104
HEXA	1.06176			SEC24A	0.0730499	TRIM32	-0.32414					NCBP1	-0.402656			PRPF3	-0.476229	RPL26L1	-0.934238
BHLHE40	1.22887			PDIA3	-0.290557	UBE2K	-0.31264					EIF2B1	-0.0832851			SF3A1	-0.425148	MRPL20	-0.794176
PLCB2	1.28235			DERL3	0.749059	HERC4	0.10115					RPP25L	-0.488709			U2AF1L4	0.594082	RPS28	-0.136432
MT1G	-1.50406			HSP90AA1	-0.977178	FZR1	-0.000986368					EIF4G3	-0.288299			DDX23	-0.48083	RPS27L	0.408656
SLC16A1	-1.04562			MAP3K5	0.113223							EIF3D	-0.417948			SRSF1	-0.631059	RPS29	-0.255462
CSE1L	-0.994615			SSR2	-0.274408							CYFIP1	-0.39108			EIF4A3	-0.409751	MRPL33	-0.19536
C6orf223	4.39407			PDIA4	-0.400679							POM121C	-0.0830904					MRPS10	-0.495247
BEX1	-1.4825			SEC31B	1.0307							EIF4G1	-0.614159
MRTO4	-1.44174			HSPA1A	-0.00647473							POP1	-1.46565
APBA2	1.31274			DAD1	0.0407286							EIF2S3	-0.238027
SH3TC1	2.24433			EIF2AK2	-0.194795							EIF5B	-1.05272
LRPPRC	-0.947233			SAR1B	0.0668711							RPP40	-1.02488
FAM111A	1.24058			DNAJB1	0.13761							NUP93	-0.715002
C8orf33	-1.23044			DNAJA2	-0.521699							RBM8A	-0.0850767
NAGK	1.68675			ERP29	0.052558							AAAS	-0.229166
HSPE1	-1.1278			UBE4B	-0.00362976							NUP37	-0.702652
TPP1	0.916769			RAD23B	-0.584524							CYFIP2	0.000254449
UTP20	-1.48621			MAP2K7	-0.202844							EIF3C	-1.0707
FGR	1.12923			NGLY1	-0.168174							THOC3	-0.629652
FAM46A	-1.11655			UBQLN2	0.182933							STRAP	-0.591756
ACACB	1.81229			BCL2	-0.203989							FMR1	0.197609
SLC26A6	1.25509			HSPA4L	-1.1833							KPNB1	-0.683957
CCDC86	-1.5612			EIF2S1	-0.651323							SNUPN	-0.314062
PWP2	-1.20558			YOD1	-0.926848							NDC1	-0.970517
SLC39A14	-1.18599											NUP210	-0.104036
RCC1	-0.923169											EIF2S1	-0.651323
PLXNC1	1.68098											EIF4A3	-0.409751
PSAP	0.993694											NUP155	-0.94573
POLR1B	-1.2694
VARS	-0.990661
TONSL	-1.03486
FTH1	1.27087
ITGB2	0.86563
GPATCH4	-1.14324
NLN	-1.25068
ITGAL	1.31433
PNPT1	-1.19487
MRPL3	-1.05187
ODC1	-1.1027
BMF	2.27242
CD63	1.10518
CYTH4	2.14857
DNAJA1	-1.11365
CCT4	-0.922858
TNFAIP2	1.2193
NIP7	-1.36185
NPM3	-1.39773
YPEL5	2.30487
NAT10	-1.04571
HDGF	-0.781477
APOBR	1.07619
NOP14	-0.926712
ALDH1B1	-1.48765
NUDC	-1.09554
DDIT3	2.27621
ATAD3A	-1.17342
C1QBP	-1.16993
SATB1	-0.898492
HOXA11-AS	1.48026
IDH1	0.898406
RRP12	-1.05637
PLD6	-1.4484
CAB39L	1.42976
PLEC	0.800126
TRMT10C	-1.45599
UCHL5	-1.02608
IFRD2	-1.08765
MMP2	0.919322
PFAS	-1.07966
KCNE1	2.89425
GTPBP4	-0.990647
EIF3B	-0.937645
TNPO2	-0.94408
MS4A4A	3.14899
TUFM	-0.946573
ZFYVE26	1.08138
AEN	-1.2858
COPS2	-0.925559
PNO1	-1.38686
TYROBP	1.99481
MSN	-0.764781
SPTLC2	1.05932
SLAMF8	-1.69768
BRIX1	-1.26098
SUPT16H	-0.762358
NAT8L	-1.44861
UAP1L1	0.985495
PES1	-1.12613
DKC1	-0.882758
RANBP1	-1.00942
VAT1	0.87469
DHX9	-0.749121
CTXN1	-3.46484
NOC2L	-0.975679
IFT57	-1.34226
HSPA9	-0.689799
SESN2	1.75801
ALDOC	1.74465
LTV1	-0.94549
SRGN	-0.793132
ARSD	1.60991
GATAD2A	-0.947614
GNL3	-0.83808
CTSD	1.13327
CIRH1A	-1.11638
TSPAN32	1.59134
ZSWIM8	1.36091
SSRP1	-0.824963
ANXA5	1.04641
NPTXR	0.886102
CCT7	-0.892817
MMAB	1.67429
RAB27A	0.809698
PSME3	-0.840594
ARHGAP33	1.58685
CSF3R	1.05981
RRP1	-1.20795
CACYBP	-0.908902
MTHFD1	-0.839246
PTDSS1	-0.80136
XRCC5	-0.786106
CCND2	-1.7232
C17orf96	-1.44459
REXO4	-1.26395
CCT5	-0.834007
VIM	0.862108
TOMM40	-1.18416
CCT8	-0.797672
TMEM66	0.833494
IMP4	-1.05216
PSMD1	-0.918922
POLR3G	-2.28573
TFDP1	-0.708252
MARS2	-1.25238
CAPG	1.05555
PRMT5	-0.995396
SMIM14	3.10425
H1F0	1.01408
ECM1	1.16175
SLC25A32	-1.12925
DDX18	-0.885726
WBP2	1.2785
SSB	-0.913851
RUVBL2	-1.03719
PREX1	0.867666
MCM4	-0.709238
MRPS2	-1.25895
FNIP2	1.38216
DPH2	-1.155
NOP58	-0.851428
NDC1	-0.970517
SF3B14	-0.880196
TNFSF13B	-1.05042
SACS	-1.28798
UBA7	2.33733
GCLM	-1.45329
ARHGEF10L	2.04543
SKIL	1.88708
SQSTM1	0.869996
GART	-0.772901
RFC3	-1.10739
CES1	0.741728
ITGAX	2.50943
VWA5A	3.21588
DANCR	-1.41096
PBXIP1	1.41513
ZFP36L2	-0.791116
MANBA	1.18853
FAM136A	-0.888555
TTLL3	1.18749
DPYSL2	1.25822
MFGE8	1.28877
VEGFA	0.837594
GOT2	-0.967967
NPM1	-0.679633
PFKFB4	1.98394
GTF3C4	-1.20292
POLR1E	-1.36976
PDZD8	-0.971253
NHP2	-1.0158
WDR12	-1.02255
RRP7A	-1.11326
FARSB	-1.0382
CHD2	1.10381
EIF5A	-0.988425
PDCD11	-0.903318
BZW2	-0.865528
AGPAT5	-0.978476
CTD-3065J16.6	2.23532
WARS	0.89924
GRWD1	-0.954259
NUP107	-0.941332
ACTL8	-2.65896
PODXL2	-1.07496
ZC3H15	-0.750959
RP11-1055B8.4	2.12423
WDR75	-0.884611
TOM1	1.33559
TDRD9	2.92746
WDR4	-1.15214
FABP5	-1.11283
TXNIP	1.18071
SCAMP2	0.782648
CLPB	-1.16197
SKIV2L2	-0.897763
NOL11	-0.973556
CEBPZ	-0.91744
APBB2	-1.13924
LDHA	-0.615482
YWHAG	-0.648667
NOC3L	-1.27668
PDE1B	1.22873
DNAJC2	-1.06627
ABCE1	-0.76202
C10orf54	0.952186
SURF6	-1.13034
EIF4G1	-0.614159
COL4A3BP	1.05813
SPATC1	2.22197
ACLY	0.701796
CIC	0.976946
SORD	-0.900915
ZNF117	4.33302
RPL14	-0.685854
CCNG2	1.77864
PSMB2	-0.778948
CLPX	-0.864
GEMIN5	-1.44289
PARP10	1.15048
AHSA1	-1.05326
EIF2B3	-1.34198
KIAA0020	-1.07601
RSL1D1	-0.893068
S100P	1.18899
RAB8A	-0.948294
CMSS1	-1.10954
PLK1	-0.750665
TRIB3	0.931977
GSPT1	-0.813147
GTF3A	-0.872378
GOLGA2	1.14774
ALDH18A1	-0.732805
CCNB1	-0.757762
MEIS1	1.10717
SRSF1	-0.631059
EXOSC2	-0.996591
GFM1	-1.03879
COL9A3	2.71653
TFB2M	-1.12403
SRPK1	-0.977003
NOL10	-0.979178
PPM1G	-0.882208
C1orf63	1.09845
NME1	-1.21398
OSCAR	1.78269
MROH6	1.41013
RAP1GAP2	1.34908
PPP6R1	-0.632153
HNRNPC	-0.668247
PPA1	-0.850623
STT3B	-0.648917
MAK16	-1.01725
PCYT2	1.02144
OLA1	-0.70002
COLGALT1	-0.836479
ANAPC1	-0.990385
NOL6	-0.862913
EFCAB4A	1.4564
SF3B3	-0.666498
NOP2	-0.847516
PRPF19	-0.762682
FERMT1	-1.33245
KANK2	0.880516
DDX24	-0.727778
AMD1	-0.849573
IL8	-2.35246
MTHFD1L	-0.940536
LGALS3	1.46129
LAS1L	-0.884376
HNRNPR	-0.618753
CNBP	-0.72195
PRDM8	-1.60038
NSDHL	1.44621
CYTH2	1.08707
SCML1	1.89513
CDKN1A	2.42694
ERV3-1	3.91323
PIM1	0.818662
SIRT2	1.15233
TCIRG1	1.02165
HDAC6	0.980684
HDAC2	-0.782558
RRBP1	0.665248
CTPS1	-0.768201
TMCO3	0.947192
KPNB1	-0.683957
DUSP2	-1.93862
OTUD4	-1.01136
ARMC6	-0.919102
ARHGEF40	0.950117
BCLAF1	-0.915244
EIF3I	-0.721546
KCTD7	1.34928
SOX12	-0.917846
POLE3	-0.759192
CYCS	-0.657912
FXYD6	2.68803
PSMD11	-0.829747
CDKN2C	1.02706
CSTB	0.89859
B4GALT5	-0.692625
KIF2A	-0.913653
EIF3M	-0.82472
CCNL2	0.729114
NLE1	-1.18819
ANP32A	-0.643734
STOML2	-1.11542
SLC7A5	-0.627388
EIF3J	-0.91017
NSUN2	-0.766492
TSPAN10	2.18706
DDX46	-0.784757
KHSRP	-0.595803
ZNF83	1.11634
ISG20L2	-0.890503
FBXO10	1.75222
SFXN3	0.978448
WDR18	-0.975353
SF3A3	-0.6978
QPRT	1.29179
TOMM20	-0.662652
IRF7	2.15394
MT-TP	-1.05574
SYNCRIP	-0.650298
ST3GAL1	0.8131
NIFK	-0.876824
RAB3D	1.131
GMPS	-0.860688
RNF19B	1.26718
RCBTB2	0.987383
C19orf59	1.09862
SPTB	-1.75029
MCM2	-0.721424
C2	1.6196
GRPEL1	-1.0394
NOB1	-1.03333
PGAM5	-1.08775
LMNA	0.787519
ALDH3B1	1.09971
FUCA1	1.11946
PSMD7	-0.787596
DFFA	-0.916728
CHML	-1.55926
HLA-E	0.734026
CBX6	-0.928347
LPIN1	0.936352
AACS	1.24005
RHOC	1.22354
UTP14A	-1.03489
KPNA2	-0.602133
EMC1	-0.658752
ADSS	-0.799454
SET	-0.603888
FBXO41	-0.88897
DLG5	0.958439
DDX10	-1.09835
TOE1	-1.03838
RCN3	2.02208
UMPS	-1.13565
POP1	-1.46565
PLEK	0.513947
DNASE2	0.965295
ABCC4	-0.928779
SKI	0.732834
POLR3E	-0.932416
STK17A	-0.964576
TYK2	0.709796
AMER1	-1.55503
LAPTM5	0.549895
CCDC88B	1.15926
XPO5	-0.717608
LETM1	-0.750326
ATG16L2	1.05536
URB2	-1.04321
BZRAP1	2.17373
SEH1L	-0.852518
HNRNPU	-0.547154
MXD1	1.42041
RP3-395M20.8	2.5969
UTP11L	-0.856576
LACC1	1.50413
HSPA4	-0.786613
METAP2	-0.763092
KLHL24	1.707
TYW3	-1.0573
PLEKHO2	0.976889
KIAA1430	-1.18095
SRP72	-0.742854
NISCH	0.691223
U2SURP	-0.847052
PDAP1	-0.857302
POLRMT	-0.878278
DDX56	-0.852976
RETSAT	1.21559
MICAL1	1.11755
SAT1	1.18466
LARS2	-0.93664
MT1X	-1.62673
NEK6	0.707979
LINC00426	0.866096
DNTTIP2	-0.945642
FAM219B	1.07438
TTC27	-1.03686
BAZ1A	-0.824103
ABHD2	0.828468
CLNS1A	-0.916645
LRP10	1.18084
ERN1	1.16542
RIOK1	-1.06029
LILRA2	0.775482
AHCTF1	-0.829116
STXBP2	0.870404
IMPDH2	-0.674449
ADSL	-0.796461
MFAP4	2.48504
TOMM70A	-0.712117
CLIC4	0.84539
ELAC2	-0.769841
PAG1	1.22153
CDC25A	-0.825156
C20orf27	-1.06511
RP11-473M20.9	1.64105
HPS4	0.813873
LRRC59	-0.626962
AATF	-0.736282
NCF2	1.31887
PRL	2.66028
ALAS1	0.747355
C11orf21	1.10427
SLCO4A1	-0.765732
PRPS1	-0.854702
GAL	-1.81873
PDHA1	-0.653769
NUDCD1	-1.06432
MYCBP	-1.26022
ADCY4	1.89855
SEPN1	-0.867421
EIF3E	-0.625627
PRAM1	0.744947
SUCNR1	0.843317
RAN	-0.766737
PPAT	-1.06242
SNRPC	-0.822973
RIN3	1.03607
LINC00926	0.630661
CLCN7	0.690371
RALB	0.703263
PTPLAD1	-0.631243
MGLL	0.68566
FAM208B	-1.0094
ASUN	-1.05749
VLDLR	0.971084
ZBTB2	-1.15237
SCO1	-1.07667
TGFBR2	0.87092
PPP5C	-0.757838
ERGIC1	-0.879744
CTSS	0.843202
B2M	0.595029
ME2	-0.728925
ATXN1	1.18443
AC093818.1	1.33718
CTSO	2.2727
CHORDC1	-1.28552
LMAN1	-0.740103
PHGDH	0.787931
IL10RB	0.85042
STK40	0.845372
DHX33	-1.11078
SPN	0.615367
DCUN1D5	-1.00415
PARP1	-0.520522
UTP18	-0.872455
KDM1A	-0.634424
CDV3	-0.658726
PLD3	0.941408
LPXN	0.606558
JAK3	1.01883
SLC38A2	0.722336
UNC93B1	-0.690426
MAN2C1	0.707347
RBM5	0.675744
ANKLE1	-0.86874
PARVG	0.672852
MXD3	1.25653
EMR2	0.817799
NARF	0.889131
LARS	-0.634241
APEX1	-0.729071
WIPI1	2.13468
JAG2	2.22444
NUP155	-0.94573
LASP1	0.579562
PLIN2	0.85286
NUP93	-0.715002
CYP46A1	1.3754
FJX1	-3.10767
PTGES3	-0.586101
TOP1	-0.747117
ITGA7	1.32264
SRPX	-1.86231
ALOX5AP	0.798921
TRAPPC6A	1.41895
RARS	-0.823912
TIPIN	-1.04748
ELAVL1	-0.781266
IDUA	1.08034
RPIA	-0.977179
CD3EAP	-1.40372
TRMT61A	-1.06789
SLC2A1	-0.79517
TRIP13	-0.967343
SLC1A4	0.596061
TMEM154	1.24491
ACSF2	1.16689
RANGAP1	-0.711247
TFAM	-0.874287
CACNA2D4	1.15713
KARS	-0.673012
ARL6IP5	0.834107
C9orf78	-0.851098
TRAF3IP3	0.873954
XPO1	-0.617718
RRP9	-0.908692
RAD23B	-0.584524
CYBRD1	0.888577
NABP1	1.16806
EIF1AX	-0.669066
SLC43A3	-0.572276
TXLNG	-0.892425
MCM6	-0.519462
AGO4	0.992368
HERPUD1	1.02617
TPT1	0.59051
PLP2	0.673137
XRCC6	-0.562758
PHB2	-0.790027
XPO4	-0.898776
OPTN	2.15621
ST13	-0.624461
EIF2S1	-0.651323
METTL16	-0.954462
XPO6	-0.641923
RAB4B	2.03965
TWISTNB	-0.876666
SMARCA4	-0.594379
DNAJC7	-0.731855
NHLRC3	1.31592
FARSA	-0.796431
RAD18	-0.823166
TCERG1	-0.718385
TIMP2	0.976826
ATAD3B	-0.867389
PSMC4	-0.738081
PSMD14	-0.667523
ITGA6	0.62499
AK2	-0.49401
NASP	-0.588815
BCCIP	-0.913267
NUP205	-0.745617
HGSNAT	0.882136
MALAT1	0.985543
HNRNPAB	-0.568433
MRPL19	-1.13605
BYSL	-0.932795
HPS1	0.779861
DTD1	-0.927191
DNAJA3	-0.73681
KPNA3	-0.707388
MIR17HG	-1.63718
PUS7	-1.13
IFI16	0.906889
BMS1	-0.722065
NMD3	-0.94377
PAN2	1.04602
RENBP	1.18376
SFXN1	-0.753315
PLAU	0.852318
TMEM251	1.72213
MYO9B	0.572318
G6PD	0.771904
GGA2	0.568717
SART3	-0.721821
HOXA13	0.875212
RPF2	-1.08393
NAV2	1.17257
C5AR1	3.76355
PIK3IP1	2.07904
WDR74	-1.00167
SSBP1	-0.793444
SIK1	-1.22311
PSMD2	-0.574486
RNF126	-0.851404
GBA2	1.11844
POLA1	-0.69388
CDC123	-0.702213
SLC27A2	-1.58523
TTLL12	-0.983372
PDSS1	-1.12288
HDAC5	0.95236
CPSF3	-0.668866
PUS1	-0.770537
P2RY2	-1.09562
RGS12	0.740457
RTCB	-0.707137
NFAM1	0.918068
RAPGEF3	1.82984
CYB5D1	-1.16353
RBM28	-0.787421
PGPEP1	0.775562
SNX5	-0.608903
RBM19	-0.712071
PTPN11	-0.677744
GAR1	-0.965987
PCYOX1	0.866981
UTP3	-0.864962
EBPL	-0.880561
SEPW1	-1.37488
TDRKH	1.36518
RNASE2	0.541213
CUL1	-0.727229
DNAAF3	-3.53472
POLDIP2	-0.683186
PSMA5	-0.744967
ATIC	-0.646925
NSMF	-0.862059
SLC22A18	1.67778
CD244	1.28141
FAH	-0.690527
ST3GAL6	0.966458
BTBD19	3.22172
MRPS9	-0.910939
SLC35E2B	0.726314
SERBP1P1	-1.02693
MIEF1	-0.696696
FTSJ1	-0.753284
NUFIP1	-1.1891
FAM98A	-0.717563
EPAS1	1.18857
TUBGCP4	-0.93653
UNG	-0.772105
ERCC6L	-0.966473
PRR7	-1.43432
S100A10	1.19868
LINC00649	1.83456
TMEM201	-0.731825
DCAF13	-0.663848
LLPH	-0.9475
EMG1	-0.995814
SPHK1	-1.34817
GTF2F1	-0.645286
MAGOH	-0.805559
FUT4	-0.549231
FASTKD2	-0.985631
FTSJ3	-0.764371
TMEM109	-0.807391
DYRK2	-1.08653
MBD6	0.831893
DHX15	-0.530985
CSTF2	-0.890352
TMEM55B	1.17904
NUP153	-0.734145
FMNL3	1.05062
MAGED2	0.799635
SF3B5	-0.792785
MCM10	-0.999175
GNAI2	0.612335
SGTA	-0.689299
CSNK2A1	-0.587755
IPO11	-0.996506
SIDT2	1.68341
TFAP4	-1.07216
MRPL24	-0.926248
WDR36	-0.895127
ZFYVE1	1.31141
SNRPD1	-0.703722
ZNF639	-0.991647
MRPL1	-1.2099
FAM107B	-0.581673
IDH3A	-0.700555
TBL3	-1.07713
HNRNPA2B1	-0.481793
UTP23	-0.910112
AAMP	-0.743091
FAM60A	-0.783195
DARS2	-0.628
NUDT14	1.2608
MGAT5	-0.622017
PPRC1	-0.769131
SETDB2	0.77917
MAN2A2	0.602277
SMARCC1	-0.61778
SNHG3	-0.900564
SERBP1P5	-1.06018
EFTUD2	-0.56479
COL9A2	0.8891
DLK1	2.17447
SLC39A4	-1.36369
NAA25	-0.996102
ITM2B	0.545811
ETF1	-0.563253
NCLN	-0.681413
NUP88	-0.758167
AGRN	0.598344
AKNA	0.759715
TOMM22	-0.778384
FGD4	-1.29218
SNHG1	-0.679251
CARM1	-0.789433
RNASEH1-AS1	-1.3514
DDX1	-0.552959
BOP1	-1.07994
CWC27	-1.0577
PAK1IP1	-0.900072
WDR46	-0.702002
RNASEH1	-0.815987
TBC1D20	0.699237
ILF2	-0.577232
C16orf13	-1.25377
PSME4	-0.694747
PDE7A	0.655136
PVRL1	-0.697559
PAQR6	1.32916
IQGAP3	0.842124
CHST10	-1.00567
DDX27	-0.619844
NHP2L1	-0.782645
IKZF1	-0.6145
RIT1	0.983439
SUPV3L1	-0.924307
LPIN2	0.858019
ARHGAP1	0.671885
HELZ2	2.17547
MGST3	0.710856
IL11RA	2.17661
QTRTD1	-0.84986
YPEL3	1.5835
KNSTRN	-0.978985
CWC22	-0.825152
FOSL1	-1.53585
TMEM104	0.650507
IVNS1ABP	-0.635819
LSP1	0.639998
SUCLG2	-0.870004
CFP	1.11922
NSA2	-0.711847
RABL3	-1.02127
PSMD12	-0.786976
YWHAQ	-0.503217
ZMYND19	-1.01026
ARHGEF3	2.28
BEND3	-1.39979
MRPS26	-0.952492
ELFN1	-1.29196
CTNNAL1	-0.870008
PPAPDC1B	0.874102
MROH1	0.880612
CSTA	0.953543
FXN	-1.11114
IFITM2	-0.823834
ZMIZ1-AS1	1.78365
RALGDS	0.637086
DNAH10	1.67975
COA7	-0.836739
RAC2	0.559374
TRMT6	-0.71327
HEXB	0.567118
COA4	-0.816327
LENG8	0.567276
PRDX5	0.785239
CR1	1.7458
MYLIP	-1.03176
PRPF40A	-0.633317
PRELID1	-0.804745
HSPA4L	-1.1833
RPL23	-0.584315
RPF1	-0.760351
POU2F2	-0.702547
THOP1	-0.701802
NOL7	-0.769616
PRMT2	0.676823
TGS1	-0.867409
TIMM50	-0.747585
EIF4H	-0.503093
PABPC4	-0.519491
RP11-439L8.4	3.46003
MX2	-0.580752
NLRP7	2.03197
EXOSC5	-0.954767
TRPC4AP	0.59167
MINA	-0.818542
DNAJC11	-0.681007
STX5	1.05262
CSDE1	-0.465936
SLCO4C1	1.55539
GSN	1.04646
MT1E	-1.22823
VRK1	-0.751672
WBP11	-0.668221
ANP32E	-0.54143
AASDHPPT	-0.758733
TRPM4	0.793543
CCDC71	-1.03008
AGPS	-0.681871
ERH	-0.656219
NME1-NME2	-0.668081
ALG3	-0.696316
CLK1	0.899532
EDEM2	0.629266
LMBR1L	1.56991
SLC17A5	1.07261
CCDC93	0.669894
TEX10	-0.825821
TERT	-2.31627
MAD2L1	-0.69716
TSN	-0.55216
PDCD2	-0.711084
DVL2	0.933435
CENPV	-0.904527
METTL13	-0.747011
SEC22C	0.739032
UBA2	-0.546661
HNRNPDL	-0.540888
LRCH4	0.667956
PDE4B	-1.22272
ICAM5	2.73851
GTF2F2	-0.842622
TRUB2	-0.914858
WDR37	0.850736
DIS3	-0.606478
TIMM21	-0.858623
CD53	1.04301
ABCF1	-0.546393
CCDC159	1.69939
MCM3	-0.512337
TGFBR1	0.559744
C1RL	1.21156
RCBTB1	0.688079
SLC25A19	-1.13252
PLD1	1.052
LARP1	-0.608441
DVL1	-0.801787
ZNF593	-1.35641
IARS2	-0.535103
GALNT14	-0.758502
RNFT1	1.28575
KHNYN	0.676843
PQLC2	1.08289
LINC00263	2.1703
MRAS	-0.894975
QSER1	-0.971352
TSTA3	-0.853451
PHACTR3	-0.662554
CHST11	-0.660406
CYP4V2	0.774287
EXOSC7	-0.886012
RNF24	0.52368
SLC38A10	0.543616
LIG3	-0.81203
MRPS12	-0.935113
PTK6	2.46618
AP001468.1	2.94912
PPP1CC	-0.560289
UBQLN4	-0.608553
NUMBL	-1.09823
STXBP1	0.90564
KAT2A	-0.719958
DHX30	-0.611076
PLXNA1	-0.749503
KAZN	-0.956208
GEMIN4	-0.62138
UNC13D	0.560616
F11R	1.18567
SKP2	-0.689553
MRPL12	-1.09182
MGEA5	0.590218
PSMD3	-0.665661
CTD-2587H19.1	1.53638
IRAK4	0.951638
PAX5	-1.63616
SH3PXD2A	0.833994
DNASE1L1	1.59107
TAP2	-0.797056
ADRM1	-0.746969
SLC39A10	-0.910538
RAB1A	0.55427
BCKDK	-0.791366
ADARB1	0.607573
TMEM127	0.64765
SLC2A3	0.898276
KCNN2	-1.72395
PPIL1	-0.722766
FGD3	1.02868
USP10	-0.589282
CHID1	-0.811215
PSMD13	-0.676538
ARHGAP30	0.47239
FCGR2A	0.921031
NPC1	0.603598
SLC12A2	-1.0902
PSMG3	-0.87583
CERS6	-0.84942
DENND5A	0.616254
C17orf89	-1.00049
ATP6AP1	0.584883
APOL6	0.821516
ANO8	1.06691
IMPAD1	-0.57006
POLR1A	-0.65592
KLHL18	-0.860302
EVI2A	1.46075
ERI3	-0.875439
TRIM28	-0.592479
PRMT3	-0.839894
TIMM10	-1.05036
STRAP	-0.591756
TTYH3	0.561323
TRA2B	-0.510222
TMEM255B	1.47723
FLCN	0.831181
CYB561A3	0.746933
ITGA4	-0.599608
RASA4CP	2.43371
EFHD2	-0.639774
NXN	1.01798
RFK	-1.13261
C21orf58	0.808213
KIAA1524	-0.887927
FAM98B	-0.736665
PPIG	-0.581058
SLC16A10	-1.64584
PTGES2	-0.875136
BTK	-0.596953
DHX37	-0.731707
ASCC3	-0.774582
TTI1	-0.807153
SIGLEC12	-0.688884
BICD2	-0.84022
C12orf23	1.10258
CTD-2228K2.7	0.80634
MR1	1.06795
TAPBP	0.567185
GAMT	-1.05973
RP11-215G15.5	-1.15161
MRPL20	-0.794176
CHD1L	-0.583584
FLRT1	1.85432
RP11-301G19.1	2.85599
B4GALT2	-1.04411
URB1	-0.746866
NRBP1	0.619996
CARD9	0.7097
TAGLN2	-0.569753
BCL2A1	0.91454
DAP3	-0.565699
GEMIN6	-1.07203
EMB	-0.590973
MFNG	-0.598869
CRTAP	0.439863
NDUFAF4	-1.0999
CDC20	-0.628424
NAMPT	-0.810345
THRA	-0.729298
C2orf43	-0.778008
PNN	-0.536969
FH	-0.615677
HSD17B4	0.625314
RRM1	-0.525278
IQSEC2	2.07928
SKAP2	0.636167
TBC1D2	1.18077
CUL4A	-0.496024
RFX8	0.897774
UBASH3B	0.856511
IPO7	-0.713774
C2orf47	-0.966824
AP5B1	0.713235
PRRT4	-0.88598
GNL2	-0.547555
SNX10	1.00598
MRPL42	-0.881
TMEM63A	0.928366
DRG1	-0.668554
MAP3K12	1.21525
LINC00342	1.01617
PGAM1	-0.598826
MATR3	-0.475168
MRPS27	-0.617455
NEIL1	1.07669
RFC1	-0.611472
THOC5	-0.798297
HNRNPD	-0.492704
P2RX4	1.03908
TBRG4	-0.638193
CDKN2D	0.994654
MRPL16	-0.68923
OPLAH	1.23246
ESYT1	0.513275
FAM32A	-0.562295
GPR84	-1.58495
DUS3L	-0.703964
MAP3K3	0.881861
YARS2	-1.018
SLC22A20	1.62125
ATP5G1	-0.923206
PWP1	-0.641636
MYB	-0.46126
EARS2	-0.784607
RBM26	-0.624892
MICALL2	0.762099
UBE2G1	-0.670499
PSMD6	-0.574631
RPUSD4	-0.769256
SYNJ2	-0.769784
NUP35	-1.15767
SNRPF	-0.785168
SLMO2	-0.568929
ARL5A	-0.663687
PHF14	-0.66434
PLIN4	1.90275
RDH11	0.62065
PNPLA8	1.44484
MPHOSPH10	-0.657163
SMC2	-0.58032
NEIL2	-1.2483
MAP3K8	1.24257
ZNRF3	-1.15691
PRMT6	-1.02474
PSMA1	-0.573589
PTPRU	-1.43946
MRPS23	-0.89203
MRPS7	-0.899989
FAM162A	-0.991556
SDCCAG3	-0.641538
RETN	0.836468
GLRX3	-0.794008
NRARP	-1.73374
MRPL47	-0.798384
ITGA5	0.415213
PRDX4	-0.617957
WDR77	-0.693993
APPL2	1.16747
WNT10B	-1.93917
HBS1L	-0.629666
FAM210A	-1.03948
MPP6	-1.59265
PSMC5	-0.535852
TFB1M	-1.05656
CHCHD4	-0.894304
CLCN2	-1.49464
WDR5	-0.547232
U2AF1	-0.524756
STIM1	0.647266
TOMM5	-0.935633
ULK3	0.525945
METTL7A	1.6999
PARPBP	-0.894534
CUEDC2	-0.801343
ZC3H3	0.712263
NUP133	-0.571874
TUBA4A	-0.593702
CLIP2	0.773798
LDHB	-0.519973
MTDH	-0.50471
RANBP2	-0.654458
NPM1P27	-0.749997
TLE3	0.505327
TARDBP	-0.448898
TAF4B	-1.36045
EPHX1	0.775208
STARD7	-0.458599
MT-RNR1	-0.463653
FAM117A	1.03155
NET1	-0.679768
BIN2	0.682548
DDX28	-0.998966
ISOC2	-0.755657
HECTD4	0.82352
EHBP1L1	0.58708
KATNB1	-0.849184
CAPN1	0.578264
RPL36	-0.61199
KIF23	-0.581927
RNMTL1	-0.952237
COTL1	-0.57153
CAND1	-0.597666
RPS6KA2	1.22622
LPAR2	0.927963
DEPDC1B	-0.71184
LMNB2	-0.500651
HSP90B1	-0.380687
KCNE3	1.01983
PINX1	-1.2038
TXN	-0.531232
MRPS35	-0.673956
TBC1D17	1.03251
ZNF703	0.945252
UTP15	-1.04773
ATHL1	0.953874
KLF6	0.847069
GS1-358P8.4	0.911383
GOPC	-0.731424
BUB1B	-0.597521
CDK19	0.808825
TMEM33	-0.635116
MFSD6	0.82928
C20orf24	-0.583518
ARHGEF25	1.96224
AHSA2	0.656216
FCGRT	1.1637
SOS2	1.00397
GFI1	-0.423085
CCDC92	0.80371
IFI6	1.00859
PYGL	-0.439147
NBPF3	0.879575
AOAH	1.0345
DSCR3	0.645112
EVL	0.641176
NAV1	0.759884
PODNL1	2.40816
FUBP1	-0.54864
LIPA	0.651243
SRSF3	-0.496442
AIMP2	-0.774403
KIF20B	-0.773112
PGK1	-0.418783
EIF3A	-0.410035
P2RX7	1.70885
ESF1	-0.839982
NTHL1	-1.26185
SOD1	-0.723236
ZNF598	-0.700705
SLC35F2	-1.04792
NDST1	0.452311
GLB1	0.491107
FAM214A	1.5597
FES	0.696405
MAP1LC3B	0.858148
LARP4	-0.772105
VPS9D1	1.33369
PDXDC2P	1.75426
DNAJB6	-0.566097
POFUT1	-0.452614
TRAF3	-0.651416
PCTP	0.796603
COL27A1	-1.40922
KIFC2	0.91852
RP11-800A3.4	-0.896131
C9orf41	-0.870103
MAGED1	-0.686223
DDX54	-0.613212
SNRPD3	-0.616618
MAP2K3	-0.733872
FAM216A	-0.813703
KLHL23	-1.00716
CTSC	-0.451708
PSMB5	-0.80051
RASL11A	-1.98916
ANTXR2	-0.628586
MAPK6	-0.598602
CD37	0.585498
TPX2	-0.40279
UBL4A	-0.567872
PCID2	-0.532921
CCNH	-0.719107
MAST3	0.724429
MFSD2A	-0.781621
MALSU1	-0.983933
KB-1732A1.1	2.252
PRPF31	-0.763923
TMED3	-0.599872
VDAC3	-0.476372
PLEKHM1P	1.07864
NKG7	0.606761
GNE	0.83405
GINS3	-0.899726
NAF1	-1.11266
UBALD2	1.11645
MCM7	-0.442886
PFDN2	-0.739137
AKAP1	-0.600482
PSMB1	-0.493286
POLD1	-0.591737
AHCY	-0.51794
ALG8	-0.73417
C6orf1	1.06406
BAG2	-1.11081
DNMT1	-0.384598
CD4	0.503573
PMPCA	-0.738843
EIF4E	-0.780811
PSMB7	-0.662174
FAM214B	1.46661
POLR2H	-0.726063
CCDC97	0.651878
REXO2	-0.815328
SLC19A1	-0.567124
DCTN1	-0.507603
PMS1	-0.709465
POLR2I	-0.980663
MRPL21	-1.0652
CTD-2231E14.8	1.3143
PFDN6	-0.799309
MRPS34	-0.789374
NLRP12	1.66554
TOMM34	-0.674403
CLINT1	-0.515315
CCNA2	-0.489278
GRIK3	1.15427
MXRA8	1.43213
RRP15	-0.88322
ECE2	-1.19175
NIPAL2	0.90986
STX3	0.555423
FMNL1	0.606491
PDCD5	-0.644969
ANXA2	0.465953
TXNDC17	-0.901733
KNOP1	-0.909435
WBSCR16	-0.656965
JAG1	-0.878173
CIAPIN1	-0.716791
B3GALT6	-0.68974
KLC4	1.11073
ATP6V1D	0.761761
MMP25	1.09535
RP11-458F8.4	1.18613
RGS16	-1.15585
ST6GALNAC4	-1.01772
CAPN15	-0.605314
TMA16	-0.87827
ADCK3	-0.60834
GCSH	-1.22188
TSFM	-0.951264
DTL	-0.596907
PSMG1	-0.551008
DCAF11	0.598822
E2F5	-1.66353
ADAM15	-0.59347
IL18	1.06429
PRR3	-1.00654
PRDX6	-0.455795
ATG3	-0.533961
HDDC2	-0.904078
PHYH	0.964357
RAPGEF1	0.513556
CDCA7L	-0.48563
CALCOCO1	1.10342
AK4	-1.12446
IMPDH1	-0.572889
ATP1A1	-0.382911
PALD1	-1.13967
LGALS12	-0.599743
ATP5B	-0.463362
LIAS	-0.920518
CCL5	-0.6242
RIPK3	1.5256
SOD2	-0.620084
DNAJC10	-0.485123
ZNF37A	-0.816343
ADM2	1.7047
GPR124	0.39936
C7orf50	-0.783242
ADAMTSL4	1.00277
MOV10	0.719301
CHERP	-0.486116
RCL1	-0.9508
DDI2	-0.711177
NOM1	-0.677057
SEMA3G	-1.13564
PDCD2L	-1.2621
COMMD3	0.758962
TEP1	0.962233
RP11-106M3.2	2.50971
NBN	-0.564197
DHODH	-0.996487
AC068580.6	1.13802
STRA13	-0.861366
RFT1	-0.608576
EXOSC3	-0.76041
SPTBN2	-1.53706
AGAP3	-0.621032
NUP160	-0.533122
DDX31	-0.781158
BUB3	-0.448516
PTMA	-0.414904
CTU2	-0.923644
MSH6	-0.461492
LBR	-0.528858
RGL2	0.702918
U2AF2	-0.524133
NXT1	-0.839746
KIAA0430	0.728439
DARS	-0.496449
ILF3	-0.364984
FOSL2	0.697483
C21orf59	-0.779679
C1orf162	0.634591
PRPS2	-0.640206
NADK2	-0.685752
TRIOBP	0.956044
MCM5	-0.498706
POLR2D	-0.703812
PTGS1	0.483413
XRCC2	-0.957385
CDCA7	-0.601288
CRYZ	-1.55984
EVI2B	1.06609
TTC7A	0.661121
API5	-0.532703
RP11-124O11.1	2.06126
NUMA1	0.459617
MANEAL	-0.737575
PODXL	-0.694754
PDCD4	0.571041
YRDC	-0.954026
MT-ND2	-0.439708
NDUFAB1	-0.64808
RAE1	-0.541128
PANK3	0.751535
CCDC138	-0.952662
SAAL1	-0.8973
NOL8	-0.600386
COL7A1	1.14887
DDX23	-0.48083
DNAAF2	-1.08827
BBX	-0.715009
RMND5A	-0.606269
L3MBTL1	1.01235
DDAH2	0.835132
DESI1	-0.833196
RAB33A	0.909909
RP11-231K24.2	0.891165
DHRS3	1.85453
PRDX1	-0.6178
RRAGC	0.671518
ADCY7	0.632853
NPPA-AS1	2.67423
LYZ	-0.367988
CHSY1	-0.40002
ARSA	1.17543
CCDC69	1.02987
DALRD3	0.949862
TMEM59	0.541455
GCDH	-0.758593
DLEU1	-0.898069
CD97	0.452482
ONECUT2	-1.13695
SEC31A	0.54846
ANP32B	-0.447791
TIMM8B	-0.851511
OPA1	-0.540252
H2AFZ	-0.560104
SIGLEC6	0.613069
TRIM14	-0.549551
MLK4	-1.03191
NKRF	-0.900091
PSEN1	0.706158
SLC25A1	0.783909
PCK2	0.65622
UBE2N	-0.542998
PHB	-1.16824
RASSF4	0.778222
BCL3	2.11611
MSRB3	0.499022
AP5Z1	0.730818
SERINC3	0.494954
SYTL1	0.860126
SLC25A23	0.578675
CD46	0.531207
MRPL2	-0.666266
KDM1B	0.728663
CD300A	1.66368
NAA10	-0.770355
TMX4	0.512486
PPIH	-0.722265
FAM207A	-0.773845
FBXW4	0.749489
POLR3H	-0.744846
NAE1	-0.546246
TMEM161A	-0.742657
TNPO1	-0.566264
CDC37	-0.565166
PDRG1	-0.640555
NCS1	-0.826213
KIF13B	0.950817
GSDMD	0.620401
PIEZO1	0.414083
SNHG15	-0.57852
DDX3X	-0.4314
PLXNA3	1.4177
MRPS28	-0.935929
PCYOX1L	0.755487
C17orf59	1.16029
EI24	-0.51887
SLC16A5	1.0617
SPG11	0.604885
FOXRED2	-0.536137
DDX60L	0.880119
CAPS	1.75684
NCAPH	-0.489826
RHOBTB2	0.663751
SIRPA	0.389838
METTL5	-0.741745
TMEM158	-1.43892
YWHAE	-0.408291
ARHGEF11	0.929605
CREB3L3	3.37449
GRINA	0.567537
GNS	0.484911
DNAJC5B	2.56411
HLA-A	0.622868
MTURN	-0.876877
NUP37	-0.702652
PFKP	-0.456224
FAM124A	-1.25287
ANXA4	0.635741
MST1	0.966477
PSMC6	-0.637152
CPQ	0.750357
PILRA	1.82811
ACOT7	-0.694656
ABAT	1.47045
BDP1	-0.807688
ZBTB40	0.59613
HNRNPA3	-0.401298
AIG1	0.915226
NAA20	-0.538016
EPRS	-0.418506
GPR34	3.2047
POGK	-0.568976
CCNG1	0.514034
COPG1	0.477137
ARPP19	-0.500241
FLOT1	0.556424
LGALS1	0.99422
HNRNPF	-0.413072
CBLB	1.32619
ZNF584	-1.13906
GNB1L	-1.09164
PACSIN3	-1.08686
RBM27	-0.80898
ABTB1	1.36635
CYLD	0.987966
CTDSP2	0.453993
GPR108	0.669737
SNRNP40	-0.476367
TCTN3	-0.6413
OXCT1	-0.735964
ALAD	0.664016
CDK5RAP3	0.461041
MAT2A	-0.396905
PCCB	-0.751568
FLAD1	-0.691734
FBRSL1	-0.656843
RSL24D1	-0.521865
ARHGAP9	0.636042
METTL9	-0.721767
BUB1	-0.447935
DUS1L	-0.701049
EIF6	-0.490732
CS	-0.448097
FAM134C	0.924023
KRR1	-0.752561
GAS7	0.45499
PSMA4	-0.419019
ENAH	-1.12437
MRPL13	-0.63889
MBNL1	-0.512403
MRPL39	-0.753013
CLN3	0.845381
MRPL17	-0.771037
LEPROT	0.697125
COG4	0.819927
LINC00963	0.676066
SRSF7	-0.440622
HMOX2	-0.693205
PPP2CA	-0.455115
OPRK1	1.70684
TRMT1	-0.52129
GUSB	0.43488
PIK3CG	-0.72666
CUL3	-0.54874
HOXA9	0.557284
MIS18A	-0.654511
BCAS2	-0.66256
INCENP	-0.459382
MCCC2	-0.524708
RSPH3	1.34056
XYLB	-0.925635
PPP1R14BP3	-0.916868
EIF2A	-0.484987
SYNJ1	1.12099
DOC2A	1.36476
PIK3R3	0.79884
SF3A1	-0.425148
KAT2B	1.0091
CCDC51	-0.827151
IDH3B	-0.513293
IRF5	0.615734
UPF3A	0.474325
KIAA0513	1.34273
METAP1	-0.587322
ADNP	-0.495196
DDX20	-0.619899
CALR	-0.464431
TCEB3	-0.661356
PRKRIR	-0.615699
RPL26L1	-0.934238
C12orf29	-0.932855
USP39	-0.480102
MYL6	0.480261
PPIF	-0.500852
CLU	0.633344
UQCC1	-0.656742
C11orf57	-0.654633
EIF3K	-0.509356
HSPBP1	-0.711979
FLNB	-0.501617
NUS1	-0.568629
MOAP1	0.860711
CLPP	-0.751373
CBR1	-0.841242
POLR1C	-0.637612
HIGD1A	-0.533586
RP11-132A1.4	-1.54368
SF3B4	-0.546933
TNFRSF1A	-0.491677
STAT3	0.554474
FAM96A	-0.457232
TMEM177	-1.11076
CUTC	-0.703209
SLC25A15	-1.02604
MRPL15	-0.571082
RPTOR	-0.58687
AARS	0.449252
HN1L	-0.454348
CTD-2636A23.2	3.35403
POMGNT2	-0.960614
GNL3L	-0.659903
SOX13	0.984439
ZNF469	0.913667
SDHB	-0.516869
EIF1AXP1	-0.857101
KRCC1	1.18314
RP11-395B7.7	0.598
CTBS	0.790988
ELF4	0.549059
AARS2	-0.568127
MAPK8IP3	0.638276
MCMBP	-0.56691
NFE2L3	-0.936961
FBXL19	-0.631323
MCAT	-1.32204
CLSTN3	0.937949
DDX26B	0.744992
IPCEF1	-1.5833
TIMM22	-0.86455
PPARGC1B	-0.817896
ZFAND3	0.584522
PIK3C2B	0.791839
POLE2	-0.945173
NDUFA4L2	1.4211
LMBR1	-0.675825
TMSB4X	0.543188
FCAR	-0.915262
MRPL9	-0.533036
MVP	1.34321
RPL9	-0.447239
GCN1L1	-0.389267
CHAC2	-1.04633
MPO	2.22491
CORO2A	-0.840181
NDRG1	0.419668
AKAP17A	0.563031
MTAP	-0.704264
PELO	-0.838215
FABP5P7	-1.04121
ITGAM	1.1686
GRAMD1A	-0.710776
POLD4	1.44246
RP6-42F4.1	1.16909
SEC24D	0.428396
PSMA3	-0.563232
ERCC2	-0.57187
ZMYM4	-0.467016
GMIP	0.524012
AC017002.1	1.64698
C11orf45	1.23275
RRNAD1	0.89938
PYCRL	-0.866246
UBE2E1	-0.44565
NOC4L	-0.845743
NCF1B	1.18949
SMYD5	-0.707422
SBNO1	-0.557599
NUDT19	-0.594744
NVL	-0.59423
ERF	-0.665063
MRPL11	-0.604085
CNST	-0.666104
ZNF74	-0.839524
SAT2	0.975777
C5	1.15346
CGGBP1	0.501779
WSB2	0.817487
PEX5	-0.768381
TGIF2	-0.608637
DDX49	-0.62566
NGDN	-0.82099
DOK3	0.394947
SAFB	-0.413489
KLHL6	0.795877
MRPS5	-0.482624
TAF1D	-0.575863
PAFAH2	1.02707
SUGP2	0.479151
OIP5-AS1	0.524226
KIAA1161	-1.24837
PET112	-0.977987
DOCK8	0.51067
COL28A1	1.68789
LSM5	-0.536148
OS9	0.413278
C19orf53	-0.660363
QSOX1	0.413143
MRPS30	-0.621523
GNG7	0.891847
SLC37A1	0.835491
POLR3D	-0.563416
TPT1-AS1	1.2956
YOD1	-0.926848
PLAA	-0.6205
LSM2	-0.670498
FLNA	0.342476
CCDC58	-0.962605
RP11-809O17.1	1.25061
RERE	0.549996
CHFR	0.920348
C19orf48	-0.524591
INPPL1	0.469966
PRPF3	-0.476229
RASGRP2	-0.526875
RNASEH2A	-0.590569
MTMR10	0.859315
NDUFB10	-0.700911
PNKP	0.612842
NUCKS1	-0.49364
TMEM121	-1.91384
CHP1	0.661702
NRBP2	1.15284
TMEM185B	-0.520511
CDK2AP2	0.725508
GPI	-0.379486
IL16	0.648206
RBM17	-0.461397
STARD5	1.47908
SECISBP2L	0.706804
TAF1A	-1.02345
TIMP1	0.582545
MYH9	0.337954
AP1S2	0.599023
POLR2E	-0.608508
ORC1	-0.507322
VPS8	0.670956
LY6E	-0.600378
ATP10D	1.08454
RTN3	0.43994
HK1	-0.413689
RNF166	0.6036
WDR81	0.585124
USP7	-0.464282
THAP11	-0.749389
FASTKD5	-0.618219
RPA2	-0.491371
BDH1	-0.522526
RABEP2	0.683689
PITX1	-1.10806
DAZAP1	-0.420005
UBE2J1	0.521877
BNIP2	-0.411437
ATF5	0.572617
DNAH1	0.81177
SEC31B	1.0307
CIT	0.537567
MTMR4	0.501611
ATP5G3	-0.469106
NEK4	-0.695036
KDM4B	0.531742
PPARG	1.48843
MAGOHB	-0.863392
HNRNPM	-0.479221
QSOX2	-0.626271
PSMB6	-0.606926
GBA	0.5201
TMEM52B	1.81061
COX5A	-0.458383
JUNB	-0.5969
TXNL1	-0.536796
MRRF	-0.754082
UPP1	0.819509
IRF1	0.849973
RAC3	-0.999623
ARAP1	0.455702
GLIPR2	0.789698
BSDC1	0.556125
TNK2	0.526431
SFXN4	-0.743262
LRFN3	-1.19759
GGT1	0.62844
TP53RK	-0.586589
C11orf82	-0.875691
CCDC47	-0.454904
MRPL37	-0.514292
PHF21A	0.797113
PHF5A	-0.664235
CBX2	-0.594263
ASNA1	-0.595504
CXXC5	-0.589128
PIGV	0.926674
ZW10	-0.65312
DHX34	-0.694023
BTF3	-0.376439
MTIF2	-0.532669
OGFOD1	-0.560952
MRPL35	-0.625667
ZNF770	-0.730078
RUNX1	-0.409964
HK2	-0.44027
RIPK1	0.702629
FGFBP3	-1.45628
MRPL50	-0.837851
ASNS	0.92541
RPP40	-1.02488
RPE	-0.716507
RBCK1	0.521056
SLC25A17	-0.807562
CD300LF	0.616375
PRDM13	-1.48812
DNAJA2	-0.521699
ARHGAP31	1.27578
IRAK2	0.920171
PRKDC	-0.861615
ACP1	-0.489558
LEO1	-0.521595
JAK1	0.441229
PPP1R8	-0.460788
C12orf43	-0.863646
DUSP10	1.59162
UPF1	-0.375038
NDUFS1	-0.4896
PRDX2	-0.590387
PDS5A	-0.451443
AC004988.1	2.38728
FAM57A	-0.617658
DIP2A	0.574502
DPEP2	1.8728
ACAT1	-0.446435
TSKU	-1.14051
NCKAP1L	0.448905
HK3	0.768
ALDH1A1	-1.97757
SPDL1	-0.578122
PRCC	-0.511192
USP14	-0.493469
THOC3	-0.629652
NCF1C	1.25676
EIF3D	-0.417948
MRPS22	-0.571579
PSMA6	-0.573732
ZC3H6	1.23951
C6orf89	0.467433
RP11-455F5.3	0.544648
CUL7	0.71972
PNP	-0.466572
PTCD3	-0.493127
LINC00847	0.699779
TPI1	-0.457346
WDTC1	0.613836
ACACA	0.518502
TRIT1	-0.682148
GTF3C6	-0.662201
DOHH	-0.793452
MRC2	0.365699
NBR1	0.656905
PCED1A	0.590183
SASH3	0.468996
GOLGA1	1.02634
CEP290	-0.966414
MRPS16	-0.500564
KIF3B	-0.557346
GUF1	-0.588823
CSRP1	0.41607
SPPL2A	0.583193
SUN2	0.428978
SSR3	-0.427166
PEBP1	-0.487341
CDKN2B	1.62669
QRSL1	-0.748983
SNRPB	-0.522394
MDH2	-0.421501
WBP1L	0.666547
DHX57	-0.908249
CCM2	0.586701
CHAF1A	-0.457784
SUMF2	0.427975
SUMO2	-0.392902
CPVL	0.488987
PRPF4	-0.529629
UBE3C	-0.442153
ZNF121	-0.718783
HMGCL	0.767223
SMARCA2	0.463244
TRIM38	0.766735
SBDS	-0.614145
ETHE1	0.783795
OXNAD1	-0.79308
AURKA	-0.457101
TPCN1	0.580865
HILPDA	-1.07311
CLEC12A	0.496861
PSMC2	-0.490137
INPP5B	0.663178
OSBPL2	0.684746
SF3B2	-0.365229
PPP2R2A	-0.468875
PPP1R15A	0.456617
GLRX5	-0.603832
IFT27	0.842395
RP11-159D12.2	0.925458
RITA1	-0.739371
PSAT1	0.399302
PM20D2	-0.558749
ATP6V0D1	0.656718
ELMO1	-0.618091
OGG1	0.604055
C3orf80	0.538242
DDX39A	-0.470361
CARHSP1	0.680339
SHMT1	0.542066
RP11-1055B8.7	0.384983
ID1	-1.24403
ANKRD13B	-1.03492
TMEM53	1.01385
ASXL1	-0.430601
C12orf45	-1.24208
TMEM214	0.445222
SKA3	-0.564255
MTMR3	0.601471
VTA1	-0.543924
FAM81A	-0.954354
JARID2	-0.511769
CHD1	-0.660326
C15orf52	1.97668
ASF1A	-0.819803
ATF6B	0.414591
DBF4	-0.49155
SLC39A6	-0.559201
SNN	0.61511
PDS5B	-0.597641
TXNRD1	-0.428886
ATR	-0.790974
PAPOLA	-0.406571
FAM160B2	0.708318
CENPB	-0.520508
ARHGDIA	-0.461051
PQLC3	1.03808
ABCA2	0.733671
MDN1	-1.04086
THADA	-0.586938
IPO4	-1.34421
RNF213	0.600582
[truncated: 9,865 more rows]

## Sheet: HL-60_Pathway and genes
All mRNA		Apoptosis		Protein processing		Ubiquitin mediated proteolysis		Cell cycle		Ribosome		Pyrimidine metabolism		RNA transport		Purine metabolism		Spliceosome		Ribosome biogenesis
GeneSymbol	log2FC	GeneSymbol	log2FC	GeneSymbol	log2FC	GeneSymbol	log2FC	GeneSymbol	log2FC	GeneSymbol	log2FC	GeneSymbol	log2FC	GeneSymbol	log2FC	GeneSymbol	log2FC	GeneSymbol	log2FC	GeneSymbol	log2FC
PRTN3	-6.52507	DFFA	-1.24639	UBE2G2	-0.758473	ERCC8	-0.520287	YWHAB	-0.237427	RPL9	-1.32817	NT5M	-0.517856	UPF3B	-0.367079	NT5M	-0.517856	DHX38	-0.354418	WDR36	-1.01025
MYC	-4.3972	BIRC5	-0.142526	LMAN1	-0.535907	UBE2G2	-0.758473	CDC45	-0.380573	RPL8	-0.856017	POLR2K	-0.39842	NUP160	-0.131312	PGM2	-0.344195	PQBP1	-0.380774	XRN1	0.948031
PODXL2	-4.18851	ENDOG	-1.19796	EIF2AK4	-0.163226	CUL4A	-0.657048	DBF4	-0.0668906	RPS27	-0.372837	PRIM2	0.135777	EIF2B3	-1.53047	POLR2K	-0.39842	SNRPE	-1.52553	GNL3	-1.54822
PPP1R27	-4.00132	FADD	0.060121	UBE2D4	-0.163841	UBE2D4	-0.163841	CDK4	-0.847458	MRPL36	-1.36351	NME1-NME2	-1.24534	GEMIN7	-1.11856	PRIM2	0.135777	U2AF1L4	0.0266098	CSNK2A1	-0.548035
MPO	-3.97742	TRADD	0.256945	DERL1	0.295279	UBE2R2	-0.454684	CCNE1	-0.186476	MRPS10	-0.51496	DCK	0.709021	FXR1	-0.172698	NME1-NME2	-1.24534	SRSF4	-0.266867	RIOK2	-0.864226
FKBP4	-3.88788	MAP3K5	0.465237	DNAJC1	0.366583	RHOBTB2	1.66888	CCNA1	0.386449	MRPS5	-1.07075	POLR2E	-0.773052	ACIN1	-0.254129	PFAS	-1.84636	SNRNP200	0.126828	IMP4	-1.56108
SLC38A5	-3.83227	TUBA4A	0.936245	MAP3K5	0.465237	DDB2	0.640234	RB1	0.921145	MRPS15	-0.972397	UPRT	-0.414504	EIF1	0.313828	APRT	-1.44271	PRPF38B	-0.217721	UTP18	-0.977304
BEX1	-3.54978	APAF1	1.91268	SEC13	-0.171949	UBE2O	-0.486739	RBL2	0.545814	MRPS18C	-0.9715	POLR2J3	-0.169014	SEC13	-0.171949	ADSS	-0.633672	ACIN1	-0.254129	RPP25L	-1.1085
RAC3	-3.49138	CASP8	0.751812	ATF6B	0.20905	PRPF19	-0.885079	TFDP1	-0.663972	RPL36AL	-0.702964	POLR3C	-0.327708	MAGOHB	-0.779872	ADA	-1.97312	SF3B4	-0.35446	XRN2	-0.306391
LPPR3	-3.44652	BCL2A1	2.14755	TRAF2	-0.652632	DDB1	-0.662444	STAG1	0.379772	MRPL2	-1.20397	TYMS	-0.0927185	EIF3E	-0.957885	IMPDH1	-1.20723	CDC5L	0.142274	POP1	-1.16163
PRSS57	-3.12635	DFFB	-1.09315	NGLY1	-0.714712	UBE2E1	-0.796312	ANAPC2	-0.35109	RPL38	-0.851285	UPP1	4.47283	POP7	-1.07046	DCK	0.709021	PRPF19	-0.885079	UTP14C	-0.134987
AZU1	-3.1044	BAD	-0.0494702	EIF2AK3	0.940631	RNF7	-0.277174	CCND2	-0.672419	RPS10	-0.786523	NT5C3A	-0.363956	GEMIN6	-1.4677	POLR2E	-0.773052	PRPF40A	-0.385033	SPATA5	-0.0726824
SORD	-2.92149	TRAF2	-0.652632	UGGT2	-0.00840997	CUL2	-0.296356	E2F3	0.248766	RPL13A	-0.912079	POLA1	-0.290715	EIF2S2	-0.486993	AK4	-1.96521	SYF2	-0.103776	MPHOSPH10	-0.715852
PRG2	-2.87523	BCL2L1	0.601104	MAPK8	0.297014	UBE3A	-0.387557	CDKN1A	6.48248	RPL22	-0.640796	DCTD	-0.678082	THOC2	-0.460431	POLR2J3	-0.169014	SNRPB	-0.793344	NXT2	-0.346403
RP11-800A3.4	-2.85046	EIF2AK3	0.940631	SEC24B	0.236988	ANAPC2	-0.35109	ZBTB17	-0.0407992	MRPL10	-0.449853	POLR2L	-0.427244	DDX39B	0.0467916	PRPS1	-0.878366	SNRNP27	-0.140618	NOB1	-1.55529
P2RY2	-2.84441	ACTG1	0.473149	SEC61G	-0.147646	VHL	0.485858	WEE1	0.388501	RPL23	-0.679509	DHODH	-2.1179	EIF4A3	-0.283224	POLR3C	-0.327708	MAGOHB	-0.779872	RPP40	-2.01569
C20orf27	-2.8001	MAPK8	0.297014	HSPA4L	-0.972471	UBE4B	0.262905	SMAD3	0.023642	MRPS14	-0.60553	POLD1	-0.766719	EIF2B1	-0.395425	PDE3B	-0.521459	DDX5	0.0326729	DKC1	-1.34153
CCDC86	-2.56192	AIFM1	-0.992788	SIL1	-0.920164	FBXW8	-0.103562	E2F4	-0.746518	RPS15A	-0.698864	POLR2J	-0.599049	EIF2B5	-0.87808	GMPS	-0.540501	RBM25	-0.58256	GAR1	-1.59591
NOP16	-2.56191	CASP7	1.04069	FBXO6	0.760225	PIAS4	0.169225	ANAPC13	-0.662637	MRPS7	-1.18368	NME7	-0.561971	EIF3J	-1.12492	NT5C3A	-0.363956	ZMAT2	-0.653068	CSNK2A3	-0.277564
TRAP1	-2.4594	PARP1	-0.728466	BAG2	-0.821634	BTRC	0.16169	ORC3	-0.106809	MRPL14	-1.06438	UCK1	-0.250592	CYFIP2	2.2993	ADK	-0.855274	CTNNBL1	-0.57899	PWP2	-1.51471
SRM	-2.40307	BAK1	-0.356481	HERPUD1	-0.80898	UBE2D1	-0.108517	CDC20	-0.809669	MRPL15	-1.27709	ENTPD1	-1.25116	SUMO1	-0.414366	POLA1	-0.290715	SNRPD1	-1.06724	WDR43	-1.71939
MLC1	-2.38159	LMNA	1.30027	UBE4B	0.262905	ANAPC13	-0.662637	SMAD4	0.250361	MRPL28	-1.00888	DPYD	1.1621	EIF4B	-0.647924	POLR2L	-0.427244	THOC2	-0.460431	GNL3L	-0.604853
MMP14	2.38617	BBC3	2.32772	BAK1	-0.356481	CDC20	-0.809669	SMC1A	0.46878	RPS28	-0.77153	TK2	2.10081	POP4	-0.582561	POLD1	-0.766719	DDX39B	0.0467916	TBL3	-1.66488
SQSTM1	2.46413	TNFRSF10B	3.16766	UBE2D1	-0.108517	ANAPC10	-0.506086	ANAPC10	-0.506086	RPS27A	-0.809052	NT5C2	0.229398	EIF3G	-0.954675	POLR2J	-0.599049	ISY1	-0.229354	HEATR1	-1.20278
FADS1	2.76572	AKT1	0.273816	DNAJB12	0.000998775	PIAS3	0.964406	GADD45B	-0.354752	MRPS17	-1.24427	POLR1A	-1.15843	PABPC1	-0.429004	PPAT	-0.887875	CDC40	0.0978985	POP7	-1.07046
TNFAIP2	2.77159	PIK3CB	-0.424869	HSP90AA1	-0.664094	TRIM37	0.500187	CDC25C	0.817916	MRPL33	-0.579776	POLR3D	-0.376474	TACC3	0.0711096	NME7	-0.561971	EIF4A3	-0.283224	DROSHA	-0.0603672
INSIG1	2.77835	DDIT3	1.66865	DDIT3	1.66865	BIRC6	0.0896154	CDKN2C	1.03647	RPL35A	-0.944746	POLE4	-0.855473	THOC1	-0.383314	ENTPD1	-1.25116	SRSF9	-0.584553	WDR3	-1.89833
DDIT4	2.7829	ITPR1	1.40358	SEC24D	1.34007	SKP1	-0.402995	SKP1	-0.402995	MRPL11	-0.918815	POLR1D	-0.417429	SRRM1	-0.182404	PDE7A	0.284852	PPIE	-0.573551	CSNK2B	-0.598271
HMGCS1	2.79811	GADD45B	-0.354752	RRBP1	0.349427	ANAPC11	0.22963	ANAPC11	0.22963	RPL31	-0.553715	DCTPP1	-1.92192	EIF1B	0.359576	NT5C2	0.229398	SF3A2	-0.57241	SBDS	-0.233869
CAPG	2.93226	TUBA1A	3.30474	HSP90AB1	-1.46346	XIAP	0.410723	PCNA	-0.150129	RPS21	-0.743973	DUT	-0.553505	NXF3	-0.926622	POLR1A	-1.15843	SNRPA1	-0.968137	XPO1	-0.212243
IL8	3.07408	CTSB	0.327438	HSPH1	-0.623676	CUL5	-0.136851	CDC25A	-0.0447521	RPS4X	-0.551868	POLR2A	0.0815185	PHAX	-0.35759	POLR3D	-0.376474	THOC1	-0.383314	NXT1	-1.11552
BHLHE40	3.20462	HRAS	-0.408856	SEC31B	-0.0913511	UBE2J2	-0.627765	CDC23	-0.405951	RPL22L1	-1.50433	NME6	-0.248691	EIF3B	-1.2691	POLE4	-0.855473	SRSF7	-0.720242	REXO2	-1.41443
TUBA1A	3.30474	CASP3	0.810978	OS9	-0.0979246	UBE2C	-0.090303	CCND3	1.76606	RPL6	-0.867182	ENTPD6	-0.66724	UPF2	-0.294843	GART	-1.0249	DHX16	-0.165167	UTP6	-0.537895
FADS2	3.30508	RAF1	0.0843273	EDEM1	1.239	CDC23	-0.405951	ANAPC7	-0.851139	MRPL19	-1.39205	POLE2	-0.959477	EIF5	-0.541577	POLR1D	-0.417429	HNRNPK	-0.358816	FBL	-1.64923
TSC22D3	3.39672	PARP4	0.213563	EIF2AK2	0.375443	HERC1	0.761982	ORC2	-0.301369	RPL30	-0.713711	POLR2C	-0.474641	POM121C	0.0351463	POLR2A	0.0815185	LSM6	-1.15214	NMD3	-0.541772
ALOX5AP	3.56404	MAP2K1	0.584966	MOGS	-0.8031	ANAPC7	-0.851139	ESPL1	0.604653	RPLP0	-0.498539	NME3	-1.41334	CYFIP1	-0.569585	NME6	-0.248691	SART1	-0.865648	RCL1	-1.78291
SLC2A3	3.91315	MAPK3	0.293174	NPLOC4	0.0910501	UBE2H	1.08012	CDC7	0.000564755	MRPL12	-2.33908	POLR3G	-3.19348	CASC3	0.0579091	PDE6D	0.0233281	XAB2	-0.636792	POP5	-0.439119
CDKN1A	6.48248	PIK3CA	0.605107	SSR2	-0.490751	CDC34	-0.392643	PLK1	-0.210839	RPL4	-0.698835	POLR3GL	0.315602	THOC5	-0.642608	ENTPD6	-0.66724	SLU7	0.182819	RRP7A	-1.83603
PREX1	2.85373	XIAP	0.410723	HSPBP1	-1.04172	CUL1	-0.747944	CUL1	-0.747944	RPS27L	-0.302561	POLR3E	-1.13444	PABPC1L	0.764324	GUK1	-0.0793173	CCDC12	-0.785566	FCF1	-0.738665
PRNP	2.4208	LMNB1	0.0554295	SKP1	-0.402995	KEAP1	-0.361427	E2F2	0.720938	MRPL18	-0.505741	RRM2	1.1875	EIF2S3	-0.0485803	POLE2	-0.959477	HNRNPC	-0.843816	NAT10	-1.34318
JUN	2.92083	CTSC	-0.537541	EDEM2	0.285097	BRCA1	0.386354	CDKN2B	0.87709	RPS3A	-0.613464	UMPS	-1.41913	XPOT	-0.0652903	NUDT5	-0.361788	SRSF3	-0.630125	IMP3	-1.03458
HPDL	-3.04399	NFKB1	0.286153	UBE2J2	-0.627765	WWP2	0.325807	YWHAQ	-0.529238	MRPS11	-0.571283	POLR1B	-1.51043	NUP214	-0.198217	PAPSS1	0.588396	SNRPG	-0.68005	BMS1	-0.755696
ISOC2	-2.67626	DIABLO	-0.159089	EDEM3	0.179468	FBXW7	0.0820055	MCM6	-0.509302	MRPL1	-1.79346	UCK2	-0.775136	EIF4E	-0.763461	PDE4A	-0.495951	SF3B1	-0.0136304	TCOF1	-1.38611
PPA1	-2.06659	PIK3R3	0.515225	SSR3	-0.480123	TRAF6	0.170238	CCNB1	-0.352682	RPS11	-0.704411	POLR1E	-1.40139	EIF5B	-1.30311	POLR2C	-0.474641	SNRPB2	-0.607564	RIOK1	-1.1744
DPH2	-2.09347	MAP3K14	0.630406	EIF2AK1	-0.226117	SMURF1	-0.379682	ANAPC1	-0.910902	RPS23	-0.779958	POLR1C	-1.52235	FMR1	0.532487	NME3	-1.41334	SNRPD2	-0.77101	RPP38	-0.751462
CACNA2D4	2.48584	CHUK	0.240564	MBTPS1	-0.175602	UBA7	2.75931	ORC5	-0.870162	RPL18A	-0.868459	POLR2G	-0.250643	XPO5	-0.707304	PDE1B	1.51956	DHX15	-0.372832	GNL2	-0.692804
LSS	2.22119	PMAIP1	1.04118	P4HB	-1.01335	UBE2D2	0.0116694	CDKN2D	2.64736	RPL24	-0.977932	DTYMK	-0.483871	EIF3D	-0.843892	POLR3G	-3.19348	EFTUD2	-0.973993	NOP56	-1.57375
ADCK3	-2.26192	DAB2IP	2.78475	CUL1	-0.747944	ANAPC1	-0.910902	YWHAG	-0.660047	RPS3	-0.624424	POLA2	-0.0934182	SEH1L	-1.0504	POLR3GL	0.315602	HNRNPA1	-0.682673	POP4	-0.582561
CD320	-2.80899	CTSZ	0.926068	HSPA1B	0.510871	UBE2A	0.403124	GADD45G	1.68128	RPL7A	-0.829729	POLR2D	-1.07416	EIF4G1	-0.713335	POLR3E	-1.13444	TXNL4A	-0.731266	UTP15	-1.35993
ABCA7	2.69725	LMNB2	-0.464515	DNAJC5	0.0428403	WWP1	0.473757	CCNE2	1.54787	MRPL9	-1.03912	POLR2H	-1.01707	GEMIN2	-0.544156	ENPP4	0.777176	SF3A3	-0.596749	RBM28	-1.19844
NFKB2	3.21505	IKBKB	0.0480343	DNAJC10	0.00890176	SYVN1	0.109492	HDAC2	-0.633497	RPL37	-0.613505	POLR3A	-0.190237	GEMIN5	-1.84694	RRM2	1.1875	HNRNPA1L2	-0.415878	GTPBP4	-1.18622
RGS16	2.72267	CTSD	1.15121	SEC23B	0.164172	HERC2	-0.0721499	CCNA2	0.187112	RPL10	-0.783111	POLD4	1.54271	SMN1	0.505612	ADCY3	0.548066	PHF5A	-0.756793	RAN	-0.978416
TREML2	3.39022	GADD45G	1.68128	PDIA3	-1.05641	DET1	0.183369	PRKDC	-0.203252	RPL17	-0.827379	POLR3F	-0.175963	ALYREF	-0.864338	POLR1B	-1.51043	HNRNPU	-0.476478	REXO1	-0.243802
CCL3	5.54391	BCL2L11	-0.437273	MAN1B1	-0.0887137	UBE2F	-0.123349	E2F1	-0.368773	MRPS12	-1.66989	POLR3H	-1.56423	SUMO3	-0.912353	PKM	-0.00878605	SNRNP40	-0.540988	NOP58	-1.14779
RUVBL1	-2.12721	AKT2	-0.588939	UBE2D2	0.0116694	UBA1	-0.284745	ANAPC4	-0.161715	MRPS21	-1.0135	POLR2B	0.00806043	KPNB1	-0.220901	PRPS2	-0.700525	DHX8	-0.151219	EMG1	-1.35358
FAM46A	-2.15052	BIRC2	0.978458	PDIA4	-1.41164	TRIP12	0.226597	MCM3	-0.629538	RPL36A	-1.49026	UCKL1	-0.827642	NUP205	-0.253064	ADPRM	0.279353	RBM22	0.0597707	NXF3	-0.926622
SLC29A1	-1.86159	PIK3R1	0.33816	LMAN2	-0.407984	KLHL13	-0.880633	MCM2	-0.710802	RPL7	-0.905947	TWISTNB	-0.833112	NXT1	-1.11552	POLR1E	-1.40139	CWC15	-0.818962	RPP30	-0.683609
MYBBP1A	-2.03381	FAS	0.577773	SYVN1	0.109492	UBE2Q1	-0.0962878	CDC27	-0.0410208	MRPL17	-0.615449	ENTPD4	0.915872	NUP43	0.0305415	HDDC3	-0.392881	SRSF5	-0.215227	NOL6	-1.56207
ATF3	3.00839	BCL2	-0.476481	DNAJB1	-0.0222549	BIRC2	0.978458	TTK	0.291756	RPL26L1	-1.25032	POLR3K	-0.779356	NMD3	-0.541772	POLR1C	-1.52235	ALYREF	-0.864338	MDN1	-1.1025
LDLR	2.73353	CTSK	0.881739	SEL1L	0.113175	UBE2E2	-1.30904	STAG2	0.544577	MRPL16	-1.20923	NME4	-2.21006	NUP153	-0.210903	POLR2G	-0.250643	PRPF8	-0.0326018	WDR75	-1.27115
PA2G4	-1.86251	PTPN13	-0.26476	CANX	-0.734954	UBE2K	-0.33273	TGFB1	0.338148	MRPS16	-0.661327	PNPT1	-1.41864	EIF3A	-0.311069	PGM1	-0.707798	SRSF6	-0.305106	NXF1	0.350797
TPM4	1.90007	CASP2	0.323304	PPP1R15A	1.82234	CUL3	-0.345625	CDKN2A	-0.367017	MRPL4	-1.67113	NT5C	-1.34688	EIF3F	-0.521263	POLA2	-0.0934182	HSPA1B	0.510871	NVL	-0.438462
DHCR7	1.92805	PIK3CD	0.32583	NFE2L2	0.0427637	UBA3	0.0992207	YWHAE	-0.647713	RPL28	-0.604588	NME1	-2.17335	NUP50	0.000796256	POLR2D	-1.07416	CHERP	-0.610263	LSG1	-0.523344
LFNG	2.75047	CYCS	-1.06296	SEC24C	0.208751	ANAPC4	-0.161715	CDC25B	0.703311	MRPL24	-1.94322	NUDT2	-0.144297	RAN	-0.978416	POLR2H	-1.01707	AQR	-0.271963	NHP2	-1.61739
PTPRC	2.19719	TUBA1B	-0.0973262	AMFR	0.543927	UBE2I	-0.292097	RBX1	-0.635747	MRPS6	-0.531754	POLE3	-0.753175	TRNT1	-0.936918	POLR3A	-0.190237	U2AF1	-0.710454	CSNK2A2	-0.447246
HAGHL	-3.07577	MAPK9	0.49477	SEC61A2	1.49673	UBE2G1	-0.671662	MCM7	-0.644313	RSL24D1	-0.562461	CMPK1	-0.13877	RANGAP1	-0.579892	POLD4	1.54271	SRSF10	0.0319024	UTP14A	-1.3856
NCF1	2.95408	PDPK1	0.549608	MAP2K7	-0.375565	UBE4A	0.692704	CDK6	-1.35727	MRPL3	-1.51825	CAD	-0.985764	NXF1	0.350797	GMPR2	-0.286051	PRPF38A	-0.0357611
CLUH	-1.8637	CTSS	0.763544	STT3B	-0.315638	CDC27	-0.0410208	GSK3B	0.792882	MRPL34	-0.937827	POLE	0.36274	RNPS1	-0.454025	POLR3F	-0.175963	RP9	-0.584466
VARS	-1.70273	MAP2K2	0.093581	SEC63	-0.628133	RBX1	-0.635747	ORC6	0.00396499	MRPL27	-0.570604	TK1	0.653306	NUP133	-0.518182	IMPDH2	-1.43926	LSM4	-0.345307
C10orf2	-2.17208	CAPN2	1.21623	MBTPS2	0.271315	UBE2Z	0.210715	MYC	-4.3972	MRPS2	-1.56596	POLD3	0.0463305	EIF3I	-1.02817	ADSL	-1.36012	WBP11	-0.408153
QTRT1	-2.01657	JUN	2.92083	XBP1	-0.438765	UBE2L3	-0.582248	ORC1	0.247544	MRPL32	-1.17174	POLD2	-1.23747	CLNS1A	-1.21972	POLR3H	-1.56423	RBMX	-0.491841
C1QBP	-1.94236	TNFSF10	0.531145	DNAJB11	-0.662288	FANCL	-0.0177101	CDC14A	0.864598	RPS20	-0.519891	RRM1	0.0658666	GEMIN4	-1.47175	POLR2B	0.00806043	TRA2B	-0.575663
SLC17A9	-1.88954	ATF4	0.0541968	BCL2	-0.476481	ANAPC5	-0.797357	CDC6	-0.0593985	RPL15	-0.456655	CANT1	0.0644337	THOC7	-1.07488	AMPD2	-0.379399	SNRPA	-0.717623
EXOSC5	-2.48456	PRF1	0.870487	MAN1A2	0.0740508	UBE3C	-0.271346	CDKN1B	0.670127	RPL14	-1.01035	ZNRD1	-1.38062	SAP18	-0.625774	PDE8A	0.796816	SRSF1	-0.609843
TTLL12	-1.77727	ACTB	0.133707	RNF185	0.783688	UBR5	0.243707	ANAPC5	-0.797357	RPL39	-1.15931	TYMP	-0.168971	EIF3CL	-0.805362	TWISTNB	-0.833112	PRPF18	-0.341293
NME4	-2.21006	NFKBIA	1.40454	RAD23A	0.113555	ITCH	0.199567	BUB1B	0.1568	RPL10A	-0.737217	POLR2I	-1.07249	RANBP2	-0.0329592	ENTPD4	0.915872	SF3A1	-0.374624
TNF	2.47693	RELA	0.189618	RPN1	-0.389038	CUL4B	0.663637	YWHAZ	0.529944	UBA52	-0.674877	PRIM1	-0.21312	NUP37	-0.834741	POLR3K	-0.779356	U2SURP	-0.884507
LASP1	1.77518	SPTAN1	1.18429	NSFL1C	-0.514805	UBE2D3	-0.22048	RAD21	0.393156	MRPL23	-1.11406	PNP	-1.88605	TPR	0.0920164	NME4	-2.21006	HNRNPA3	-0.307905
TNFRSF10B	3.16766	TNFRSF10A	0.637496	PREB	-0.437077	FBXO4	-0.781292	SKP2	-0.314319	RPL36	-0.923834	POLR3B	-0.768047	RPP25L	-1.1085	DGUOK	-0.528199	SRSF8	-0.74753
CHI3L1	1.89239	CSF2RB	-0.130824	UBXN6	-0.210915	SKP2	-0.314319	FZR1	0.32656	RPL37A	-0.728937	UPB1	2.65424	UBE2I	-0.292097	PNPT1	-1.41864	NCBP2	-0.414538
IFRD2	-2.19617	CTSW	-1.05904	UBE2G1	-0.671662	RCHY1	-0.720259	CCNB2	0.233916	RPL3	-0.646374	CTPS1	-0.905913	NUP54	-0.506181	NT5C	-1.34688	DDX46	-0.474278
LPO	-3.87892	NRAS	0.35742	MAPK9	0.49477	FZR1	0.32656	CHEK2	-0.464038	RPS29	-0.773132	RRM2B	1.09268	EEF1A1	-0.386351	NTPCR	-0.975672	RBM17	-0.497887
SDF2L1	-2.39111	TRAF1	3.51575	RBX1	-0.635747	UBE2M	-0.48703	SMAD2	0.351333	RPL23A	-0.815614			NXT2	-0.346403	NME1	-2.17335	NCBP1	0.021848
ACAT2	2.1015	CTSO	1.69649	HSPA5	-1.66037	SAE1	-0.0424814	HDAC1	-0.035931	FAU	-0.755035			PAIP1	0.0980055	ADCY7	2.05151	PRPF4	-0.454815
NCL	-1.64243	FOS	2.24076	TRAM1	0.262778	MDM2	0.0355983	MDM2	0.0355983	RPL27A	-0.755671			NUP210	-0.0313772	NPR2	-0.327427	PPIL1	-1.01653
FLOT1	2.79435	ATM	0.756776	CAPN2	1.21623	SOCS1	2.32054	ATM	0.756776	RPS24	-0.753503			DDX20	-0.599179	NUDT2	-0.144297	PUF60	-0.914832
PLXND1	1.7423	IL3RA	2.40284	DERL3	-1.81526	SIAH1	0.117565	PKMYT1	0.155725	MRPL35	-0.826118			NCBP2	-0.414538	POLE3	-0.753175	HSPA1A	0.0606885
CALR	-1.8108	HTRA2	-0.723371	SEC61A1	0.0245353	KLHL9	0.548486	SMC3	0.141822	MRPL20	-1.20678			SUMO2	-0.600797	POLE	0.36274	LSM2	-0.712148
LSP1	2.50097	RIPK1	0.578455	ATF4	0.0541968	HERC3	1.05172	CREBBP	0.618939	MRPL21	-1.5988			SMN2	-1.23065	POLD3	0.0463305	USP39	-0.468763
FAM195A	-2.35003	EIF2S1	-0.721045	UBQLN1	-0.0457771	TRIM32	-0.650973	PTTG1	-0.303737	RPL11	-0.768294			XPO1	-0.212243	ITPA	-1.11431	SNRPD3	-0.704898
KCNH2	-2.57341	ITPR3	1.16476	SSR4	-0.673039	UBE2Q2	-0.414425	BUB1	0.04362	RPL41	-0.59798			SENP2	0.18939	POLD2	-1.23747	SRSF2	-0.685922
RRS1	-2.07756	CTSL	-0.597854	ERLEC1	0.350168	UBA6	0.370608	CCNH	-0.644553	RPS7	-0.884837			RAE1	-0.551074	RRM1	0.0658666	RBMXL1	-0.135017
RUVBL2	-1.88052	TUBA1C	0.00347791	YOD1	-0.155736	UBE2L6	2.54042	MAD2L1	-0.41099	MRPS9	-1.42349			EIF4A1	-0.877569	CANT1	0.0644337	DDX23	-0.443825
FCER1G	2.95369	CASP9	0.997931	BCAP31	-0.382392	SMURF2	0.609555	BUB3	-0.116739	RPS26	-1.38655			NCBP1	0.021848	AMPD3	0.526884	PRPF6	-0.313116
TRMT61A	-1.98939	CFLAR	0.144879	SAR1B	0.0151149	UBE2W	0.170376	MCM4	-0.262263	RPL35	-0.978263			NDC1	-0.741293	ZNRD1	-1.38062	TRA2A	-0.390602
SMAD7	2.72464	DAXX	-0.798292	UBE2D3	-0.22048	UBE2B	0.317417	CDK2	0.0586642	RPS13	-0.804719			POM121	-0.222983	ATIC	-1.33378	LSM5	-0.86612
NEU1	2.19355	PARP2	0.0187856	HSPA1A	0.0606885	STUB1	-0.810906	RBL1	0.48879	RPL34	-0.948798			EIF4A2	-0.905275	POLR2I	-1.07249	PRPF3	-0.187991
CAT	-1.65413	KRAS	0.299562	SEC61B	-0.378443	UBE2J1	-0.0449995	ATR	-0.924859	RPL21	-1.45373			NUP188	-0.00345743	PRIM1	-0.21312	LSM3	-0.510073
FAM111A	1.79767	CASP6	0.273553	UBQLN4	-1.26261	UBA2	-0.224301	CDK7	-0.234485	RPLP1	-0.299358			EIF4E2	-0.371232	PNP	-1.88605	SMNDC1	-0.443479
C16orf13	-2.39028	GADD45A	0.489786	SVIP	0.0823784	UBE2E3	-0.435604	GADD45A	0.489786	MRPS18A	-0.790439			PNN	-0.456156	POLR3B	-0.768047	RBM8A	-0.463995
NLE1	-2.00761	CASP10	0.436066	SAR1A	-0.150258	PML	-0.375923	YWHAH	-0.00105993	RPS15	-0.698724			NUPL2	-0.750908	HPRT1	-0.367837	PPIH	-0.989838
CYTH4	2.26889	TNFRSF1A	-0.589317	SEC62	-0.011803	PIAS2	-0.481739	ORC4	-0.165858	RPL18	-0.903016			UPF3A	-0.132996	PAICS	-1.28729	U2AF2	-0.738898
BZW2	-1.95903	IKBKG	0.566333	SEC31A	0.816249	MGRN1	0.115101	CDK1	0.464794	RPS25	-0.725657			EIF4G2	-0.0709276	AK2	-1.45275	HNRNPM	-0.608211
MEST	-1.73882	BAX	-0.253873	EIF2S1	-0.721045	CBL	0.852941	TFDP2	-0.948902	MRPL13	-0.93991			ELAC2	-1.23539	NUDT9	0.247202	SNRPC	-1.13503
AKNA	1.86213	BID	-1.03718	DERL2	-0.24851	NEDD4	1.66589	CHEK1	-0.00360927	RPLP2	-0.638235			UPF1	-0.466559	AK3	-0.392807	BCAS2	-0.561492
TM6SF1	3.35897	MAPK1	0.451369	HYOU1	-1.15167	HERC4	0.162656	MCM5	-0.644563	MRPL22	-0.826156			NUP85	-0.33679	RRM2B	1.09268	SF3B5	-1.23488
ACAT1	-1.91934	BIRC3	2.37667	RPN2	-0.29156	UBE2N	-0.759369	EP300	0.763143	RPS14	-0.778386			NUP35	-0.876394			SF3B3	-0.239949
SNHG3	-1.92113	CAPN1	0.285921	ATXN3	-0.20445	CUL7	0.800432	CDC16	-0.39002					TGS1	-0.996145			BUD31	-0.0271389
PLXNC1	4.02735	ITPR2	0.914976	DNAJC3	-0.26105	PIAS1	-0.0624193	ABL1	-0.0983326					EIF2S1	-0.721045			SF3B2	-0.299443
TERT	-5.06537	TNF	2.47693	STUB1	-0.810906	MAP3K1	0.199092	MAD2L2	-0.0937862					PRMT5	-1.36185			PLRG1	-0.182019
GCSH	-2.0902	MCL1	0.6409	UBE2J1	-0.0449995	UBE3B	0.390146	MAD1L1	-0.180665					EIF4EBP1	-0.921574			PCBP1	-0.209243
SRGN	-1.60175			PRKCSH	-0.0278014	BIRC3	2.37667	CDC26	-0.0738415					SNUPN	-0.853454			CRNKL1	-0.163395
KAT2A	-2.13152			BAG1	-1.1466	FBXW11	0.256614							EIF3C	-0.822137			THOC3	-0.367328
LRFN4	-2.12478			HSP90B1	-1.79693	UBOX5	-0.82215							POP1	-1.16163			DDX42	-0.337244
SH2D3C	3.25962			VCP	-0.47561	CDC16	-0.39002							RBM8A	-0.463995			HSPA8	-1.15609
LRP10	1.86085			DDOST	-0.642844	PPIL2	-0.19128							RPP21	-0.591683			SNW1	-0.138448
CCND3	1.76606			RAD23B	-0.557072	CDC26	-0.0738415							EIF2B4	-0.837977			MAGOH	-1.0262
TES	2.07208			GANAB	-0.00589499									RPP40	-2.01569			TCERG1	-0.751746
FARSA	-1.59007			RNF5	-0.0241657									THOC6	-1.07366
SFXN4	-2.31119			TXNDC5	-1.1304									PABPC4	-0.730506
MACROD1	-3.0419			UGGT1	-0.391508									NUP98	-0.155927
MRPL12	-2.33908			STT3A	-0.00453728									NUP155	-0.354927
ANKLE1	-2.0653			PDIA6	-1.24273									POP5	-0.439119
GRWD1	-1.58567			SEC24A	0.770665									EIF4EBP2	0.575234
HSP90B1	-1.79693			DNAJA1	-0.731483									STRAP	-0.628116
WDR12	-1.88086			UBQLN2	0.659348									RPP38	-0.751462
MSMO1	2.57299			BAX	-0.253873									NUP93	-0.819678
PPP1R18	1.95601			SSR1	-0.0247688									EIF3H	-0.663132
MRTO4	-2.10106			PLAA	-0.324205									RPP30	-0.683609
SLC5A6	-1.91227			ATF6	-0.30283									ELAC1	-0.381846
SYNGR1	-2.04227			HSPA8	-1.15609									THOC3	-0.367328
ETV5	2.3025			DNAJA2	-0.357491									AAAS	-0.457685
DPYSL2	3.45804			CALR	-1.8108									NUP62	-0.617199
KIF21B	2.00487			CAPN1	0.285921									EIF2B2	-0.527094
RP4-647J21.1	2.85278			SEC23A	0.995671									EIF4G3	-0.170534
COL23A1	-2.29872			DAD1	0.0580385									GEMIN8	-0.587971
PLEC	2.31087			ERP29	-0.49732									EIF4EBP3	-2.533
GPATCH4	-1.95292			DNAJB2	1.72494									MAGOH	-1.0262
C10orf54	2.39006													NUP107	-0.485245
B4GALT2	-2.9055													NUP88	-0.704234
HMGCR	2.00693													EIF1AX	-0.676344
WDR3	-1.89833
MMP25	3.30069
ADAM8	2.33909
MRPL3	-1.51825
DHX37	-1.64268
KLF2	3.61908
GEMIN5	-1.84694
RRP12	-1.56396
NTHL1	-2.60502
HSP90AB1	-1.46346
PTPN3	-2.51941
PNP	-1.88605
CTSG	-2.11181
RRP7A	-1.83603
RNASE2	-1.68965
TM7SF2	2.64002
NPM3	-2.2774
NOL6	-1.56207
TRIB3	1.67068
ARHGAP30	1.56226
EBNA1BP2	-1.82507
IDI1	1.87977
SCARB1	-1.67178
LPIN1	2.45475
HSPD1	-1.4273
MOV10	2.00983
SDCBP	1.67481
RRP9	-1.96425
SIGMAR1	-1.57012
PPP1R14BP3	-2.03831
LYAR	-2.29951
FUT4	-1.60234
NOP56	-1.57375
NOP14	-1.50645
TRIM14	-1.69212
NOLC1	-1.44368
TTYH3	1.88235
PFAS	-1.84636
AK2	-1.45275
SLC19A1	-1.88775
WDR46	-1.70366
PEBP1	-1.66933
IFI16	2.82756
NME1	-2.17335
DNMT3B	2.62119
PLAC8	-2.40021
DHODH	-2.1179
NIP7	-1.69955
RCC1	-1.48987
DHCR24	1.39349
DUSP6	1.76395
CAMKK2	-1.63488
NAT8L	-2.28688
MVK	2.4565
ALDH1B1	-2.16101
IMP4	-1.56108
FGR	4.90566
GALNT14	-3.29726
TBL3	-1.66488
PES1	-1.63143
PUS7	-2.31237
UNG	-1.63236
FMNL3	3.24295
FBXO41	-1.90346
SURF6	-1.69224
DNPH1	-2.04769
PUS1	-1.58301
C1orf106	3.24518
ZNF692	-1.90112
WDR43	-1.71939
FARSB	-1.46299
MS4A3	-2.70631
TUFM	-1.54684
TRAF1	3.51575
STX3	2.48758
FABP5	-2.43811
GTPBP2	1.50869
SASH3	1.57467
RAB37	2.27861
CIRH1A	-1.36686
IFT57	-1.84042
KIAA0020	-1.5001
REXO4	-1.61037
UPP1	4.47283
AKAP1	-1.51838
C3	3.70671
KLF6	2.04902
STOML2	-1.60412
MRPL4	-1.67113
ODC1	-1.44261
MRM1	-2.45796
NOB1	-1.55529
HSPE1	-1.87461
BYSL	-1.57584
ZNF117	2.32588
DUSP5	3.29234
SNHG15	-1.72903
IDH1	1.65143
RNASE3	-4.31939
CYTH1	1.73009
SLC39A14	-1.77701
HOXD13	-2.00751
PRMT1	-1.64012
ITGB7	1.78071
TRIP6	-1.84727
PLD6	-3.49855
SH3TC1	2.93744
BMF	1.57566
PWP2	-1.51471
CITED2	-1.55145
ABCB10	-1.36507
TGM5	2.46782
TSR1	-1.65762
AEBP1	-3.30837
ADCY7	2.05151
ANXA2	2.66114
SQLE	1.69193
EGR1	3.80857
TCOF1	-1.38611
TIMP2	1.66284
C20orf112	2.42474
MIF	-1.75496
S100A11	1.9401
S100A4	1.90463
DDX54	-1.42823
NOP2	-1.40044
TNFAIP3	1.93651
GTF3A	-1.40063
HSPA5	-1.66037
PLEKHO2	1.78282
AHCY	-1.3705
IGFBP7	-1.91756
PRMT5	-1.36185
GPR84	3.10819
AEN	-1.66345
SREBF2	1.4277
ANXA5	1.39862
CD69	3.74113
NAT10	-1.34318
PAICS	-1.28729
TOMM40	-1.7203
POLR3H	-1.56423
CDKN2D	2.64736
FTH1	1.68974
TGFBR1	1.46476
GLIPR1	2.77335
RNF19B	1.81869
UNC93B1	-1.48474
RRP1	-1.85566
SH3PXD2A	1.88703
EIF5A	-1.6315
PPP1R15A	1.82234
PDIA4	-1.41164
PDCD11	-1.25217
FAM216A	-2.22739
DKC1	-1.34153
PDIA6	-1.24273
VEGFA	1.45026
PLCB2	1.49872
SCD	1.39487
MYB	-1.34836
APOBR	2.21179
POLRMT	-1.30568
MARS2	-1.79441
SH2B3	1.48253
CSTB	1.69972
SC5D	1.75267
PHB	-1.62393
ATP5G1	-1.56967
RHOB	1.97447
NSMF	-1.71525
STC2	2.92152
TYROBP	2.29836
FAM162A	-1.78436
FDFT1	1.35476
MFNG	-1.54294
POLR1C	-1.52235
TMX4	1.49796
LAPTM5	1.17239
FAM129B	3.60371
FXN	-1.98303
ATIC	-1.33378
ITGB2	1.16494
IMPDH2	-1.43926
DDX10	-1.68671
CD53	1.65714
CDC42SE1	1.2879
PDCD2L	-2.18066
IRF2BPL	2.58771
DCTPP1	-1.92192
TFE3	1.7255
SLC25A19	-1.59617
NCLN	-1.34835
RABEPK	-1.77223
CTNND1	2.30807
NHP2	-1.61739
MT-TP	-1.49183
HDDC2	-1.63437
RAB27A	1.44616
RP11-284F21.10	2.86964
SUPV3L1	-1.58509
VASH1	4.09989
TMEM154	2.12155
CCNG2	3.4201
SYT11	1.92538
ATAD3A	-1.53439
ACSS2	3.61986
RPIA	-1.5019
PPP1R16B	3.98979
LPIN2	1.52276
TXNIP	1.50949
EXOSC2	-1.29141
NOC2L	-1.31618
LINC00599	2.04136
POLR1B	-1.51043
CYLD	2.13321
NUCB2	-1.35985
DUS3L	-1.56013
RRM2	1.1875
N4BP3	3.63504
STEAP3	-2.39565
IL17RA	1.31558
C21orf58	1.54586
MRPL24	-1.94322
SNHG16	-1.70609
CMSS1	-1.72893
FOSL2	1.74979
SNHG17	-1.48595
ZCCHC24	3.1684
UMPS	-1.41913
IPO4	-2.57132
RBM19	-1.2757
LGALS1	1.74498
ADSL	-1.36012
LAS1L	-1.29107
GNL3	-1.54822
IQGAP3	1.84818
SERPINA1	2.87273
EHBP1L1	1.32053
CLU	2.41306
MVD	1.82834
RASSF5	1.33679
NPM1	-1.36789
NHP2L1	-1.53227
VDAC1	-1.34277
DPP7	-1.30325
TGIF2	-2.45784
MRPS2	-1.56596
SDCCAG3	-1.50046
RPF2	-1.66211
DANCR	-1.41134
TIMM50	-1.47452
C6orf223	5.16245
CCL5	1.66871
NOL10	-1.48487
RPL7L1	-1.10491
SLIRP	-1.76842
LRPPRC	-1.28052
ALG3	-1.28961
STAR	-1.86644
RBFA	-1.66028
CDK6	-1.35727
NUDC	-1.42367
ABCF2	-1.59804
FBL	-1.64923
RP11-1055B8.7	-1.17311
QDPR	-1.61022
NCF1B	3.07558
MFSD6	2.72892
NFKBIZ	3.48052
GPI	-1.12157
EPX	-4.30368
MTHFD1	-1.26039
ALDH18A1	-1.17564
NCF1C	3.4235
CCT3	-1.2957
PNO1	-1.57509
NLRP12	3.35295
GOT2	-1.17961
RASGRP2	-1.21805
MT1X	-2.14132
CERKL	-2.06315
CCT5	-1.15622
TFB2M	-1.74325
NKG7	2.50293
CCDC88B	1.37114
TBRG4	-1.12733
APEX1	-1.35171
YDJC	-1.65149
RSL1D1	-1.48294
ECM1	2.62199
SKA1	1.38921
FAM136A	-1.27331
GEMIN4	-1.47175
MYO1F	1.08072
ACSL1	1.43724
MATK	-4.40166
DDX21	-1.31383
SERBP1	-1.19867
DERL3	-1.81526
SEL1L3	1.9128
WDR74	-1.53188
GPR125	-1.93746
SKIL	2.36486
EIF3B	-1.2691
PLP2	1.34431
PCK2	1.50443
CLEC11A	-1.83312
BCS1L	-1.35386
OGDHL	-3.09964
CLIC4	1.671
REXO2	-1.41443
MCAT	-1.49792
DDX56	-1.2533
NPC2	2.67065
FGFBP3	-2.06472
NPC1	1.40486
THAP4	-1.42
PRMT7	-1.29842
PCCB	-1.20256
RPUSD1	-1.36165
G6PD	1.16072
DUS1L	-1.27427
HSD17B7	2.08648
TRIOBP	1.71396
GOLGA2	1.43987
CHAC1	2.00729
NAGK	1.55987
IMPDH1	-1.20723
ATAD3B	-1.25973
CRELD2	-1.32774
CKAP2L	1.58064
MRPS12	-1.66989
BLMH	-1.1947
E2F7	2.14985
ME1	1.80396
MMP9	4.03909
GPR132	3.17544
DUSP10	3.09134
ARMC6	-1.26021
ADM2	3.06266
AP1S2	2.0321
KDM1A	-1.10826
RCL1	-1.78291
LTV1	-1.34968
PYCRL	-2.45147
BDH1	-1.45536
OSCAR	1.90966
SPATC1L	-2.5561
IDS	1.58016
STRA13	-1.51359
MICB	2.11825
PTGES2	-1.4348
KIAA1551	1.55435
TELO2	-1.1519
NOP58	-1.14779
PAK1IP1	-1.34572
CLIP2	1.98099
ZC3H15	-1.12166
PNPT1	-1.41864
CCT2	-1.10521
MRPS25	-1.28345
SFXN3	2.06321
LCP1	0.985477
SSH1	1.77114
HEATR2	-1.26014
MXD1	2.72121
SLC7A2	-1.54006
PTPRE	1.53769
CIAPIN1	-1.32432
GSPT1	-1.13119
DDX31	-1.56261
NOC4L	-1.45333
APOBEC3B	2.59663
WDR77	-1.33949
PPRC1	-1.28152
CNBP	-1.12542
KARS	-1.16353
DOCK8	1.30922
GPR68	3.15105
LPXN	1.33611
TRMT10C	-1.72445
METTL1	-1.73931
GTPBP4	-1.18622
UTP14A	-1.3856
ABCE1	-1.14319
BTG2	3.24513
URB1	-1.32228
GAR1	-1.59591
SOX12	-1.60399
NKD2	-2.3224
YBX3	-1.39705
DCUN1D5	-1.47432
SPTAN1	1.18429
TRUB2	-1.28079
NPM1P27	-1.45013
HYOU1	-1.15167
MRPL21	-1.5988
FPR2	3.23077
ARHGEF40	1.32041
IQGAP1	1.46171
SSSCA1	-1.32747
DAB2IP	2.78475
PMPCA	-1.35146
DNAJB2	1.72494
SUN2	1.09658
MICAL1	1.72934
ST3GAL4	-1.09313
PWP1	-1.12639
FAM63A	2.38943
BCL3	2.30189
TRIM65	-1.34275
UNC5B	5.96183
C8orf33	-1.53886
NFKBIA	1.40454
PQLC2	2.17319
EMG1	-1.35358
DDN	-4.8977
PPAN	-1.79312
MTA1	-1.11057
LINC00926	-2.25082
TMEM161A	-1.55377
SSB	-1.49635
UTP20	-1.6052
EFTUD2	-0.973993
TRMT1	-1.36576
TPP1	1.41987
WDR75	-1.27115
MGEA5	1.12748
PRDX4	-1.44414
GATAD2A	-1.00476
STXBP1	3.16936
PSME3	-0.987784
NDUFAF4	-1.58828
RPUSD4	-1.1399
CCDC64	2.59541
PDHA1	-1.12637
LRP3	-1.20296
CHCHD6	-2.31854
SSBP4	-1.41726
PATZ1	-1.19756
HELZ2	4.26278
COA7	-1.56059
LAT2	1.14524
ARAP1	1.16108
CHPF	1.70222
SLFN13	1.34598
FBRSL1	-1.08412
MFSD10	-1.19506
WSB2	2.92008
THRA	-1.49585
LETM1	-1.09254
KLHDC7B	4.52595
CYFIP2	2.2993
RAC2	1.03751
ZNF593	-2.13497
PLXNB2	1.26313
CHCHD4	-1.80332
TACC1	1.25736
GCDH	-1.61434
GART	-1.0249
MRPS26	-1.50146
ELAC2	-1.23539
CCT7	-1.13858
NAA15	-1.10479
C9orf89	1.52101
RELB	2.13902
HEXB	1.60219
POLR3E	-1.13444
GRPEL1	-1.26546
EIF5B	-1.30311
PTP4A3	2.94001
CLNS1A	-1.21972
STX1A	2.68353
VASP	1.13339
CCPG1	2.29871
FUOM	-2.40695
ZSWIM8	1.46088
POLDIP2	-1.16019
RBM28	-1.19844
PDIA3	-1.05641
HCK	2.22534
POLD2	-1.23747
KIAA0930	-1.19722
SKI	1.3914
KIFC3	1.81988
AFMID	-1.64608
ZMYND19	-1.30314
COLGALT1	-0.948704
RUNX3	1.02249
RIOK1	-1.1744
BIN2	1.29455
P4HB	-1.01335
SPINT1	1.56376
HSPA4	-1.0081
ENO2	3.68161
STARD4	1.8741
CCT6A	-0.969319
MCAM	2.35237
SF3B5	-1.23488
GPR97	5.18959
SLC35F2	-0.989397
CCT4	-1.10894
RRP1B	-1.04174
LMNA	1.30027
CEBPA	-1.33129
SCRIB	-1.21298
BCCIP	-1.2513
FAM86A	-1.86763
LCP2	1.13763
ERCC2	-1.51767
UBQLN4	-1.26261
EFNB2	1.97033
PARVB	-1.41139
PLAUR	1.38402
C5orf45	1.4572
CAPN2	1.21623
KANK1	-1.94605
CD82	1.08064
TCF3	-1.02489
DHRS2	2.45212
MTHFD1L	-1.21919
TMC6	1.03896
EIF2B3	-1.53047
MRPL47	-1.40337
SNHG8	-1.45386
SFXN2	-1.58429
GNG2	2.28589
BNIP3L	2.23775
ADAT2	-2.11502
MPI	-1.47889
EHMT2	-1.0736
C5AR1	3.1978
VAMP8	-1.35464
TSEN2	-2.09302
SEH1L	-1.0504
NOTCH1	1.47764
PRRT4	-2.93393
CECR5	-1.36713
LARS	-0.981838
WDR35	-1.87194
TRMT5	-1.7077
MRPS5	-1.07075
APAF1	1.91268
MAN2B1	-0.978497
EIF4A2	-0.905275
PHLDA1	3.60934
POLR2D	-1.07416
DUSP4	3.05225
RAB11FIP4	3.42293
TSFM	-1.19625
SMIM14	3.38321
MRPL16	-1.20923
MIPEP	-1.83751
DBI	1.29237
STMN3	-1.61915
ANP32A	-1.04048
ZNF319	1.83201
TSTA3	-1.36298
CLIP1	1.48269
TTC27	-1.41691
LDHA	-1.0336
ADAM15	-1.06275
IFITM10	3.10901
EARS2	-1.41041
CD3EAP	-2.22793
NOL11	-1.01349
EMR2	1.96757
COA4	-1.24085
IRF7	2.02305
UNC5C	-2.35725
ERI3	-1.38804
MRPS9	-1.42349
NFE2	-1.62685
SBF1	0.964409
BOP1	-2.03395
RPL21	-1.45373
SLC25A39	-1.15352
NBR1	1.28097
NME1-NME2	-1.24534
PSMG4	-1.91689
ITGAX	3.99
SLC38A2	1.16858
CAP1	0.876861
DYSF	3.49255
NLN	-1.62514
ELP2	-0.960948
SLC39A3	-1.1762
EXOSC7	-1.42313
MANF	-1.45938
RIT1	1.3815
SEC24D	1.34007
AGPAT9	1.97862
SNX10	1.45187
EDEM1	1.239
FAM46C	-1.02561
HES1	3.24878
FTSJ1	-1.27212
BBC3	2.32772
TMEM261	-1.31109
RHOBTB2	1.66888
AIMP2	-1.35661
HNRNPDL	-1.03356
CARM1	-1.45316
DNAJC2	-1.22446
OPRL1	2.04933
TYK2	0.995102
ADRB2	-2.42666
WDR4	-1.31436
HSPA8	-1.15609
SNHG7	-1.24381
ITGA4	-1.4753
ALDOC	2.13626
MIR142	-1.26496
TNFRSF14	4.05971
AK4	-1.96521
SNHG1	-1.00016
PDIA5	-1.80841
KHNYN	1.17749
ALKBH2	-2.259
TREM1	4.34742
CDKN2C	1.03647
HJURP	0.963503
DVL1	-1.16773
PDCD5	-1.3587
APRT	-1.44271
POLR1A	-1.15843
TOMM22	-1.22499
TRIM38	1.81293
METTL5	-1.31305
GRAMD4	-1.07402
MINA	-1.33626
MPP6	-1.77505
POLR1E	-1.40139
LINC01088	1.31924
ERLIN1	-1.12547
MRPS34	-1.30627
P2RY8	-0.921474
RRP7B	-1.63642
RPL9	-1.32817
NDUFA10	-0.95062
IER2	1.21341
DDX18	-0.974788
PRKAR1B	-1.32848
DDIT3	1.66865
DTX3L	2.03128
FLNA	1.09049
PHB2	-1.0826
CYP51A1	2.26966
PIM1	2.22483
FAM129A	1.35363
RPL36A	-1.49026
KLF13	1.00536
FBXL19	-1.08242
C7orf50	-1.24269
PAG1	2.04495
ANO6	1.31825
KCTD7	2.57177
ZNRD1	-1.38062
PDF	-1.18558
TNFRSF12A	2.27126
PLEKHA2	1.26122
CTSD	1.15121
MRPL1	-1.79346
GALNT2	-0.957691
TFAP4	-1.79559
LINC00963	1.64709
SMYD5	-1.23371
MECR	-1.46595
ECSIT	-1.41469
MRPL19	-1.39205
SIGLEC6	5.29475
ANKRD27	-0.990928
LIG3	-1.08984
METTL13	-1.07962
IDH3B	-1.19085
EIF3I	-1.02817
RENBP	2.22571
SET	-0.995777
BAG1	-1.1466
MRPS30	-1.02142
CCDC58	-1.77387
DCPS	-1.03152
MAP3K6	1.77655
SESN2	1.13234
PET112	-1.37705
AIFM1	-0.992788
ST3GAL6	1.54722
OLA1	-0.987172
ARFGAP3	1.78604
ADA	-1.97312
ZNF121	-1.33148
CUEDC2	-1.35822
ZMIZ1	1.16032
EIF3E	-0.957885
ABHD3	1.22864
PRR3	-1.4704
EEF1E1	-1.04544
TIMM21	-0.996664
CD48	1.79736
UCHL5	-1.06766
MMACHC	-2.40059
NDUFAB1	-1.1964
RRP15	-1.48338
CCT8	-0.892563
OSTM1	1.47819
NAT14	-1.51159
RNF213	1.7035
PLCH1	2.90431
WDR18	-1.25977
STIL	1.06082
FLAD1	-1.12223
SYNCRIP	-0.904123
GPR85	-1.79286
CLSTN3	2.04247
UTP3	-0.960586
ARHGAP27	1.13629
CTPS1	-0.905913
GDI1	1.20259
CAD	-0.985764
SSBP1	-1.21299
IMPACT	-1.05006
DDX19A	-0.881816
ZNF581	-1.50417
LYST	-1.21743
LINC00998	-1.24201
NDUFS3	-1.17608
UTP18	-0.977304
PPM1G	-0.938844
ZBTB2	-1.29489
TONSL	-0.910593
TIMM17A	-1.03365
PTTG1IP	0.848713
JMJD8	-1.13981
DNAJC11	-0.999519
RASAL3	1.07285
MRPS7	-1.18368
SLC44A1	1.93722
CCDC109B	1.95445
BIRC3	2.37667
RP11-284F21.9	3.42749
SOWAHD	-1.82636
EIF3J	-1.12492
MRPS23	-1.07
GAS7	1.20565
MRPL2	-1.20397
FMNL1	0.892622
TMCO3	1.19376
ATP5B	-0.903068
NRP1	2.47833
NUSAP1	0.83953
SLC43A1	-0.96927
NOMO1	-0.988649
PHTF1	1.20966
COL9A2	2.66937
PEMT	-1.7526
CDK19	1.43711
C6orf1	1.91551
NDUFA5	-1.19677
LACC1	2.64584
RPL26L1	-1.25032
ORAI3	2.10245
RPL14	-1.01035
GSN	1.13358
DFFA	-1.24639
PTPN9	1.03857
HDGF	-1.05998
CALM1	0.834625
PFDN6	-1.28296
CCDC124	-1.20596
C3orf80	-2.03104
BCL9L	1.71768
DDX51	-1.12606
PTDSS1	-0.884137
SATB1	-1.31379
CRELD1	-1.73717
RNF126	-1.03556
BRIX1	-1.27394
S100P	1.35884
MRPS27	-1.03148
GADD45GIP1	-1.34516
B4GALT5	-1.0047
HCST	1.44947
SUCNR1	2.36031
QSOX2	-1.02722
PRPS1	-0.878366
TARBP1	-1.07423
MDH2	-1.083
AMER1	-2.06224
MRPL28	-1.00888
RGAG4	2.08638
OPTN	4.85175
IGLL1	-5.18887
RAN	-0.978416
MRPL20	-1.20678
GAS5	-0.978829
MTFP1	-1.68583
EIF2B5	-0.87808
STX5	1.23833
PTK2B	0.926921
TNFRSF1B	2.35221
LDHB	-1.05739
ALAS1	1.0668
OAS3	4.36317
SNRPE	-1.52553
RAB8B	1.59293
PPIL1	-1.01653
BID	-1.03718
FAM177A1	1.67572
MAST3	2.19018
MIR17HG	-2.08768
CTDSP2	0.924547
FGD3	1.29649
TIMM10	-1.19023
ABHD4	2.11864
PSMG1	-1.09476
CSGALNACT2	1.42039
RHOC	1.61643
TAF4B	-1.70558
TNPO2	-1.02569
TOMM20	-0.982591
TAF1D	-0.996569
STAT2	1.33558
GRN	1.06362
RAPGEF1	0.90881
CACYBP	-0.955479
TMX2	-0.862234
ATAD2	1.04597
UBIAD1	-1.16837
NT5C	-1.34688
PPA2	-1.01807
METAP2	-0.8589
CUEDC1	1.67485
ARHGAP25	1.28848
TOM1	1.07211
NIFK	-1.09503
RAB6A	0.936339
TNFRSF10D	1.77305
DNAJA3	-0.896902
ASIC1	-1.33174
C14orf1	1.43409
IPO5	-0.845908
RSAD1	-1.20936
CENPI	1.55546
IGF2R	1.11128
DDX49	-0.981025
GCH1	2.89911
PTRH2	-1.24379
TRGV9	3.19649
FTSJ3	-0.850698
DNM1	1.68582
NEAT1	0.800325
ATP5F1	-1.00808
NDST1	1.02372
WDR1	0.800308
TMED3	-1.07579
RASSF2	0.920274
ATXN10	-0.84572
PRPF19	-0.885079
NARS2	-1.10919
SAMM50	-0.957799
CIC	0.978391
DOCK10	1.81026
DHX33	-1.26735
PVRL1	-1.47994
U2SURP	-0.884507
CD58	2.03701
ANAPC5	-0.797357
LMF2	0.97764
MX2	-0.856272
HSPA9	-0.775248
SUMO3	-0.912353
FRAT2	-1.3314
FABP5P7	-2.60838
CDCA7	-0.832945
MEN1	-1.12622
SLC25A24	1.69996
IMP3	-1.03458
MT2A	-1.20654
TGFBRAP1	-1.08371
TANGO6	-1.26944
PRC1	0.844338
PDCD2	-1.02245
NME3	-1.41334
NDUFV1	-1.1067
DNASE1L1	1.54516
PLEKHG2	1.95365
DDX24	-0.819458
CD101	3.46232
MFSD3	-2.19102
LIMK1	1.12189
EIF3M	-1.06541
FAM214B	2.20481
RP11-84C10.2	-3.12999
SRGAP2	1.09017
COASY	-0.952518
CTDP1	-0.930281
TCP1	-0.817988
IMMT	-0.894272
TBX1	-1.87805
SLC6A6	0.911622
RBMS1	1.21838
RARS	-0.852794
SH3BP1	0.882362
LST1	1.28275
NDUFB10	-1.17133
MYO1G	0.795379
ZNHIT2	-1.3778
PGAM5	-1.02861
PSMA5	-1.00799
DDX41	-0.89242
GPR180	1.22197
CLPB	-1.25608
HSPBP1	-1.04172
SRP72	-0.797783
PIK3C2B	2.25623
TK2	2.10081
AGPAT5	-1.02631
OSBPL1A	-1.19592
TAP1	2.06391
TAGAP	1.56888
DLAT	-0.810632
TOMM5	-1.13711
MRPL9	-1.03912
C21orf33	-0.879802
NINJ1	1.12039
NAMPT	1.04677
GCSHP5	-2.294
MTHFR	1.45109
PARP1	-0.728466
NUP93	-0.819678
CCDC137	-1.08563
CSE1L	-0.790229
HPCAL1	1.04133
MRPL15	-1.27709
ITPR1	1.40358
FAM43A	1.2823
AHDC1	1.17932
ASS1	-0.955528
TLR6	2.04664
HMBS	-1.0249
HNRNPC	-0.843816
STIP1	-0.903191
SRPRB	-0.885066
SERPINB8	1.25012
HLA-E	1.06885
ANLN	1.03339
IL16	1.57363
KLF16	-1.12629
TRIAP1	-1.17763
NLRC3	1.08903
MIDN	0.933045
C12orf43	-1.27355
SKAP2	1.23331
PCID2	-0.814049
RP11-473M20.7	1.68559
TMC8	0.788952
MAP3K3	1.17585
IFI6	1.8944
PCNXL2	1.65163
ATG16L2	0.972606
CDCA7L	-0.915502
TOP1MT	-1.65731
RNASEH1-AS1	-1.79556
ILF2	-0.893624
SGK1	3.79248
SNRPC	-1.13503
SERBP1P1	-1.3771
URI1	-1.02207
SCAP	-0.96837
NQO1	0.991408
C22orf34	-1.8259
HEATR1	-1.20278
NCOR2	0.91207
SV2A	1.4589
RECQL	0.943946
PNPLA8	1.58076
SNAPC4	-0.97075
GFM1	-0.966794
ACSL5	-0.996999
WBP2	1.03841
CYCS	-1.06296
LITAF	1.04198
SLCO4C1	3.55786
CLCN6	1.16893
NRBP1	0.97571
FURIN	0.794175
PPP6R1	-0.766532
ELOVL6	1.05538
THOC6	-1.07366
POLE3	-0.753175
SLC1A4	0.872972
AATF	-0.852467
HK2	-0.917812
ENTPD1	-1.25116
ME3	-1.78811
DAP3	-0.850118
WIPI1	2.35261
ADAM9	1.33678
UQCRFS1	-0.96833
DMPK	2.97058
PTX3	2.70909
MELK	0.87209
ENO1	-0.914457
SNRPEP4	-1.47885
PDE4DIP	1.43117
LLPH	-1.13849
TPST2	1.6407
AARSD1	-1.37642
IER3	4.71128
MCM2	-0.710802
NRROS	-0.859634
DDX1	-0.869643
DNAJC12	-1.8876
BMS1	-0.755696
SH3GLB2	1.25911
HNRNPD	-0.947026
NOL8	-0.984357
FASTKD1	-1.06776
UBE2G2	-0.758473
SNRPD1	-1.06724
IER5L	2.80194
SMARCA4	-0.738088
C11orf31	-1.18497
UQCRC2	-0.801893
SLC25A40	1.226
DDX28	-1.33064
ARPC5	0.903731
EHD1	0.749222
NEDD4	1.66589
HNRNPH3	-0.816026
SIRPB1	2.48437
MRPS18B	-0.860915
EIF4G1	-0.713335
BEST1	3.97882
TNFSF14	1.9285
NSA2	-1.00327
MAP1LC3B	1.33609
DDX60L	1.75171
IGSF10	-1.66807
PSTPIP1	0.95794
MRPL36	-1.36351
D2HGDH	-1.05814
WBSCR17	-2.29342
OSTF1	1.00974
GHDC	-1.28646
SERPINB10	-3.85008
URB2	-1.30172
CHID1	-1.14606
XRCC5	-0.753551
TRAF3IP3	1.11727
CD300C	4.01864
MRPS35	-0.857821
MPZ	1.76048
B3GALT6	-1.04082
F11R	1.0861
DPH5	-1.27071
MYO15B	1.82701
NCOA7	1.96674
FAM173A	-1.32193
ANAPC7	-0.851139
CXCR3	3.01984
SSBP3	0.968678
ILF3	-0.683344
SNRPA1	-0.968137
TOR4A	1.03395
MRPL14	-1.06438
PNPO	-1.48931
ALG5	-0.999656
U2AF2	-0.738898
SYNGAP1	-1.52142
NDUFA8	-0.932858
FASTKD2	-1.00304
GTSF1	-0.832496
MAGOH	-1.0262
DDAH2	1.53871
SLC9A3R1	0.844387
NAA10	-1.18738
ASUN	-1.02171
MYH9	0.777009
INHBE	2.44218
CKAP2	0.805142
PPIB	-0.959868
MRPL32	-1.17174
FAM207A	-1.21096
LPGAT1	0.957873
CAST	1.77681
NOC3L	-1.23293
BEND3	-1.87699
MAGED1	-0.837263
HMOX2	-1.03851
PDCD4	1.13347
AC005682.5	-2.99941
DHX30	-0.860242
SYNJ1	1.60665
RHOH	3.15688
SLC27A3	1.15125
PYCR1	-1.91318
KNOP1	-1.22074
DOCK5	1.27812
ELK3	1.79888
NEK6	0.813344
ME2	-0.748775
C2CD2L	1.02512
SDC4	1.84567
NAA25	-1.09338
CLPTM1L	-0.822244
PAM16	-1.25682
XRCC6	-0.802156
P2RX7	3.24569
DHX9	-0.691943
EEPD1	1.52195
BCLAF1	-0.774216
POLD4	1.54271
DUSP16	2.14162
METAP1D	-1.88101
ATP6V1B2	0.756198
NMRAL1	-1.17347
NREP	-1.27132
CPSF6	-0.720014
TMEM194A	0.986721
SART1	-0.865648
C11orf83	-1.25532
TIMM22	-1.40853
ADARB1	1.18072
POLD1	-0.766719
LDLRAD4	1.13647
EMP3	1.1116
SCO1	-1.19079
HVCN1	1.68836
TNFAIP8	-0.92496
CPD	1.06507
APOL6	2.00879
MYO5A	1.57809
CCDC69	1.17771
MICALL1	1.12265
ZFP36L1	2.19661
DLGAP1-AS2	3.02902
CHST10	-1.2173
CLPP	-1.051
DCAF13	-1.00558
YARS2	-1.12981
FAM96A	-1.14929
KIF1B	1.84764
CLN6	-0.740661
ATP5A1	-0.779822
CALU	0.802073
PPP2R2D	-0.909325
UBE2E1	-0.796312
EI24	-0.80579
PFKM	-1.55565
APBA2	-1.62313
RPS26	-1.38655
PMAIP1	1.04118
GBP2	1.97736
OLIG1	1.06052
EIF3D	-0.843892
SEC31A	0.816249
PPIH	-0.989838
SYNGR2	-1.01746
TSPAN14	0.86135
SOS2	1.54086
CLC	-4.3878
RPF1	-0.961349
NOL7	-0.996713
NR2F2	-1.15924
DNTTIP2	-0.842204
COG4	0.818381
BOLA3	-1.38487
SSRP1	-0.722267
ALG1	-0.985446
CDV3	-0.70816
TBL1X	1.43179
CYP1B1	0.946867
OSBPL11	1.62192
NCF2	2.37723
SACS	-1.11494
TAF1C	-0.720861
CHD2	0.856983
NXT1	-1.11552
WIPF1	0.975745
COPS2	-0.882453
WWC3	1.35822
ABCC4	-1.16873
NT5DC2	1.05613
RPUSD3	-1.17571
CDK4	-0.847458
C21orf59	-0.988763
UBE2H	1.08012
CASC5	1.09748
PYGL	-0.762243
DESI1	-1.04381
PRR7-AS1	2.44179
TCF19	0.972641
DOHH	-0.970553
TLE3	0.861558
CUTC	-1.155
STK40	0.821046
CYTIP	2.27937
NGDN	-1.06425
UTRN	1.70073
PSAP	0.68798
NR3C1	1.11317
ANPEP	-0.717942
ADK	-0.855274
ENC1	1.63686
RNASEH1	-1.00925
DLG5	1.72761
INTS10	-0.804936
CREB3	1.19075
ZNF639	-1.04923
ITPR3	1.16476
MYCBP	-1.08088
YIPF5	1.09139
FAM98A	-0.979187
TAF9	-0.873252
CHRM3-AS2	2.7812
PABPC4	-0.730506
ITPKA	2.65507
TEX10	-0.887335
UBE2N	-0.759369
UCK2	-0.775136
IER5	1.13164
TGFBR2	0.977969
PDGFA	2.98548
NR1D2	-2.06812
GAB2	1.89008
DAXX	-0.798292
POLR2H	-1.01707
BTF3	-0.98403
MTX1	-1.10345
NKRF	-1.14739
DVL3	0.966314
C19orf24	-1.06245
LSM6	-1.15214
CEP55	1.17578
ITM2B	0.841336
GTF3C6	-1.15011
LYN	1.04221
RPUSD2	-1.0818
GSR	0.842936
POLR3G	-3.19348
JMJD6	0.970476
HCN3	2.29796
RFT1	-1.1132
METRNL	1.16789
MTIF2	-0.860246
OPRK1	3.66723
LUC7L	-0.970498
ARF4	0.86434
JMJD4	-1.41414
ANXA9	2.51193
TFDP1	-0.663972
NAB2	1.12995
CHD1L	-0.797115
GTPBP6	-1.18241
TIMM44	-0.791917
HSP90AA1	-0.664094
MALSU1	-1.16257
DTD1	-1.33491
IL4I1	4.22579
C2orf47	-1.17171
PELP1	-0.828205
KLHL36	0.885331
PRKRIR	-0.751951
GUF1	-0.924143
ZNF146	-0.831861
SCMH1	-0.884296
WDR61	-0.884652
PDAP1	-0.999251
CCL2	3.38172
PUF60	-0.914832
XPO6	-0.725435
ARL6IP6	0.870086
CEBPZ	-0.87346
COX5A	-0.969722
LAMB3	4.07867
LMO7	1.56302
CDC20	-0.809669
TRIM69	1.5651
PDSS1	-1.36174
GLRX3	-0.976312
C19orf48	-0.899008
SNX5	-0.736565
KLHL2	1.11332
CS	-0.676645
ABHD2	0.963541
NUFIP1	-1.40581
SLC16A1	-0.733285
CD83	1.2312
SDHB	-0.990006
CD37	1.08699
ZNF74	-1.41862
GGT1	1.016
HIVEP1	1.43308
ISG20L2	-0.819343
CCL20	3.49279
RP11-1055B8.6	-2.36047
SGCB	1.69546
ATP2A3	0.705726
FGFRL1	1.16503
CYTH2	1.02734
ZNF512B	-0.868569
LDLRAP1	0.961501
FOXO3	1.2167
PEA15	0.916251
PPAT	-0.887875
MDN1	-1.1025
XPO5	-0.707304
NAA50	-0.745998
SOAT1	1.10783
NCAPD2	0.744842
EIF4B	-0.647924
PHLDA2	2.41672
RP11-284F21.7	3.24409
NDUFA9	-0.858004
IDH3A	-1.02674
MRPL23	-1.11406
CLPX	-0.936694
NDUFB9	-1.04388
FOXP4	0.806157
RUSC1	0.97573
ESD	-0.797385
E2F4	-0.746518
RAB11FIP1	1.07362
MCCC2	-1.04081
RDX	1.00335
GEMIN7	-1.11856
LINC00649	2.09586
JOSD1	0.782556
DCAF4	-1.68457
DDB1	-0.662444
KDM6B	1.59472
SCO2	-1.143
COMMD9	-1.24783
MNDA	-0.936639
SYNJ2	1.54675
NASP	-0.700372
PINX1	-1.40149
SEC14L1	1.10626
GEMIN6	-1.4677
JAK1	0.925843
CKLF	1.15236
TCIRG1	0.8279
NRM	1.30358
DPAGT1	-0.758033
SLC37A1	2.33696
PRKCD	0.76695
DPY19L1	0.910674
CIT	0.971246
IFNGR2	0.916111
CENPV	-2.75104
UQCC1	-0.741907
TUBA4A	0.936245
SREBF1	0.910802
EIF3G	-0.954675
PSMG3	-1.13678
DPCD	-1.50407
GTPBP3	-0.993924
ETFA	-0.772377
ZNF217	1.39187
SHCBP1	0.73477
TARBP2	-0.947448
APOA1BP	-1.04825
RP5-1086K13.1	2.72399
FAM98B	-0.911595
B4GALNT1	1.85986
THYN1	-0.773763
MKI67	0.955112
WBSCR22	-1.01274
MRP63	-1.02214
PTPN18	1.0835
PRR22	-1.88857
TRIM28	-0.855899
SH3BGRL3	1.06676
CTD-2020K17.1	1.81605
FZD1	1.33684
STIM1	1.12786
MINOS1	-1.2982
OGFOD3	-0.86176
ASF1B	0.865722
LRP5	-0.910311
TGS1	-0.996145
COPG1	0.706973
CGGBP1	0.788405
IRF1	1.24732
RITA1	-1.27874
TMA16	-1.19554
TP53I11	1.39975
BIRC2	0.978458
EPB41L4A-AS1	-1.46743
KBTBD11	-0.878611
MRPL46	-1.05379
TMOD2	2.42049
ZNF667	-1.56212
GRAMD1B	-1.06073
TMEM109	-0.831263
PXN	1.96961
ASMTL	-0.728131
HRSP12	-2.35883
VARS2	-0.829657
LONRF1	1.49184
MRPL35	-0.826118
VLDLR	0.960531
KAT2B	1.82832
MOGS	-0.8031
FAM86C1	-1.73776
POGLUT1	-1.27717
CNDP2	-0.675216
RAP1GAP2	1.75529
KANK2	2.06174
NDUFB8	-1.15852
SDAD1	-0.917329
SERINC1	0.90418
MGST1	-0.825958
MRPL39	-0.96108
PLXNA3	1.59226
E2F8	1.24448
RPS2P46	-0.822665
STARD7	-0.652152
ATG9A	1.00951
CST7	-0.892026
TTLL3	1.04181
MAP3K2	1.15041
NPDC1	-0.968533
RACGAP1	0.663378
B3GNT2	1.12441
RPP40	-2.01569
NDUFAF3	-1.00046
ABTB1	2.18297
CISD3	-1.24007
TM7SF3	-0.667292
EMC1	-0.844558
NUDT3	-0.800691
KIAA1430	-1.19645
KCNK5	-0.750353
LARS2	-1.02003
RBCK1	0.807777
MCM3	-0.629538
AC147651.4	1.48396
HAGH	1.3099
FIBCD1	-2.13304
TPRN	-0.924519
ARHGAP31	2.13917
FSCN1	0.690928
TPM1	1.64067
UBE2L6	2.54042
GRHPR	-0.89898
PPARD	1.73538
L3MBTL2	-0.772565
LSM5	-0.86612
UBXN8	-1.37346
NAGPA	-1.2064
INO80B	-1.12656
UCKL1	-0.827642
NDUFS5	-0.915096
FBXW9	-1.19838
FPR1	3.95977
TXN2	-0.84061
PSMD6	-0.793012
TMEM87B	1.42795
CANX	-0.734954
NACA	-0.825687
SDHA	-0.796712
CEP85	0.727883
ICT1	-0.905428
PPARGC1B	-1.26111
LEO1	-0.775152
IL10RB	0.963675
SUPT16H	-0.631064
HYAL2	-1.97951
NDE1	0.895684
PARL	-0.970706
GLRX5	-0.91475
RPTOR	-0.879237
BTK	-0.722649
SH3BP5	3.98836
MORC2	-0.779813
NSUN2	-0.66149
FOSL1	-1.33886
KLHL6	1.10782
ARHGAP33	1.28464
RNF38	0.964501
FAM210A	-0.985161
NIT2	-0.902504
RAP2A	1.11137
MAK16	-0.933506
LRRC57	1.07403
HDAC2	-0.633497
KIAA1279	1.3443
CHORDC1	-0.760414
HEATR3	-0.956497
TXNDC17	-1.06495
NXF3	-0.926622
PPP5C	-0.712627
CEBPE	-0.89776
AVEN	-1.6025
COPS7B	-0.772154
ZBTB12	-1.84592
DOCK11	1.11629
ICAM1	4.6229
CCND2	-0.672419
PCYOX1	1.26818
TRAPPC2L	-0.924234
NEK7	1.21204
ELP5	-0.995444
FCGR2A	1.50916
TXLNG	-1.02403
THUMPD2	-1.31055
FH	-0.69456
SRSF7	-0.720242
RPL6P27	-0.885067
MRRF	-0.960396
MAFK	-0.99633
NMT2	1.93816
USP10	-0.649036
RHOT2	-0.783916
PSMD7	-0.731763
PPP4R1L	2.71394
GAS2L1	2.92218
SETMAR	-1.29228
ZNF330	-0.836355
GTF2F2	-1.0527
NELFCD	-0.709281
DNAJC19	-0.905127
NUP37	-0.834741
JUNB	0.746796
RNMTL1	-1.38043
PLAU	0.879462
TACO1	-0.94815
SNN	1.94754
PDCL3	-1.07599
TCERG1	-0.751746
RPL6	-0.867182
YWHAG	-0.660047
BCKDK	-0.969927
IL10RA	3.32555
CUL7	0.800432
NFE2L1	0.615214
CASP7	1.04069
RNF6	0.826001
MRPL37	-0.766184
NAA20	-0.929036
IKBKE	0.805934
ABI3	1.39438
FAM35A	-0.922898
SPATS2L	1.73744
BSDC1	0.849777
TIMP1	1.0415
CMTM3	0.751002
SYMPK	-0.712051
MSH6	-0.640502
ATP6V0A1	0.870555
DGKQ	1.36148
UBAC1	-0.778466
EIF2B4	-0.837977
ITGB2-AS1	2.64712
CYC1	-0.846189
PTCD3	-0.671584
ZNF22	-1.16532
ACADVL	-0.751103
DRG1	-0.874762
GALK1	-1.23953
ERAL1	-0.724568
PPP1R14B	-1.95305
C19orf10	-0.960502
TMEM201	-0.836652
NDUFA11	-0.989077
SGTA	-0.756794
CENPT	-0.913307
RCAN3	2.28708
HERPUD1	-0.80898
ZNF598	-0.723585
CUL4A	-0.657048
MOB3A	0.77775
TIMM8B	-0.967594
TMEM203	-0.837346
NTMT1	-0.944986
CCL4L2	5.17451
MCCC1	-0.837267
CCDC82	0.877591
HS1BP3	1.14236
CLCN3	0.941595
NFKBID	1.29889
EEF1B2	-0.867211
RP11-632C17__A.1	-0.936295
SLC35B1	-0.853925
ZNRF3	-1.80367
TMCC1-AS1	-2.6567
IFFO2	1.905
PLK3	1.26351
NCAPG	0.696089
REPIN1	-0.694151
FUZ	-1.56427
ZEB2	-0.950395
NDUFS6	-0.918662
MBD3	-0.786761
PI4K2B	0.891169
TPI1	-0.823847
EPHX1	1.09403
IPCEF1	2.71377
EPHB6	1.76385
USMG5	-0.965089
NDUFS7	-0.898778
YBX1	-0.793627
EIF4EBP3	-2.533
DHRS11	-1.86694
GRAMD1A	-1.13545
RPS7	-0.884837
DEAF1	-1.00577
NUS1	-0.722326
FILIP1L	2.18801
NDUFV2	-0.936835
PRMT2	0.819036
S100A9	2.02395
CTSZ	0.926068
MRPL54	-1.01031
CSRNP1	1.75451
YPEL5	1.66657
EXOC3	-0.721143
TCTN3	-0.965528
MXD3	1.04202
PSMB9	2.49258
RFXANK	-0.935994
RPL35A	-0.944746
ZBTB7B	0.785501
ERGIC1	-1.28962
MRPS15	-0.972397
FXYD2	3.14065
PPAPDC1B	1.11072
DLEU1	-1.45134
CARHSP1	0.875533
GFPT1	1.03032
GNL2	-0.692804
AAMP	-0.702779
DEPDC1	0.958536
GTSE1	0.705614
SNHG5	-0.963205
TRMT2A	-0.860292
PPIAP22	-0.730817
METTL8	-1.16555
RPL17	-0.827379
ERV3-1	2.78865
ENTPD4	0.915872
CHPT1	-0.865913
SPAG9	0.829544
CSRP2BP	-1.23239
PSMD14	-0.651986
PIH1D1	-0.903115
TEF	-2.09915
BNIP3	-1.13084
ST13	-0.621028
ECI2	-1.12081
MRPS18A	-0.790439
RBM3	-0.763316
PUSL1	-0.920981
ALKBH4	-1.32892
SLC12A6	2.60558
HSPA4L	-0.972471
TRAF7	-0.652164
QPRT	0.813745
IL1RAP	1.89397
TFEB	2.13389
TSN	-0.60224
SLC27A4	-0.92376
SLC37A4	-0.680416
NFATC1	1.30847
KCTD9	0.990809
RPL34	-0.948798
DENND1A	-1.35047
TMEM63A	1.10263
FASTKD3	-1.32287
RCC2	-0.597958
MRPS17	-1.24427
CAPN7	0.921126
GAL	-3.43601
AHSA1	-0.947193
EIF3H	-0.663132
CHST12	-0.856226
LIMS1	0.780546
ITPRIP	0.768812
MAEA	-0.6419
ARHGEF2	0.616426
MRPL42	-0.992402
UPB1	2.65424
ATP11B	0.860741
RHBDF1	2.9723
SKIV2L2	-0.796996
DUSP1	2.01557
LINC00263	2.40563
NBPF23	2.61432
TIMM8A	-1.09073
THOP1	-0.809493
CBL	0.852941
FOXRED1	-0.704729
PFDN4	-1.12538
TRA2B	-0.575663
EIF1AX	-0.676344
ATP6AP1	0.65195
ADORA3	2.40049
MRPL11	-0.918815
B4GALT1	0.921065
DDX27	-0.634599
JUND	0.982166
OGT	0.829219
MIEF1	-0.705975
DNAAF2	-1.10204
POFUT1	-0.658302
RP5-1120P11.1	5.1636
ARMC10	-0.906983
LIN28B	-1.22631
DSE	1.56461
ABCF1	-0.673677
RNPEPL1	0.838601
RPL7	-0.905947
AASDHPPT	-0.681033
COX7C	-0.897833
CPNE1	-0.908747
HPSE	3.0373
STK24	0.637469
NDRG1	1.3098
WARS2	-1.24197
SIPA1L1	1.91841
RNF125	1.03872
SFSWAP	-0.685816
XRCC6BP1	-0.959787
FAM63B	1.45629
CD79A	1.61792
C12orf29	-1.13244
CTD-2008A1.2	-2.96695
AKT2	-0.588939
C15orf52	2.69996
DLGAP1-AS1	3.39732
CASC4	0.893972
IRGM	2.13011
CFP	1.94489
WDFY1	1.02512
ELAVL1	-0.637052
CARS2	-0.681832
FPGS	-0.761241
ZNF574	-0.94813
MCM5	-0.644563
MCL1	0.6409
NPAS1	-2.60132
VEZF1	0.942836
OTUB1	-0.729157
MAT2A	-0.592079
SMARCC1	-0.74704
SERBP1P5	-1.165
C11orf57	-0.752993
DDX26B	0.913506
CSRP1	0.697317
WDR59	-0.816687
CDC25B	0.703311
SLC9B2	-1.46523
MXRA7	1.36989
PMS1	-1.17514
ELMSAN1	1.01627
RP4-758J18.2	-0.886632
EXOSC3	-0.795397
KLHL42	0.879958
HMOX1	2.10568
TFDP2	-0.948902
FAM189B	-1.54976
TOMM34	-0.816962
CTU2	-1.09931
PTBP3	0.903563
KLF12	2.08852
FAM212B	2.11209
SRSF1	-0.609843
MRPL50	-1.191
SLC9A1	0.821758
COL15A1	2.93334
PIGT	-0.706864
NOL9	-0.844796
TMEM141	-0.984978
YWHAE	-0.647713
POMGNT1	-0.955217
RNF149	0.910122
ATP2B4	0.946471
LRRC47	-0.73454
DNAJC8	-0.739331
EIF4EBP1	-0.921574
FGD5-AS1	0.666758
GPS1	-0.772272
MTPAP	-1.09205
VDAC3	-0.619584
RTCB	-0.703763
SS18	0.615701
VWA5A	2.01342
NDC1	-0.741293
RALGDS	0.782098
DNAJA1	-0.731483
ZNF584	-1.382
NDUFB7	-0.887355
TNKS	0.948705
ODF2	0.685873
FANCI	0.58561
HNRNPL	-0.59929
PFDN1	-0.767024
QRICH2	1.7054
ARHGDIB	-0.632249
IL3RA	2.40284
APEH	-0.758237
BRD9	-0.681757
NCBP2-AS2	-1.10393
RPL22L1	-1.50433
CPEB4	1.71166
2021-09-15	-0.701169
PLEKHF1	4.54371
AL589743.1	-0.846274
MRPS18C	-0.9715
SNRPD3	-0.704898
ACBD6	-0.813417
FBXL5	0.859677
MEIS3	5.23738
CDC123	-0.766761
UQCC2	-0.971658
DIEXF	-1.08536
NUTF2	-0.767323
CASP3	0.810978
TP53I13	0.853764
MCM7	-0.644313
HBP1	1.53189
CLN3	0.858673
TMED10	-0.638987
MAFF	2.50325
NGFR	3.94326
KLF7	1.38088
C11orf21	1.15704
SNRPA	-0.717623
RP11-861A13.4	1.19609
RPL7A	-0.829729
ANAPC1	-0.910902
ATP5O	-0.846819
PEX26	-0.800642
MRPL45	-0.880857
LRP11	1.56169
MAGED2	0.918136
SLC43A3	-0.563235
DYNLT3	1.80392
URM1	-0.763424
IARS	-0.590972
SRSF2	-0.685922
ACAD9	-0.782301
SCYL2	0.949
MRPS24	-0.893084
CFDP1	-0.86868
LAMTOR2	-0.896032
HNRNPM	-0.608211
OSGIN1	1.41683
ZNF587B	-1.055
PGPEP1	1.04432
WDTC1	0.981043
DHRS4L2	-1.34117
DDX60	2.45498
SRRT	-0.613979
[truncated: 9,245 more rows]

## Sheet: K562_Pathway and genes
All mRNA		Apoptosis		Protein processing		Ubiquitin mediated proteolysis		Cell cycle		Pyrimidine metabolism		RNA transport		Purine metabolism		Spliceosome		Ribosome		Ribosome biogenesis
GeneSymbol	log2FC	GeneSymbol	log2FC	GeneSymbol	log2FC	GeneSymbol	log2FC	GeneSymbol	log2FC	GeneSymbol	log2FC	GeneSymbol	log2FC	GeneSymbol	log2FC	GeneSymbol	log2FC	GeneSymbol	log2FC	GeneSymbol	log2FC
NEFH	-3.89505	NRAS	-0.378839	DAD1	0.64721	CDC34	0.0523046	MAD1L1	0.32747	POLR3D	-0.109723	POP5	-0.117816	POLR3D	-0.109723	SRSF4	-0.206747	RPL19	-0.108655	RAN	-0.587387
HBZ	-2.58992	BCL2L11	-0.899787	SEC24D	2.03767	SYVN1	0.616052	ORC6	-0.089112	ZNRD1	-0.841663	EIF2B4	-0.316662	ZNRD1	-0.841663	ISY1	-0.554358	RPL31	0.110478	GNL2	-0.509478
ADD2	-2.31647	IKBKG	0.595198	RAD23B	-0.525131	MDM2	-0.386948	CDKN1B	0.1148	NT5C	-0.602558	RAE1	-0.800083	NT5C	-0.602558	BUD31	0.537807	RPL27A	-0.0570085	RPP25L	-0.541109
HBA2	-2.24959	PRF1	2.95081	UBQLN4	-0.366348	PIAS2	-0.615781	HDAC2	-0.703123	POLR2B	-0.0974713	FXR2	0.707759	POLR2B	-0.0974713	PRPF31	-0.828872	MRPL19	-1.15988	MDN1	-1.26185
FKBP4	-2.15705	MAP2K2	0.145054	SYVN1	0.616052	ANAPC7	-0.202934	MDM2	-0.386948	PNP	-0.0516362	NUP153	-0.752278	RRM2B	0.291796	BCAS2	-0.51276	MRPS5	-0.61426	POP5	-0.117816
PKLR	-2.07965	AKT2	-0.160983	PPP1R15A	1.33083	FANCL	-0.18066	CDC25C	0.702282	RRM2B	0.291796	EIF3F	-0.0389828	PGM2	-0.0479202	SNRPA1	-0.399785	RPS3A	0.030799	SBDS	-0.298319
SLCO2B1	4.55979	CASP3	0.273061	PDIA4	-0.196725	UBE2Q2	-0.253936	ANAPC7	-0.202934	UMPS	-1.0046	PNN	-0.307602	GMPR	0.822001	EIF4A3	-0.639676	RPS29	0.127183	EMG1	-0.957292
EPAS1	3.8475	TUBA4A	-0.10255	ERP29	0.19532	CUL5	-0.459756	CDC25A	-0.576456	POLR2C	-0.450036	NUP210	-0.400004	PDE7A	-0.317723	HSPA1L	0.232588	RPS4X	0.21344	BMS1	-0.816692
DHRS2	2.35586	PARP3	0.328923	DNAJC3	0.0269091	CDC20	-0.99941	STAG2	-0.208538	ENTPD4	0.554931	EIF4A3	-0.639676	POLR2C	-0.450036	SRSF3	-0.427394	RPL26	-0.118675	RIOK2	-0.557347
TPM4	3.03865	MAPK1	0.174119	TXNDC5	-0.324196	CUL4A	-0.787149	BUB1B	-0.485385	NME3	-0.799697	NMD3	-0.664701	ENTPD4	0.554931	RBM25	-0.735223	RPS23	-0.0115063	POP1	-1.40975
CDKN1A	4.62576	CTSC	0.099591	BAK1	-0.198024	UBE2Q1	0.033932	MCM5	-0.593305	TK2	0.726082	PAIP1	-0.268655	NME3	-0.799697	DDX46	-0.746289	MRPS11	-0.217637	RRP7A	-1.10162
TUBA1A	4.1863	BAK1	-0.198024	HSPA1L	0.232588	UBE2A	0.473233	EP300	-0.0835208	TWISTNB	-1.16671	GEMIN5	-1.62042	PRPS1	-0.609777	SF3B4	-0.376111	RPL4	-0.110284	WDR43	-1.27574
TPP1	1.86876	TUBA1A	4.1863	EIF2AK4	-0.634299	TRAF6	0.022748	CDC20	-0.99941	POLR2J3	0.355469	EIF4E2	0.055424	IMPDH2	-0.168011	SNRNP40	-0.562031	RPS25	-0.065544	FBL	-0.749807
ATP2A3	2.37063	ITPR3	-0.386393	SEC31A	0.189958	UBE2D1	-0.370128	YWHAG	-0.499352	ENPP3	0.363509	NXT2	-0.547674	TWISTNB	-1.16671	LSM2	-0.280573	RPL3	0.117162	WDR75	-0.962411
APOE	3.15884	DDIT3	2.71782	SVIP	0.331513	CUL7	1.1488	ATR	-0.412759	NME7	-0.0332568	NXF1	0.483635	POLR2J3	0.355469	DDX42	-0.357563	RPS19	0.0368672	NMD3	-0.664701
SCG3	2.5559	IKBKB	0.125979	HSPH1	-1.22681	RCHY1	-0.99321	CCNH	-0.43561	NME1-NME2	-0.255655	EIF3H	-0.134098	ENPP3	0.363509	RBM22	0.115402	MRPL17	-0.186177	WDR3	-1.50016
CSRNP1	2.95069	CTSF	-0.315733	STT3B	-0.26847	PPIL2	-0.0139653	PKMYT1	-0.0627398	POLR2E	-0.533788	NUP93	-0.511953	NME7	-0.0332568	PRPF38A	-0.206015	FAU	-0.198333	RPP38	-0.623996
C10orf128	3.89552	IL3RA	2.63592	NGLY1	-0.463516	SMURF2	0.0924823	CCND3	0.229249	NME6	-0.174864	EIF3C	-0.74343	NME1-NME2	-0.255655	SNRPG	-0.0553569	RPL35	-0.170766	NHP2	-0.755814
JUN	2.70279	HRAS	-0.14863	SEC31B	0.772754	UBE2D3	-0.0496949	ORC4	-0.127074	PRIM2	-0.193861	THOC2	-0.418273	HDDC3	0.0618253	SNRPB2	-0.505319	RPL15	0.0808283	PWP2	-0.887722
BTG2	2.92982	NFKB1	-0.554064	DDIT3	2.71782	KEAP1	-0.344518	RBL1	0.0647525	POLR2K	-0.449206	SEC13	0.260645	POLR2E	-0.533788	SNRPF	-0.742931	MRPS21	-0.418008	NXT2	-0.547674
BHLHE40	3.75829	BAD	-0.0136507	SEC61B	0.353232	FBXW11	0.204102	YWHAZ	0.311676	POLR2F	-0.51038	RPP40	-0.673431	NME6	-0.174864	SNRPC	-0.692052	RPS5	-0.0756523	RPP25	-0.900282
TRPV2	2.09333	GADD45B	1.81883	SAR1B	-0.00672295	UBA2	-0.39555	TTK	-0.368664	DTYMK	-0.388138	NXT1	-0.725708	AK1	0.388545	HSPA1A	-1.07378	RPL26L1	-0.809957	XRN2	0.106198
ECM1	3.73536	AKT1	-0.103274	P4HB	0.609019	UBE2O	-0.443565	CHEK2	-0.158109	PRIM1	-0.196375	NUP107	-0.0767958	ADSL	-0.917762	HNRNPA3	-0.225651	RPS10	-0.054004	NXF1	0.483635
NEU1	2.76103	PDPK1	0.240205	UBE2D1	-0.370128	TRIM37	0.274871	SFN	0.0383349	POLR2G	-0.0127822	EIF3I	-0.469528	AK2	-0.982488	THOC2	-0.418273	MRPS9	-0.863853	FCF1	-0.590086
SQSTM1	2.34848	CTSL	1.90783	HSP90B1	-0.082269	CUL2	-0.393242	CDK7	0.100868	POLE3	-0.731933	MAGOHB	-0.75111	PRIM2	-0.193861	USP39	-0.510064	RPS15	-0.0310055	GAR1	-0.95846
DDIT3	2.71782	CASP2	-0.512577	UGGT2	0.0836432	ANAPC4	-0.429029	CHEK1	-0.273782	DCTPP1	-1.11264	THOC6	-0.388274	POLR2K	-0.449206	CHERP	-0.719643	RPS9	0.0759514	TCOF1	-1.12652
VAT1	1.81208	DAXX	0.194139	UGGT1	-0.656677	TRIM32	-0.642329	GADD45B	1.81883	PNPT1	-1.56126	TACC3	-0.132371	NUDT9	-0.16984	SNRPA	-0.184003	RPS27A	0.0340659	NOL6	-1.09692
INSIG1	2.18886	RAF1	-0.127823	UBE2D3	-0.0496949	UBE2Z	0.350356	RB1	-0.0521179	ENTPD5	0.529575	MAGOH	-0.80726	POLR2F	-0.51038	PRPF8	-0.463185	RPL17	-0.165614	RCL1	-0.182561
VIM	2.57406	ERN1	0.484056	ATF6	-0.055078	NEDD4L	0.413753	E2F1	-0.0635459	POLR3B	-0.160101	NUP188	-0.187946	PKM	0.371153	PPIL1	-0.429537	RPS26	-0.595273	NVL	-0.414919
CTSL	1.90783	DFFB	-0.861595	RPN2	0.0289546	RBX1	-0.122152	ZBTB17	0.696688	POLR1A	-0.996967	DDX20	-0.555985	NTPCR	-0.787413	HSPA1B	-0.711583	MRPL14	-0.117741	RPP30	-0.300495
SH3BGRL3	2.33232	MAP3K5	-0.0883255	MOGS	0.225263	WWP1	-0.214346	TFDP2	-0.643906	CTPS2	-0.730561	RBM8A	-0.386368	AK3	-0.122321	PRPF40A	-0.796833	RPS16	0.0312271	EIF6	-0.327869
GDF15	4.32802	ATF4	0.78258	HSPA1A	-1.07378	CUL4B	0.729707	ANAPC4	-0.429029	CTPS1	-0.85091	NUP50	-0.613783	DGUOK	0.0640051	TCERG1	-0.89522	MRPL11	-0.926367	LSG1	-0.457962
JUND	1.91937	JUN	2.70279	SEC61A1	0.414047	UBOX5	-0.211719	SMC1A	-0.105303	POLR2L	0.0163114	NUP155	-1.08346	POLR2G	-0.0127822	SMNDC1	-0.695256	RPS20	-0.0276901	TBL3	-1.5026
DDIT4	2.54242	PMAIP1	0.818465	HSPA1B	-0.711583	SAE1	0.123578	RBX1	-0.122152	POLR3A	-0.689123	ELAC2	-0.875924	PRIM1	-0.196375	PRPF38B	-0.555314	MRPL4	-0.838406	IMP4	-0.851916
KRT8	2.25393	TNFRSF10B	2.20706	LMAN1	-0.356352	UBE2D2	0.118401	YWHAQ	-0.320327	POLR2J	0.174998	TGS1	-0.81397	HPRT1	-0.510244	LSM6	-1.06811	RPS27L	0.56149	POP4	-0.496801
CD52	4.45069	ENDOG	-0.0499063	SEC13	0.260645	BIRC6	-0.41703	CDC6	-0.297744	POLR3C	-0.477132	EIF3G	-0.596167	IMPDH1	-0.838828	SF3A2	-0.43662	RPL18A	-0.043455	NOP10	0.0737541
RP11-284F21.9	3.06766	FOS	2.72391	EDEM3	-0.413641	FZR1	0.4033	MCM6	-0.495515	POLR1E	-0.911321	POM121C	-0.563071	POLE3	-0.731933	SNRNP70	-0.0386909	RPS11	-0.0277015	XPO1	-0.666009
MFGE8	1.8088	CASP7	0.97856	STT3A	0.0768669	UBE3A	-0.680932	FZR1	0.4033	NUDT2	-7.04444e-05	SENP2	-0.158722	ENTPD5	0.529575	SYF2	0.585075	RPL5	-0.0993589	UTP6	-0.618811
SLC19A1	-2.117	RIPK1	0.359287	SEC24C	0.502794	UBE3C	-0.305021	BUB1	-0.0996492	DCK	-0.0625949	XPO5	-0.396365	PNPT1	-1.56126	PPIE	-0.58522	MRPS6	-0.271019	UTP14C	-0.606462
FAM19A2	3.74582	GADD45A	1.03565	GANAB	0.198958	RHOBTB1	0.148634	CCNA2	-0.607658	NME1	-0.646779	NUP214	-0.58954	PPAT	-1.00105	RP9	-0.690222	MRPL32	-0.668363	NAT10	-1.11592
CD63	1.66211	TUBAL3	0.547598	DNAJB1	0.0447185	PRPF19	-0.866156	CCND1	-1.39325	POLR1D	0.0593165	CASC3	-0.00666362	GUK1	0.173128	MAGOHB	-0.75111	MRPL13	-0.676078	SPATA5	-0.588493
ATF3	3.07656	DIABLO	0.0635313	UBXN6	0.687479	BIRC7	4.57973	ESPL1	-0.546579	POLR1B	-1.33968	EIF4EBP2	0.136109	POLR3B	-0.160101	U2AF1L4	-0.472688	MRPS14	0.0887288	REXO2	-0.459518
ARPC1B	1.4124	MAPK8	-0.294909	ERN1	0.484056	UBE2L6	0.336897	TGFB1	1.00631	POLE4	-0.174562	NDC1	-0.912566	POLR1A	-0.996967	PHF5A	-0.527964	RPS3	0.188964	UTP15	-1.51986
KLF6	2.53721	NTRK1	1.92622	RBX1	-0.122152	UBR5	-0.070692	CDKN2D	0.952956	POLR3H	-0.748508	PABPC4	-0.464052	GDA	0.885821	TRA2A	-0.15774	RPS17	0.0636239	MPHOSPH10	-0.715606
STX3	1.65799	CYCS	-0.477576	RNF185	0.713699	SKP1	0.307149	E2F3	0.0501802	POLR2I	-0.551107	RNPS1	-0.473314	ATIC	-0.396411	SNRNP27	-0.260193	RPL18	-0.0492224	WDR36	-1.21095
GTPBP2	1.53837	ACTG1	0.631037	XBP1	0.561584	UBE4B	-0.0586459	GADD45A	1.03565	NT5C3A	-0.540456	PRMT5	-0.768922	POLR2L	0.0163114	AQR	-0.809403	MRPL24	-0.226725	DKC1	-0.687573
HEXB	1.75687	AIFM1	-0.125096	SEC63	-0.11271	CDC23	-0.46386	MAD2L2	0.18911	POLR2A	-0.460605	ACIN1	0.115259	ADCY7	-0.0382732	MAGOH	-0.80726	RPL10	0.117626	NOB1	-0.836825
STAT5A	-1.34941	APAF1	1.11571	DNAJB11	-0.0391161	RNF7	0.225064	CDK2	-0.183183	POLD2	-0.239721	AAAS	-0.0480231	POLR3A	-0.689123	PQBP1	-0.158719	RPS12	0.0865261	NOP56	-1.10076
ACSM3	2.27322	PARP2	-0.378056	MAP3K5	-0.0883255	CDC26	0.416672	SKP1	0.307149	UCK1	0.0495577	NUP85	-0.206309	AK4	-0.939658	RBM8A	-0.386368	MRPL22	-0.463225	CSNK2A2	-0.326746
DDAH2	2.01927	CTSD	0.886088	ATF4	0.78258	UBE2H	1.17389	CDK1	-0.189864	POLR3F	-0.640149	CYFIP1	0.279734	NUDT16	-0.661073	SRSF6	-0.312808	RPS18	0.0995332	GNL3	-0.941284
ZSWIM8	1.67434	MCL1	1.11828	UBE2D2	0.118401	UBE2I	-0.139365	CCNE1	-0.751159	POLR2D	-0.745798	PHAX	-0.623063	AMPD2	-0.480565	DHX8	-0.273536	RPL7A	-0.0678156	POP7	-0.627521
CAPG	2.98691	BID	-0.514222	AMFR	1.04565	SOCS1	2.79814	CDC23	-0.46386	ENTPD1	-1.37067	NUP43	-0.307041	POLR2J	0.174998	DHX38	-0.204453	RPS8	0.0302386	GTPBP4	-0.898156
GSN	3.13551	FADD	0.104504	BAG2	-0.615425	UBA3	0.0403587	CDC26	0.416672	POLD1	-0.233925	FMR1	0.141281	POLR3C	-0.477132	PRPF19	-0.866156	RPL27	-0.117393	XRN1	0.298259
STAT3	1.51472	XIAP	0.183792	EIF2AK1	0.11915	UBE2R2	-0.13351	CDC14A	-0.777813	POLR2H	-0.393576	UBE2I	-0.139365	POLR1E	-0.911321	SNRPD3	-0.433505	MRPL15	-0.397629	CSNK2A1	-0.445408
ANXA5	1.74245	ITPR1	1.00249	DNAJA2	-0.526948	UBA6	-0.197717	GSK3B	0.199477	RRM1	-0.120323	SMN1	-1.34034	PAPSS1	0.444823	CTNNBL1	-0.320175	RPS15A	0.0386487	RBM28	-0.99854
SLC2A3	1.64401	ACTB	0.258521	SSR4	0.0259574	FBXW7	-0.53906	CDKN1C	-0.689685	DHODH	-1.68789	SUMO3	-0.89923	NPR2	0.215712	PRPF6	-0.393603	RPL29	-0.215564	RIOK1	-0.818039
SP6	3.50157	PIK3R3	0.104413	TRAM1	0.471469	UBE3B	0.205972	E2F5	-1.41219	UPRT	-0.241949	PABPC1L	0.798604	NUDT2	-7.04444e-05	PLRG1	-0.0332619	RPL34	-0.0914063	IMP3	-0.754937
IER2	1.42556	TNFRSF1A	0.537152	YOD1	-0.427373	TRIP12	-0.0356099	BUB3	-0.195701	POLA1	-0.612489	EIF4E	-0.496279	PDE8A	0.0201533	SRSF1	-0.729575	MRPL16	-0.923708	RPP40	-0.673431
AMHR2	3.27915	KRAS	-0.59648	SKP1	0.307149	UBE2B	0.66709	SMAD2	0.0981055	DUT	-0.411368	CLNS1A	-0.699344	GART	-0.597048	RBMXL1	-0.985147	RPS14	-0.0576668	REXO1	-0.0689801
RHOC	1.77569	PARP1	-0.823989	EDEM1	0.972721	XIAP	0.183792	ORC2	-0.527443	UCK2	-0.954245	ELAC1	0.218535	DCK	-0.0625949	ACIN1	0.115259	MRPL12	-1.15543	NOP58	-0.784067
CTSB	1.47022	RELA	0.363096	EDEM2	0.898767	ANAPC2	-0.072132	CDKN1A	4.62576	POLE	-0.23212	EIF3CL	-0.790375	NME1	-0.646779	SRSF10	-0.431315	MRPS16	-0.393825	NXT1	-0.725708
ACSS2	1.83015	CASP10	0.850118	MAPK8	-0.294909	WWP2	0.312068	ANAPC2	-0.072132	NT5C2	0.706758	EIF1B	0.728845	PFAS	-1.3161	HSPA6	3.53857	RPL39	-0.0605355	CSNK2A3	-0.655834
PI4K2A	2.02607	EIF2S1	-0.567985	HSPA6	3.53857	UBE2G2	-0.668162	ABL1	-0.278904	UCKL1	-0.395468	RANGAP1	-0.0303026	ADSSL1	0.597305	SF3A3	-0.698939	RPL32	-0.049913	DROSHA	-0.267492
TNFRSF12A	2.73001	BCL2L1	0.623464	UBE4B	-0.0586459	CBL	0.548065	MCM7	-0.415255	TYMS	-0.460444	EIF1AX	-0.817075	POLR1D	0.0593165	HNRNPU	-0.813685	RPL9	-0.200164	HEATR1	-1.45759
OBSCN	1.80765	CAPN1	0.196242	SEL1L	0.165913	ITCH	-0.262013	ANAPC13	-0.16503	UPP1	2.72975	EIF1	0.528527	PDE6D	0.810406	SNRPB	-0.235548	MRPL21	-0.98541	GNL3L	-0.904229
NEAT1	1.58935	PIK3CA	0.379483	NPLOC4	0.26668	UBE4A	-0.331241	SMC3	-0.39991	POLR3K	-1.02737	PABPC1	-0.0555673	POLR1B	-1.33968	HNRNPK	-0.393123	MRPL35	0.00342703	UTP14A	-0.934349
RAC3	-2.05891	BAX	0.371829	MAN1A2	-0.00790406	HERC1	-0.169079	PTTG1	-0.0149412	POLE2	-0.828291	FXR1	0.00667433	POLE4	-0.174562	PRPF3	-0.336223	RPL12	-0.0452503	CSNK2B	0.025334
NAB2	2.21067	PARP4	0.53777	NFE2L2	0.497261	DDB1	-0.23156	CREBBP	-0.16036	CANT1	0.169214	EIF4G2	-0.481073	PDE4A	-0.376385	U2SURP	-1.14457	RPL13A	0.173325	UTP18	-0.612561
BBC3	2.33093	MAPK3	0.130381	TUSC3	0.688265	UBE2S	-0.108236	MYC	-1.26959	POLR1C	-0.605007	RPP38	-0.623996	POLR3H	-0.748508	SLU7	0.315668	RPL37A	0.138012
LINC00963	1.9093	DFFA	-0.611346	SEC23A	0.692737	ANAPC13	-0.16503	CDKN2C	0.424719	POLD3	-0.611889	RPP14	-0.599827	POLR2I	-0.551107	SNRNP200	-0.469235	MRPL1	-1.07195
RAC2	1.66277	CTSH	1.00141	SEC61G	0.309856	UBE2F	0.627432	PRKDC	-0.841019	TK1	0.217486	UPF3A	0.536	ADCY3	-0.585804	U2AF1	-0.51151	MRPL33	-0.391244
PPP1R15A	1.33083	CTSB	1.47022	SEC24B	-0.137069	PIAS1	-0.298839	DBF4	-0.339105	POLR3G	-2.30632	NUP88	-0.642397	NT5C3A	-0.540456	PUF60	-0.329204	MRPL10	-0.224085
ARHGAP22	-3.38821	BBC3	2.33093	DNAJC10	-0.588585	UBE2J2	-0.312339	TFDP1	-0.694986	POLD4	2.15109	NUP205	-0.669758	POLR2A	-0.460605	SRSF5	-0.105121	RPL22L1	-0.853701
NPC2	2.62095	CHUK	-0.449425	MBTPS1	0.365116	MGRN1	-0.0195108	CDC7	-0.369755	RRM2	-0.207342	UPF2	-0.21683	POLD2	-0.239721	EFTUD2	-0.626229	RPL38	-0.141379
CAPN2	1.33494	LMNB2	-0.752683	SAR1A	-0.129141	ERCC8	-0.503124	MCM2	-0.673313	ENTPD3	1.96631	EIF2S1	-0.567985	POLR3F	-0.640149	LSM5	-0.441939	RPL28	0.194797
ANP32A	-1.37413	CTSK	1.25345	UBE2G2	-0.668162	FBXO4	-0.602218	PLK1	-0.621849	NME4	-1.38134	POM121	-0.703568	POLR2D	-0.745798	SF3B2	-0.252694	RPL36A	-0.783374
LSS	1.23417	TRAF2	-0.510978	SEC61A2	0.262086	UBE2E3	-0.468312	CDC25B	0.431746	CMPK1	-0.217407	RPP30	-0.300495	ENTPD1	-1.37067	CDC5L	0.0261911	MRPL9	-0.421267
FCGR2A	2.0649	CASP6	-0.359741	SEC24A	-0.0515762	HERC2	-0.243397	SMAD4	0.238564	POLA2	-0.178833	EIF4G3	0.414816	POLD1	-0.233925	WBP11	-0.4603	RPS6	-0.0394459
NCL	-1.14974	CTSZ	-0.416116	RPN1	0.135831	ANAPC5	-0.241712	ANAPC5	-0.241712	NT5M	0.38307	POP4	-0.496801	ADK	-0.648547	DDX23	-0.325954	RSL24D1	-0.248533
HBBP1	-2.23847	TNFRSF10A	-0.50519	EIF2S1	-0.567985	ANAPC10	-0.485577	CDK4	-0.252778	DCTD	-0.274893	GEMIN8	-0.106943	ADSS	-0.249402	SF3B5	-0.503811	MRPL23	-0.535303
NES	2.83406	CASP9	1.1785	LMAN2	0.191969	BTRC	0.256384	ANAPC10	-0.485577	POLR3E	-0.341333	EIF4A2	-0.5279	POLR2H	-0.393576	CWC15	-0.258315	MRPL34	-0.617439
ADAMTS14	2.37448	SPTA1	-0.976099	CAPN1	0.196242	PIAS3	0.426735	ORC1	-0.0916011	POLR3GL	0.49571	NUPL2	-0.425519	APRT	-0.320745	PPIH	-0.560505	RPS2	-0.242179
PTPN7	1.76491	MAP3K14	0.547858	RAD23A	-0.259443	PIAS4	0.0153345	PCNA	-0.460073	ENTPD6	-0.0162138	EIF2S2	0.0871163	GMPR2	0.290029	CRNKL1	-0.173411	RPL23	-0.0936232
ODC1	-1.20045	CAPN2	1.33494	SEC62	-0.166739	NEDD4	0.675653	CDK6	-1.26108	NT5C3B	-0.209658	NUP37	-0.581814	RRM1	-0.120323	LSM4	-0.017146	RPL23A	0.014567
KRT19	1.54081	BIRC5	-0.196126	BCAP31	0.172257	BRCA1	-0.139864	CCNB2	-0.354685	CMPK2	0.712543	NUP160	-0.806478	POLA1	-0.612489	TRA2B	-0.564413	RPL22	-0.0523247
GAL	-2.32944	HTRA2	-0.411892	HSPA4L	-0.561503	UBA1	0.0374558	SMAD3	0.778921	TYMP	-0.262189	THOC1	-0.380229	POLE	-0.23212	RBM17	-0.626659	MRPL36	-0.577612
KRT18	1.23094	PIK3CB	0.251193	HSP90AA1	-0.713984	UBE2J1	0.150517	WEE1	0.301475			NUP54	-0.658015	PDE3B	-0.604322	THOC1	-0.380229	MRPS10	0.0356226
LDLR	1.53952	NFKBIA	0.820733	UBQLN1	-0.343109	CUL1	-0.591584	CUL1	-0.591584			EIF2B1	-0.56214	NT5C2	0.706758	SNRPE	-0.718807	RPL21	-0.517106
NOLC1	-1.3241	CFLAR	1.40051	SIL1	0.711947	DET1	0.342245	YWHAE	-0.185849			POP7	-0.627521	GMPS	-0.528863	PRPF18	-0.620327	MRPS17	-0.794757
TRIB3	1.46026	ATM	-0.338265	DNAJB2	1.47584	HERC3	0.171359	E2F4	-0.534279			NUP98	-0.42379	ITPA	-0.445605	SRSF2	-0.500647	RPL8	-0.0999898
MTHFR	1.30594	TUBA1C	-0.0496819	BAX	0.371829	CDC16	-0.115251	HDAC1	-0.129381			TPR	-0.306133	ADA	-1.23037	DHX16	-0.25606	RPL36AL	0.332407
PSAP	1.0953	LMNB1	-0.790127	PDIA6	-0.105255	HERC4	0.265375	CCNB1	-0.599406			EIF3J	-0.357081	PRPS2	-1.15689	HSPA8	-0.890336	RPLP1	0.355327
GP6	2.8142	TRADD	0.521943	DERL1	-0.0214101	SIAH1	-0.515937	CDC16	-0.115251			NUP62	-0.298863	NUDT5	-0.291205	HNRNPA1	-0.0758578	MRPS2	-0.601132
LAPTM4B	1.21356	MAPK9	-0.371598	HSPA5	0.0478996	SMURF1	-0.282268	RAD21	-0.17018			EIF3B	-0.669595	POLR3K	-1.02737	LSM3	-0.0812116	RPLP0	0.21305
FERMT3	1.21787	CASP8	0.888342	PREB	-0.0988678	UBE2G1	-0.755431	ANAPC1	-1.23595			UPF3B	-0.335429	POLE2	-0.828291	LSM7	-0.484885	MRPS15	-0.64867
JUNB	1.46243	BIRC2	0.289486	UBE2J2	-0.312339	ANAPC1	-1.23595	RBL2	0.61979			RAN	-0.587387	CANT1	0.169214	SNRPD1	-0.67252	RPS21	-0.0487582
SERTAD1	2.282	PIK3CD	0.249657	HYOU1	0.00293432	STUB1	-0.591365	MCM4	-0.786569			RPP25L	-0.541109	POLR1C	-0.605007	PRPF4	-0.49163	MRPL27	-0.155995
HIST1H2AG	1.64489	EIF2AK3	1.31169	HSPA8	-0.890336	VHL	-0.302546	ATM	-0.338265			NUP133	-0.657777	POLD3	-0.611889	NCBP2	-0.0206841	RPS13	-0.102329
DHCR7	1.2848	MAP2K1	-0.102083	ATF6B	0.526325	CBLB	1.31043	STAG1	-0.0339856			NCBP2	-0.0206841	AMPD3	0.965149	HNRNPA1L2	-0.548032	RPL10A	-0.100718
ITGA5	1.81635	SPTAN1	2.30761	CALR	0.0362339	CDC27	-0.34506	CCNE2	-0.218704			THOC3	-0.803561	POLR3G	-2.30632	THOC3	-0.803561	MRPS7	-0.648914
DHCR24	1.08081	TUBA1B	-0.130753	UBQLN2	0.209294	UBE2M	-0.132664	CDC27	-0.34506			EIF4A1	-0.271099	PKLR	-2.07965	SF3B3	-0.522106	RPL7	-0.160942
TRAP1	-1.18462	LMNA	0.79509	RRBP1	0.701607	SOCS3	1.33295	CDC45	-0.42059			EIF3D	-0.0706358	POLD4	2.15109	SF3A1	-0.645329	RPL35A	-0.00277505
TAC3	5.60846			TRAF2	-0.510978	ANAPC11	0.732739	MAD2L1	-0.605328			STRAP	-0.583483	ADPRM	0.210036	HNRNPM	-0.522942	UBA52	0.170042
GEMIN5	-1.62042			DNAJB12	-0.00767801	MAP3K1	-0.461615	ANAPC11	0.732739			POP1	-1.40975	RRM2	-0.207342	SRSF7	-0.637533	RPL13	0.156891
IDI1	1.42256			ERLEC1	0.686316	BIRC2	0.289486	YWHAB	-0.0812726			GEMIN7	-0.521658	ENTPD3	1.96631	RBMX	-0.298681	RPS7	-0.171925
HMGCS1	1.31364			UBE2J1	0.150517	DDB2	0.678775	ORC5	-0.838207			GEMIN4	-1.13354	NME4	-1.38134	CCDC12	-0.117644	MRPL28	-0.888749
C1QBP	-1.16483			CUL1	-0.591584	CUL3	-0.388987	SKP2	-1.38931			UPF1	-0.646093	PAICS	-1.10757	XAB2	-0.393498	RPS28	0.18294
SQLE	1.25047			DERL2	0.08378	FBXW8	-0.295118	MCM3	-0.398557			GEMIN2	-0.456224	POLA2	-0.178833	U2AF2	-0.523128	MRPL3	-0.977386
MBOAT7	1.38728			SSR1	0.138705	SKP2	-1.38931	ORC3	-0.4803			XPOT	-0.0314058	NT5M	0.38307	DHX15	-0.427151	RPL24	-0.0832578
PODXL2	-2.04272			SSR3	-0.114998	HUWE1	-0.435694	YWHAH	-0.154108			SNUPN	-0.56771	POLR3E	-0.341333	SNW1	-0.166777	RPS24	0.0294316
C6orf1	2.3629			PDIA3	0.0793709	PML	-0.575292	E2F2	-0.763388			RPP21	0.297534	POLR3GL	0.49571	CDC40	-0.477175	RPS27	0.334085
CD69	3.644			PRKCSH	0.167825	UBE2N	-0.687968					EIF3E	-0.205697	ENTPD6	-0.0162138	TXNL4A	-0.271479	RPL30	-0.00938378
STAT6	1.74222			CAPN2	1.33494	UBE2D4	-0.0761176					TRNT1	-0.646882	NT5C3B	-0.209658	SF3B1	-0.317739	RPL37	0.0760046
DPH2	-1.45225			CANX	-0.359205	UBE2K	-0.282912					RPP25	-0.900282	PNP	-0.0516362	HNRNPC	-0.586859	MRPL20	-0.820143
TBL3	-1.5026			DNAJA1	-0.744167	UBE2L3	0.0523685					NUP35	-0.516973			ZMAT2	-0.279207	RPSA	-0.0538835
ZYX	1.57983			FBXO6	-0.52611	UBE2E1	-0.65695					EIF5	-0.478504			DDX39B	0.0812438	MRPS12	-0.76218
SLC38A5	-1.35115			UBE2G1	-0.755431							THOC5	-0.503351			NCBP1	-0.374692	MRPL2	-0.745838
RAB11FIP1	1.32872			DNAJC5	-0.0395314							DDX39B	0.0812438			SART1	-0.435915	RPL11	-0.00234509
S100A11	1.81942			STUB1	-0.591365							GEMIN6	-0.969101			ALYREF	-0.539682	MRPS18A	-0.335928
MATK	-2.68572			BAG1	-0.291756							NCBP1	-0.374692			SRSF9	0.0807734	RPL14	-0.190199
HSPD1	-1.04121			SEC23B	0.183275							EIF2S3	-0.33185			PCBP1	-0.167946	RPL6	-0.393053
HMGCR	1.27331			MAN1A1	0.624175							XPO1	-0.666009			SNRPD2	-0.0255165	MRPL18	-0.714747
TOMM40	-1.25791			MAP2K7	-0.134745							ALYREF	-0.539682			DDX5	0.234299	MRPS18C	-0.624416
FAM50A	1.42735			DERL3	-0.741866							EIF2B2	0.043538			SRSF8	-0.133873
UTP20	-1.8838			HSP90AB1	-0.963251							SRRM1	-0.789997
SAPCD2	-1.32518			CRYAB	-0.781944							EIF4G1	-0.516897
FDFT1	1.37569			PLAA	-0.218341							EIF4EBP1	-0.346671
MVK	1.6867			MAPK9	-0.371598							EIF5B	-0.728054
C20orf27	-1.77206			HSPBP1	-0.420805							EEF1A1	0.187565
LYAR	-1.64199			EIF2AK2	-1.06963							RANBP2	-0.998368
HDAC5	1.45735			MBTPS2	-0.0584658							EIF3A	-0.227922
CCDC86	-1.43746			VCP	-0.0575641							SMN2	-1.04388
CITED2	-1.37827			DNAJC1	-0.290793							SEH1L	-0.603771
PQLC2	1.3597			NSFL1C	-0.218572							SUMO2	-0.460665
SURF6	-1.19237			EIF2AK3	1.31169							EIF2B3	-0.755785
RENBP	2.48683			OS9	0.817242							THOC7	-0.194953
PAICS	-1.10757			MAN1B1	0.386599							EIF4B	-0.168307
RP11-284F21.10	1.54889			SSR2	0.513261							SUMO1	-0.0343189
JAG2	-1.75906			UBE2D4	-0.0761176							KPNB1	-0.763806
MSMO1	2.04739			DDOST	-0.161598							EEF1A2	-0.196101
DLGAP1-AS2	2.62999			RNF5	0.123728							SAP18	-0.155958
MAFF	2.93449			HERPUD1	1.6181							EIF2B5	-0.50509
MYC	-1.26959
CDCP1	2.2029
BCL6	4.4872
EHD2	1.96133
HMBS	-1.13489
MVD	1.36953
MGAT4B	1.1368
LPIN1	1.45664
STMN3	-1.53586
CAP1	1.14525
LRRC4B	4.13861
CLUH	-1.14246
CDCA7	-1.5914
BNIP3L	1.66213
TIMP1	2.79433
WDR3	-1.50016
QPRT	1.16698
GRN	1.25563
TNFRSF8	-2.45453
SEC24D	2.03767
CFLAR	1.40051
ATP6V0D1	1.19648
SYNCRIP	-1.05777
SLC5A6	-1.29299
MCL1	1.11828
IER3	2.77136
NOC2L	-1.03028
PKP3	-1.11891
FN1	2.37457
HIST2H2BE	1.59258
MRTO4	-1.15932
MYBBP1A	-1.45948
SLC7A8	1.50134
WDR43	-1.27574
KCNH2	-0.924599
WBP2	1.38856
ARHGAP25	3.41588
ASIC3	3.06025
C8orf33	-1.46721
PNPT1	-1.56126
ORAI2	1.6551
LASP1	0.976085
TSR1	-1.23047
STARD4	1.77757
SRPK1	-1.18253
FAM173A	-1.50297
CLIP2	4.72605
DDX21	-1.12177
ATP6AP1	1.09032
FAM136A	-1.25864
U2SURP	-1.14457
UNG	-1.42418
PA2G4	-0.997529
TJP2	1.283
SLC38A2	1.15492
HSPH1	-1.22681
RAB13	1.48821
PTPRH	2.03619
PSME3	-1.02371
PRMT1	-1.18551
ENO2	2.40367
ALDOC	1.54276
TTLL3	1.44438
URB2	-1.61501
NOP16	-1.37571
HSPA6	3.53857
TCP1	-1.02147
NLE1	-1.56636
HK2	-1.46128
STEAP3	-1.52004
URB1	-1.43993
RRP9	-1.48186
SREBF2	1.03786
GFM1	-1.24807
PTMA	-1.01812
P2RX1	3.14557
MEIOB	-1.46754
ALDH1B1	-1.56856
RRP1	-1.09696
SAT1	1.72258
HEATR1	-1.45759
DDX18	-1.09402
RRS1	-1.48763
PTK2B	1.17182
SRM	-1.39846
ZNF117	1.71295
EGFL7	1.15815
TNFRSF10B	2.20706
HIST1H2AE	2.01615
SERBP1	-0.88834
FAM210B	1.07384
WDR74	-1.24426
RPIA	-1.53896
SESN2	1.4769
NAT10	-1.11592
PUS7	-1.43322
ZBTB38	1.7168
CSTB	1.21986
RCC1	-1.06889
DUSP13	2.13414
BZRAP1	2.01229
MRAP2	1.85649
FOS	2.72391
LGALS1	2.37777
POLR3G	-2.30632
ABCF2	-0.941836
MCCC2	-1.3683
ATP6V1B2	1.05404
HSP90AB1	-0.963251
GRAP2	1.5668
NOSTRIN	1.70757
KRBA1	1.46159
RRP1B	-1.3076
HIST1H4H	1.83436
CALU	0.927821
TCOF1	-1.12652
HIST1H1C	1.17269
SCIN	1.76666
ANAPC1	-1.23595
AMD1	-1.14251
ID3	2.85326
DHX37	-1.22194
ISOC2	-1.17181
VWA5A	2.61133
CTTN	0.926848
HERPUD1	1.6181
HEMGN	-1.11149
PNPLA8	1.86904
PPP1R18	1.34556
GPATCH4	-1.30582
SCD	0.994581
MESDC1	1.37103
LCP1	0.916568
STK40	0.929672
NOP56	-1.10076
HIST1H3H	1.30386
ATAD3B	-1.00278
MYO1D	1.0213
KIFC3	1.04006
RBM14	-1.23237
C10orf2	-1.48507
NAA50	-0.998528
SLC29A1	-1.10182
GRWD1	-1.10856
HSPA1A	-1.07378
TP53INP2	2.69595
PAEP	5.95993
GCDH	-1.46449
HNRNPU	-0.813685
S100A13	2.01715
MIR17HG	-1.60789
STRIP2	1.05086
NR4A1	3.72319
SERPINE1	4.68791
SKP2	-1.38931
SDCBP	1.12251
NOC4L	-1.36295
CHD2	1.24538
NSUN2	-0.87499
MAP1LC3B	1.09482
CLCN7	0.949385
PHGDH	1.41838
WARS	0.895866
PGAM5	-1.05995
REXO4	-1.19937
GADD45A	1.03565
RNF138	-1.22617
GOLGA2	0.88701
SORD	-1.42449
CREG1	0.820998
YDJC	-0.896674
HNRNPD	-0.817153
SPTA1	-0.976099
USP20	0.827971
NME4	-1.38134
NUDC	-0.9439
LPAR5	2.30626
PHLDA1	3.55755
AK2	-0.982488
ANKRD10	1.24449
HNRNPH3	-0.905706
POLR1B	-1.33968
AMMECR1	-1.25675
NNMT	2.84702
HIST1H2BJ	1.01579
RPUSD1	-1.23772
LIMA1	1.68747
WDR4	-1.51211
GRPEL1	-1.52334
RRP15	-1.32196
LTV1	-1.06485
TIMM13	-1.10762
DUSP8	4.06774
TUBB2A	1.27564
CDC20	-0.99941
METTL13	-1.06721
RUVBL2	-0.925451
DCHS2	2.73897
DNASE2	1.58006
ATP6V1D	1.37005
SLC6A6	1.01873
ABCE1	-0.997006
RGL2	1.4486
DCTPP1	-1.11264
DAB2	2.38271
GNL3	-0.941284
ELK1	1.12186
CREM	1.3523
MLLT11	1.25426
CDK6	-1.26108
MYRF	1.35558
ACAT2	0.890037
SOCS2	1.02387
ESYT1	0.805087
PARP1	-0.823989
TSN	-0.917167
PHB2	-0.936059
UBALD2	1.29937
RHOH	2.01017
CACYBP	-1.07301
PRPF19	-0.866156
KIAA1522	1.0893
TFB2M	-1.27625
BCLAF1	-0.959047
ATF7IP2	1.10886
AC147651.4	3.17841
CCT5	-0.752776
NOL6	-1.09692
VEGFA	0.983966
DMPK	1.17106
CCRL2	3.39845
PPP2R5C	0.88701
ASAH1	1.30179
GMPPA	1.0894
FXYD5	1.01502
ASNS	0.816571
ATAD3A	-0.905071
KIAA0020	-1.28578
CTSA	1.07434
TNPO2	-0.991021
AMFR	1.04565
FBRSL1	-1.04682
PEBP1	-1.0107
TNXB	1.81102
ANXA2	0.805257
DOK3	1.42386
C5orf45	1.35592
WDR36	-1.21095
MCAM	1.05755
CKB	-0.897496
TCIRG1	1.18092
DAK	1.16195
HSPA8	-0.890336
CA1	-2.47828
HIST1H2BC	1.26872
FTL	1.23458
SERPINB9	1.95092
STX5	1.33748
TPD52L1	-1.62215
2021-03-03	1.62522
NRBP1	1.01826
CASS4	1.50095
CDC42SE1	0.905674
MICAL2	1.10854
FDPS	0.844132
TM4SF19	2.20395
GDI1	1.11617
SUPV3L1	-1.0932
ORAI3	2.37001
RANBP1	-0.986872
AKAP1	-1.16553
ERV3-1	1.67627
CORO1B	1.11621
POLD4	2.15109
TFPI	1.07899
CUL7	1.1488
ADSL	-0.917762
LTK	1.96533
IL10RA	4.54758
PES1	-0.948199
CENPV	-1.34664
HLA-E	1.43404
NUCB1	0.98911
SPI1	2.2392
C1orf63	0.977565
TUFM	-0.881529
LMNA	0.79509
NIP7	-1.36054
SNPH	1.909
G3BP1	-0.881053
GTPBP4	-0.898156
HPS1	1.04783
IER5	1.10473
DAPK1	1.5375
FAM229A	1.70357
RRP7A	-1.10162
ZNF639	-1.28255
LMO2	-1.13048
NPC1	1.16128
IDS	1.92529
USP7	-0.86271
HBD	-2.00199
NAA15	-0.969292
LRFN4	-1.38293
CTNNA1	0.797611
EVA1B	1.5642
NPM1	-0.81465
CLN8	1.44811
WDR45	1.15837
TFR2	-0.933497
LAS1L	-0.863623
CTSD	0.886088
PTPRVP	2.45054
PHACTR1	1.7446
PDLIM4	1.4082
PRDX5	0.939977
TRIB2	-1.41894
KCP	5.11382
ERCC1	1.14802
SOCS1	2.79814
LINC01088	2.37041
UCK2	-0.954245
IDUA	1.73786
ID2	2.57371
EBNA1BP2	-0.951297
PPIP5K2	-1.1039
SUMO3	-0.89923
GABARAPL1	1.72007
CAT	-0.904825
ARMCX3	1.48173
IPO5	-0.821899
KHNYN	1.13728
HAPLN3	3.40423
DHX9	-0.769899
PLD6	-2.1271
HSP90AA1	-0.713984
SNAP29	0.79706
CCT2	-0.733576
CFH	0.992208
KPNB1	-0.763806
CCT8	-0.732884
PHB	-0.897396
MRPL16	-0.923708
SRSF1	-0.729575
LMNB1	-0.790127
GOT2	-0.810591
SEMA7A	1.90188
PXN	1.1503
TFE3	1.15
LAPTM5	2.0901
ZMYM3	-1.26696
NTRK1	1.92622
TOM1	1.47882
ASF1A	-1.3718
PRSS21	-1.23487
BTG1	1.37819
SAMD4A	2.01228
YIPF3	0.914745
AMER1	-3.21658
MARS2	-1.97235
TOLLIP	1.11261
DUS3L	-1.03016
FARSA	-0.770217
CALCOCO1	1.85932
DUSP5	2.93372
TGFB1	1.00631
LINC01029	-1.02995
BLMH	-0.840871
SET	-0.716746
SEC14L1	1.118
SLC39A14	-1.25308
TCERG1	-0.89522
MMAB	1.1326
CTPS1	-0.85091
PNO1	-1.18823
KIF13B	1.75336
ANP32E	-0.968717
EIF1AX	-0.817075
OS9	0.817242
HBP1	1.5895
C11orf96	2.86261
LMNB2	-0.752683
RIT1	1.43003
PWP2	-0.887722
RAP1GAP	0.97791
XRCC5	-0.717799
VCL	0.840821
KDM3A	1.09476
EIF3B	-0.669595
AGPAT9	1.98096
YIF1B	0.861224
RNF145	0.918251
BMS1	-0.816692
UTP15	-1.51986
ABCB10	-0.94376
EBP	0.98051
ELAC2	-0.875924
PLD3	0.789022
RPL7L1	-0.792079
ACRBP	3.81399
MRPS34	-0.892699
TRMT61A	-1.13835
SNCG	1.23255
SLCO4A1	-1.7199
IVNS1ABP	-0.910236
CD320	-1.01352
MRPL3	-0.977386
TMSB4X	0.958714
CTNS	1.51524
NABP1	1.5148
MCM10	-1.03154
GCSH	-1.72072
HS1BP3	2.23344
FAM53C	0.8721
FAM83A	0.740063
LINC00656	4.45965
CLCN3	0.886341
YPEL3	2.90859
C12orf23	1.32603
PAK1IP1	-1.16831
PFAS	-1.3161
CNKSR3	-1.62511
BSDC1	0.794283
TMEM87B	1.5525
TMBIM1	0.83117
MTHFD1	-0.81502
MCM4	-0.786569
UCHL5	-0.921065
GEMIN4	-1.13354
PLIN2	1.1034
GLB1	1.00091
CTSH	1.00141
CFD	-1.37706
DHX30	-0.707545
FAM195B	1.50084
RALB	1.27764
SLC39A13	1.73956
RUVBL1	-0.892985
ANXA1	0.798466
ABHD4	1.83941
BEND3	-2.49215
ADAT2	-1.48378
RCC2	-0.776184
ZNF697	1.87515
ICAM1	1.37886
LRPPRC	-0.867442
PRPF40A	-0.796833
ZMIZ1	1.27526
TFAM	-0.955025
CD53	3.26096
NUP155	-1.08346
PPRC1	-1.02956
PPP2R5B	1.79282
HNRNPAB	-0.631194
ZBTB2	-1.73453
CD97	1.12633
FBL	-0.749807
FTH1	0.735988
RRAGC	1.16678
TCF3	-0.814504
SDPR	-1.09765
CIRH1A	-1.02723
RBM28	-0.99854
STARD8	1.16364
EXOC3L2	2.01133
PAQR6	2.38778
C15orf26	2.06872
MAK16	-1.08102
TTLL12	-0.721814
CCT3	-0.741354
MRPL28	-0.888749
RAB32	1.71071
DDX51	-1.25619
DNAJA1	-0.744167
RSL1D1	-0.744371
COA7	-1.18933
UBE2H	1.17389
SPTBN2	-1.5157
NOB1	-0.836825
FAM213B	-1.82893
DUSP3	1.31658
EIF5B	-0.728054
SERPINB1	1.0421
UAP1L1	1.63323
CSE1L	-0.705615
PRPS2	-1.15689
TMEM50A	0.947317
ESRRB	2.05879
RABAC1	1.77518
CECR5	-1.61716
SH3BP2	2.43537
STIP1	-0.75365
MRPL4	-0.838406
DNTTIP2	-0.859231
COMMD7	1.0963
FGF2	-1.92875
LRP10	0.851195
PLIN3	0.902205
PPA1	-0.750971
HELZ2	2.06548
KARS	-0.768039
SUPT16H	-0.737209
MRPL19	-1.15988
UTP14A	-0.934349
LIN28B	-1.03256
SF3A3	-0.698939
COMTD1	-1.18999
RTN4	0.754226
C12orf57	1.16226
WDR75	-0.962411
ABCB1	3.97683
PWP1	-0.955791
WDR18	-0.840173
SACS	-1.33625
IKZF1	-1.08512
SORT1	0.773591
SIRT7	0.869945
CASP9	1.1785
POLE3	-0.731933
TMEM56	-1.16599
LIMS1	0.801724
CEBPZ	-0.909885
DKC1	-0.687573
SSRP1	-0.686641
TMSB10	1.96881
POLR3K	-1.02737
HPCAL1	0.980252
PHTF2	1.15306
GPANK1	0.859189
IMP4	-0.851916
NOP58	-0.784067
TPT1	0.652312
ALKBH2	-1.55763
C9orf16	0.888467
SLC39A4	-1.0633
SOD2	-0.806871
VPS9D1	1.56418
ARID3B	1.11806
VARS	-0.835936
FADS2	1.04776
TERT	-3.69586
NOL3	1.79158
IL2RG	1.49342
SRGAP2	1.1839
ALAS2	0.81124
PHF10	-1.0755
IFRD2	-0.878409
CUL4A	-0.787149
ID1	0.88604
POP1	-1.40975
KIF21B	1.56969
MYH10	-0.792776
IPO11	-0.97122
YPEL5	1.54736
SERPINB6	0.759652
IL8	4.66527
NDC1	-0.912566
LEPR	-1.09749
WSB2	0.90004
TFAP4	-1.74538
GTPBP3	-0.887005
DHODH	-1.68789
TRMT10C	-1.3023
GPR137	1.16783
PLP2	0.924875
GABARAP	1.19493
ACTG1	0.631037
CPNE7	-0.999034
BACH2	2.90878
SIGMAR1	-1.19552
CCDC59	-1.14823
PROS1	1.12756
RANBP2	-0.998368
DNAJC11	-0.858901
P4HB	0.609019
TMEM9	-0.897438
NUP153	-0.752278
ZNF777	-1.04504
PNPO	-1.81126
B4GALT2	-0.869718
SMPD1	1.63135
ACTR1B	1.03911
NUP205	-0.669758
ITFG3	1.175
MRPL11	-0.926367
HSD3B7	-1.19917
NFKB2	1.37291
TMEM66	0.788612
SSSCA1	-1.16572
CISH	0.890417
KLHL22	1.26453
KDM1A	-0.661609
MTRR	-1.21713
C14orf119	0.950482
GAR1	-0.95846
NOL11	-0.777429
HIST1H2BK	0.684008
MXD1	1.12878
MIR22HG	1.63236
LETM1	-0.866142
IDH3B	-0.794542
ACE	4.65169
PDLIM7	0.775074
KDM6B	1.34358
CBX2	-1.04939
XPO1	-0.666009
RBCK1	1.00281
WDR12	-0.877132
COPA	0.641731
RP11-462G2.1	1.21075
DDX56	-0.83399
MCM2	-0.673313
CD276	2.37543
POLR1A	-0.996967
PRKRIR	-0.859175
NPM3	-1.0566
CTDSP2	0.778817
PDHA1	-0.872506
SLC25A25	0.888944
IDH1	1.06694
DDX28	-1.38481
UHRF1	-0.861747
LRFN1	-2.8375
TMPO	-0.693695
SCN9A	1.50071
CNBP	-0.739081
SDC3	0.908889
FADS3	0.824447
PDCD11	-0.701646
ALDH1A2	0.573711
SLC3A2	0.629597
EIF2B3	-0.755785
POLR1E	-0.911321
GTF3C4	-0.943045
ALDH18A1	-0.851367
DHX33	-1.24107
G6PD	0.646715
HIST1H2BG	1.39807
CDC42EP1	-1.07175
DMTN	1.03319
TNRC6C-AS1	1.29277
ATG2A	0.851778
IL16	2.03577
MRPL12	-1.15543
IMP3	-0.754937
NBN	-0.990266
CEBPB	1.12125
CORO1C	0.594357
PEAR1	1.55637
NGDN	-1.11296
SLC1A4	0.986736
ATF4	0.78258
FAM63A	1.77988
PLXNA3	0.889283
STXBP2	0.849974
PTPRN	3.24305
PRR3	-1.28717
NOC3L	-1.40603
PPAT	-1.00105
MRPS30	-0.847077
PTTG1IP	0.735917
MRPL21	-0.98541
PHF21A	1.23695
SMYD3	1.00774
SLC25A10	-1.13538
IMPDH1	-0.838828
PRMT5	-0.768922
BCCIP	-0.819827
WNT5B	-2.57094
CSDE1	-0.564014
AHNAK	1.81247
LAMB3	3.55834
HSPB1	-0.818528
AP2M1	0.615169
AHSA1	-0.769345
FLOT1	0.740081
ANP32B	-0.674464
HDAC2	-0.703123
TMEM109	-0.898991
KLHL24	2.09105
DLAT	-0.746669
TRBC2	3.34501
C1orf85	1.21621
OPTN	1.89453
JRK	-1.01343
APOC1	1.62605
NOP14	-0.764852
MAT2A	-0.703089
HSPA9	-0.634565
SEL1L3	1.1511
HNRNPH1	-0.581105
TAF4B	-1.67478
BRIX1	-0.845236
JAK1	0.954088
MRPL20	-0.820143
PPIF	-0.74044
NUP160	-0.806478
SRP72	-0.679152
BTBD2	1.14723
MIEF1	-0.812193
MATR3	-0.619937
NAGK	1.41458
CYB561A3	0.706919
NOM1	-0.980933
FARSB	-0.798957
SLC30A1	-1.11425
CCT6A	-0.636644
ITGAV	1.26782
MAP7D1	0.694199
STRA13	-0.761337
DBN1	-0.792576
SH2B3	0.786057
KIAA0513	1.1171
MEX3A	-2.32083
RELN	-0.914479
PUS1	-0.783612
TBC1D7	0.920346
CD3EAP	-1.82165
WDTC1	0.782067
RXRB	0.861437
PEA15	0.818792
GTF2H3	-1.11731
MAP3K4	-0.80328
NOL10	-0.973029
SMS	-0.817034
RBM3	-0.764982
DAP	0.716674
NCOA4	0.60932
DDX46	-0.746289
AHCTF1	-0.843971
DANCR	-0.786223
MGEA5	0.696974
ERCC2	-0.969775
CELF2	1.04373
ZFAND3	0.927288
ANK3	1.6462
GFPT1	1.09686
RIF1	-0.965255
MSH6	-0.723625
DNAJC2	-0.739355
SMIM15	-0.884924
DSG2	-0.818503
HMGB3	-1.02175
PSMD12	-0.723099
LINC00520	2.96315
EXOSC3	-0.788543
GIPR	1.69177
POLDIP2	-0.639967
C6orf106	0.696394
PKP4	-0.775867
CCNY	0.776339
CHML	-0.955965
UAP1	-0.646073
PBXIP1	1.67861
B4GALNT4	-1.3916
TUBB6	0.588839
UBC	0.634766
C21orf58	0.939567
FTSJ2	-0.82554
RP5-1120P11.1	3.11225
FAM208B	-0.829405
USP10	-0.696268
EIF5A	-0.644627
NFE4	1.06854
ULK1	1.03839
CCT7	-0.692748
RHCE	1.03147
GRINA	0.809917
SKIV2L2	-0.687006
EGR1	3.04411
YPEL4	3.91946
ALG3	-0.733009
FAM78A	-0.786237
LY6E	0.878989
SMIM14	3.93823
WDR46	-0.729882
DUSP1	1.03484
SYNGR3	-1.12032
EXOSC7	-0.922888
NTHL1	-1.47404
RPF2	-0.97285
WDR13	0.860982
TRIM14	-1.02503
GART	-0.597048
ZFYVE1	1.74209
FXN	-1.35696
TIMM50	-0.775296
THOC3	-0.803561
PGD	0.606682
DIEXF	-1.05057
AGPAT5	-0.83494
RNMTL1	-1.16225
ICAM5	0.735003
CCDC74A	1.71594
SGTA	-0.667421
RCN2	-0.967511
CYB561	0.881278
AC020571.3	4.14421
CHAC1	1.88419
TTC27	-0.871421
SDAD1	-0.939819
HNRNPM	-0.522942
GUF1	-1.05058
METAP2	-0.647834
QRICH2	1.70351
KLF1	-0.650345
PHLDA2	1.2024
SNAP23	0.765605
UBE2G2	-0.668162
GSPT1	-0.612434
DDX1	-0.638717
RB1CC1	1.00598
ARID3A	0.648498
CCNA2	-0.607658
KNOP1	-1.07643
CHST2	-0.709655
PLK3	1.31484
ADCK3	-1.03142
PTGDR2	2.29686
NDST1	-0.809752
FAM207A	-0.895345
CTD-2562J17.2	3.51702
BYSL	-0.737735
RFC3	-1.01606
NUCKS1	-0.758038
BEX2	1.87028
STOML2	-0.698519
C11orf31	-1.02042
TNFAIP1	1.12701
MPP6	-1.54887
UBTF	-0.623713
PYGB	1.00135
LINC00263	1.86798
TWISTNB	-1.16671
AP5Z1	0.838231
ZFP36	1.58969
BMP1	1.14255
PRPF31	-0.828872
SPR	-1.154
CCT4	-0.585432
TRIM25	0.965542
PTPLAD1	-0.699827
AP2S1	0.770077
KDM2B	-0.843043
TSC22D4	0.728023
SPTAN1	2.30761
HSPA1B	-0.711583
NDRG1	2.86172
FASTKD3	-1.50269
TRMT1	-0.735134
SRRM1	-0.789997
SELPLG	2.06003
DDX27	-0.70598
CHORDC1	-0.958278
SCML2	-1.26158
FAM98B	-0.80631
ESPN	-0.984094
CARHSP1	0.742407
PCK2	0.82339
WDR77	-0.723778
TCEB3	-0.725567
RUSC2	1.39464
RP11-427H3.3	1.71582
TMOD2	1.69929
BAIAP2	0.887693
ERGIC1	-0.810628
BTBD19	3.71455
UMPS	-1.0046
HMGCL	1.08769
APOL1	1.48126
MC1R	1.69622
LINGO1	-1.70247
ATP6V1E1	0.802032
SMAD7	3.41602
FOXO3	1.05051
GYLTL1B	-2.58743
DLG4	1.90068
TMEM201	-1.01139
SBDSP1	-0.895659
TBRG4	-0.608737
PDCD2L	-1.15098
RAB3IL1	-1.03261
SLC38A10	0.716554
ARG2	1.74394
FKBP5	-0.657866
MICALL1	1.14372
SRRT	-0.593002
CARM1	-0.819973
PRDX2	-0.712036
RAE1	-0.800083
CTD-2643I7.1	-1.7604
STAR	-0.742033
DDI2	-0.796601
PRMT7	-0.772358
RAB11FIP4	1.33537
PI4KA	0.675877
FTSJ3	-0.673616
EFTUD2	-0.626229
SLC40A1	-0.913139
MRPL55	-0.932178
PITX1	-0.634612
SRGN	0.725593
KRT79	5.10184
IQSEC2	0.859576
MPO	5.19878
DBI	0.989586
FLCN	0.954323
PSMD11	-0.613991
LPPR3	-1.75322
WDR37	1.17565
CLNS1A	-0.699344
FAM216A	-1.3435
ZNF74	-0.739998
EPCAM	-0.825343
ETF1	-0.596454
POLR2D	-0.745798
ARFRP1	-0.755298
EARS2	-0.969377
BCL2L1	0.623464
NQO1	0.700649
ACSS1	-2.70247
SPRY4	1.3217
BRI3	1.60087
SLC25A4	-1.0246
MICAL1	1.28824
GADD45GIP1	-0.69356
DDN	-2.73583
SLC10A4	-1.43554
STON2	1.25596
PHF1	0.862051
TFDP1	-0.694986
CCNB1	-0.599406
RFWD3	-0.63205
LBR	-0.633818
MIR24-2	1.8286
PGPEP1	0.81992
ACAP3	0.676252
LENG8	0.649656
VAMP8	0.834845
HMGB1	-0.635125
MTHFD1L	-0.673391
XRCC2	-0.97184
SART3	-0.687218
GINS2	-0.835849
UPF1	-0.646093
POLRMT	-0.600418
DDX10	-0.96028
MCM5	-0.593305
OTUD4	-0.954052
IL6ST	1.21075
ZNF672	0.67133
SPATA2L	1.16627
AKR7A2	0.766517
TINAGL1	2.99013
MMP24-AS1	1.20959
ILF3	-0.493909
ACP5	3.73561
HRSP12	-1.58196
PTPRR	2.0806
FAM162A	-0.970133
RETSAT	1.22258
TOE1	-0.911115
ITPKA	0.988262
TONSL	-0.633597
PPP1R9B	-0.788958
TMEM123	-0.821267
DNAJA3	-0.661259
LINC00431	3.63662
QSOX1	0.901059
CEBPG	0.776587
EIF3G	-0.596167
NFRKB	-0.81125
EPHB6	1.02961
GMPR	0.822001
LDB1	-0.619673
IL18RAP	2.267
FECH	-0.628373
METRNL	1.15589
SNHG17	-1.00756
NDRG2	0.865691
KCND1	2.45806
GRSF1	-0.696793
IGF2R	0.744858
POLR3H	-0.748508
TMEM217	2.48203
XIRP1	4.95794
PMM1	1.02545
OSTF1	1.27816
KAT2A	-0.831752
P4HA1	0.98971
MTDH	-0.680254
PGM3	0.794022
DOCK8	0.813083
ZC2HC1C	1.90384
ZMYND19	-0.831978
LAP3	-0.699521
ACTN4	0.625104
SGSM3	0.763337
HMMR	-0.832206
SRSF7	-0.637533
C17orf99	-1.37555
MAPK8IP3	0.678133
TXLNG	-0.821662
RP11-861A13.4	2.03356
LGALS8	0.814778
C16orf13	-0.879381
RIOK1	-0.818039
MMP15	-1.09516
YES1	0.79973
ITGB5	1.1114
KIAA0947	-0.894968
OPA1	-0.732949
CDC42EP4	1.31892
KCTD15	-0.903477
SLC25A39	-0.600248
STK19	1.04824
PPARD	1.02703
MFSD11	0.905758
RALGDS	0.736977
BMF	3.03814
HSDL1	0.866768
NUS1	-0.842096
TOP2A	-0.556805
RABGGTB	-0.672843
SCARF1	1.99378
RP11-134O21.1	-1.56745
RPUSD2	-1.03264
SKIL	1.431
NLN	-0.979166
DVL2	0.801839
TAF15	-0.604784
HEATR2	-0.809496
NOP2	-0.693385
FAM214B	1.54955
RP1-86C11.7	1.1615
ATP6V0A1	0.651032
TMX2	-0.572094
EXOSC2	-0.761345
RHOXF2	-0.660468
APEH	-0.665194
RBM25	-0.735223
HNRNPA0	-0.556592
UBE2N	-0.687968
MSH2	-0.626954
PLAGL2	-0.873922
TP53INP1	2.64495
MYL12A	0.614392
MTURN	1.26059
ZFR	-0.689568
DDX19A	-0.691954
CHD1	-0.862815
KRT15	4.125
NIFK	-0.809383
RCSD1	-0.873503
CDV3	-0.618468
RBM27	-0.89858
ABT1	-0.804828
HTATIP2	0.834743
TMEM63B	0.669482
PLD1	1.11865
TMEM33	-0.783128
RRP7B	-1.34636
PDSS1	-1.11114
FAM129A	1.10229
BCAN	1.57138
ZC3H15	-0.560608
RSAD1	-0.869789
TOMM20	-0.580652
UTP6	-0.618811
PLEKHA4	1.44862
ENTPD1	-1.37067
PRRC2C	-0.793998
TRMT2A	-0.589798
GAMT	-1.20032
HSPA4	-0.508743
NOP9	-0.961258
EIF1	0.528527
C1orf116	1.89574
LINC00649	1.72637
STUB1	-0.591365
ARFGAP1	0.605526
TRIM5	1.29483
ANAPC11	0.732739
C17orf96	-1.62466
POLR3A	-0.689123
CTU2	-0.740863
TBX1	-1.36271
HIST1H2AI	1.05957
DNASE1L1	1.47813
PUS7L	-1.674
LARS2	-0.72006
SNRPF	-0.742931
EMG1	-0.957292
ZNF512B	-0.697175
MCFD2	0.568294
USO1	0.68882
CCR10	1.8244
LARP1	-0.592341
RPUSD4	-0.751723
SLC1A5	0.486965
EDEM1	0.972721
SDC4	1.57073
NSUN5	-0.715421
TENC1	2.65847
HNRNPDL	-0.550648
KLHL23	-1.04883
FASTKD2	-0.997624
NHP2	-0.755814
RBM12	-0.63407
LDHB	-0.611577
POFUT1	-0.663901
AGPS	-0.793267
WBSCR16	-0.828348
IARS2	-0.582647
TM4SF19-AS1	2.41435
SLC25A37	-0.585434
TESC	-1.20097
C5AR1	3.67784
FTSJ1	-0.742378
MRPS12	-0.76218
LPIN2	0.716485
SOX12	-0.930699
ACVR1	1.30396
FES	1.76554
SSB	-0.576573
KIF5A	0.994516
TP53BP1	0.682746
RP11-132A1.4	-2.32476
FUT1	1.62447
TIMM10	-0.897032
GPSM3	1.26207
DDX31	-0.963115
ETV1	1.4294
CDK2AP2	0.766489
SMYD5	-0.848396
TMEM177	-1.24636
PLEKHM1	1.09608
LINC00200	-1.05093
H6PD	1.83547
PSMG3	-0.773336
ABCD1	1.36918
KHSRP	-0.54636
ABCF1	-0.519857
CD59	0.578322
RAD23B	-0.525131
OSGIN1	1.49338
IFI16	2.88526
C1orf109	-0.910399
SLC25A15	-1.51071
NASP	-0.48956
PHTF1	0.933266
OSER1	0.978601
GATC	-0.890062
CC2D1B	0.69727
SFPQ	-0.554014
EIF2B1	-0.56214
AGPAT4	1.07905
RGS14	-1.02227
HHEX	0.658792
DUSP10	2.21455
GABARAPL2	0.766596
RNF181	0.740143
BRI3BP	-0.881384
PTGES2	-0.701505
CAPRIN1	-0.51514
SH3BP5L	0.729575
KDELR3	1.52215
SNX5	-0.619798
TMCO3	0.792582
ZER1	1.00064
CDK12	-0.839972
RBM17	-0.626659
DLD	-0.575961
ADM2	2.32183
ZDHHC8	-0.847297
CNN2	-0.668428
GTF3A	-0.609825
DDX24	-0.583427
MRPL18	-0.714747
AQR	-0.809403
RAPGEF2	0.943159
UBE2G1	-0.755431
ST6GAL1	0.780205
PINK1	1.41098
RP1-152L7.5	-1.93217
SNRPC	-0.692052
SNRNP200	-0.469235
PTBP1	-0.516929
RP11-660L16.2	1.23259
MKNK2	0.574607
CSK	-0.604653
HGSNAT	1.61581
MICU1	0.699859
INHBE	2.06762
SLC22A18	2.30084
PYCRL	-0.991562
MRPS2	-0.601132
AMPD3	0.965149
COPS2	-0.666398
ORC5	-0.838207
RASGEF1A	-1.4209
PTPN11	-0.608119
DOHH	-0.697793
RHOG	0.623349
DDX49	-0.625734
GAB1	-1.30638
CUL1	-0.591584
PAFAH1B3	-0.689841
NDUFA10	-0.670887
EIF4A3	-0.639676
KCTD13	1.16927
AATF	-0.553135
SLC30A10	-0.98586
PLK1	-0.621849
NOL8	-0.680988
SF1	-0.556308
COPB1	0.578769
CSTF2	-0.801584
PTCD3	-0.600199
SNRPD1	-0.67252
ILF2	-0.565776
DNMT1	-0.517693
MT-TP	-1.13882
UCP2	-0.719456
ACSL1	1.05077
E2F4	-0.534279
CERCAM	1.0592
SEH1L	-0.603771
TNNT1	0.656129
MRPS15	-0.64867
LBX2-AS1	1.65728
XPO4	-0.99764
APC2	1.12485
PNPLA2	0.627084
LDLRAP1	0.834248
FRMD8	0.629772
DDR1	0.735287
RP11-497D6.3	2.16441
MAN1A1	0.624175
HAGH	1.10282
DARS	-0.684979
RNF103	1.6754
PLA2G16	2.40719
SIGIRR	0.954406
TFDP2	-0.643906
ZNRD1	-0.841663
TMEM158	2.47886
NSD1	-0.823928
KLF10	1.2793
EHD4	-1.12766
RP11-54O7.18	3.2541
MCM6	-0.495515
CREB3	1.06573
JUP	0.655951
ZNF146	-0.669307
MRPS9	-0.863853
NDUFV1	-0.575479
PRKAA1	-0.869511
YWHAG	-0.499352
MIDN	0.625314
LINC00694	2.51608
HEPH	0.586784
UBXN10-AS1	2.47131
GTPBP10	-0.99431
UBXN6	0.687479
SIK1	-1.85168
PSMD5	-0.671906
WDR1	0.481339
MYCBP	-0.881793
KIF3C	1.3845
CYTH2	0.765892
CCDC6	-0.787847
NAF1	-1.15009
NCLN	-0.524848
PRPS1	-0.609777
BRD9	-0.689577
MINA	-1.06997
UBE2E1	-0.65695
SF3B3	-0.522106
PABPC4	-0.464052
PHRF1	-0.751803
EIF4G2	-0.481073
MIIP	0.61134
PDZD8	-1.01616
FAM195A	-0.675656
MLXIP	0.641989
MAGEA3	-0.584076
LINC01132	4.10039
FAM177A1	1.06362
C14orf1	1.00064
VGF	2.6072
RAN	-0.587387
MPHOSPH10	-0.715606
PPP1CC	-0.545492
PPM1G	-0.474532
IDH3A	-0.779935
AC002480.2	2.50759
MRPS26	-0.922145
GNS	0.795116
C19orf48	-0.687876
EMC1	-0.635297
SMIM1	-1.17847
AEN	-0.629648
EIF4A2	-0.5279
PRR24	1.07021
BZW2	-0.552345
SNAPC4	-0.815625
NUP133	-0.657777
AC093673.5	2.95624
DOCK11	0.793616
GAGE1	-1.11963
DYNLRB1	0.74379
ANKRD13D	0.950846
PSMG1	-0.645892
NEIL1	1.46547
SDE2	-0.768047
SGK1	1.3047
VPS9D1-AS1	-1.04037
ST7	0.692249
MTIF2	-0.63852
C3AR1	2.53506
PTDSS1	-0.554748
HDDC2	-0.625834
MCOLN1	1.03074
PPIG	-0.618046
FAM178B	1.01534
SIVA1	-0.664418
MGST3	0.79798
PDCD4	0.887703
CUL4B	0.729707
CCDC58	-1.20311
FILIP1L	2.1367
AHCY	-0.494794
NTMT1	-0.68667
JMJD4	-1.02948
DEK	-0.495576
EIF1B	0.728845
ARMC6	-0.540518
SLC25A32	-0.891962
ABI2	1.15472
CA13	2.44097
PABPC1L	0.798604
JADE2	-1.269
TMEM219	0.797882
TIMM21	-0.868263
REPIN1	-0.469234
MTMR14	0.703783
DYRK2	-1.29738
NAA25	-0.880386
FAM114A1	2.24142
MTR	-0.822548
LZTS3	1.44967
MRM1	-1.02048
NMD3	-0.664701
TOMM70A	-0.580679
ZBTB17	0.696688
NDUFA5	-0.693495
TM7SF2	1.05937
SLC7A11	0.821106
FBXL19	-0.660108
PLA2G12A	-0.67404
C17orf72	1.59449
HNRNPC	-0.586859
CIC	0.772234
UGGT1	-0.656677
THAP7	-0.516061
CBX6	-0.995607
C2CD2L	0.75343
PSMD6	-0.556486
TMED9	0.5515
NANS	0.555811
GTF2H2	-1.23093
DDX3X	-0.537268
HBQ1	-1.05758
RNF215	1.62719
NR6A1	-0.946779
SIDT2	0.91208
QTRTD1	-1.25542
CS	-0.523447
BAIAP2-AS1	1.14813
MADD	0.673741
NBR1	0.62385
RAD18	-0.774107
IQGAP1	0.695311
MDH2	-0.53737
KIAA0430	0.889865
API5	-0.584038
ASIC4	0.90827
FAM69B	-1.58428
NBEAL2	0.511621
MAPK13	3.2045
GLB1L2	-1.0058
TAP2	-1.31798
CDC25A	-0.576456
SRSF2	-0.500647
INF2	-0.767215
TRA2B	-0.564413
ZNF239	-1.12608
PPAN	-0.956454
COPE	0.594314
EIF2AK3	1.31169
ARHGAP11A	-0.623448
AC084018.1	1.00251
PDCD2	-0.512334
PPP6R1	-0.489774
YBX3	-0.687983
WDR26	0.594024
BICD2	-0.796008
WDR5	-0.636651
AHRR	1.67675
CAND2	-1.35601
WBSCR22	-0.624353
HNRNPL	-0.478153
ZNF496	-0.668914
DDX54	-0.477233
ATP5B	-0.469884
LAMP2	0.672921
EIF5	-0.478504
CTD-3064M3.7	1.52541
SUSD1	0.745707
SOHLH2	-2.38654
DCTN2	0.495742
FGFR4	-1.25578
AGK	-0.720903
RNF187	0.579018
FXR2	0.707759
OXNAD1	-0.846355
AP000769.1	2.23865
GNB4	-1.09877
CLDN9	3.4659
PRKD3	-0.965508
CHMP6	-1.07864
ENOPH1	-0.680115
LLPH	-0.855488
MRPL1	-1.07195
AMDHD2	0.744542
TMEM52	-2.51278
C1RL	1.54101
ZNF76	0.873389
ATF5	0.567323
PNMT	-1.13319
MRPL2	-0.745838
MGAT3	-1.22052
CISD1	-0.844926
PEX26	-0.769199
ISG20L2	-0.705058
STARD7	-0.466327
ARAP1	0.585823
CBX4	0.756083
KLHL17	-0.817135
GATAD2A	-0.532677
SLC25A38	-0.689755
RNF20	-0.921446
RAB22A	0.931169
PEX3	-1.091
GRASP	2.65458
CHFR	0.747342
PTGES3	-0.467303
MZF1	0.730209
EPT1	0.661571
NME1	-0.646779
PSMC6	-0.585233
HTATSF1	-0.572712
FUS	-0.451487
HSF4	1.28011
EXOSC5	-0.962432
RRP12	-0.610063
GNL2	-0.509478
SNX33	0.953188
ARL8B	0.54789
MRPL39	-0.945969
EIF4G1	-0.516897
TUSC3	0.688265
TNIK	0.853018
CARS	0.539761
TMEM59	0.662843
BIRC7	4.57973
CHD7	-0.992545
SDSL	1.46298
PRKACA	0.735955
RBMXL1	-0.985147
ZBTB12	-1.11952
MRPS23	-0.657363
MRPL42	-0.725753
U2AF2	-0.523128
PKN3	-0.648894
ELAVL1	-0.512626
TYMS	-0.460444
ANTXR2	0.717228
SASS6	-1.15926
AARS2	-0.71918
FAM129B	0.715039
GTF3C5	-0.582417
CENPF	-0.675713
SEMA4B	0.835846
VDAC1	-0.467603
EIF3M	-0.490848
MRGBP	-0.724942
MBNL2	1.32342
FBXO45	-0.664134
SMU1	-0.712987
HCLS1	1.09884
SNRNP40	-0.562031
CNOT7	-0.651946
NUDCD1	-0.804488
KLHDC8B	0.659069
VPS51	-0.603988
SOCS3	1.33295
ADH5	-0.529912
SORCS1	1.91052
WBP1L	0.950659
TRIAP1	-0.809581
INPP5K	1.05122
NT5DC4	1.47148
AK4	-0.939658
STRAP	-0.583483
PDXK	0.543185
ADAM15	-0.784958
CCNDBP1	0.725651
VKORC1L1	-0.664859
RAB4B	1.7351
TGIF2	-1.21419
PRELID1	-0.570752
MAP3K6	1.19631
HMGN3	-1.0547
HAND2	-1.49445
MRPS5	-0.61426
NUP50	-0.613783
LARP4B	-0.621423
ZNF296	-1.87314
NCKAP1	0.544087
CIB1	0.627069
PIP5K1C	0.717508
TMC8	1.07245
CLIC4	0.62526
CERS5	0.924839
PEX5	-0.788032
GAB2	0.836804
RASIP1	1.66396
RHBDL1	1.49982
DNAJB5	3.22703
GTF2I	-0.810046
AURKAIP1	-0.561332
FSCN1	0.493342
ARFGAP3	1.00958
LCP2	1.55172
VASP	0.505372
RARS	-0.558511
SLC38A6	1.46007
AASDHPPT	-0.657255
YJEFN3	1.37517
MPZ	1.39252
RP11-24F11.2	4.23361
FRRS1	0.997705
MAGOH	-0.80726
NFIX	-0.986028
VAMP2	1.03749
IREB2	-0.694374
NFIA	-1.47028
FMNL3	1.12405
THBS3	1.52599
AL627309.1	0.98468
RNF19B	0.824765
POLR2E	-0.533788
UTP18	-0.612561
SEC24C	0.502794
EIF2S1	-0.567985
MAGEA6	-0.584427
COCH	-0.626069
GMPS	-0.528863
EMP3	0.604524
GSDMB	1.88961
AVL9	0.618779
ZMPSTE24	-0.622687
C7orf55-LUC7L2	-0.559824
SAAL1	-0.989225
TBC1D24	-1.04006
PLAU	2.60313
GSTO1	0.579897
IARS	-0.436593
ATP6V0A2	0.644861
SLC18B1	-0.7174
RP11-350F4.2	-1.31598
USP1	-0.629576
BDP1	-0.798689
PCNA	-0.460073
CNN1	1.57702
STAT2	0.764695
LPAR2	1.90122
NUP54	-0.658015
RNPS1	-0.473314
SURF4	0.42359
SLC39A7	0.500731
ZNF770	-1.0138
PAK2	-0.616288
TNRC18	0.784885
TMEM194A	0.588407
RP1-69M21.2	4.02894
RALA	0.646615
XBP1	0.561584
SMPD4	-0.54273
QTRT1	-0.653113
FAM210A	-1.02005
IRF7	1.68792
LHX6	-1.56351
RP11-564C4.6	-1.99394
MBNL1	-0.576742
VIM-AS1	1.87959
EMC8	-0.656637
IQGAP3	0.770412
ZBTB22	1.02667
B2M	0.58034
LAPTM4A	0.740504
TRIB1	1.22196
TMBIM6	0.435422
CHERP	-0.719643
KDELR2	0.511415
PINX1	-1.08113
SIKE1	-0.671512
TSFM	-0.734833
CHTOP	-0.568814
EHD1	0.563793
XPO6	-0.512777
ZNF22	-0.881932
RCHY1	-0.99321
ARF4	0.617661
SUN2	0.593989
DLGAP1-AS1	2.33824
INTS10	-0.559838
CAMKK2	-0.76039
C7orf43	0.700188
VDAC3	-0.514898
TAX1BP3	1.81401
LRRC58	-0.868478
SSBP1	-0.67859
PEX6	0.689558
HMGB1P5	-0.784109
ATP5F1	-0.503733
RTN4R	2.32691
FAM46C	0.641791
SYVN1	0.616052
KDELR1	0.525786
ICAM2	0.80638
UNC13D	0.438968
KRR1	-0.909381
FAM214A	1.80016
SEC61A1	0.414047
REEP5	0.697085
TUBB	-0.456605
DFFA	-0.611346
ADAMTSL4	0.542029
EIF2AK2	-1.06963
KBTBD2	0.644156
DNAAF3	0.882191
AHSP	-1.29532
ITPR1	1.00249
KCNH4	-2.4783
COA4	-0.594897
KATNB1	-0.652571
NBAS	0.516728
MIB2	0.749696
STAG3	1.91385
ATF6B	0.526325
SNRNP25	-0.571373
RHD	0.845258
DNAJC4	0.979274
DHX36	-0.76043
MRPS7	-0.648914
U2AF1	-0.51151
MCM7	-0.415255
ASPM	-0.708855
HIST3H2A	0.677902
GGT1	1.29495
NIPSNAP3A	0.846161
MBD4	0.737862
P4HA2	1.04822
CD24P4	3.25314
BAG2	-0.615425
SHISA5	0.68196
GALE	0.559598
RP11-701P16.5	2.87826
TACO1	-0.724016
SMAD3	0.778921
ISOC1	-0.636351
UQCC1	-0.688073
FGFR3	-0.616361
FAM131A	1.38006
EXOSC4	-0.616213
MRPS35	-0.639445
OSBP2	-0.565065
GNL1	0.482638
VMA21	-0.639105
STIM1	0.628053
USP39	-0.510064
CLDN15	0.824653
SRA1	0.670189
HIC2	-0.492302
EWSR1	-0.424003
SKA1	0.665467
MYB	-0.650129
AQP3	0.646546
FUOM	-1.24337
USP24	-0.520731
PROCR	2.33264
PLCD3	1.18728
PMP22	0.908384
TEAD4	-0.736734
MTA1	-0.564067
TMX1	-0.749284
CYP51A1	0.915087
SLC39A3	-0.524652
TTC7A	0.82121
CMSS1	-0.799632
SLC12A4	0.778226
CHMP2A	0.628589
PSMD7	-0.481403
LRRC8B	0.87211
HBS1L	-0.526014
TIMM17A	-0.540743
VRK3	0.663292
FASTK	0.617789
TRIM38	1.07292
MAN2B2	0.870731
PFKFB4	0.88044
CLSPN	-0.633775
TOMM22	-0.684808
MTMR1	-0.765277
FAM83D	-0.793176
ELOVL7	2.40082
IL4R	1.91525
SND1	0.38863
PACSIN3	-1.61125
TTI1	-0.646672
RNF126	-0.547508
NSMF	-0.632481
LRRC47	-0.508873
DAD1	0.64721
GLA	0.707602
BCL7A	-0.737062
GCSHP5	-1.44694
KHDRBS1	-0.436228
RAB5B	1.05464
SOX18	-1.55462
TYW3	-0.729738
CWC22	-0.799809
SMG7	-0.548655
PRKAR2B	-0.447194
HDAC6	0.54753
NKRF	-0.739232
NADSYN1	0.618332
LGALS3	2.47434
PAIP2	0.528317
OAT	-0.44322
ERMAP	-0.505283
WDR66	0.909573
CDC123	-0.57837
GATS	1.68376
TXLNA	0.458413
PGRMC2	-0.606187
THAP4	-0.644515
NDUFAF4	-0.75212
UBIAD1	-0.667901
CCDC88C	-0.993907
DNAJB2	1.47584
FAM120A	-0.610288
COQ3	-1.09208
RHBDD2	0.80137
MAP3K10	1.14627
RP11-196G18.22	1.08859
GBA	0.84611
TEX15	-1.42416
UBP1	-0.52739
TMEM57	0.607147
CTD-2228K2.7	1.21497
C17orf89	-0.696012
NAT8L	-1.34569
PRKCA	0.769864
FAM127A	0.594611
HMGN2	-0.449827
LPCAT1	0.758256
ITPRIP	0.606738
ANAPC16	0.630704
ALYREF	-0.539682
ARMC8	-0.762687
PAN2	0.674577
ME2	-0.863948
KCNQ4	-2.31789
POLR1C	-0.605007
DRAP1	0.560459
SLBP	-0.44392
IQSEC1	-0.685841
TBC1D17	0.861276
SCRIB	-0.468556
PGBD2	0.880477
UBE3A	-0.680932
MPST	-0.555249
SLC35E2B	0.53858
UPP1	2.72975
AC006126.4	1.82834
BMI1	-0.585186
SCO1	-0.903558
C6orf89	0.435465
DDX52	-0.644423
ZNF485	-1.5031
C17orf58	-0.981044
MAP3K3	0.880677
MTG2	-0.675408
ZNF326	-0.647858
TNPO1	-0.594218
CARD11	1.03888
ANKLE1	-1.59018
ZNF513	1.04078
DNAJC10	-0.588585
NRIP3	1.00305
BUD31	0.537807
MRPS27	-0.553942
B3GAT3	0.634478
CSTF2T	-0.61827
ZNF432	1.2104
PPID	-0.673876
NPL	0.754868
CBS	-0.423409
ESF1	-1.1661
STAT5B	-0.451658
LRP5	-0.653547
ARL3	1.07872
YRDC	-0.758137
MAML2	1.25946
CYB5D2	1.58058
CDK5R1	-1.47186
ADK	-0.648547
FAM86A	-1.06561
HBG2	-0.564783
RPTOR	-0.792258
PPP1R12C	0.520988
NOTCH1	0.816844
AC104389.28	-0.732048
TGS1	-0.81397
CTH	1.03835
MTMR4	-0.662679
RP11-802E16.3	1.96551
FMNL1	0.878638
RPP25	-0.900282
CLN6	-0.550105
PER3	-0.885932
RP11-465B22.3	2.98919
GCAT	-0.611374
AGO2	-0.931401
CTB-25B13.12	1.14181
ANXA2P2	0.862788
MYO9B	0.520922
ING5	-0.697497
PCCB	-0.501409
DCAF17	-0.792591
NAA20	-0.684331
USP14	-0.465171
[truncated: 9,805 more rows]

## Sheet: U937_All mRNA_KEGG
Term_ID	Term_description	ListHit	ListTotal	PopHit	PopTotal	GeneRatio	BgRatio	Enrichment_score	GeneIds	GeneSymbols	p-value	FDR_bh	Classification_level1
path:hsa03010	Ribosome	122	3924	134	7246	0.0310907	0.018493	1.68122	6194;6182;6187;6141;51073;51373;6208;6193;6133;6188;6202;64979;6206;6166;6136;6181;9349;219927;55168;79590;6144;6183;6129;65003;6222;6160;6228;64981;6161;6232;65005;7311;6137;9801;51021;6218;6204;6143;64928;10573;124995;64960;6139;6229;6191;54948;4736;51081;6132;29088;6142;64965;51264;9045;6171;6164;6230;6124;64983;6201;64969;28998;6135;6223;63931;6125;6227;6205;6146;3921;6122;2197;65008;11222;20…	RPS6;MRPL12;RPS2;RPL18;MRPL4;MRPS17;RPS14;RPS5;RPL9;RPS3;RPS8;MRPL36;RPS12;RPL36AL;RPL12;RPLP2;RPL23;MRPL21;MRPS18A;MRPL24;RPL21;MRPS12;RPL7;MRPL11;RPS18;RPL31;RPS23;MRPL34;RPL32;RPS27;MRPL9;UBA52;RPL13;MRPL19;MRPS16;RPS17;RPS10;RPL19;MRPL14;MRPL28;MRPL10;MRPS15;RPL17;RPS24;RPS4X;MRPL16;RPL10A;MRPS7;RPL8;MRPL15;RPL18A;MRPS9;MRPL27;RPL14;RPL41;RPL34;RPS25;RPL4;MRPL32;RPS7;MRPS5;MRPL13;RPL11;RPS19;…	6.56834e-21	1.79707e-18	Genetic Information Processing
path:hsa03040	Spliceosome	121	3924	133	7246	0.0308359	0.018355	1.67998	23451;10450;1665;6637;10285;51690;7919;51645;9410;6631;8175;23658;10189;51729;6432;22938;83443;26121;10523;6625;8449;6431;8896;51362;9716;11325;9785;10084;7307;10594;10907;6629;84950;10713;494115;6427;151903;56949;25949;3183;57819;9984;6627;51340;6428;5356;10286;10262;3192;6434;57187;10569;55110;8683;6636;220988;1659;25804;84844;27316;9092;3178;55696;6633;6632;153527;6635;10915;5093;4116;22985;29…	SF3B1;PPIE;DHX15;SNRPG;SMNDC1;LSM7;DDX39B;PPIL1;SNRNP40;SNRPC;SF3A2;LSM5;ALYREF;WBP11;SRSF7;SNW1;SF3B5;PRPF31;CHERP;SNRNP70;DHX16;SRSF6;BUD31;CDC40;AQR;DDX42;DHX38;PQBP1;U2AF1;PRPF8;TXNL4A;SNRPB2;PRPF38A;USP39;RBMXL1;SRSF2;CCDC12;XAB2;SYF2;HNRNPC;LSM2;THOC1;SNRPA1;CRNKL1;SRSF3;PLRG1;BCAS2;SF3B4;HNRNPU;TRA2B;THOC2;SLU7;MAGOHB;SRSF9;SNRPF;HNRNPA3;DHX8;LSM4;PHF5A;RBMX;SART1;HNRNPA1;RBM22;SNRPD2;SNRP…	1.11967e-20	1.79707e-18	Genetic Information Processing
path:hsa04110	Cell cycle	114	3924	124	7246	0.029052	0.0171129	1.69767	23595;1874;6500;1017;994;9134;902;6502;2033;4175;1030;699;1026;10274;3065;545;4616;1647;10393;1029;2932;996;23594;10459;8243;7529;51434;27127;1022;4193;9700;9126;51529;1031;7029;7533;983;898;10926;7272;4172;1871;4999;995;894;51433;4087;4088;5000;8454;990;8556;1021;11200;4173;25;7532;5934;1019;991;7531;5885;890;8318;5933;9978;4089;4176;7709;8317;701;10735;472;8881;891;5925;1111;8697;5591;246184;90…	ORC3;E2F4;SKP1;CDK2;CDC25B;CCNE2;CCNH;SKP2;EP300;MCM6;CDKN2B;BUB1;CDKN1A;STAG1;HDAC1;ATR;GADD45B;GADD45A;ANAPC10;CDKN2A;GSK3B;CDC27;ORC6;MAD2L2;SMC1A;YWHAB;ANAPC7;SMC1B;CDK7;MDM2;ESPL1;SMC3;ANAPC11;CDKN2C;TFDP2;YWHAH;CDK1;CCNE1;DBF4;TTK;MCM3;E2F3;ORC2;CDC25C;CCND2;ANAPC5;SMAD2;SMAD3;ORC4;CUL1;CDC6;CDC14A;CDK6;CHEK2;MCM4;ABL1;YWHAG;RBL2;CDK4;CDC20;YWHAE;RAD21;CCNA2;CDC45;RBL1;RBX1;SMAD4;MCM7;ZBTB1…	1.7327e-20	1.85399e-18	Cellular Processes
path:hsa03013	RNA transport	143	3924	166	7246	0.0364424	0.0229092	1.59073	8761;1977;10605;22794;8665;96764;10775;60528;129401;7919;10556;10557;8669;1983;23279;10189;5901;9513;8890;80145;8666;1915;9972;10250;8894;8661;10482;51068;10921;55746;55520;29107;10209;11102;1982;1964;54960;81929;65109;11097;11260;728689;7175;57122;8892;51367;8891;51095;8487;348995;23511;5905;9883;26019;9470;9984;79833;4928;7341;59343;11218;56000;53371;57187;1974;55110;79902;1979;80336;65110;8893…	PABPC4;EIF4E;PAIP1;CASC3;EIF3F;TGS1;POP4;ELAC2;NUP35;DDX39B;RPP30;RPP38;EIF3J;EIF5;NUP160;ALYREF;RAN;FXR2;EIF2B4;THOC7;EIF3G;EEF1A1;NUP153;SRRM1;EIF2S2;EIF3A;NXF1;NMD3;RNPS1;NUP133;ELAC1;NXT1;EIF1;RPP14;EIF4G2;EIF1AX;GEMIN8;SEH1L;UPF3B;NUPL2;XPOT;EIF3CL;TPR;NUP107;EIF2B2;POP5;EIF2B3;TRNT1;GEMIN2;NUP43;NUP188;RANGAP1;POM121;UPF2;EIF4E2;THOC1;GEMIN6;NUP98;SUMO1;SENP2;DDX20;NXF3;NUP54;THOC2;EIF4A2;M…	6.58017e-19	5.28058e-17	Genetic Information Processing
path:hsa04120	Ubiquitin mediated proteolysis	119	3924	136	7246	0.0303262	0.018769	1.61576	8451;26259;9886;4214;84447;4591;9246;6500;11060;23759;6502;1161;57448;5371;4734;7320;7326;55070;10393;55585;996;23291;51619;55294;8916;11059;868;8065;51434;55958;672;4193;8554;10075;89910;51529;8453;6477;9320;8651;55236;1642;8925;9616;7322;51433;23295;331;7328;9039;10477;9820;51366;8454;55120;7327;7321;27338;7428;9063;10055;54926;991;9817;92912;9978;7334;55284;867;8881;7323;51465;7329;8452;8697;7…	CUL4A;FBXW8;RHOBTB1;MAP3K1;SYVN1;TRIM37;UBE2L6;SKP1;WWP2;PPIL2;SKP2;ERCC8;BIRC6;PML;NEDD4;UBE2B;UBE2G1;DET1;ANAPC10;UBE2Q1;CDC27;FBXW11;UBE2D4;FBXW7;HERC3;WWP1;CBLB;CUL5;ANAPC7;KLHL9;BRCA1;MDM2;PIAS1;HUWE1;UBE3B;ANAPC11;CUL2;SIAH1;TRIP12;SOCS1;UBA6;DDB1;HERC1;RNF7;UBE2D2;ANAPC5;MGRN1;XIAP;UBE2H;UBA3;UBE2E3;CUL7;UBR5;CUL1;FANCL;UBE2G2;UBE2D1;UBE2S;VHL;PIAS2;SAE1;UBE2R2;CDC20;KEAP1;UBE2Q2;RBX1;UBE2…	4.33861e-17	2.348e-15	Genetic Information Processing
path:hsa04141	Protein processing in endoplasmic reticulum	139	3924	164	7246	0.035423	0.0226332	1.56509	824;7095;80700;55741;5599;55757;51360;11231;5034;84447;6400;6048;6500;5601;6745;3300;1388;6238;5589;10905;54788;7326;81567;4780;26270;3301;3326;11253;7415;51619;1650;80331;23645;3703;56681;581;85479;10956;823;7186;9532;23193;9695;56893;79139;51726;10484;10130;22926;6185;9451;7184;7322;22872;64374;201595;91445;55176;10970;27248;5611;3998;8720;23640;468;51009;8454;23471;811;7327;7321;9871;7494;9709…	CAPN2;SEC62;UBXN6;EDEM2;MAPK8;UGGT2;MBTPS2;SEC63;P4HB;SYVN1;SEL1L;RNF5;SKP1;MAPK9;SSR1;DNAJB2;ATF6B;RRBP1;PRKCSH;MAN1A2;DNAJB12;UBE2G1;TXNDC5;NFE2L2;FBXO6;DNAJA1;HSP90AB1;MAN1B1;VCP;UBE2D4;DDOST;DNAJC5;PPP1R15A;STT3A;SAR1A;BAX;DNAJC5B;OS9;CAPN1;TRAF2;BAG2;GANAB;EDEM1;UBQLN4;DERL1;DNAJB11;SEC23A;PDIA6;ATF6;RPN2;EIF2AK3;HSP90B1;UBE2D2;SEC31A;SIL1;STT3B;RNF185;SEC61A2;CKAP4;ERLEC1;DNAJC3;LMAN1;MBTPS…	4.38878e-17	2.348e-15	Genetic Information Processing
path:hsa04140	Autophagy - animal	110	3924	128	7246	0.0280326	0.0176649	1.58691	5562;664;5290;5599;54541;5516;5170;5601;55054;1508;208;3708;29982;6009;83452;572;10645;6237;8673;11345;26100;5566;10325;2475;8897;57521;5580;115201;23192;23130;9451;7405;22863;8837;6199;5515;51100;10670;3845;7249;58528;55102;79065;89849;5595;8503;55626;64419;1509;6198;3916;5605;5604;3146;6885;5295;5588;5894;58476;1613;5293;9140;64798;3920;9776;53349;84971;1612;3091;6794;9110;3265;10533;5594;64422…	PRKAA1;BNIP3;PIK3CA;MAPK8;DDIT4;PPP2CB;PDPK1;MAPK9;ATG16L1;CTSB;AKT2;ITPR1;NRBF2;RHEB;RAB33B;BAD;CAMKK2;RRAS;VAMP8;GABARAPL2;WIPI2;PRKACA;RRAGB;MTOR;MTMR3;RPTOR;PRKCD;ATG4A;ATG4B;ATG2A;EIF2AK3;UVRAG;ATG14;CFLAR;RPS6KB2;PPP2CA;SH3GLB1;RRAGA;KRAS;TSC2;RRAGD;ATG2B;ATG9A;ATG16L2;MAPK3;PIK3R3;AMBRA1;MTMR14;CTSD;RPS6KB1;LAMP1;MAP2K2;MAP2K1;HMGB1;MAP3K7;PIK3R1;PRKCQ;RAF1;TP53INP2;DAPK3;PIK3CD;ATG12;DEPT…	1.17623e-14	5.39386e-13	Cellular Processes
path:hsa04932	Non-alcoholic fatty liver disease (NAFLD)	120	3924	145	7246	0.030581	0.020011	1.52821	1340;5562;10975;5290;5599;6392;7124;9377;4718;4729;5601;4717;4726;1349;4704;208;5879;4720;4790;5571;4711;3570;7388;2932;355;4724;4709;55967;4695;4698;581;1537;4696;1327;4296;3643;6390;4723;3553;7186;7385;6389;4719;5970;4716;4697;998;126328;9451;3725;7386;54539;1345;54205;4715;4701;7132;4722;2931;468;4712;1050;27089;7384;1337;4702;7494;8503;4714;836;341947;6391;4728;3551;29796;5565;5295;1649;5293;…	COX6B1;PRKAA1;UQCR11;PIK3CA;MAPK8;SDHD;TNF;COX5A;NDUFC2;NDUFV2;MAPK9;NDUFC1;NDUFS6;COX7B;NDUFA9;AKT2;RAC1;NDUFS2;NFKB1;PRKAG1;NDUFB5;IL6R;UQCRH;GSK3B;FAS;NDUFS4;NDUFB3;NDUFA12;NDUFA2;NDUFA5;BAX;CYC1;NDUFA3;COX4I1;MAP3K11;INSR;SDHB;NDUFV1;IL1B;TRAF2;UQCRC2;SDHA;NDUFS1;RELA;NDUFB10;NDUFA4;CDC42;NDUFA11;EIF2AK3;JUN;UQCRFS1;NDUFB11;COX6C;CYCS;NDUFB9;NDUFA7;TNFRSF1A;NDUFS3;GSK3A;ATF4;NDUFB6;CEBPA;UQCR…	2.32461e-13	9.32749e-12	Human Diseases
path:hsa04218	Cellular senescence	128	3924	158	7246	0.0326198	0.0218051	1.49597	824;1874;7416;5290;293;10758;1017;9134;208;5883;3708;1030;1026;545;5500;4790;4616;6009;1647;1029;3133;3710;23291;6237;5600;3107;3106;292;6300;4193;823;2475;801;5970;204851;983;898;1871;5530;4775;894;5810;808;4087;4088;3845;7249;54822;5606;3364;5603;1021;11200;5934;3105;5595;1019;8503;10114;286826;5605;5604;890;5933;5295;23411;9261;5894;7048;472;891;28996;4772;5293;5534;10111;132660;5925;5928;5533…	CAPN2;E2F4;VDAC1;PIK3CA;SLC25A6;TRAF3IP2;CDK2;CCNE2;AKT2;RAD9A;ITPR1;CDKN2B;CDKN1A;ATR;PPP1CB;NFKB1;GADD45B;RHEB;GADD45A;CDKN2A;HLA-E;ITPR3;FBXW11;RRAS;MAPK11;HLA-C;HLA-B;SLC25A5;MAPK12;MDM2;CAPN1;MTOR;CALM1;RELA;HIPK1;CDK1;CCNE1;E2F3;PPP3CA;NFATC3;CCND2;RAD1;CALM3;SMAD2;SMAD3;KRAS;TSC2;TRPM7;MAP2K3;HUS1;MAPK13;CDK6;CHEK2;RBL2;HLA-A;MAPK3;CDK4;PIK3R3;HIPK3;LIN9;MAP2K2;MAP2K1;CCNA2;RBL1;PIK3R1;SIR…	8.2686e-13	2.94913e-11	Cellular Processes
path:hsa00240	Pyrimidine metabolism	88	3924	101	7246	0.0224261	0.0139387	1.60891	5434;9583;661;1633;957;7378;1854;87178;10622;171568;54963;1503;5424;7371;22978;124583;5435;56655;5432;5427;10623;7372;5440;64425;955;84265;51251;56474;4860;29922;5558;5433;5426;978;548644;5431;654364;4830;79077;6241;10714;139596;6240;23649;51733;50484;5441;7083;4833;7084;83549;1890;5422;129607;5430;51728;5439;5436;115024;25885;30834;84172;57804;55718;953;790;5437;4832;11128;9533;1635;56953;10621;…	POLR2E;ENTPD4;POLR3D;DCK;ENTPD5;UPP1;DUT;PNPT1;POLR3G;POLR3H;UCKL1;CTPS1;POLD1;UCK2;NT5C2;CANT1;POLR2F;POLE4;POLR2C;POLE2;POLR3C;UMPS;POLR2K;POLR1E;ENTPD6;POLR3GL;NT5C3A;CTPS2;PNP;NME7;PRIM2;POLR2D;POLE;CDA;POLR2J3;POLR2B;NME1-NME2;NME1;DCTPP1;RRM2;POLD3;UPRT;RRM1;POLA2;UPB1;RRM2B;POLR2L;TK1;NME4;TK2;UCK1;TYMP;POLA1;CMPK2;POLR2A;POLR3K;POLR2J;POLR2G;NT5C3B;POLR1A;ZNRD1;POLR1B;POLD4;POLR3E;ENTPD1;…	1.03327e-12	3.31679e-11	Metabolism
path:hsa05169	Epstein-Barr virus infection	152	3924	198	7246	0.038736	0.0273254	1.41758	864;9636;5714;317;5290;5599;7124;4792;7874;5601;1017;9134;4615;4794;51135;6502;208;9541;6891;5879;1026;5709;3065;10454;4790;4734;22938;4616;3716;1647;3133;5717;355;4938;7128;581;5600;3107;9020;3106;6300;4193;1147;7186;965;5970;6892;3516;898;23586;1871;9861;3112;4067;11047;5700;3725;7188;54205;8737;894;567;930;5606;811;7297;5603;2208;1021;960;5705;3105;5707;1019;8503;5706;836;578;6885;3551;23118;8…	RUNX3;ISG15;PSMD8;APAF1;PIK3CA;MAPK8;TNF;NFKBIA;USP7;MAPK9;CDK2;CCNE2;MYD88;NFKBIE;IRAK4;SKP2;AKT2;CIR1;TAP2;RAC1;CDKN1A;PSMD3;HDAC1;TAB1;NFKB1;NEDD4;SNW1;GADD45B;JAK1;GADD45A;HLA-E;PSMD11;FAS;OAS1;TNFAIP3;BAX;MAPK11;HLA-C;MAP3K14;HLA-B;MAPK12;MDM2;CHUK;TRAF2;CD58;RELA;TAPBP;RBPJ;CCNE1;DDX58;E2F3;PSMD6;HLA-DOB;LYN;ADRM1;PSMC1;JUN;TRAF5;CYCS;RIPK1;CCND2;B2M;CD19;MAP2K3;CALR;TYK2;MAPK13;FCER2;CDK6;…	2.03508e-11	5.93872e-10	Human Diseases
path:hsa05220	Chronic myeloid leukemia	68	3924	76	7246	0.0173293	0.0104885	1.65221	5595;1399;4609;578;5970;5605;5604;5290;3551;53358;7040;4792;5295;5781;1870;673;1488;4089;1869;1487;2885;5894;8517;7048;5291;867;10000;208;1871;5293;9846;1026;5925;6654;3065;4790;613;6655;4616;1647;7157;572;1029;3265;4088;369;51426;3845;861;598;8503;5594;1643;207;6777;3066;1021;1398;581;4893;7046;1027;25;6464;6776;4193;1019;1147	MAPK3;CRKL;MYC;BAK1;RELA;MAP2K2;MAP2K1;PIK3CA;IKBKB;SHC3;TGFB1;NFKBIA;PIK3R1;PTPN11;E2F2;BRAF;CTBP2;SMAD4;E2F1;CTBP1;GRB2;RAF1;IKBKG;TGFBR2;PIK3CB;CBL;AKT3;AKT2;E2F3;PIK3CD;GAB2;CDKN1A;RB1;SOS1;HDAC1;NFKB1;BCR;SOS2;GADD45B;GADD45A;TP53;BAD;CDKN2A;HRAS;SMAD3;ARAF;POLK;KRAS;RUNX1;BCL2L1;PIK3R3;MAPK1;DDB2;AKT1;STAT5B;HDAC2;CDK6;CRK;BAX;NRAS;TGFBR1;CDKN1B;ABL1;SHC1;STAT5A;MDM2;CDK4;CHUK	2.68193e-11	7.17415e-10	Human Diseases
path:hsa00970	Aminoacyl-tRNA biosynthesis	43	3924	44	7246	0.0109582	0.00607232	1.80462	3376;55157;123283;55699;4141;57038;3035;123263;79587;3735;4677;25973;51091;5917;833;10352;16;10667;1615;23438;51067;55278;2058;57505;57176;2617;7407;54938;5859;10056;51520;2193;80222;79731;124454;283459;6301;8565;118672;7453;6897;92935;23395	IARS;DARS2;TARSL2;IARS2;MARS;RARS2;HARS;MTFMT;CARS2;KARS;NARS;PARS2;SEPSECS;RARS;CARS;WARS2;AARS;FARS2;DARS;HARS2;YARS2;QRSL1;EPRS;AARS2;VARS2;GARS;VARS;SARS2;QARS;FARSB;LARS;FARSA;TARS2;NARS2;EARS2;GATC;SARS;YARS;PSTK;WARS;TARS;MARS2;LARS2	6.58814e-11	1.62676e-09	Genetic Information Processing
path:hsa04714	Thermogenesis	162	3924	216	7246	0.0412844	0.0298096	1.38494	1340;5562;6194;10975;9658;6595;6195;6392;9377;4718;71;4729;1355;4717;4726;1349;4704;90639;4720;6655;5571;4711;6009;7388;1385;4724;10488;123096;6599;6603;55967;4695;4709;23028;4698;6605;1374;1537;4696;5600;5566;1327;51241;6300;493753;2475;115;6390;4723;7385;6389;4719;84699;6602;285521;10063;6597;57521;4716;4697;126328;57492;29078;8289;2885;109;65260;28958;6199;7386;2778;54539;25915;1345;4715;19688…	COX6B1;PRKAA1;RPS6;UQCR11;ZNF516;SMARCA2;RPS6KA1;SDHD;COX5A;NDUFC2;ACTG1;NDUFV2;COX15;NDUFC1;NDUFS6;COX7B;NDUFA9;COX19;NDUFS2;SOS2;PRKAG1;NDUFB5;RHEB;UQCRH;CREB1;NDUFS4;CREB3;SLC25A29;SMARCC1;SMARCD2;NDUFA12;NDUFA2;NDUFB3;KDM1A;NDUFA5;SMARCE1;CPT1A;CYC1;NDUFA3;MAPK11;PRKACA;COX4I1;COX16;MAPK12;COA5;MTOR;ADCY9;SDHB;NDUFV1;UQCRC2;SDHA;NDUFS1;CREB3L3;SMARCD1;COX18;COX17;SMARCA4;RPTOR;NDUFB10;NDUFA4;…	1.16109e-10	2.66222e-09	Organismal Systems
path:hsa04210	Apoptosis	108	3924	135	7246	0.0275229	0.018631	1.47727	824;317;5290;5599;7124;4792;835;71;5170;5601;1508;208;3708;1520;4790;4616;1647;572;355;3710;7277;581;56616;9020;1075;113457;823;1147;4170;7186;4001;5970;27113;3563;5366;27429;597;1512;9451;8837;2021;3725;332;54205;8737;331;7132;142;3845;84823;468;4000;839;10376;5595;8503;9131;1509;836;578;5605;5604;3551;5295;1649;8797;5894;7846;472;10038;5293;841;6709;3265;1616;10018;1676;1515;1519;843;5594;8772;…	CAPN2;APAF1;PIK3CA;MAPK8;TNF;NFKBIA;CASP2;ACTG1;PDPK1;MAPK9;CTSB;AKT2;ITPR1;CTSS;NFKB1;GADD45B;GADD45A;BAD;FAS;ITPR3;TUBA4A;BAX;DIABLO;MAP3K14;CTSC;TUBA3D;CAPN1;CHUK;MCL1;TRAF2;LMNB1;RELA;BBC3;IL3RA;PMAIP1;HTRA2;BCL2A1;CTSH;EIF2AK3;CFLAR;ENDOG;JUN;BIRC5;CYCS;RIPK1;XIAP;TNFRSF1A;PARP1;KRAS;LMNB2;ATF4;LMNA;CASP6;TUBA1B;MAPK3;PIK3R3;AIFM1;CTSD;CASP3;BAK1;MAP2K2;MAP2K1;IKBKB;PIK3R1;DDIT3;TNFRSF10A;RA…	2.26878e-10	4.85519e-09	Cellular Processes
path:hsa05212	Pancreatic cancer	66	3924	75	7246	0.0168196	0.0103505	1.62499	842;7039;5595;6198;578;5970;5604;5599;5290;7040;3551;6772;5295;5880;1870;673;998;9459;4089;2475;5601;1869;5894;8517;7048;675;5291;5881;10000;208;1871;5293;6199;5879;1026;5925;4790;5898;5337;4616;3716;1647;7157;572;1029;4087;4088;369;51426;3845;598;8503;5594;1643;207;1021;581;10928;7046;5888;6774;7422;5900;5899;1019;1147	CASP9;TGFA;MAPK3;RPS6KB1;BAK1;RELA;MAP2K1;MAPK8;PIK3CA;TGFB1;IKBKB;STAT1;PIK3R1;RAC2;E2F2;BRAF;CDC42;ARHGEF6;SMAD4;MTOR;MAPK9;E2F1;RAF1;IKBKG;TGFBR2;BRCA2;PIK3CB;RAC3;AKT3;AKT2;E2F3;PIK3CD;RPS6KB2;RAC1;CDKN1A;RB1;NFKB1;RALA;PLD1;GADD45B;JAK1;GADD45A;TP53;BAD;CDKN2A;SMAD2;SMAD3;ARAF;POLK;KRAS;BCL2L1;PIK3R3;MAPK1;DDB2;AKT1;CDK6;BAX;RALBP1;TGFBR1;RAD51;STAT3;VEGFA;RALGDS;RALB;CDK4;CHUK	2.9232e-10	5.86466e-09	Human Diseases
path:hsa04142	Lysosome	99	3924	123	7246	0.0252294	0.0169749	1.48628	84572;950;9583;8943;527;4669;23062;4758;1508;23431;1777;2717;1520;10717;1213;9179;57192;4891;1511;162;2720;1075;1497;285362;537;20;4126;3425;164;51606;51172;2990;1512;26503;1174;9516;175;2548;4864;23545;5476;1176;3074;9374;4668;2581;3482;6609;533;7805;1509;3916;138050;2629;8907;23163;3920;411;3988;8218;2799;10577;1212;79158;8546;256471;1515;1519;1211;10312;1522;4074;26088;3423;10947;10239;1201;91…	GNPTG;SCARB2;ENTPD4;AP3D1;ATP6V0C;NAGLU;GGA2;NEU1;CTSB;AP4E1;DNASE2;GLA;CTSS;AP4B1;CLTC;AP4M1;MCOLN1;SLC11A2;CTSG;AP1B1;GLB1;CTSC;CTNS;SUMF1;ATP6AP1;ABCA2;MANBA;IDUA;AP1G1;ATP6V1H;NAGPA;GUSB;CTSH;SLC17A5;AP1S1;LITAF;AGA;GAA;NPC1;ATP6V0A2;CTSA;AP3S1;HEXB;PPT2;NAGA;GALC;IGF2R;SMPD1;ATP6V0B;LAPTM5;CTSD;LAMP1;HGSNAT;GBA;AP1M1;GGA3;LAMP2;ARSB;LIPA;CLTCL1;GNS;NPC2;CLTB;GNPTAB;AP3B1;MFSD8;CTSV;CTSO;CLTA…	6.84751e-10	1.29297e-08	Cellular Processes
path:hsa03410	Base excision repair	33	3924	33	7246	0.00840979	0.00455424	1.84659	8930;328;143;252969;3146;5426;10038;2237;3980;5424;57804;10714;27301;7515;5111;55247;54107;27343;142;4913;5425;4595;4968;6996;56655;7374;10039;5427;3978;4350;5423;79661;23583	MBD4;APEX1;PARP4;NEIL2;HMGB1;POLE;PARP2;FEN1;LIG3;POLD1;POLD4;POLD3;APEX2;XRCC1;PCNA;NEIL3;POLE3;POLL;PARP1;NTHL1;POLD2;MUTYH;OGG1;TDG;POLE4;UNG;PARP3;POLE2;LIG1;MPG;POLB;NEIL1;SMUG1	1.52372e-09	2.71731e-08	Genetic Information Processing
path:hsa03420	Nucleotide excision repair	43	3924	46	7246	0.0109582	0.00634833	1.72616	8451;2967;404672;2965;2073;5426;9978;902;6117;1161;5982;5983;1642;2071;1069;2067;5424;57804;2068;10714;7507;5111;54107;2074;5984;4331;728340;5425;5887;7508;6118;56655;5886;1643;2968;5427;6119;5981;5985;2966;3978;8450;1022	CUL4A;GTF2H3;GTF2H5;GTF2H1;ERCC5;POLE;RBX1;CCNH;RPA1;ERCC8;RFC2;RFC3;DDB1;ERCC3;CETN2;ERCC1;POLD1;POLD4;ERCC2;POLD3;XPA;PCNA;POLE3;ERCC6;RFC4;MNAT1;GTF2H2C;POLD2;RAD23B;XPC;RPA2;POLE4;RAD23A;DDB2;GTF2H4;POLE2;RPA3;RFC1;RFC5;GTF2H2;LIG1;CUL4B;CDK7	5.10235e-09	8.62028e-08	Genetic Information Processing
path:hsa03030	DNA replication	35	3924	36	7246	0.00891947	0.00496826	1.79529	246243;5422;5558;5426;1763;4176;6117;79621;4172;5982;5983;4175;6742;2237;5424;4171;57804;10535;10714;84153;5111;54107;5984;5425;6118;56655;23649;5557;5427;6119;5981;4174;5985;4173;3978	RNASEH1;POLA1;PRIM2;POLE;DNA2;MCM7;RPA1;RNASEH2B;MCM3;RFC2;RFC3;MCM6;SSBP1;FEN1;POLD1;MCM2;POLD4;RNASEH2A;POLD3;RNASEH2C;PCNA;POLE3;RFC4;POLD2;RPA2;POLE4;POLA2;PRIM1;POLE2;RPA3;RFC1;MCM5;RFC5;MCM4;LIG1	7.5919e-09	1.2185e-07	Genetic Information Processing
path:hsa04144	Endocytosis	175	3924	244	7246	0.0445973	0.0336738	1.3244	26119;84552;9135;23550;137492;7454;382;56904;10565;7314;832;9525;118813;29924;30011;26286;408;5371;4734;274;1213;5337;50807;829;51324;8724;3133;112936;29082;116983;116988;11059;161;868;23096;23396;3107;387;5338;3106;4193;8027;147179;10094;9727;51534;998;8723;81873;9101;27128;58513;116986;377;64744;163;10552;6643;10890;11311;9266;27183;8411;10564;3800;84440;27243;25978;51100;4087;5878;4088;4218;93…	LDLRAP1;PARD6G;RABEP1;PSD4;VPS37A;WAS;ARF6;SH3GLB2;ARFGEF1;UBB;CAPZB;VPS4B;ZFYVE27;EPN1;SH3KBP1;ARFGAP3;ARRB1;PML;NEDD4;BIN1;CLTC;PLD1;ASAP1;CAPZA1;SPG21;SNX3;HLA-E;VPS26B;CHMP4A;ACAP3;AGAP3;WWP1;AP2A2;CBLB;IQSEC2;PIP5K1C;HLA-C;RHOA;PLD2;HLA-B;MDM2;STAM;WIPF2;ARPC3;RAB11FIP3;VTA1;CDC42;SNX4;ARPC5L;USP8;CYTH4;EPS15L1;AGAP2;ARF3;SMAP2;AP2B1;ARPC1A;SNX2;RAB10;VPS45;CYTH2;VPS4A;EEA1;ARFGEF2;KIF5C;RAB…	8.16755e-09	1.24847e-07	Cellular Processes
path:hsa05170	Human immunodeficiency virus 1 infection	154	3924	211	7246	0.0392457	0.0291195	1.34774	8451;5290;5599;7124;4792;2771;6500;5601;2782;4615;51135;208;3708;6891;5879;10454;545;1072;2788;4790;10298;572;684;3133;355;3710;23291;60489;3985;581;5600;162;3107;8065;2776;3106;6300;5579;2475;801;1147;7186;5970;6892;164;983;2790;3984;1174;5335;5881;1642;5530;3725;6199;4775;7188;9616;54205;8737;995;7133;1073;808;7132;567;3845;51764;920;8454;5606;811;5603;25939;3105;5595;8503;2787;836;6198;578;560…	CUL4A;PIK3CA;MAPK8;TNF;NFKBIA;GNAI2;SKP1;MAPK9;GNB1;MYD88;IRAK4;AKT2;ITPR1;TAP2;RAC1;TAB1;ATR;CFL1;GNG7;NFKB1;PAK4;BAD;BST2;HLA-E;FAS;ITPR3;FBXW11;APOBEC3G;LIMK2;BAX;MAPK11;AP1B1;HLA-C;CUL5;GNAQ;HLA-B;MAPK12;PRKCB;MTOR;CALM1;CHUK;TRAF2;RELA;TAPBP;AP1G1;CDK1;GNG10;LIMK1;AP1S1;PLCG1;RAC3;DDB1;PPP3CA;JUN;RPS6KB2;NFATC3;TRAF5;RNF7;CYCS;RIPK1;CDC25C;TNFRSF1B;CFL2;CALM3;TNFRSF1A;B2M;KRAS;GNG13;CD4;CUL1…	9.30972e-09	1.35837e-07	Human Diseases
path:hsa05166	Human T-cell leukemia virus 1 infection	179	3924	253	7246	0.0456167	0.0349158	1.30648	23373;4214;7416;5290;5599;293;7124;467;4792;7475;5902;6513;3689;8324;2114;2033;208;1030;7538;2535;5901;8295;1026;5424;545;4790;3716;10393;1029;3133;2932;1385;996;1739;56655;6237;1499;5427;581;5566;3107;9020;51434;292;6776;5423;3106;8850;1147;115;51529;5970;1031;6929;5426;109;8498;200186;1871;5530;3112;3725;4775;8061;10714;4215;894;51433;1958;3601;196883;331;4087;4088;7132;3845;468;2874;466;811;11…	CRTC1;MAP3K1;VDAC1;PIK3CA;MAPK8;SLC25A6;TNF;ATF3;NFKBIA;WNT6;RANBP1;SLC2A1;ITGB2;FZD7;ETS2;EP300;AKT2;CDKN2B;ZFP36;FZD2;RAN;TRRAP;CDKN1A;POLD1;ATR;NFKB1;JAK1;ANAPC10;CDKN2A;HLA-E;GSK3B;CREB1;CDC27;DLG1;POLE4;RRAS;CTNNB1;POLE2;BAX;PRKACA;HLA-C;MAP3K14;ANAPC7;SLC25A5;STAT5A;POLB;HLA-B;KAT2B;CHUK;ADCY9;ANAPC11;RELA;CDKN2C;TCF3;POLE;ADCY3;RANBP3;CRTC2;E2F3;PPP3CA;HLA-DOB;JUN;NFATC3;FOSL1;POLD3;MAP3K3…	2.8986e-08	4.04543e-07	Human Diseases
path:hsa03018	RNA degradation	66	3924	79	7246	0.0168196	0.0109026	1.54272	8761;25804;2026;4849;28960;694;11044;118460;196513;11340;115752;27258;22803;51010;51690;80349;3313;255967;4850;87178;2027;5394;5211;29883;5393;10766;219988;23658;131870;23016;9924;57819;23019;54512;9652;9337;27257;10438;22894;51013;7832;11157;23644;5214;1656;56915;54464;5073;10140;4848;57472;84186;64282;23404;80153;170506;3329;55802;10200;246175;80336;6499;25904;167227;2023;26986	PABPC4;LSM4;ENO2;CNOT3;DCPS;BTG1;PAPD7;EXOSC6;DCP1B;EXOSC8;DIS3L;LSM3;XRN2;EXOSC3;LSM7;WDR61;HSPA9;PAN3;CNOT4;PNPT1;ENO3;EXOSC10;PFKL;CNOT7;EXOSC9;TOB2;PATL1;LSM5;NUDT16;EXOSC7;PAN2;LSM2;CNOT1;EXOSC4;TTC37;CNOT8;LSM1;C1D;DIS3;EXOSC1;BTG2;LSM6;EDC4;PFKP;DDX6;EXOSC5;XRN1;PARN;TOB1;CNOT2;CNOT6;ZCCHC7;PAPD5;EXOSC2;EDC3;DHX36;HSPD1;DCP1A;MPHOSPH6;CNOT6L;PABPC1L;SKIV2L;CNOT10;DCP2;ENO1;PABPC1	3.03825e-08	4.06366e-07	Genetic Information Processing
path:hsa04722	Neurotrophin signaling pathway	93	3924	119	7246	0.0237003	0.0164229	1.44313	11108;9252;4214;818;6195;5290;5599;4792;5781;5170;5601;4794;51135;208;5879;2889;5908;4790;6655;4916;572;2932;581;5663;5600;387;6300;801;5970;53358;5580;673;998;2885;5335;3725;4215;808;3845;468;5607;5906;5603;10782;25;5595;8503;817;7531;5605;5604;6196;3551;10603;5295;9261;10818;3656;5894;5293;4793;6197;5598;3265;5594;1398;396;1399;91860;9500;397;8767;5336;2309;5664;5291;10000;805;1432;7189;4217;66…	PRDM4;RPS6KA5;MAP3K1;CAMK2G;RPS6KA1;PIK3CA;MAPK8;NFKBIA;PTPN11;PDPK1;MAPK9;NFKBIE;IRAK4;AKT2;RAC1;RAPGEF1;RAP1B;NFKB1;SOS2;NTRK3;BAD;GSK3B;BAX;PSEN1;MAPK11;RHOA;MAPK12;CALM1;RELA;SHC3;PRKCD;BRAF;CDC42;GRB2;PLCG1;JUN;MAP3K3;CALM3;KRAS;ATF4;MAP2K5;RAP1A;MAPK13;ZNF274;ABL1;MAPK3;PIK3R3;CAMK2D;YWHAE;MAP2K2;MAP2K1;RPS6KA2;IKBKB;SH2B2;PIK3R1;MAPKAPK2;FRS2;IRAK2;RAF1;PIK3CD;NFKBIB;RPS6KA3;MAPK7;HRAS;MAP…	3.68185e-08	4.63646e-07	Organismal Systems
path:hsa04137	Mitophagy - animal	56	3924	65	7246	0.0142712	0.00897047	1.5909	55626;10241;9927;7030;664;283106;5970;5599;9958;55669;7314;9474;9101;139341;5601;1869;8878;2309;84749;29110;8678;7942;9451;8408;51024;3725;79735;10370;1460;65018;192111;11337;3091;55288;7157;1459;665;54543;64786;7879;3265;4077;598;23786;89941;3845;468;6667;6237;11345;1457;79065;4893;8887;10133;22808	AMBRA1;CALCOCO2;MFN2;TFE3;BNIP3;CSNK2A3;RELA;MAPK8;USP15;MFN1;UBB;ATG5;USP8;FUNDC1;MAPK9;E2F1;SQSTM1;FOXO3;USP30;TBK1;BECN1;TFEB;EIF2AK3;ULK1;FIS1;JUN;TBC1D17;CITED2;CSNK2B;PINK1;PGAM5;GABARAP;HIF1A;RHOT1;TP53;CSNK2A2;BNIP3L;TOMM7;TBC1D15;RAB7A;HRAS;NBR1;BCL2L1;BCL2L13;RHOT2;KRAS;ATF4;SP1;RRAS;GABARAPL2;CSNK2A1;ATG9A;NRAS;TAX1BP1;OPTN;MRAS	3.75539e-08	4.63646e-07	Cellular Processes
path:hsa03015	mRNA surveillance pathway	74	3924	91	7246	0.0188583	0.0125587	1.50162	5499;8761;5519;29894;10284;55916;5525;65109;55012;5976;4686;22794;28227;1478;5516;80335;10978;8189;51585;7919;1479;8732;1477;5529;2107;5411;2935;10189;22985;4116;8731;26019;23293;5500;10898;5515;53981;5520;9939;124540;5501;10250;29101;10482;26528;23283;10914;11052;8106;56000;22916;64895;10921;10767;5518;55339;9887;5527;5526;29107;55110;55844;23381;81608;5528;80336;65110;11051;23049;51692;79869;97…	PPP1CA;PABPC4;PPP2R1B;CPSF1;SAP18;NXT2;PPP2R5A;UPF3B;PPP2R3C;UPF1;NCBP1;CASC3;PPP2R3B;CSTF2;PPP2CB;WDR82;CLP1;SYMPK;PCF11;DDX39B;CSTF3;RNGTT;CSTF1;PPP2R5E;ETF1;PNN;GSPT1;ALYREF;ACIN1;MAGOH;RNMT;UPF2;SMG6;PPP1CB;CPSF4;PPP2CA;CPSF2;PPP2R2A;RBM8A;MSI2;PPP1CC;SRRM1;SSU72;NXF1;DAZAP1;CSTF2T;PAPOLA;CPSF6;PABPN1;NXF3;NCBP2;PAPOLG;RNPS1;HBS1L;PPP2R1A;WDR33;SMG7;PPP2R5C;PPP2R5B;NXT1;MAGOHB;PPP2R2D;SMG5;FI…	4.45013e-08	5.29071e-07	Genetic Information Processing
path:hsa03008	Ribosome biogenesis in eukaryotes	67	3924	81	7246	0.0170744	0.0111786	1.52742	55341;7514;23195;55916;3692;92856;283106;10528;55272;65083;9724;10775;83732;54913;138716;57455;22803;4931;23560;51367;10556;6949;10557;26354;55131;10940;51119;29102;1736;5822;5901;1460;10799;51077;23160;51096;10199;134430;166378;10248;1459;54552;29889;10813;28987;10482;55651;55813;54433;56000;51068;55505;10436;54464;55781;10171;51602;84135;29107;84128;55226;1457;25996;10885;27341;9790;10607	LSG1;XPO1;MDN1;NXT2;EIF6;IMP4;CSNK2A3;NOP56;IMP3;NOL6;UTP14C;POP4;RIOK1;RPP25;RPP25L;REXO1;XRN2;NVL;GTPBP4;POP5;RPP30;TCOF1;RPP38;GNL3;RBM28;POP1;SBDS;DROSHA;DKC1;PWP2;RAN;CSNK2B;RPP40;FCF1;WDR43;UTP18;MPHOSPH10;WDR36;SPATA5;POP7;CSNK2A2;GNL3L;GNL2;UTP14A;NOB1;NXF1;NHP2;UTP6;GAR1;NXF3;NMD3;NOP10;EMG1;XRN1;RIOK2;RCL1;NOP58;UTP15;NXT1;WDR75;NAT10;CSNK2A1;REXO2;WDR3;RRP7A;BMS1;TBL3	5.30859e-08	6.08592e-07	Genetic Information Processing
path:hsa05161	Hepatitis B	108	3924	143	7246	0.0275229	0.019735	1.39462	1654;4214;317;5290;5599;7124;4792;5601;1017;9134;4615;1388;2033;208;1026;4790;3716;148022;572;355;1385;10488;581;7529;6776;5579;1147;537;84699;5970;898;2885;23586;1642;1871;3725;4775;332;54205;4088;114609;3845;468;148327;1021;10542;5595;1019;8503;836;5605;5604;3551;64135;890;2002;6772;5295;3661;4089;7097;5894;29110;9641;4772;5293;841;5925;3265;2185;843;5594;1643;8772;64764;7046;842;5728;6773;4609…	DDX3X;MAP3K1;APAF1;PIK3CA;MAPK8;TNF;NFKBIA;MAPK9;CDK2;CCNE2;MYD88;ATF6B;EP300;AKT2;CDKN1A;NFKB1;JAK1;TICAM1;BAD;FAS;CREB1;CREB3;BAX;YWHAB;STAT5A;PRKCB;CHUK;ATP6AP1;CREB3L3;RELA;CCNE1;GRB2;DDX58;DDB1;E2F3;JUN;NFATC3;BIRC5;CYCS;SMAD3;TIRAP;KRAS;ATF4;CREB3L4;CDK6;LAMTOR5;MAPK3;CDK4;PIK3R3;CASP3;MAP2K2;MAP2K1;IKBKB;IFIH1;CCNA2;ELK1;STAT1;PIK3R1;IRF3;SMAD4;TLR2;RAF1;TBK1;IKBKE;NFATC1;PIK3CD;CASP8;RB1;…	8.19419e-08	8.78681e-07	Human Diseases
path:hsa03050	Proteasome	41	3924	45	7246	0.0104485	0.00621032	1.68244	5714;5706;5684;5696;5691;5719;5708;5687;5682;5704;5685;5701;10197;5710;51371;5695;9861;11047;23198;5700;5702;5718;5709;5690;143471;5683;5692;5717;5689;9491;5721;5713;5698;5686;10213;5694;5705;5693;5720;5699;5707	PSMD8;PSMC6;PSMA3;PSMB8;PSMB3;PSMD13;PSMD2;PSMA6;PSMA1;PSMC4;PSMA4;PSMC2;PSME3;PSMD4;POMP;PSMB7;PSMD6;ADRM1;PSME4;PSMC1;PSMC3;PSMD12;PSMD3;PSMB2;PSMA8;PSMA2;PSMB4;PSMD11;PSMB1;PSMF1;PSME2;PSMD7;PSMB9;PSMA5;PSMD14;PSMB6;PSMC5;PSMB5;PSME1;PSMB10;PSMD1	8.21197e-08	8.78681e-07	Genetic Information Processing
path:hsa05210	Colorectal cancer	70	3924	86	7246	0.0178389	0.0118686	1.50303	842;7039;4292;5595;836;4609;324;6198;578;5605;5604;5599;5290;7040;27113;10297;5366;5295;5880;673;4089;5601;2885;5894;7048;4437;5291;5881;10000;208;5293;3725;6199;5879;1026;6654;332;4436;2353;54205;5898;6655;4616;1647;7157;572;26060;4087;2932;2956;3265;4088;369;10018;3845;8503;8312;1499;5594;1643;207;596;581;4893;7046;387;5900;5899;51426;2475	CASP9;TGFA;MLH1;MAPK3;CASP3;MYC;APC;RPS6KB1;BAK1;MAP2K2;MAP2K1;MAPK8;PIK3CA;TGFB1;BBC3;APC2;PMAIP1;PIK3R1;RAC2;BRAF;SMAD4;MAPK9;GRB2;RAF1;TGFBR2;MSH3;PIK3CB;RAC3;AKT3;AKT2;PIK3CD;JUN;RPS6KB2;RAC1;CDKN1A;SOS1;BIRC5;MSH2;FOS;CYCS;RALA;SOS2;GADD45B;GADD45A;TP53;BAD;APPL1;SMAD2;GSK3B;MSH6;HRAS;SMAD3;ARAF;BCL2L11;KRAS;PIK3R3;AXIN1;CTNNB1;MAPK1;DDB2;AKT1;BCL2;BAX;NRAS;TGFBR1;RHOA;RALGDS;RALB;POLK;MTOR	9.639e-08	9.96694e-07	Human Diseases
path:hsa05016	Huntington disease	136	3924	187	7246	0.0346585	0.0258073	1.34297	1340;10975;5434;7416;317;293;6392;9377;4718;4729;5978;4717;4726;1349;2033;4704;3708;7019;4720;3065;196385;1213;5435;4711;23186;7388;1385;4724;10488;55081;55967;4695;4709;4698;161;5432;581;1537;4696;2776;1327;292;5440;10540;6390;4723;7385;6389;4719;84699;27113;4716;6874;6647;4697;5433;126328;548644;5431;163;1742;10126;51164;7386;54539;1345;54205;4715;4701;4722;148327;4712;27089;5441;10891;160;1337…	COX6B1;UQCR11;POLR2E;VDAC1;APAF1;SLC25A6;SDHD;COX5A;NDUFC2;NDUFV2;REST;NDUFC1;NDUFS6;COX7B;EP300;NDUFA9;ITPR1;TFAM;NDUFS2;HDAC1;DNAH10;CLTC;POLR2F;NDUFB5;RCOR1;UQCRH;CREB1;NDUFS4;CREB3;IFT57;NDUFA12;NDUFA2;NDUFB3;NDUFA5;AP2A2;POLR2C;BAX;CYC1;NDUFA3;GNAQ;COX4I1;SLC25A5;POLR2K;DCTN2;SDHB;NDUFV1;UQCRC2;SDHA;NDUFS1;CREB3L3;BBC3;NDUFB10;TAF4;SOD1;NDUFA4;POLR2D;NDUFA11;POLR2J3;POLR2B;AP2B1;DLG4;DNAL4;D…	9.93589e-08	9.96694e-07	Human Diseases
path:hsa03020	RNA polymerase	30	3924	31	7246	0.00764526	0.00427822	1.78702	64425;5434;84265;661;10621;5433;5430;51728;548644;51082;5439;5431;221830;5436;5438;10622;25885;171568;30834;84172;5440;55718;5435;5437;11128;5432;10623;5441;55703;9533	POLR1E;POLR2E;POLR3GL;POLR3D;POLR3F;POLR2D;POLR2A;POLR3K;POLR2J3;POLR1D;POLR2J;POLR2B;TWISTNB;POLR2G;POLR2I;POLR3G;POLR1A;POLR3H;ZNRD1;POLR1B;POLR2K;POLR3E;POLR2F;POLR2H;POLR3A;POLR2C;POLR3C;POLR2L;POLR3B;POLR1C	1.43663e-07	1.39011e-06	Genetic Information Processing
path:hsa05168	Herpes simplex infection	133	3924	183	7246	0.033894	0.0252553	1.34205	5599;7124;4792;7874;5781;29992;6500;5601;1017;6352;112950;4615;6502;2033;3054;3459;10629;6891;10189;6432;10454;5500;5371;4790;8864;3716;148022;3133;10445;355;10482;29915;4938;6431;8764;727;3107;3106;51616;5199;1147;7186;3553;5970;6874;6427;983;23586;972;9451;3725;3112;7188;54205;6877;2969;6428;8863;7132;56000;8454;27097;708;7297;8683;6884;3105;54926;836;283106;6885;3551;64135;23118;6772;3661;5430…	MAPK8;TNF;NFKBIA;USP7;PTPN11;PILRA;SKP1;MAPK9;CDK2;CCL5;MED8;MYD88;SKP2;EP300;HCFC1;IFNGR1;TAF6L;TAP2;ALYREF;SRSF7;TAB1;PPP1CB;PML;NFKB1;PER2;JAK1;TICAM1;HLA-E;MCRS1;FAS;NXF1;HCFC2;OAS1;SRSF6;TNFRSF14;C5;HLA-C;HLA-B;TAF9B;CFP;CHUK;TRAF2;IL1B;RELA;TAF4;SRSF2;CDK1;DDX58;CD74;EIF2AK3;JUN;HLA-DOB;TRAF5;CYCS;TAF5;GTF2I;SRSF3;PER3;TNFRSF1A;NXF3;CUL1;TAF5L;C1QBP;TYK2;SRSF9;TAF13;HLA-A;UBE2R2;CASP3;CSNK2…	1.47239e-07	1.39011e-06	Human Diseases
path:hsa04150	mTOR signaling pathway	112	3924	151	7246	0.0285423	0.0208391	1.36965	5562;9675;6194;1977;10641;245973;6195;5290;54541;96459;7124;7475;5170;55004;8324;6502;8649;208;2535;51719;6655;6009;2932;79109;51256;387;526;10325;5579;2475;1147;3643;81929;57521;51606;673;2885;528;6446;81617;54468;6199;90423;9470;4041;153129;9550;7132;10670;3845;7249;79726;58528;529;7855;51382;83667;10542;57600;2887;5595;8503;9894;1975;6198;5605;5604;1857;6196;3551;5295;8321;6396;5894;9296;84219…	PRKAA1;TTI1;RPS6;EIF4E;NPRL2;ATP6V1C2;RPS6KA1;PIK3CA;DDIT4;FNIP1;TNF;WNT6;PDPK1;LAMTOR1;FZD7;SKP2;LAMTOR3;AKT2;FZD2;CAB39;SOS2;RHEB;GSK3B;MAPKAP1;TBC1D7;RHOA;ATP6V1B2;RRAGB;PRKCB;MTOR;CHUK;INSR;SEH1L;RPTOR;ATP6V1H;BRAF;GRB2;ATP6V1C1;SGK1;CAB39L;MIOS;RPS6KB2;ATP6V1E2;EIF4E2;LRP5;SLC38A9;ATP6V1G1;TNFRSF1A;RRAGA;KRAS;TSC2;WDR59;RRAGD;ATP6V1E1;FZD5;ATP6V1D;SESN2;LAMTOR5;FNIP2;GRB10;MAPK3;PIK3R3;TELO2…	2.48903e-07	2.2828e-06	Environmental Information Processing
path:hsa05163	Human cytomegalovirus infection	157	3924	223	7246	0.0400102	0.0307756	1.30006	5290;7124;4792;2771;3587;11214;6352;2782;1388;208;3708;6891;5879;1026;4790;2788;6655;3716;6009;3570;1029;3133;2932;1385;355;10488;3710;1499;9826;581;5600;5566;3107;387;2776;3106;6300;4193;3588;5579;2475;801;1147;115;7186;3553;84699;5970;3685;6892;2790;2885;109;5881;1871;5530;9138;6199;4775;2778;7188;54205;8737;196883;808;7132;567;3845;51764;7249;468;148327;811;2768;5603;1021;6093;3105;5595;1019;8…	PIK3CA;TNF;NFKBIA;GNAI2;IL10RA;AKAP13;CCL5;GNB1;ATF6B;AKT2;ITPR1;TAP2;RAC1;CDKN1A;NFKB1;GNG7;SOS2;JAK1;RHEB;IL6R;CDKN2A;HLA-E;GSK3B;CREB1;FAS;CREB3;ITPR3;CTNNB1;ARHGEF11;BAX;MAPK11;PRKACA;HLA-C;RHOA;GNAQ;HLA-B;MAPK12;MDM2;IL10RB;PRKCB;MTOR;CALM1;CHUK;ADCY9;TRAF2;IL1B;CREB3L3;RELA;ITGAV;TAPBP;GNG10;GRB2;ADCY3;RAC3;E2F3;PPP3CA;ARHGEF1;RPS6KB2;NFATC3;GNAS;TRAF5;CYCS;RIPK1;ADCY4;CALM3;TNFRSF1A;B2M;KR…	3.47125e-07	3.0952e-06	Human Diseases
path:hsa04130	SNARE interactions in vesicular transport	32	3924	34	7246	0.00815494	0.00469224	1.73796	51272;6811;10282;6844;8417;10490;8676;6809;53407;2054;10791;6845;8677;9570;8675;6810;6804;9341;6843;8674;9482;9554;8773;55014;55850;8673;9342;9527;662;10652;143187;10228	BET1L;STX5;BET1;VAMP2;STX7;VTI1B;STX11;STX3;STX18;STX2;VAMP5;VAMP7;STX10;GOSR2;STX16;STX4;STX1A;VAMP3;VAMP1;VAMP4;STX8;SEC22B;SNAP23;STX17;USE1;VAMP8;SNAP29;GOSR1;BNIP1;YKT6;VTI1A;STX6	3.60612e-07	3.12855e-06	Genetic Information Processing
path:hsa04910	Insulin signaling pathway	102	3924	137	7246	0.0259939	0.018907	1.37483	5562;5836;6194;1977;5106;5290;5599;5577;79660;5170;5601;3098;5834;5575;208;31;2889;5500;6655;5571;6009;572;2932;122809;868;8569;5566;23433;2475;3643;801;53358;57521;32;673;2885;8651;6199;89801;9470;808;369;3845;7249;23265;10891;5573;2997;5595;8503;6198;5605;5604;3551;2002;10603;5565;5295;5894;867;5293;51422;8835;5261;3265;5594;2319;1398;1978;2194;90673;5499;5509;1399;91860;5564;5584;10211;5770;52…	PRKAA1;PYGL;RPS6;EIF4E;PCK2;PIK3CA;MAPK8;PRKAR2B;PPP1R3B;PDPK1;MAPK9;HK1;PYGB;PRKAR1B;AKT2;ACACA;RAPGEF1;PPP1CB;SOS2;PRKAG1;RHEB;BAD;GSK3B;SOCS4;CBLB;MKNK1;PRKACA;RHOQ;MTOR;INSR;CALM1;SHC3;RPTOR;ACACB;BRAF;GRB2;SOCS1;RPS6KB2;PPP1R3F;EIF4E2;CALM3;ARAF;KRAS;TSC2;EXOC7;PPARGC1A;PRKAR1A;GYS1;MAPK3;PIK3R3;RPS6KB1;MAP2K2;MAP2K1;IKBKB;ELK1;SH2B2;PRKAB2;PIK3R1;RAF1;CBL;PIK3CD;PRKAG2;SOCS2;PHKG2;HRAS;MAPK…	6.29974e-07	5.32162e-06	Organismal Systems
path:hsa05010	Alzheimer disease	119	3924	164	7246	0.0303262	0.0226332	1.3399	1340;10975;824;317;6392;7124;9377;4718;4729;4717;4726;1349;4704;3416;351;3708;4720;4711;572;7388;2932;355;4724;3710;4709;55967;4695;4698;5663;1537;4696;23385;8851;2776;1327;823;6390;801;4723;3553;7385;6389;4719;4716;4697;126328;22926;9451;5530;7386;54539;1345;54205;4715;808;4701;83464;7132;4722;102;4712;27089;7384;1337;488;55851;5595;4702;3028;10313;836;341947;6391;4728;29796;2597;5331;841;5534;5…	COX6B1;UQCR11;CAPN2;APAF1;SDHD;TNF;COX5A;NDUFC2;NDUFV2;NDUFC1;NDUFS6;COX7B;NDUFA9;IDE;APP;ITPR1;NDUFS2;NDUFB5;BAD;UQCRH;GSK3B;FAS;NDUFS4;ITPR3;NDUFB3;NDUFA12;NDUFA2;NDUFA5;PSEN1;CYC1;NDUFA3;NCSTN;CDK5R1;GNAQ;COX4I1;CAPN1;SDHB;CALM1;NDUFV1;IL1B;UQCRC2;SDHA;NDUFS1;NDUFB10;NDUFA4;NDUFA11;ATF6;EIF2AK3;PPP3CA;UQCRFS1;NDUFB11;COX6C;CYCS;NDUFB9;CALM3;NDUFA7;APH1B;TNFRSF1A;NDUFS3;ADAM10;NDUFB6;UQCRQ;UQCR…	7.70064e-07	6.33822e-06	Human Diseases
path:hsa00520	Amino sugar and nucleotide sugar metabolism	42	3924	48	7246	0.0107034	0.00662434	1.61576	5372;2821;197258;54187;5236;7360;7358;51706;10007;606495;3098;140838;80896;3099;8790;2584;5373;10020;91373;64841;2673;2582;7264;4351;3074;2592;55907;29926;5973;51005;1727;80146;2762;132789;55577;5238;3101;51167;55276;29925;6675;3073	PMM1;GPI;FUK;NANS;PGM1;UGP2;UGDH;CYB5R1;GNPDA1;CYB5RL;HK1;NANP;NPL;HK2;FPGT;GALK1;PMM2;GNE;UAP1L1;GNPNAT1;GFPT1;GALE;TSTA3;MPI;HEXB;GALT;CMAS;GMPPA;RENBP;AMDHD2;CYB5R3;UXS1;GMDS;GNPDA2;NAGK;PGM3;HK3;CYB5R4;PGM2;GMPPB;UAP1;HEXA	8.20296e-07	6.58288e-06	Metabolism
path:hsa03022	Basal transcription factors	39	3924	44	7246	0.00993884	0.00607232	1.63675	8148;6883;2967;6881;6872;2958;404672;2965;2957;9519;6874;6875;129685;902;2962;2071;10629;6908;2961;2068;6877;2969;6880;4331;728340;27097;6882;2959;2968;6879;6884;2963;2966;51616;6878;1022;2960;83860;6873	TAF15;TAF12;GTF2H3;TAF10;TAF1;GTF2A2;GTF2H5;GTF2H1;GTF2A1;TBPL1;TAF4;TAF4B;TAF8;CCNH;GTF2F1;ERCC3;TAF6L;TBP;GTF2E2;ERCC2;TAF5;GTF2I;TAF9;MNAT1;GTF2H2C;TAF5L;TAF11;GTF2B;GTF2H4;TAF7;TAF13;GTF2F2;GTF2H2;TAF9B;TAF6;CDK7;GTF2E1;TAF3;TAF2	9.84727e-07	7.70969e-06	Genetic Information Processing
path:hsa05203	Viral carcinogenesis	141	3924	200	7246	0.0359327	0.0276014	1.30184	1654;27044;2967;2958;5290;4792;7874;5902;1017;9134;1388;6502;2033;5922;1030;5879;1026;3065;4790;22938;3716;572;1029;3133;1385;10488;1739;87;581;10014;5566;3107;7529;387;3106;5423;6776;4193;8850;7186;9093;84699;5970;5366;7533;3516;983;998;898;2885;23352;28973;1642;3725;4067;5700;7188;894;3845;468;5315;148327;8345;1021;7532;2966;5934;3105;5595;1019;8503;991;6722;836;7531;1108;578;2965;890;83933;593…	DDX3X;SND1;GTF2H3;GTF2A2;PIK3CA;NFKBIA;USP7;RANBP1;CDK2;CCNE2;ATF6B;SKP2;EP300;RASA2;CDKN2B;RAC1;CDKN1A;HDAC1;NFKB1;SNW1;JAK1;BAD;CDKN2A;HLA-E;CREB1;CREB3;DLG1;ACTN1;BAX;HDAC5;PRKACA;HLA-C;YWHAB;RHOA;HLA-B;POLB;STAT5A;MDM2;KAT2B;TRAF2;DNAJA3;CREB3L3;RELA;PMAIP1;YWHAH;RBPJ;CDK1;CDC42;CCNE1;GRB2;UBR4;MRPS18B;DDB1;JUN;LYN;PSMC1;TRAF5;CCND2;KRAS;ATF4;PKM;CREB3L4;HIST1H2BH;CDK6;YWHAG;GTF2H2;RBL2;HLA-A…	1.21735e-06	9.30404e-06	Human Diseases
path:hsa04071	Sphingolipid signaling pathway	89	3924	118	7246	0.0226809	0.0162848	1.39276	9294;5290;5599;7124;2771;5516;5170;5601;8879;208;5879;10715;4363;4790;5337;6610;5527;5526;91012;581;5600;387;5338;2776;6300;5579;7186;5970;55012;253782;5881;5529;8698;5515;7132;3845;2768;5603;6093;6609;8560;5595;8503;259230;5519;1509;5605;5604;5295;5894;8877;5293;5331;9846;79603;5581;5520;10672;3265;5594;2773;5728;10558;5525;1903;9517;28227;5880;2207;8439;29956;5291;23236;10000;5330;1432;4217;715…	S1PR2;PIK3CA;MAPK8;TNF;GNAI2;PPP2CB;PDPK1;MAPK9;SGPL1;AKT2;RAC1;CERS1;ABCC1;NFKB1;PLD1;SMPD2;PPP2R5C;PPP2R5B;CERS5;BAX;MAPK11;RHOA;PLD2;GNAQ;MAPK12;PRKCB;TRAF2;RELA;PPP2R3C;CERS6;RAC3;PPP2R5E;S1PR4;PPP2CA;TNFRSF1A;KRAS;GNA12;MAPK13;ROCK1;SMPD1;DEGS1;MAPK3;PIK3R3;SGMS1;PPP2R1B;CTSD;MAP2K2;MAP2K1;PIK3R1;RAF1;SPHK1;PIK3CD;PLCB3;GAB2;CERS4;PRKCE;PPP2R2A;GNA13;HRAS;MAPK1;GNAI3;PTEN;SPTLC1;PPP2R5A;S1PR…	1.26209e-06	9.42167e-06	Environmental Information Processing
path:hsa04662	B cell receptor signaling pathway	57	3924	70	7246	0.014526	0.0096605	1.50365	5595;7410;5970;5605;1147;5604;5290;3551;4792;5295;5880;118788;8915;5336;2885;5894;7409;6850;8517;4794;5291;5881;10000;208;4772;5530;5293;4067;5534;5879;4775;6654;3725;4773;4793;5533;4790;3635;5532;6655;2353;5777;8519;2932;3265;973;3845;3636;5594;930;10892;207;4893;695;10451;8503;5579	MAPK3;VAV2;RELA;MAP2K2;CHUK;MAP2K1;PIK3CA;IKBKB;NFKBIA;PIK3R1;RAC2;PIK3AP1;BCL10;PLCG2;GRB2;RAF1;VAV1;SYK;IKBKG;NFKBIE;PIK3CB;RAC3;AKT3;AKT2;NFATC1;PPP3CA;PIK3CD;LYN;PPP3R1;RAC1;NFATC3;SOS1;JUN;NFATC2;NFKBIB;PPP3CC;NFKB1;INPP5D;PPP3CB;SOS2;FOS;PTPN6;IFITM1;GSK3B;HRAS;CD79A;KRAS;INPPL1;MAPK1;CD19;MALT1;AKT1;NRAS;BTK;VAV3;PIK3R3;PRKCB	1.49618e-06	1.09153e-05	Organismal Systems
path:hsa04621	NOD-like receptor signaling pathway	120	3924	167	7246	0.030581	0.0230472	1.32689	9051;7416;5599;7124;4792;5601;6352;1508;4615;55054;51135;7226;3708;10454;4790;55072;64170;140609;3716;148022;56919;4938;10392;3326;3710;7128;79671;11345;5600;11035;387;25828;1535;58484;6300;7205;1147;7186;3553;5970;5580;22900;199713;820;29108;10059;10628;3725;7188;8737;331;10616;54822;7297;5603;2920;10135;5027;5595;7158;9927;6885;834;79184;3551;23118;6772;55669;3661;79792;10010;29110;7187;9641;34…	PSTPIP1;VDAC1;MAPK8;TNF;NFKBIA;MAPK9;CCL5;CTSB;MYD88;ATG16L1;IRAK4;TRPM2;ITPR1;TAB1;NFKB1;RNF31;CARD9;NEK7;JAK1;TICAM1;DHX33;OAS1;NOD1;HSP90AB1;ITPR3;TNFAIP3;NLRX1;GABARAPL2;MAPK11;RIPK3;RHOA;TXN2;CYBA;NLRC4;MAPK12;TRIP6;CHUK;TRAF2;IL1B;RELA;PRKCD;CARD8;NLRP7;CAMP;PYCARD;DNM1L;TXNIP;JUN;TRAF5;RIPK1;XIAP;RBCK1;TRPM7;TYK2;MAPK13;CXCL2;NAMPT;P2RX7;MAPK3;TP53BP1;MFN2;MAP3K7;CASP1;BRCC3;IKBKB;TAB2;STA…	1.60433e-06	1.14442e-05	Organismal Systems
path:hsa05223	Non-small cell lung cancer	54	3924	66	7246	0.0137615	0.00910847	1.51084	842;7039;11186;6789;578;5605;5604;5290;5295;673;1870;5170;5336;1869;2885;5894;2309;5291;5335;10000;208;1871;5293;1026;5925;6654;83593;6257;3718;6655;4616;1647;7157;572;1029;3265;369;51426;3845;8503;5594;1643;207;6777;27436;1021;581;4893;6774;6256;6776;5595;1019;5579	CASP9;TGFA;RASSF1;STK4;BAK1;MAP2K2;MAP2K1;PIK3CA;PIK3R1;BRAF;E2F2;PDPK1;PLCG2;E2F1;GRB2;RAF1;FOXO3;PIK3CB;PLCG1;AKT3;AKT2;E2F3;PIK3CD;CDKN1A;RB1;SOS1;RASSF5;RXRB;JAK3;SOS2;GADD45B;GADD45A;TP53;BAD;CDKN2A;HRAS;ARAF;POLK;KRAS;PIK3R3;MAPK1;DDB2;AKT1;STAT5B;EML4;CDK6;BAX;NRAS;STAT3;RXRA;STAT5A;MAPK3;CDK4;PRKCB	2.12975e-06	1.48619e-05	Human Diseases
path:hsa05167	Kaposi sarcoma-associated herpesvirus infection	131	3924	186	7246	0.0333843	0.0256693	1.30055	5290;5599;4792;7314;5601;2782;2033;208;3459;3708;7538;5879;1026;4790;2788;3716;148022;3133;2932;1385;355;4277;3710;57580;1499;11345;581;5600;3107;3106;6300;1147;2475;801;7186;5970;100507436;9976;2790;5335;1871;22863;5530;4067;3725;4775;54205;808;7132;3845;51764;7297;5603;1021;2920;3105;5595;1019;8503;2787;836;23533;1230;578;5605;5604;3551;6772;5295;9261;3661;5894;29110;7187;9641;4772;3455;5293;55…	PIK3CA;MAPK8;NFKBIA;UBB;MAPK9;GNB1;EP300;AKT2;IFNGR1;ITPR1;ZFP36;RAC1;CDKN1A;NFKB1;GNG7;JAK1;TICAM1;HLA-E;GSK3B;CREB1;FAS;MICB;ITPR3;PREX1;CTNNB1;GABARAPL2;BAX;MAPK11;HLA-C;HLA-B;MAPK12;CHUK;MTOR;CALM1;TRAF2;RELA;MICA;CLEC2B;GNG10;PLCG1;E2F3;ATG14;PPP3CA;LYN;JUN;NFATC3;CYCS;CALM3;TNFRSF1A;KRAS;GNG13;TYK2;MAPK13;CDK6;CXCL2;HLA-A;MAPK3;CDK4;PIK3R3;GNG5;CASP3;PIK3R5;CCR1;BAK1;MAP2K2;MAP2K1;IKBKB;STA…	3.16336e-06	2.16051e-05	Human Diseases
path:hsa05131	Shigellosis	53	3924	65	7246	0.0135066	0.00897047	1.50568	3059;10163;391;5216;1399;7414;7454;79767;5970;5599;3551;10094;4792;71;998;81873;9474;10093;8767;5601;10552;8517;63916;1432;5879;3678;10092;4793;3688;4790;7322;8945;1729;10392;23291;9475;10109;5594;10459;199746;5603;1398;6093;5600;960;7307;8936;9844;25;10095;6300;5595;1147	HCLS1;WASF2;RHOG;PFN1;CRKL;VCL;WAS;ELMO3;RELA;MAPK8;IKBKB;ARPC3;NFKBIA;ACTG1;CDC42;ARPC5L;ATG5;ARPC4;RIPK2;MAPK9;ARPC1A;IKBKG;ELMO2;MAPK14;RAC1;ITGA5;ARPC5;NFKBIB;ITGB1;NFKB1;UBE2D2;BTRC;DIAPH1;NOD1;FBXW11;ROCK2;ARPC2;MAPK1;MAD2L2;U2AF1L4;MAPK13;CRK;ROCK1;MAPK11;CD44;U2AF1;WASF1;ELMO1;ABL1;ARPC1B;MAPK12;MAPK3;CHUK	3.25165e-06	2.17454e-05	Human Diseases
path:hsa04211	Longevity regulating pathway	69	3924	89	7246	0.0175841	0.0122826	1.43162	115;27244;5562;3643;1977;51094;84699;6198;113;5970;5290;5564;107;57521;5565;5295;23411;9821;9474;109;2309;79813;1388;5291;3480;10000;208;8408;5293;6199;9776;5468;7248;4790;9470;51422;5571;6009;79602;84335;7157;196883;6794;1386;10645;26060;10919;1385;3265;8660;3845;7249;468;8503;6648;10488;148327;207;64764;581;2308;5566;4893;10891;83667;1978;847;5567;2475	ADCY9;SESN1;PRKAA1;INSR;EIF4E;ADIPOR1;CREB3L3;RPS6KB1;ADCY7;RELA;PIK3CA;PRKAB1;ADCY1;RPTOR;PRKAB2;PIK3R1;SIRT1;RB1CC1;ATG5;ADCY3;FOXO3;EHMT1;ATF6B;PIK3CB;IGF1R;AKT3;AKT2;ULK1;PIK3CD;RPS6KB2;ATG13;PPARG;TSC1;NFKB1;EIF4E2;PRKAG2;PRKAG1;RHEB;ADIPOR2;AKT1S1;TP53;ADCY4;STK11;ATF2;CAMKK2;APPL1;EHMT2;CREB1;HRAS;IRS2;KRAS;TSC2;ATF4;PIK3R3;SOD2;CREB3;CREB3L4;AKT1;CREB3L2;BAX;FOXO1;PRKACA;NRAS;PPARGC1A;SES…	3.66713e-06	2.40234e-05	Organismal Systems
path:hsa04152	AMPK signaling pathway	89	3924	120	7246	0.0226809	0.0165609	1.36955	5562;23417;5106;5290;5516;5170;208;31;5211;51719;5571;6009;10645;51552;1385;10488;5527;5526;1374;2475;3643;84699;55012;57521;32;10890;200186;81617;5529;6199;5515;5209;4218;7249;148327;10891;5862;2997;8503;5519;23216;6198;6885;890;5565;5295;23411;29904;5210;3156;5293;948;55437;5468;5520;51422;6794;5214;64764;1978;2194;51094;1938;5525;79966;6319;5564;28227;2309;5291;3480;10000;8408;7248;9230;6720;8…	PRKAA1;MLYCD;PCK2;PIK3CA;PPP2CB;PDPK1;AKT2;ACACA;PFKL;CAB39;PRKAG1;RHEB;CAMKK2;RAB14;CREB1;CREB3;PPP2R5C;PPP2R5B;CPT1A;MTOR;INSR;CREB3L3;PPP2R3C;RPTOR;ACACB;RAB10;CRTC2;CAB39L;PPP2R5E;RPS6KB2;PPP2CA;PFKFB3;RAB8A;TSC2;CREB3L4;PPARGC1A;RAB2A;GYS1;PIK3R3;PPP2R1B;TBC1D1;RPS6KB1;MAP3K7;CCNA2;PRKAB2;PIK3R1;SIRT1;EEF2K;PFKFB4;HMGCR;PIK3CD;CD36;STRADB;PPARG;PPP2R2A;PRKAG2;STK11;PFKP;CREB3L2;EIF4EBP1;FASN…	4.30451e-06	2.7635e-05	Environmental Information Processing
path:hsa04666	Fc gamma R-mediated phagocytosis	69	3924	90	7246	0.0175841	0.0124206	1.41572	4082;10163;1794;1399;6198;7410;7454;5604;382;5290;10094;5580;5295;5880;998;81873;10093;5336;5894;8394;7409;6850;3984;8398;8877;10552;5335;5291;10000;208;5293;9846;4067;6199;5879;7408;2212;10092;5581;3635;1072;274;5337;5058;50807;1073;2209;56848;2934;10109;5788;3636;3055;5594;1785;207;5321;3985;1398;653361;23396;8936;5338;65108;10095;5595;10451;8503;5579	MARCKS;WASF2;DOCK2;CRKL;RPS6KB1;VAV2;WAS;MAP2K1;ARF6;PIK3CA;ARPC3;PRKCD;PIK3R1;RAC2;CDC42;ARPC5L;ARPC4;PLCG2;RAF1;PIP5K1A;VAV1;SYK;LIMK1;PLA2G6;SPHK1;ARPC1A;PLCG1;PIK3CB;AKT3;AKT2;PIK3CD;GAB2;LYN;RPS6KB2;RAC1;VASP;FCGR2A;ARPC5;PRKCE;INPP5D;CFL1;BIN1;PLD1;PAK1;ASAP1;CFL2;FCGR1A;SPHK2;GSN;ARPC2;PTPRC;INPPL1;HCK;MAPK1;DNM2;AKT1;PLA2G4A;LIMK2;CRK;NCF1;PIP5K1C;WASF1;PLD2;MARCKSL1;ARPC1B;MAPK3;VAV3;PIK…	7.42628e-06	4.67419e-05	Organismal Systems
path:hsa04931	Insulin resistance	80	3924	107	7246	0.0203874	0.0147668	1.38062	5562;5836;6195;10999;5106;5290;5599;7124;4792;79660;5781;5170;6513;5601;5834;208;9882;2673;5500;4790;10724;5571;2932;1385;10488;1374;2475;3643;5579;84699;5970;32;5580;200186;6199;10998;7132;148327;11001;10891;133522;2997;8503;6198;6196;3551;5565;5295;5588;5293;948;6197;5581;51422;7376;64764;5465;11000;5728;90673;5499;6945;5509;10062;5564;376497;5770;57761;5291;10000;6720;22877;5501;8660;8473;1375…	PRKAA1;PYGL;RPS6KA1;SLC27A4;PCK2;PIK3CA;MAPK8;TNF;NFKBIA;PPP1R3B;PTPN11;PDPK1;SLC2A1;MAPK9;PYGB;AKT2;TBC1D4;GFPT1;PPP1CB;NFKB1;MGEA5;PRKAG1;GSK3B;CREB1;CREB3;CPT1A;MTOR;INSR;PRKCB;CREB3L3;RELA;ACACB;PRKCD;CRTC2;RPS6KB2;SLC27A5;TNFRSF1A;CREB3L4;SLC27A2;PPARGC1A;PPARGC1B;GYS1;PIK3R3;RPS6KB1;RPS6KA2;IKBKB;PRKAB2;PIK3R1;PRKCQ;PIK3CD;CD36;RPS6KA3;PRKCE;PRKAG2;NR1H2;CREB3L2;PPARA;SLC27A3;PTEN;PPP1R3E;P…	7.79875e-06	4.81423e-05	Human Diseases
path:hsa04625	C-type lectin receptor signaling pathway	78	3924	104	7246	0.0198777	0.0143527	1.38494	3659;8844;5290;5599;7124;4792;1263;5781;5601;208;3708;4790;64170;1540;3710;338339;6237;868;10892;5600;387;9020;6300;4193;1147;801;3553;5970;5580;29108;5530;3725;4775;808;3845;5603;5595;8503;602;834;3551;51266;6772;5295;9261;8915;5894;9641;4772;5293;5534;841;5533;5058;3265;53342;5594;4791;22808;5971;6773;91860;4046;23365;5336;2207;6850;8517;5291;10000;805;1432;4773;5532;207;4893;114548;3709	IRF1;KSR1;PIK3CA;MAPK8;TNF;NFKBIA;PLK3;PTPN11;MAPK9;AKT2;ITPR1;NFKB1;CARD9;CYLD;ITPR3;CLEC4D;RRAS;CBLB;MALT1;MAPK11;RHOA;MAP3K14;MAPK12;MDM2;CHUK;CALM1;IL1B;RELA;PRKCD;PYCARD;PPP3CA;JUN;NFATC3;CALM3;KRAS;MAPK13;MAPK3;PIK3R3;BCL3;CASP1;IKBKB;CLEC1B;STAT1;PIK3R1;MAPKAPK2;BCL10;RAF1;IKBKE;NFATC1;PIK3CD;PPP3R1;CASP8;PPP3CC;PAK1;HRAS;IL17D;MAPK1;NFKB2;MRAS;RELB;STAT2;CALML4;LSP1;ARHGEF12;PLCG2;FCER1G;…	8.28408e-06	5.01734e-05	Organismal Systems
path:hsa00190	Oxidative phosphorylation	88	3924	120	7246	0.0224261	0.0165609	1.35416	1340;10975;245973;6392;527;9377;4718;4729;1355;4717;4726;1349;4704;155066;4720;4711;7388;4724;4709;55967;4695;4698;1537;4696;1327;526;6390;537;4723;7385;6389;4719;10063;51606;4716;4697;126328;528;7386;54539;23545;1345;90423;4715;4701;9550;4722;27068;529;4712;51382;27089;7384;1337;4702;533;341947;6391;4728;1353;29796;9296;4710;5464;4707;1347;374291;1350;1329;8992;10312;4694;4705;7381;64077;9114;47…	COX6B1;UQCR11;ATP6V1C2;SDHD;ATP6V0C;COX5A;NDUFC2;NDUFV2;COX15;NDUFC1;NDUFS6;COX7B;NDUFA9;ATP6V0E2;NDUFS2;NDUFB5;UQCRH;NDUFS4;NDUFB3;NDUFA12;NDUFA2;NDUFA5;CYC1;NDUFA3;COX4I1;ATP6V1B2;SDHB;ATP6AP1;NDUFV1;UQCRC2;SDHA;NDUFS1;COX17;ATP6V1H;NDUFB10;NDUFA4;NDUFA11;ATP6V1C1;UQCRFS1;NDUFB11;ATP6V0A2;COX6C;ATP6V1E2;NDUFB9;NDUFA7;ATP6V1G1;NDUFS3;PPA2;ATP6V1E1;NDUFB6;ATP6V1D;UQCRQ;UQCRC1;COX6A1;NDUFA8;ATP6V0…	1.0563e-05	6.27911e-05	Metabolism
path:hsa00562	Inositol phosphate metabolism	58	3924	74	7246	0.0147808	0.0102125	1.44732	79837;80271;5728;9107;64419;4534;8897;5290;5305;22876;55361;3707;9562;5297;51477;5336;5287;22908;3706;8394;8776;5291;23236;5335;3612;4329;51763;5330;5293;5331;56623;55300;5298;64768;3635;8898;54928;3631;8821;5286;3705;7167;9110;9896;8871;5294;3633;10423;3636;3632;5289;200576;8867;4952;23396;8396;3628;3613	PIP4K2C;ITPKC;PTEN;MTMR6;MTMR14;MTM1;MTMR3;PIK3CA;PIP4K2A;INPP5F;PI4K2A;ITPKB;MINPP1;PI4KA;ISYNA1;PLCG2;PIK3C2B;SACM1L;ITPKA;PIP5K1A;MTMR1;PIK3CB;PLCB1;PLCG1;IMPA1;ALDH6A1;INPP5K;PLCB2;PIK3CD;PLCB3;INPP5E;PI4K2B;PI4KB;IPPK;INPP5D;MTMR2;IMPAD1;INPP4A;INPP4B;PIK3C2A;ITPK1;TPI1;MTMR4;FIG4;SYNJ2;PIK3CG;INPP5B;CDIPT;INPPL1;INPP5A;PIK3C3;PIKFYVE;SYNJ1;OCRL;PIP5K1C;PIP4K2B;INPP1;IMPA2	1.2052e-05	7.03398e-05	Metabolism
path:hsa03060	Protein export	22	3924	23	7246	0.00560652	0.00317417	1.7663	28972;6727;7095;3309;11231;6728;10952;23480;83943;5018;60559;29927;6726;55176;6730;196294;58477;6729;90701;23478;6731;9789	SPCS1;SRP14;SEC62;HSPA5;SEC63;SRP19;SEC61B;SEC61G;IMMP2L;OXA1L;SPCS3;SEC61A1;SRP9;SEC61A2;SRP68;IMMP1L;SRPRB;SRP54;SEC11C;SEC11A;SRP72;SPCS2	1.49314e-05	8.55891e-05	Genetic Information Processing
path:hsa00020	Citrate cycle (TCA cycle)	28	3924	31	7246	0.00713558	0.00427822	1.66788	50;6390;6389;5091;6391;5106;6392;3421;48;1431;4967;5162;8050;4190;1737;1738;3420;8801;3418;47;3417;5160;4191;8803;1743;8802;2271;3419	ACO2;SDHB;SDHA;PC;SDHC;PCK2;SDHD;IDH3G;ACO1;CS;OGDH;PDHB;PDHX;MDH1;DLAT;DLD;IDH3B;SUCLG2;IDH2;ACLY;IDH1;PDHA1;MDH2;SUCLA2;DLST;SUCLG1;FH;IDH3A	1.64981e-05	9.29101e-05	Metabolism
path:hsa04070	Phosphatidylinositol signaling system	74	3924	99	7246	0.0188583	0.0136627	1.38028	79837;801;23262;5728;80271;9107;64419;4534;8897;91860;5290;5305;22876;5295;55361;3707;5297;8526;5336;5287;22908;8527;3706;8394;8776;5291;23236;5335;3612;805;51763;5330;5293;5331;3708;56623;55300;5298;64768;3635;8898;54928;3631;8821;1609;3705;5286;808;160851;9110;8871;3710;9677;3633;10423;3636;51447;3632;9807;5289;200576;8867;8525;4952;1608;1606;23396;8396;3709;3628;8760;3613;8503;5579	PIP4K2C;CALM1;PPIP5K2;PTEN;ITPKC;MTMR6;MTMR14;MTM1;MTMR3;CALML4;PIK3CA;PIP4K2A;INPP5F;PIK3R1;PI4K2A;ITPKB;PI4KA;DGKE;PLCG2;PIK3C2B;SACM1L;DGKD;ITPKA;PIP5K1A;MTMR1;PIK3CB;PLCB1;PLCG1;IMPA1;CALM2;INPP5K;PLCB2;PIK3CD;PLCB3;ITPR1;INPP5E;PI4K2B;PI4KB;IPPK;INPP5D;MTMR2;IMPAD1;INPP4A;INPP4B;DGKQ;ITPK1;PIK3C2A;CALM3;DGKH;MTMR4;SYNJ2;ITPR3;PPIP5K1;INPP5B;CDIPT;INPPL1;IP6K2;INPP5A;IP6K1;PIK3C3;PIKFYVE;SYNJ…	1.73251e-05	9.53944e-05	Environmental Information Processing
path:hsa04068	FoxO signaling pathway	95	3924	132	7246	0.02421	0.0182169	1.32898	5562;664;5106;5290;5599;7874;1263;5170;5601;1017;6502;2033;208;100132074;1030;23678;1026;3276;6655;5571;4616;1647;11345;5600;6300;4193;1147;3643;6789;673;2885;116986;6446;604;901;8698;894;4087;4088;369;51701;3845;1454;5603;5934;5595;8503;5605;5604;3551;5565;5295;4303;23411;4089;5894;7048;472;891;5293;9140;51422;6794;3265;10018;6648;5594;7046;5347;5728;80854;5564;7040;2309;9133;5291;3480;10000;138…	PRKAA1;BNIP3;PCK2;PIK3CA;MAPK8;USP7;PLK3;PDPK1;MAPK9;CDK2;SKP2;EP300;AKT2;FOXO6;CDKN2B;SGK3;CDKN1A;PRMT1;SOS2;PRKAG1;GADD45B;GADD45A;GABARAPL2;MAPK11;MAPK12;MDM2;CHUK;INSR;STK4;BRAF;GRB2;AGAP2;SGK1;BCL6;CCNG2;S1PR4;CCND2;SMAD2;SMAD3;ARAF;NLK;KRAS;CSNK1E;MAPK13;RBL2;MAPK3;PIK3R3;MAP2K2;MAP2K1;IKBKB;PRKAB2;PIK3R1;FOXO4;SIRT1;SMAD4;RAF1;TGFBR2;ATM;CCNB1;PIK3CD;ATG12;PRKAG2;STK11;HRAS;BCL2L11;SOD2;MA…	1.75335e-05	9.53944e-05	Environmental Information Processing
path:hsa00280	Valine, leucine and isoleucine degradation	40	3924	48	7246	0.0101937	0.00662434	1.53882	10449;5096;35;3028;3712;84693;587;223;11112;64087;3030;549;56922;259307;65985;4329;1892;3033;34;30;1738;593;586;18;39;3032;219;5019;36;4594;594;197322;1962;3155;27034;38;1629;3157;26275;5095	ACAA2;PCCB;ACADS;HSD17B10;IVD;MCEE;BCAT2;ALDH9A1;HIBADH;MCCC2;HADHA;AUH;MCCC1;IL4I1;AACS;ALDH6A1;ECHS1;HADH;ACADM;ACAA1;DLD;BCKDHA;BCAT1;ABAT;ACAT2;HADHB;ALDH1B1;OXCT1;ACADSB;MUT;BCKDHB;ACSF3;EHHADH;HMGCL;ACAD8;ACAT1;DBT;HMGCS1;HIBCH;PCCA	1.98429e-05	0.000106159	Metabolism
path:hsa05211	Renal cell carcinoma	54	3924	69	7246	0.0137615	0.0095225	1.44515	7039;7030;1399;5605;5604;5290;7040;112398;5295;5781;673;8453;998;9978;6513;2885;5894;5546;5291;2033;10000;1387;208;5293;3725;5879;1026;6654;2889;5908;3091;6655;5058;10298;572;5062;3265;201163;369;3845;2034;5594;54583;207;5906;1398;4893;405;7428;2113;2271;7422;5595;8503	TGFA;TFE3;CRKL;MAP2K2;MAP2K1;PIK3CA;TGFB1;EGLN2;PIK3R1;PTPN11;BRAF;CUL2;CDC42;RBX1;SLC2A1;GRB2;RAF1;PRCC;PIK3CB;EP300;AKT3;CREBBP;AKT2;PIK3CD;JUN;RAC1;CDKN1A;SOS1;RAPGEF1;RAP1B;HIF1A;SOS2;PAK1;PAK4;BAD;PAK2;HRAS;FLCN;ARAF;KRAS;EPAS1;MAPK1;EGLN1;AKT1;RAP1A;CRK;NRAS;ARNT;VHL;ETS1;FH;VEGFA;MAPK3;PIK3R3	2.61263e-05	0.000135923	Human Diseases
path:hsa05221	Acute myeloid leukemia	52	3924	66	7246	0.0132518	0.00910847	1.45489	4609;6198;5970;5605;5292;5604;5290;3551;5295;4353;673;597;2475;2885;5894;8517;5467;5291;10000;208;11040;5293;6199;6654;5914;5371;4790;6655;1053;8864;2322;572;3265;2209;369;3684;3845;861;5594;8900;207;6777;1050;1848;6688;4893;6774;1978;6776;5595;8503;1147	MYC;RPS6KB1;RELA;MAP2K2;PIM1;MAP2K1;PIK3CA;IKBKB;PIK3R1;MPO;BRAF;BCL2A1;MTOR;GRB2;RAF1;IKBKG;PPARD;PIK3CB;AKT3;AKT2;PIM2;PIK3CD;RPS6KB2;SOS1;RARA;PML;NFKB1;SOS2;CEBPE;PER2;FLT3;BAD;HRAS;FCGR1A;ARAF;ITGAM;KRAS;RUNX1;MAPK1;CCNA1;AKT1;STAT5B;CEBPA;DUSP6;SPI1;NRAS;STAT3;EIF4EBP1;STAT5A;MAPK3;PIK3R3;CHUK	2.6253e-05	0.000135923	Human Diseases
path:hsa05206	MicroRNAs in cancer	105	3924	150	7246	0.0267584	0.0207011	1.29261	9252;5328;900;5290;54541;4851;994;9134;2033;1026;4363;3065;4790;6655;10298;1029;7168;9493;1789;387;11186;672;4193;2475;5579;4170;57521;23405;7430;898;85414;2885;27250;5335;8651;8434;599;1871;27086;995;894;1786;3845;1021;6093;6541;960;25;4082;836;324;578;5605;1944;5604;3551;6659;23411;10253;1788;5894;472;7431;648;4194;5581;7329;113130;5598;3265;10018;5594;1398;5962;4853;3678;5728;3190;1399;4609;52…	RPS6KA5;PLAU;CCNG1;PIK3CA;DDIT4;NOTCH1;CDC25B;CCNE2;EP300;CDKN1A;ABCC1;HDAC1;NFKB1;SOS2;PAK4;CDKN2A;TPM1;KIF23;DNMT3B;RHOA;RASSF1;BRCA1;MDM2;MTOR;PRKCB;MCL1;RPTOR;DICER1;EZR;CCNE1;SLC45A3;GRB2;PDCD4;PLCG1;SOCS1;RECK;BCL2L2;E2F3;FOXP1;CDC25C;CCND2;DNMT1;KRAS;CDK6;ROCK1;SLC7A1;CD44;ABL1;MARCKS;CASP3;APC;BAK1;MAP2K2;EFNA3;MAP2K1;IKBKB;SOX4;SIRT1;SPRY2;DNMT3A;RAF1;ATM;VIM;BMI1;MDM4;PRKCE;UBE2I;CDCA5;…	4.51141e-05	0.000229867	Human Diseases
path:hsa01522	Endocrine resistance	71	3924	96	7246	0.0180938	0.0132487	1.3657	115;5595;9611;10683;6198;113;5605;5604;5599;5290;53358;1031;107;5295;1870;673;4851;5601;1869;2885;5894;109;5291;5469;28514;3480;10000;208;1871;3714;5293;3725;1432;6199;2778;1026;5925;6654;2353;6655;7157;572;196883;1029;3265;369;5567;3845;6667;8503;1839;638;5594;207;4313;5603;8202;596;581;5600;5566;182;1027;4893;6464;4853;6300;10498;4193;1019;2475	ADCY9;MAPK3;NCOR1;DLL3;RPS6KB1;ADCY7;MAP2K2;MAP2K1;MAPK8;PIK3CA;SHC3;CDKN2C;ADCY1;PIK3R1;E2F2;BRAF;NOTCH1;MAPK9;E2F1;GRB2;RAF1;ADCY3;PIK3CB;MED1;DLL1;IGF1R;AKT3;AKT2;E2F3;JAG2;PIK3CD;JUN;MAPK14;RPS6KB2;GNAS;CDKN1A;RB1;SOS1;FOS;SOS2;TP53;BAD;ADCY4;CDKN2A;HRAS;ARAF;PRKACB;KRAS;SP1;PIK3R3;HBEGF;BIK;MAPK1;AKT1;MMP2;MAPK13;NCOA3;BCL2;BAX;MAPK11;PRKACA;JAG1;CDKN1B;NRAS;SHC1;NOTCH2;MAPK12;CARM1;MDM2;CDK…	4.69148e-05	0.000235307	Human Diseases
path:hsa00510	N-Glycan biosynthesis	40	3924	49	7246	0.0101937	0.00676235	1.50742	8813;85365;23193;6184;144245;29929;440138;8818;79796;11320;29880;6185;4247;84920;4124;22845;79053;2530;10905;201595;79868;1603;54344;2683;6480;11282;4245;8703;11253;10195;56052;1798;1650;4122;3703;79087;7841;8704;4249;57171	DPM1;ALG2;GANAB;RPN1;ALG10B;ALG6;ALG11;DPM2;ALG9;MGAT4A;ALG5;RPN2;MGAT2;ALG10;MAN2A1;DOLK;ALG8;FUT8;MAN1A2;STT3B;ALG13;DAD1;DPM3;B4GALT1;ST6GAL1;MGAT4B;MGAT1;B4GALT3;MAN1B1;ALG3;ALG1;DPAGT1;DDOST;MAN2A2;STT3A;ALG12;MOGS;B4GALT2;MGAT5;DOLPP1	5.15248e-05	0.000254453	Metabolism
path:hsa00640	Propanoate metabolism	28	3924	32	7246	0.00713558	0.00441623	1.61576	5096;55902;23417;84693;32;3030;4329;31;1892;34;1738;593;18;39;8801;3945;55862;84532;4594;8803;594;1962;8802;38;1629;3939;26275;5095	PCCB;ACSS2;MLYCD;MCEE;ACACB;HADHA;ALDH6A1;ACACA;ECHS1;ACADM;DLD;BCKDHA;ABAT;ACAT2;SUCLG2;LDHB;ECHDC1;ACSS1;MUT;SUCLA2;BCKDHB;EHHADH;SUCLG1;ACAT1;DBT;LDHA;HIBCH;PCCA	6.34598e-05	0.000308646	Metabolism
path:hsa03460	Fanconi anemia pathway	43	3924	54	7246	0.0109582	0.00745239	1.47043	9894;4292;2178;11201;146956;116028;2177;5429;5395;641;675;6117;2189;197342;2067;57599;55215;5889;545;80198;2175;5980;2188;8940;22909;6118;79728;80010;55120;84464;6119;2187;83990;51455;57697;29089;7398;5888;7156;84126;672;51426;2176	TELO2;MLH1;FANCE;POLI;EME1;RMI2;FANCD2;POLH;PMS2;BLM;BRCA2;RPA1;FANCG;EME2;ERCC1;WDR48;FANCI;RAD51C;ATR;MUS81;FANCA;REV3L;FANCF;TOP3B;FAN1;RPA2;PALB2;RMI1;FANCL;SLX4;RPA3;FANCB;BRIP1;REV1;FANCM;UBE2T;USP1;RAD51;TOP3A;ATRIP;BRCA1;POLK;FANCC	8.37909e-05	0.000401446	Genetic Information Processing
path:hsa05012	Parkinson disease	91	3924	129	7246	0.0231906	0.0178029	1.30263	1340;10975;7416;317;293;6392;9377;2771;4718;7314;4729;9246;4717;4726;1349;4704;4720;7326;4711;7388;4724;4709;55967;4695;11315;4698;1537;4696;5566;1327;292;6390;4723;7385;6389;4719;4716;4697;27429;126328;6571;7386;54539;1345;54205;4715;4701;4722;4712;7327;27089;7384;1337;4702;836;341947;6391;4728;29796;51465;4710;4707;1347;374291;1350;1329;7317;4694;2773;4705;7381;842;7332;7417;4708;4731;118424;47…	COX6B1;UQCR11;VDAC1;APAF1;SLC25A6;SDHD;COX5A;GNAI2;NDUFC2;UBB;NDUFV2;UBE2L6;NDUFC1;NDUFS6;COX7B;NDUFA9;NDUFS2;UBE2G1;NDUFB5;UQCRH;NDUFS4;NDUFB3;NDUFA12;NDUFA2;PARK7;NDUFA5;CYC1;NDUFA3;PRKACA;COX4I1;SLC25A5;SDHB;NDUFV1;UQCRC2;SDHA;NDUFS1;NDUFB10;NDUFA4;HTRA2;NDUFA11;SLC18A2;UQCRFS1;NDUFB11;COX6C;CYCS;NDUFB9;NDUFA7;NDUFS3;NDUFB6;UBE2G2;UQCRQ;UQCRC1;COX6A1;NDUFA8;CASP3;COX8C;SDHC;NDUFS8;UQCR10;UBE2J…	9.10606e-05	0.000429859	Human Diseases
path:hsa04668	TNF signaling pathway	79	3924	110	7246	0.0201325	0.0151808	1.32618	9252;3659;5290;5599;7124;4792;5601;6352;1388;208;10454;4790;1051;355;1385;10488;7128;5600;11035;9020;6300;1147;7186;3553;84699;5970;10059;8837;3725;8809;7188;192111;8737;7133;7132;468;148327;5606;5603;2920;5595;8503;602;836;6885;5604;3551;23118;5295;3726;7187;5293;841;3383;843;5594;8772;64764;182;329;197259;9530;6416;8517;5291;83737;10000;1326;1432;257397;4217;2353;6347;8986;1386;5609;840;8717;207	RPS6KA5;IRF1;PIK3CA;MAPK8;TNF;NFKBIA;MAPK9;CCL5;ATF6B;AKT2;TAB1;NFKB1;CEBPB;FAS;CREB1;CREB3;TNFAIP3;MAPK11;RIPK3;MAP3K14;MAPK12;CHUK;TRAF2;IL1B;CREB3L3;RELA;DNM1L;CFLAR;JUN;IL18R1;TRAF5;PGAM5;RIPK1;TNFRSF1B;TNFRSF1A;ATF4;CREB3L4;MAP2K3;MAPK13;CXCL2;MAPK3;PIK3R3;BCL3;CASP3;MAP3K7;MAP2K1;IKBKB;TAB2;PIK3R1;JUNB;TRAF3;PIK3CD;CASP8;ICAM1;CASP10;MAPK1;FADD;CREB3L2;JAG1;BIRC2;MLKL;BAG4;MAP2K4;IKBKG;PIK3…	9.96468e-05	0.000463574	Environmental Information Processing
path:hsa03440	Homologous recombination	34	3924	41	7246	0.00866463	0.00565829	1.53131	11073;79184;146956;7516;5892;7517;8438;641;675;6117;472;6742;10111;5424;57804;5889;10714;80198;5932;580;5425;8940;6118;79728;29086;51720;6119;7156;83990;5893;5888;4683;25788;672	TOPBP1;BRCC3;EME1;XRCC2;RAD51D;XRCC3;RAD54L;BLM;BRCA2;RPA1;ATM;SSBP1;RAD50;POLD1;POLD4;RAD51C;POLD3;MUS81;RBBP8;BARD1;POLD2;TOP3B;RPA2;PALB2;BABAM1;UIMC1;RPA3;TOP3A;BRIP1;RAD52;RAD51;NBN;RAD54B;BRCA1	0.000104415	0.000478819	Genetic Information Processing
path:hsa01524	Platinum drug resistance	54	3924	71	7246	0.0137615	0.00979851	1.40445	842;4292;5595;1317;7153;836;4258;578;317;672;7155;4257;5290;329;27113;5366;5295;5170;5429;4437;5291;472;10000;208;5293;841;4217;2067;1026;332;4436;538;54205;7507;9446;7157;572;5980;1029;331;355;2956;2941;598;637;540;5594;207;8772;4259;596;581;4193;8503	CASP9;MLH1;MAPK3;SLC31A1;TOP2A;CASP3;MGST2;BAK1;APAF1;BRCA1;TOP2B;MGST1;PIK3CA;BIRC2;BBC3;PMAIP1;PIK3R1;PDPK1;POLH;MSH3;PIK3CB;ATM;AKT3;AKT2;PIK3CD;CASP8;MAP3K5;ERCC1;CDKN1A;BIRC5;MSH2;ATP7A;CYCS;XPA;GSTO1;TP53;BAD;REV3L;CDKN2A;XIAP;FAS;MSH6;GSTA4;BCL2L1;BID;ATP7B;MAPK1;AKT1;FADD;MGST3;BCL2;BAX;MDM2;PIK3R3	0.000107594	0.000486445	Human Diseases
path:hsa04380	Osteoclast differentiation	88	3924	125	7246	0.0224261	0.0172509	1.3	5290;5599;10288;7124;4792;5601;3937;208;3459;5879;10454;4790;3716;7006;1540;1385;126014;5600;9020;1535;6300;140885;1147;7186;3553;5970;353514;2885;8651;5530;3725;2212;8061;2354;7132;7297;4688;5603;4689;5595;8503;6885;5604;3551;23118;6772;5295;3726;7048;4772;3455;5293;5534;9846;5468;5533;3460;5594;10326;3727;7046;4791;10859;695;11027;5971;2355;6773;7040;5336;8878;6850;8517;5291;10000;1432;7189;345…	PIK3CA;MAPK8;LILRB2;TNF;NFKBIA;MAPK9;LCP2;AKT2;IFNGR1;RAC1;TAB1;NFKB1;JAK1;TEC;CYLD;CREB1;OSCAR;MAPK11;MAP3K14;CYBA;MAPK12;SIRPA;CHUK;TRAF2;IL1B;RELA;LILRA5;GRB2;SOCS1;PPP3CA;JUN;FCGR2A;FOSL1;FOSB;TNFRSF1A;TYK2;NCF2;MAPK13;NCF4;MAPK3;PIK3R3;MAP3K7;MAP2K1;IKBKB;TAB2;STAT1;PIK3R1;JUNB;TGFBR2;NFATC1;IFNAR2;PIK3CD;PPP3R1;GAB2;PPARG;PPP3CC;IFNGR2;MAPK1;SIRPB1;JUND;TGFBR1;NFKB2;LILRB1;BTK;LILRA2;RELB;F…	0.000133046	0.000593165	Organismal Systems
path:hsa03430	Mismatch repair	21	3924	23	7246	0.00535168	0.00317417	1.68601	4292;5395;4437;6117;5982;5983;6742;5424;57804;4436;10714;5111;5984;2956;5425;6118;6119;5981;5985;9156;3978	MLH1;PMS2;MSH3;RPA1;RFC2;RFC3;SSBP1;POLD1;POLD4;MSH2;POLD3;PCNA;RFC4;MSH6;POLD2;RPA2;RPA3;RFC1;RFC5;EXO1;LIG1	0.000147895	0.000650334	Genetic Information Processing
path:hsa04216	Ferroptosis	33	3924	40	7246	0.00840979	0.00552029	1.52343	2180;7417;2495;2729;9474;2181;10162;2182;2879;2512;2730;5093;5621;23657;81631;1536;55240;7037;3162;51703;7157;8031;2937;6520;30061;4891;10533;7419;64116;5094;112483;23516;6303	ACSL1;VDAC2;FTH1;GCLC;ATG5;ACSL3;LPCAT3;ACSL4;GPX4;FTL;GCLM;PCBP1;PRNP;SLC7A11;MAP1LC3B;CYBB;STEAP3;TFRC;HMOX1;ACSL5;TP53;NCOA4;GSS;SLC3A2;SLC40A1;SLC11A2;ATG7;VDAC3;SLC39A8;PCBP2;SAT2;SLC39A14;SAT1	0.000161659	0.000701251	Cellular Processes
path:hsa04114	Oocyte meiosis	87	3924	124	7246	0.0221713	0.0171129	1.29559	818;6195;5516;6500;1017;9134;9748;3708;699;26271;5500;10393;996;3710;23291;5527;10459;5526;8243;5566;7529;51434;6300;27127;115;801;9700;9126;51529;7533;983;898;441272;109;286151;5530;5529;5515;995;51433;196883;808;8454;7532;5595;80315;991;5519;817;7531;6196;5604;107;9978;6790;8881;891;5534;5533;6197;8697;246184;5594;9088;4085;5347;64682;5499;91860;5525;113;9133;3480;805;29945;5532;25847;29882;550…	CAMK2G;RPS6KA1;PPP2CB;SKP1;CDK2;CCNE2;SLK;ITPR1;BUB1;FBXO5;PPP1CB;ANAPC10;CDC27;ITPR3;FBXW11;PPP2R5C;MAD2L2;PPP2R5B;SMC1A;PRKACA;YWHAB;ANAPC7;MAPK12;SMC1B;ADCY9;CALM1;ESPL1;SMC3;ANAPC11;YWHAH;CDK1;CCNE1;SPDYE3;ADCY3;FBXO43;PPP3CA;PPP2R5E;PPP2CA;CDC25C;ANAPC5;ADCY4;CALM3;CUL1;YWHAG;MAPK3;CPEB4;CDC20;PPP2R1B;CAMK2D;YWHAE;RPS6KA2;MAP2K1;ADCY1;RBX1;AURKA;CDC16;CCNB1;PPP3R1;PPP3CC;RPS6KA3;CDC23;CDC26;…	0.000175552	0.000745584	Cellular Processes
path:hsa04066	HIF-1 signaling pathway	72	3924	100	7246	0.0183486	0.0138007	1.32954	3643;6194;2026;1977;817;6198;818;5970;5605;5604;5290;112398;5295;8453;9978;6513;2475;5336;3098;5162;4055;7076;5291;5335;2033;2027;1387;208;2597;5211;3099;5293;3459;10000;6199;7099;1026;1536;4790;3091;9470;7037;226;5209;3162;3570;5163;3460;2872;5160;3480;5594;54583;5230;5054;207;4878;51378;8569;596;3101;1027;405;6774;7428;3939;1978;7422;5595;2023;8503;5579	INSR;RPS6;ENO2;EIF4E;CAMK2D;RPS6KB1;CAMK2G;RELA;MAP2K2;MAP2K1;PIK3CA;EGLN2;PIK3R1;CUL2;RBX1;SLC2A1;MTOR;PLCG2;HK1;PDHB;LTBR;TIMP1;PIK3CB;PLCG1;EP300;ENO3;CREBBP;AKT2;GAPDH;PFKL;HK2;PIK3CD;IFNGR1;AKT3;RPS6KB2;TLR4;CDKN1A;CYBB;NFKB1;HIF1A;EIF4E2;TFRC;ALDOA;PFKFB3;HMOX1;IL6R;PDK1;IFNGR2;MKNK2;PDHA1;IGF1R;MAPK1;EGLN1;PGK1;SERPINE1;AKT1;NPPA;ANGPT4;MKNK1;BCL2;HK3;CDKN1B;ARNT;STAT3;VHL;LDHA;EIF4EBP1;VE…	0.000176524	0.000745584	Environmental Information Processing
path:hsa04146	Peroxisome	61	3924	83	7246	0.0155454	0.0114546	1.35713	5824;23417;2180;5191;1891;51;8799;23600;10005;25824;6647;55711;9409;5194;6342;2181;5192;8540;390916;2182;215;5827;5190;3295;30;84769;10455;1384;5828;84188;10901;8504;10478;8309;51703;5195;3418;3417;11264;5826;8443;283927;5193;8310;6648;373156;4598;11001;5825;10654;1962;5052;5830;3155;26063;5264;55670;847;4358;26061;5189	PEX19;MLYCD;ACSL1;PEX7;ECH1;ACOX1;PEX11B;AMACR;ACOT8;PRDX5;SOD1;FAR2;PEX16;PEX13;SCP2;ACSL3;PEX10;AGPS;NUDT19;ACSL4;ABCD1;PXMP2;PEX6;HSD17B4;ACAA1;MPV17L2;ECI2;CRAT;PEX2;FAR1;DHRS4;PEX3;SLC25A17;ACOX2;ACSL5;PEX14;IDH2;IDH1;PXMP4;ABCD4;GNPAT;NUDT7;PEX12;ACOX3;SOD2;GSTK1;MVK;SLC27A2;ABCD3;PMVK;EHHADH;PRDX1;PEX5;HMGCL;DECR2;PHYH;PEX26;CAT;MPV17;HACL1;PEX1	0.000214965	0.000896151	Cellular Processes
path:hsa00900	Terpenoid backbone biosynthesis	20	3924	22	7246	0.00509684	0.00303616	1.67871	3422;23463;2342;9453;57107;23590;9986;3156;10269;51449;2339;39;4597;79947;116150;4598;10654;2224;38;3157	IDI1;ICMT;FNTB;GGPS1;PDSS2;PDSS1;RCE1;HMGCR;ZMPSTE24;PCYOX1;FNTA;ACAT2;MVD;DHDDS;NUS1;MVK;PMVK;FDPS;ACAT1;HMGCS1	0.000251136	0.00103352	Metabolism
path:hsa04330	Notch signaling pathway	38	3924	48	7246	0.009684	0.00662434	1.46188	4242;10683;1857;3516;1488;4851;55851;9612;1855;1487;3955;5664;2033;28514;1856;1387;9541;3714;23220;113878;151636;3065;9794;9253;22938;6868;55534;83464;8650;51107;5986;3066;5663;182;23385;4853;2648;8850	MFNG;DLL3;DVL3;RBPJ;CTBP2;NOTCH1;PSENEN;NCOR2;DVL1;CTBP1;LFNG;PSEN2;EP300;DLL1;DVL2;CREBBP;CIR1;JAG2;DTX4;DTX2;DTX3L;HDAC1;MAML1;NUMBL;SNW1;ADAM17;MAML3;APH1B;NUMB;APH1A;RFNG;HDAC2;PSEN1;JAG1;NCSTN;NOTCH2;KAT2A;KAT2B	0.000273714	0.00111218	Environmental Information Processing
path:hsa04136	Autophagy - other	27	3924	32	7246	0.00688073	0.00441623	1.55806	30849;3476;57521;5516;9474;115201;55054;23192;8678;23130;9140;9776;84971;11337;5515;10533;83734;55102;64223;64422;55062;5289;11345;26100;79065;84938;2475	PIK3R4;IGBP1;RPTOR;PPP2CB;ATG5;ATG4A;ATG16L1;ATG4B;BECN1;ATG2A;ATG12;ATG13;ATG4D;GABARAP;PPP2CA;ATG7;ATG10;ATG2B;MLST8;ATG3;WIPI1;PIK3C3;GABARAPL2;WIPI2;ATG9A;ATG4C;MTOR	0.00031936	0.00128143	Cellular Processes
path:hsa00563	Glycosylphosphatidylinositol (GPI)-anchor biosynthesis	22	3924	25	7246	0.00560652	0.00345018	1.62499	10026;51604;9487;8818;51227;5283;5279;84720;5281;54965;8733;128869;9488;55650;284098;54872;94005;93183;80235;23556;9091;5277	PIGK;PIGT;PIGL;DPM2;PIGP;PIGH;PIGC;PIGO;PIGF;PIGX;GPAA1;PIGU;PIGB;PIGV;PIGW;PIGG;PIGS;PIGM;PIGZ;PIGN;PIGQ;PIGA	0.000351011	0.00139104	Metabolism
path:hsa05213	Endometrial cancer	44	3924	58	7246	0.011213	0.00800442	1.40086	842;5728;4292;4609;324;1495;578;5605;5604;5290;10297;2002;5295;673;5170;2885;5894;2309;5291;10000;208;5293;1026;6654;6655;4616;1647;7157;572;2932;3265;369;3845;8503;8312;1499;5594;1643;207;581;4893;3611;5595;51426	CASP9;PTEN;MLH1;MYC;APC;CTNNA1;BAK1;MAP2K2;MAP2K1;PIK3CA;APC2;ELK1;PIK3R1;BRAF;PDPK1;GRB2;RAF1;FOXO3;PIK3CB;AKT3;AKT2;PIK3CD;CDKN1A;SOS1;SOS2;GADD45B;GADD45A;TP53;BAD;GSK3B;HRAS;ARAF;KRAS;PIK3R3;AXIN1;CTNNB1;MAPK1;DDB2;AKT1;BAX;NRAS;ILK;MAPK3;POLK	0.00051569	0.00200342	Human Diseases
path:hsa04115	p53 signaling pathway	53	3924	72	7246	0.0135066	0.00993652	1.35929	27244;5728;51512;842;8795;900;836;3732;317;25898;27113;5366;9538;983;6477;898;1017;9134;9133;472;891;901;92344;841;4194;1026;1111;54205;545;6241;894;55240;4616;8493;1647;7157;1029;355;598;637;7249;1643;5054;51246;50484;1021;11200;596;581;896;83667;4193;1019	SESN1;PTEN;GTSE1;CASP9;TNFRSF10B;CCNG1;CASP3;CD82;APAF1;RCHY1;BBC3;PMAIP1;EI24;CDK1;SIAH1;CCNE1;CDK2;CCNE2;CCNB2;ATM;CCNB1;CCNG2;GORAB;CASP8;MDM4;CDKN1A;CHEK1;CYCS;ATR;RRM2;CCND2;STEAP3;GADD45B;PPM1D;GADD45A;TP53;CDKN2A;FAS;BCL2L1;BID;TSC2;DDB2;SERPINE1;SHISA5;RRM2B;CDK6;CHEK2;BCL2;BAX;CCND3;SESN2;MDM2;CDK4	0.000518018	0.00200342	Cellular Processes
path:hsa05214	Glioma	52	3924	71	7246	0.0132518	0.00979851	1.35243	801;5728;7039;5595;817;91860;578;818;5605;5604;5290;53358;5295;1870;673;2475;5336;1869;2885;5894;5291;5335;3480;10000;805;208;1871;5293;1026;5925;6654;6655;4616;1647;7157;808;1029;3265;369;51426;3845;8503;5594;1643;207;1021;581;4893;6464;4193;1019;5579	CALM1;PTEN;TGFA;MAPK3;CAMK2D;CALML4;BAK1;CAMK2G;MAP2K2;MAP2K1;PIK3CA;SHC3;PIK3R1;E2F2;BRAF;MTOR;PLCG2;E2F1;GRB2;RAF1;PIK3CB;PLCG1;IGF1R;AKT3;CALM2;AKT2;E2F3;PIK3CD;CDKN1A;RB1;SOS1;SOS2;GADD45B;GADD45A;TP53;CALM3;CDKN2A;HRAS;ARAF;POLK;KRAS;PIK3R3;MAPK1;DDB2;AKT1;CDK6;BAX;NRAS;SHC1;MDM2;CDK4;PRKCB	0.000714876	0.00273185	Human Diseases
path:hsa05120	Epithelial cell signaling in Helicobacter pylori infection	50	3924	68	7246	0.0127421	0.00938449	1.35778	533;537;245973;836;9114;5970;3551;5599;527;4792;51606;5781;6416;998;50848;5601;5336;6352;528;8517;9296;5335;155066;3725;4067;1432;5879;23545;1445;28964;90423;4790;6868;5058;10392;9550;3579;102;1839;529;8992;10312;5603;51382;5600;523;9020;526;6300;1147	ATP6V0B;ATP6AP1;ATP6V1C2;CASP3;ATP6V0D1;RELA;IKBKB;MAPK8;ATP6V0C;NFKBIA;ATP6V1H;PTPN11;MAP2K4;CDC42;F11R;MAPK9;PLCG2;CCL5;ATP6V1C1;IKBKG;ATP6V1F;PLCG1;ATP6V0E2;JUN;LYN;MAPK14;RAC1;ATP6V0A2;CSK;GIT1;ATP6V1E2;NFKB1;ADAM17;PAK1;NOD1;ATP6V1G1;CXCR2;ADAM10;HBEGF;ATP6V1E1;ATP6V0E1;TCIRG1;MAPK13;ATP6V1D;MAPK11;ATP6V1A;MAP3K14;ATP6V1B2;MAPK12;CHUK	0.000774869	0.00292627	Human Diseases
path:hsa00630	Glyoxylate and dicarboxylate metabolism	25	3924	30	7246	0.00637105	0.00414022	1.53882	50;5096;55902;84693;2752;6472;9380;48;283871;1431;4190;132158;1738;125061;39;81888;4191;84532;4594;6470;275;38;847;2653;5095	ACO2;PCCB;ACSS2;MCEE;GLUL;SHMT2;GRHPR;ACO1;PGP;CS;MDH1;GLYCTK;DLD;AFMID;ACAT2;HYI;MDH2;ACSS1;MUT;SHMT1;AMT;ACAT1;CAT;GCSH;PCCA	0.000788249	0.00294219	Metabolism
path:hsa04914	Progesterone-mediated oocyte maturation	69	3924	99	7246	0.0175841	0.0136627	1.28701	115;64682;51529;113;6195;6196;5604;5599;5290;890;107;2771;5295;673;983;6790;5601;1017;994;5894;441272;109;9133;5291;3480;10000;208;29945;8881;3320;80315;5293;891;1432;699;6197;25847;995;8697;51433;29882;196883;10393;369;996;246184;3845;3326;8503;3835;5594;8900;10459;207;8379;2773;5603;9088;5600;5566;6793;4085;5347;993;51434;6300;5595;5567;51343	ADCY9;ANAPC1;ANAPC11;ADCY7;RPS6KA1;RPS6KA2;MAP2K1;MAPK8;PIK3CA;CCNA2;ADCY1;GNAI2;PIK3R1;BRAF;CDK1;AURKA;MAPK9;CDK2;CDC25B;RAF1;SPDYE3;ADCY3;CCNB2;PIK3CB;IGF1R;AKT3;AKT2;ANAPC4;CDC16;HSP90AA1;CPEB4;PIK3CD;CCNB1;MAPK14;BUB1;RPS6KA3;ANAPC13;CDC25C;CDC23;ANAPC5;ANAPC2;ADCY4;ANAPC10;ARAF;CDC27;CDC26;KRAS;HSP90AB1;PIK3R3;KIF22;MAPK1;CCNA1;MAD2L2;AKT1;MAD1L1;GNAI3;MAPK13;PKMYT1;MAPK11;PRKACA;STK10;MAD2L…	0.00107578	0.00396924	Organismal Systems
path:hsa05152	Tuberculosis	115	3924	175	7246	0.0293068	0.0241513	1.21347	8844;5994;818;317;5599;7124;527;1263;3587;3687;11151;5601;3689;4615;4800;51135;2033;208;3459;1520;4790;64170;3716;1051;572;1385;9902;10892;8625;581;5600;387;6300;3588;801;537;3553;1594;5970;51606;820;3313;972;5530;3112;2212;8411;23545;54205;808;5878;7132;114609;5603;5595;533;817;1509;836;5993;3916;5868;6772;8915;3656;7421;7097;5869;5894;8877;5534;841;3920;5533;718;4802;3108;3460;3684;843;5594;103…	KSR1;RFXAP;CAMK2G;APAF1;MAPK8;TNF;ATP6V0C;PLK3;IL10RA;ITGAX;CORO1A;MAPK9;ITGB2;MYD88;NFYA;IRAK4;EP300;AKT2;IFNGR1;CTSS;NFKB1;CARD9;JAK1;CEBPB;BAD;CREB1;MRC2;MALT1;RFXANK;BAX;MAPK11;RHOA;MAPK12;IL10RB;CALM1;ATP6AP1;IL1B;CYP27B1;RELA;ATP6V1H;CAMP;HSPA9;CD74;PPP3CA;HLA-DOB;FCGR2A;EEA1;ATP6V0A2;CYCS;CALM3;RAB5C;TNFRSF1A;TIRAP;MAPK13;MAPK3;ATP6V0B;CAMK2D;CTSD;CASP3;RFX5;LAMP1;RAB5A;STAT1;BCL10;IRAK2;V…	0.00111068	0.00405147	Human Diseases
path:hsa04660	T cell receptor signaling pathway	70	3924	101	7246	0.0178389	0.0139387	1.27981	7410;5970;5605;5604;6885;5290;3551;7124;4792;5295;5588;5170;998;8915;5601;2885;3937;5894;7409;8517;4794;5291;5335;10000;208;4772;4690;1326;5530;5293;1432;4775;5534;6654;3725;4773;4793;5533;4790;2353;5532;6655;7006;5058;10298;5777;5062;2932;3265;3845;5609;920;8503;1739;5788;5594;868;10892;207;8440;5603;5600;4893;387;9020;6300;5595;10451;1019;1147	VAV2;RELA;MAP2K2;MAP2K1;MAP3K7;PIK3CA;IKBKB;TNF;NFKBIA;PIK3R1;PRKCQ;PDPK1;CDC42;BCL10;MAPK9;GRB2;LCP2;RAF1;VAV1;IKBKG;NFKBIE;PIK3CB;PLCG1;AKT3;AKT2;NFATC1;NCK1;MAP3K8;PPP3CA;PIK3CD;MAPK14;NFATC3;PPP3R1;SOS1;JUN;NFATC2;NFKBIB;PPP3CC;NFKB1;FOS;PPP3CB;SOS2;TEC;PAK1;PAK4;PTPN6;PAK2;GSK3B;HRAS;KRAS;MAP2K7;CD4;PIK3R3;DLG1;PTPRC;MAPK1;CBLB;MALT1;AKT1;NCK2;MAPK13;MAPK11;NRAS;RHOA;MAP3K14;MAPK12;MAPK3;VAV…	0.00126595	0.00456595	Organismal Systems
path:hsa04064	NF-kappa B signaling pathway	65	3924	93	7246	0.0165647	0.0128347	1.29062	5971;3553;5328;7186;283106;5970;1147;6885;329;3551;23118;7124;4792;5588;8915;597;5336;4615;6850;8517;4055;51135;7187;23586;5335;472;8837;4067;7099;7189;257397;1460;7188;10454;4790;7329;8737;4616;148022;1459;23643;331;7132;142;114609;598;3383;51588;10673;7128;23085;4050;8717;10892;8740;115650;596;3654;1457;7706;2920;4791;9020;695;5579	RELB;IL1B;PLAU;TRAF2;CSNK2A3;RELA;CHUK;MAP3K7;BIRC2;IKBKB;TAB2;TNF;NFKBIA;PRKCQ;BCL10;BCL2A1;PLCG2;MYD88;SYK;IKBKG;LTBR;IRAK4;TRAF3;DDX58;PLCG1;ATM;CFLAR;LYN;TLR4;TRAF6;TAB3;CSNK2B;TRAF5;TAB1;NFKB1;UBE2I;RIPK1;GADD45B;TICAM1;CSNK2A2;LY96;XIAP;TNFRSF1A;PARP1;TIRAP;BCL2L1;ICAM1;PIAS4;TNFSF13B;TNFAIP3;ERC1;LTB;TRADD;MALT1;TNFSF14;TNFRSF13C;BCL2;IRAK1;CSNK2A1;TRIM25;CXCL2;NFKB2;MAP3K14;BTK;PRKCB	0.00132551	0.00472764	Environmental Information Processing
path:hsa00230	Purine metabolism	114	3924	174	7246	0.029052	0.0240132	1.20983	5634;5434;5236;9583;661;1633;957;87178;10622;3704;171568;5424;22978;124583;5435;471;11164;56655;158;5432;3615;5427;5151;10623;5440;5142;64425;115;955;84265;51251;4860;29922;5152;5558;5433;5426;548644;5431;109;654364;159;4830;271;6241;10714;196883;5631;6240;5315;23649;53343;132;50484;5441;374659;9061;5153;100;4833;107;84284;5422;5430;51728;8833;5439;5198;5436;115024;25885;30834;84172;57804;2766;55…	PRPS2;POLR2E;PGM1;ENTPD4;POLR3D;DCK;ENTPD5;PNPT1;POLR3G;ITPA;POLR3H;POLD1;NT5C2;CANT1;POLR2F;ATIC;NUDT5;POLE4;ADSL;POLR2C;IMPDH2;POLE2;PDE8A;POLR3C;POLR2K;PDE4B;POLR1E;ADCY9;ENTPD6;POLR3GL;NT5C3A;PNP;NME7;PDE9A;PRIM2;POLR2D;POLE;POLR2J3;POLR2B;ADCY3;NME1-NME2;ADSS;NME1;AMPD2;RRM2;POLD3;ADCY4;PRPS1;RRM1;PKM;POLA2;NUDT9;ADK;RRM2B;POLR2L;HDDC3;PAPSS1;PDE1B;ADA;NME4;ADCY1;NTPCR;POLA1;POLR2A;POLR3K;GM…	0.00137067	0.004835	Metabolism
path:hsa04710	Circadian rhythm	25	3924	31	7246	0.00637105	0.00427822	1.48918	5562;8553;406;5564;6096;5565;9978;6500;1407;1408;79365;8864;51422;5571;8945;5187;8863;1385;23291;8454;1453;1454;9572;9575;26224	PRKAA1;BHLHE40;ARNTL;PRKAB1;RORB;PRKAB2;RBX1;SKP1;CRY1;CRY2;BHLHE41;PER2;PRKAG2;PRKAG1;BTRC;PER1;PER3;CREB1;FBXW11;CUL1;CSNK1D;CSNK1E;NR1D1;CLOCK;FBXL3	0.0019764	0.00689592	Organismal Systems
path:hsa00511	Other glycan degradation	16	3924	18	7246	0.00407747	0.00248413	1.64141	2517;23324;4758;4123;64772;2629;4126;10825;3074;2720;2519;175;284004;4125;57704;3073	FUCA1;MAN2B2;NEU1;MAN2C1;ENGASE;GBA;MANBA;NEU3;HEXB;GLB1;FUCA2;AGA;HEXDC;MAN2B1;GBA2;HEXA	0.00199931	0.00690085	Metabolism
path:hsa04213	Longevity regulating pathway - multiple species	45	3924	62	7246	0.0114679	0.00855644	1.34026	115;5562;3643;3304;3312;6198;113;81570;5290;5564;107;57521;5565;5295;6647;23411;9474;109;2309;5291;3480;10000;208;5293;6199;3065;3303;51422;5571;84335;196883;3265;8660;3845;8503;6648;207;3066;2308;1979;5566;4893;847;5567;2475	ADCY9;PRKAA1;INSR;HSPA1B;HSPA8;RPS6KB1;ADCY7;CLPB;PIK3CA;PRKAB1;ADCY1;RPTOR;PRKAB2;PIK3R1;SOD1;SIRT1;ATG5;ADCY3;FOXO3;PIK3CB;IGF1R;AKT3;AKT2;PIK3CD;RPS6KB2;HDAC1;HSPA1A;PRKAG2;PRKAG1;AKT1S1;ADCY4;HRAS;IRS2;KRAS;PIK3R3;SOD2;AKT1;HDAC2;FOXO1;EIF4EBP2;PRKACA;NRAS;CAT;PRKACB;MTOR	0.00219213	0.00748589	Organismal Systems
path:hsa04370	VEGF signaling pathway	43	3924	59	7246	0.0109582	0.00814242	1.34582	842;5605;5604;5290;7867;5295;5880;9261;998;3315;5336;5894;9047;8877;5291;5335;5881;10000;208;5530;5293;5534;1432;5879;4773;5533;5532;572;3265;56848;3845;5594;207;5321;5603;5600;4893;5829;7422;6300;5595;8503;5579	CASP9;MAP2K2;MAP2K1;PIK3CA;MAPKAPK3;PIK3R1;RAC2;MAPKAPK2;CDC42;HSPB1;PLCG2;RAF1;SH2D2A;SPHK1;PIK3CB;PLCG1;RAC3;AKT3;AKT2;PPP3CA;PIK3CD;PPP3R1;MAPK14;RAC1;NFATC2;PPP3CC;PPP3CB;BAD;HRAS;SPHK2;KRAS;MAPK1;AKT1;PLA2G4A;MAPK13;MAPK11;NRAS;PXN;VEGFA;MAPK12;MAPK3;PIK3R3;PRKCB	0.00239504	0.00809272	Environmental Information Processing
path:hsa04919	Thyroid hormone signaling pathway	78	3924	116	7246	0.0198777	0.0160088	1.24167	5290;71;5170;6513;4851;2033;208;476;10025;90390;9882;3065;6009;572;2932;1499;8202;5566;6257;4193;8850;5579;2475;9611;3685;29079;23389;5469;5335;9969;3845;7249;8648;488;117247;5595;8503;5605;6548;5604;6772;5295;5894;5293;5331;3091;8841;25942;3265;5214;9282;5594;10499;483;4853;6256;481;842;9442;4609;9968;5336;5291;23236;10000;1387;5330;9862;7157;9440;7067;207;3066;2308;4893;2648;5567;1827	PIK3CA;ACTG1;PDPK1;SLC2A1;NOTCH1;EP300;AKT2;ATP1A1;MED16;MED30;TBC1D4;HDAC1;RHEB;BAD;GSK3B;CTNNB1;NCOA3;PRKACA;RXRB;MDM2;KAT2B;PRKCB;MTOR;NCOR1;ITGAV;MED4;MED13L;MED1;PLCG1;MED13;KRAS;TSC2;NCOA1;ATP2A2;SLC16A10;MAPK3;PIK3R3;MAP2K2;SLC9A1;MAP2K1;STAT1;PIK3R1;RAF1;PIK3CD;PLCB3;HIF1A;HDAC3;SIN3A;HRAS;PFKP;MED14;MAPK1;NCOA2;ATP1B3;NOTCH2;RXRA;ATP1B1;CASP9;MED27;MYC;MED12;PLCG2;PIK3CB;PLCB1;AKT3;CREBB…	0.0026481	0.00885459	Organismal Systems
path:hsa04012	ErbB signaling pathway	59	3924	85	7246	0.0150357	0.0117306	1.28175	7039;817;1399;4609;6198;818;5605;5604;5599;5290;53358;2002;5295;673;6416;2475;5601;5336;2885;5894;5291;5335;867;10000;208;4690;5293;3725;6199;1026;6654;6655;5058;10298;572;27;5062;2932;3265;369;3845;5609;1839;5594;868;8440;207;6777;1398;4893;1027;25;6464;145957;1978;6776;5595;8503;5579	TGFA;CAMK2D;CRKL;MYC;RPS6KB1;CAMK2G;MAP2K2;MAP2K1;MAPK8;PIK3CA;SHC3;ELK1;PIK3R1;BRAF;MAP2K4;MTOR;MAPK9;PLCG2;GRB2;RAF1;PIK3CB;PLCG1;CBL;AKT3;AKT2;NCK1;PIK3CD;JUN;RPS6KB2;CDKN1A;SOS1;SOS2;PAK1;PAK4;BAD;ABL2;PAK2;GSK3B;HRAS;ARAF;KRAS;MAP2K7;HBEGF;MAPK1;CBLB;NCK2;AKT1;STAT5B;CRK;NRAS;CDKN1B;ABL1;SHC1;NRG4;EIF4EBP1;STAT5A;MAPK3;PIK3R3;PRKCB	0.00281718	0.00932282	Environmental Information Processing
path:hsa05110	Vibrio cholerae infection	37	3924	50	7246	0.00942915	0.00690036	1.36647	115;533;537;245973;9114;10945;527;51606;71;6558;10952;5336;528;109;23480;9296;5335;155066;2778;9601;23545;29927;90423;11014;55176;9550;3784;529;8992;10312;51382;5566;9414;523;11015;526;5567	ADCY9;ATP6V0B;ATP6AP1;ATP6V1C2;ATP6V0D1;KDELR1;ATP6V0C;ATP6V1H;ACTG1;SLC12A2;SEC61B;PLCG2;ATP6V1C1;ADCY3;SEC61G;ATP6V1F;PLCG1;ATP6V0E2;GNAS;PDIA4;ATP6V0A2;SEC61A1;ATP6V1E2;KDELR2;SEC61A2;ATP6V1G1;KCNQ1;ATP6V1E1;ATP6V0E1;TCIRG1;ATP6V1D;PRKACA;TJP2;ATP6V1A;KDELR3;ATP6V1B2;PRKACB	0.00307548	0.0100738	Human Diseases
path:hsa04962	Vasopressin-regulated water reabsorption	33	3924	44	7246	0.00840979	0.00607232	1.38494	115;6844;84699;5868;10540;397;5869;109;1781;8766;6810;10671;51164;2778;9230;1385;5878;1778;1639;10488;51143;51626;148327;554;1783;84516;8655;64764;5566;140735;396;4905;5567	ADCY9;VAMP2;CREB3L3;RAB5A;DCTN2;ARHGDIB;RAB5B;ADCY3;DYNC1I2;RAB11A;STX4;DCTN6;DCTN4;GNAS;RAB11B;CREB1;RAB5C;DYNC1H1;DCTN1;CREB3;DYNC1LI1;DYNC2LI1;CREB3L4;AVPR2;DYNC1LI2;DCTN5;DYNLL1;CREB3L2;PRKACA;DYNLL2;ARHGDIA;NSF;PRKACB	0.003566	0.0115304	Organismal Systems
path:hsa05134	Legionellosis	40	3924	55	7246	0.0101937	0.00759039	1.34297	842;3304;3312;3553;836;664;5970;317;834;1378;7124;4792;3606;7097;29108;3689;1195;4615;3297;841;7099;718;54205;3303;4790;1915;9554;51128;81876;23786;3684;5861;7415;840;10767;56681;3329;2920;4791;58484	CASP9;HSPA1B;HSPA8;IL1B;CASP3;BNIP3;RELA;APAF1;CASP1;CR1;TNF;NFKBIA;IL18;TLR2;PYCARD;ITGB2;CLK1;MYD88;HSF1;CASP8;TLR4;C3;CYCS;HSPA1A;NFKB1;EEF1A1;SEC22B;SAR1B;RAB1B;BCL2L13;ITGAM;RAB1A;VCP;CASP7;HBS1L;SAR1A;HSPD1;CXCL2;NFKB2;NLRC4	0.00359203	0.0115304	Human Diseases
path:hsa04917	Prolactin signaling pathway	49	3924	70	7246	0.0124873	0.0096605	1.29261	3659;5617;3717;5970;5605;5604;5599;5290;53358;6772;5295;5601;2885;5894;2309;5291;3972;8651;208;10000;5293;1432;6654;1154;2353;6300;4790;6655;894;8835;30837;2592;2932;3265;9655;122809;3845;5594;207;6777;5603;5600;4893;6774;6464;6776;9306;5595;8503	IRF1;PRL;JAK2;RELA;MAP2K2;MAP2K1;MAPK8;PIK3CA;SHC3;STAT1;PIK3R1;MAPK9;GRB2;RAF1;FOXO3;PIK3CB;LHB;SOCS1;AKT2;AKT3;PIK3CD;MAPK14;SOS1;CISH;FOS;MAPK12;NFKB1;SOS2;CCND2;SOCS2;SOCS7;GALT;GSK3B;HRAS;SOCS5;SOCS4;KRAS;MAPK1;AKT1;STAT5B;MAPK13;MAPK11;NRAS;STAT3;SHC1;STAT5A;SOCS6;MAPK3;PIK3R3	0.00480332	0.0151163	Organismal Systems
path:hsa05140	Leishmaniasis	49	3924	70	7246	0.0124873	0.0096605	1.29261	3553;3717;5970;6885;1378;7040;7124;2002;4792;6772;23118;3676;7097;3689;4615;51135;3725;3459;3112;1432;7099;7189;2212;718;1536;4793;3688;4790;2353;10454;3108;3716;5777;3460;2209;3684;5594;4688;5603;653361;4689;3654;5600;3123;65108;1535;6300;5595;5579	IL1B;JAK2;RELA;MAP3K7;CR1;TGFB1;TNF;ELK1;NFKBIA;STAT1;TAB2;ITGA4;TLR2;ITGB2;MYD88;IRAK4;JUN;IFNGR1;HLA-DOB;MAPK14;TLR4;TRAF6;FCGR2A;C3;CYBB;NFKBIB;ITGB1;NFKB1;FOS;TAB1;HLA-DMA;JAK1;PTPN6;IFNGR2;FCGR1A;ITGAM;MAPK1;NCF2;MAPK13;NCF1;NCF4;IRAK1;MAPK11;HLA-DRB1;MARCKSL1;CYBA;MAPK12;MAPK3;PRKCB	0.00480332	0.0151163	Human Diseases
path:hsa04664	Fc epsilon RI signaling pathway	47	3924	67	7246	0.0119776	0.00924648	1.29537	5595;7410;5605;5604;5599;5290;7124;5295;5880;6416;5170;241;5601;5336;2207;2885;3937;5894;7409;6850;5291;5335;5881;10000;208;5293;9846;4067;1432;5879;6654;3635;6655;3265;3845;5609;5594;5606;207;5321;5603;5600;4893;6300;695;10451;8503	MAPK3;VAV2;MAP2K2;MAP2K1;MAPK8;PIK3CA;TNF;PIK3R1;RAC2;MAP2K4;PDPK1;ALOX5AP;MAPK9;PLCG2;FCER1G;GRB2;LCP2;RAF1;VAV1;SYK;PIK3CB;PLCG1;RAC3;AKT3;AKT2;PIK3CD;GAB2;LYN;MAPK14;RAC1;SOS1;INPP5D;SOS2;HRAS;KRAS;MAP2K7;MAPK1;MAP2K3;AKT1;PLA2G4A;MAPK13;MAPK11;NRAS;MAPK12;BTK;VAV3;PIK3R3	0.00534093	0.016645	Organismal Systems
path:hsa05164	Influenza A	108	3924	169	7246	0.0275229	0.0233232	1.18007	7416;5290;5599;293;7124;4792;71;5601;6352;7919;4615;51135;2033;208;3459;3836;4790;5371;10898;3716;148022;2932;10625;355;10482;4938;8106;79671;29107;5600;7706;6300;5579;3553;5045;5970;29108;23586;9451;3725;3112;54205;4928;5611;7132;56000;5606;7297;5603;11100;5595;8503;103;7514;5605;834;5604;64135;3551;6772;5295;3661;8797;5894;29110;8480;9641;3455;5293;4793;27102;3108;6041;3460;3267;3383;5594;4940;…	VDAC1;PIK3CA;MAPK8;SLC25A6;TNF;NFKBIA;ACTG1;MAPK9;CCL5;DDX39B;MYD88;IRAK4;EP300;AKT2;IFNGR1;KPNA1;NFKB1;PML;CPSF4;JAK1;TICAM1;GSK3B;IVNS1ABP;FAS;NXF1;OAS1;PABPN1;NLRX1;NXT1;MAPK11;TRIM25;MAPK12;PRKCB;IL1B;FURIN;RELA;PYCARD;DDX58;EIF2AK3;JUN;HLA-DOB;CYCS;NUP98;DNAJC3;TNFRSF1A;NXF3;MAP2K3;TYK2;MAPK13;HNRNPUL1;MAPK3;PIK3R3;ADAR;XPO1;MAP2K2;CASP1;MAP2K1;IFIH1;IKBKB;STAT1;PIK3R1;IRF3;TNFRSF10A;RAF1;TB…	0.00597495	0.0184419	Human Diseases
path:hsa00100	Steroid biosynthesis	16	3924	19	7246	0.00407747	0.00262214	1.55502	6307;2222;1595;10682;4047;6309;1594;7108;120227;1718;6646;50814;6713;1056;1717;3988	MSMO1;FDFT1;CYP51A1;EBP;LSS;SC5D;CYP27B1;TM7SF2;CYP2R1;DHCR24;SOAT1;NSDHL;SQLE;CEL;DHCR7;LIPA	0.00626758	0.0191609	Metabolism
path:hsa04920	Adipocytokine signaling pathway	48	3924	69	7246	0.0122324	0.0095225	1.28458	5562;51094;7186;2180;3717;5970;5106;1147;5599;3551;5564;7124;4792;32;5565;5781;5588;6513;5601;2181;2182;8517;4794;10000;208;948;4793;4790;51422;5571;7133;51703;79602;6794;10645;7132;8660;1375;92579;8717;207;1374;10891;6774;5465;6256;6257;2475	PRKAA1;ADIPOR1;TRAF2;ACSL1;JAK2;RELA;PCK2;CHUK;MAPK8;IKBKB;PRKAB1;TNF;NFKBIA;ACACB;PRKAB2;PTPN11;PRKCQ;SLC2A1;MAPK9;ACSL3;ACSL4;IKBKG;NFKBIE;AKT3;AKT2;CD36;NFKBIB;NFKB1;PRKAG2;PRKAG1;TNFRSF1B;ACSL5;ADIPOR2;STK11;CAMKK2;TNFRSF1A;IRS2;CPT1B;G6PC3;TRADD;AKT1;CPT1A;PPARGC1A;STAT3;PPARA;RXRA;RXRB;MTOR	0.0063293	0.019167	Organismal Systems
path:hsa00514	Other types of O-glycan biosynthesis	18	3924	22	7246	0.00458716	0.00303616	1.51084	285203;23509;3955;5986;23275;4242;2683;283464;6480;6487;8985;56983;8704;10585;79709;8703;8473;29954	EOGT;POFUT1;LFNG;RFNG;POFUT2;MFNG;B4GALT1;GXYLT1;ST6GAL1;ST3GAL3;PLOD3;POGLUT1;B4GALT2;POMT1;COLGALT1;B4GALT3;OGT;POMT2	0.0066635	0.0199905	Metabolism
path:hsa04122	Sulfur relay system	8	3924	8	7246	0.00203874	0.00110406	1.84659	81605;4338;9054;348180;90353;7263;4357;27304	URM1;MOCS2;NFS1;CTU2;CTU1;TST;MPST;MOCS3	0.00737264	0.021748	Genetic Information Processing
path:hsa04933	AGE-RAGE signaling pathway in diabetic complications	66	3924	99	7246	0.0168196	0.0136627	1.23106	3553;177;836;3717;5970;5292;5290;5599;7040;7124;5580;5295;6772;998;4089;5601;5336;7048;5291;23236;5335;1284;10000;208;4772;5330;5293;5331;7056;1432;5879;3725;1536;5581;6300;4790;6347;1958;4087;1729;3265;4088;3845;3383;8503;2152;5594;7423;5054;207;4313;6777;5603;596;581;2308;5600;4893;7046;1027;6774;7422;6776;5595;1019;5579	IL1B;AGER;CASP3;JAK2;RELA;PIM1;PIK3CA;MAPK8;TGFB1;TNF;PRKCD;PIK3R1;STAT1;CDC42;SMAD4;MAPK9;PLCG2;TGFBR2;PIK3CB;PLCB1;PLCG1;COL4A2;AKT3;AKT2;NFATC1;PLCB2;PIK3CD;PLCB3;THBD;MAPK14;RAC1;JUN;CYBB;PRKCE;MAPK12;NFKB1;CCL2;EGR1;SMAD2;DIAPH1;HRAS;SMAD3;KRAS;ICAM1;PIK3R3;F3;MAPK1;VEGFB;SERPINE1;AKT1;MMP2;STAT5B;MAPK13;BCL2;BAX;FOXO1;MAPK11;NRAS;TGFBR1;CDKN1B;STAT3;VEGFA;STAT5A;MAPK3;CDK4;PRKCB	0.00738483	0.021748	Human Diseases
path:hsa05225	Hepatocellular carcinoma	105	3924	165	7246	0.0267584	0.0227712	1.1751	6595;4258;5290;7475;29117;71;8324;208;2535;1026;6655;4616;1728;1647;4780;572;1029;2932;6599;8312;6603;1499;6605;4259;581;2475;5579;6602;4257;53358;6597;673;55274;57492;8289;2885;5335;1871;6199;9446;4041;1452;4087;4088;369;3845;7855;1021;23401;196528;5595;1019;8503;7039;324;6198;578;5605;5604;1857;2002;9817;5295;8321;6604;4089;5894;7048;5293;7480;5925;7296;10587;6601;3265;5594;1643;55193;7046;1141…	SMARCA2;MGST2;PIK3CA;WNT6;BRD7;ACTG1;FZD7;AKT2;FZD2;CDKN1A;SOS2;GADD45B;NQO1;GADD45A;NFE2L2;BAD;CDKN2A;GSK3B;SMARCC1;AXIN1;SMARCD2;CTNNB1;SMARCE1;MGST3;BAX;MTOR;PRKCB;SMARCD1;MGST1;SHC3;SMARCA4;BRAF;PHF10;ARID1B;ARID1A;GRB2;PLCG1;E2F3;RPS6KB2;GSTO1;LRP5;CSNK1A1;SMAD2;SMAD3;ARAF;KRAS;FZD5;CDK6;FRAT2;ARID2;MAPK3;CDK4;PIK3R3;TGFA;APC;RPS6KB1;BAK1;MAP2K2;MAP2K1;DVL3;ELK1;KEAP1;PIK3R1;FZD1;SMARCD3;SMA…	0.00798618	0.0233051	Human Diseases
path:hsa00270	Cysteine and methionine metabolism	34	3924	47	7246	0.00866463	0.00648634	1.33583	10768;84245;27430;2729;191;587;4548;1788;4190;259307;2730;875;586;51074;1786;55256;6723;262;23382;3945;2937;7263;4191;4357;4507;6611;4144;1491;1789;113675;2805;3939;58478;2806	AHCYL1;MRI1;MAT2B;GCLC;AHCY;BCAT2;MTR;DNMT3A;MDH1;IL4I1;GCLM;CBS;BCAT1;APIP;DNMT1;ADI1;SRM;AMD1;AHCYL2;LDHB;GSS;TST;MDH2;MPST;MTAP;SMS;MAT2A;CTH;DNMT3B;SDSL;GOT1;LDHA;ENOPH1;GOT2	0.00811731	0.0234744	Metabolism
path:hsa04215	Apoptosis - multiple species	25	3924	33	7246	0.00637105	0.00455424	1.39893	842;836;578;317;5599;329;27113;5366;27429;5601;8678;841;332;57448;54205;331;7132;10018;598;637;840;8772;596;581;56616	CASP9;CASP3;BAK1;APAF1;MAPK8;BIRC2;BBC3;PMAIP1;HTRA2;MAPK9;BECN1;CASP8;BIRC5;BIRC6;CYCS;XIAP;TNFRSF1A;BCL2L11;BCL2L1;BID;CASP7;FADD;BCL2;BAX;DIABLO	0.00883981	0.0253355	Cellular Processes
path:hsa05222	Small cell lung cancer	62	3924	93	7246	0.0158002	0.0128347	1.23106	842;5728;3915;7186;836;4609;578;5970;3685;317;5290;329;3551;4792;5295;1870;898;1017;9134;1869;7709;8517;7187;6502;5291;1284;9618;208;10000;1871;5293;1030;7189;1026;5925;3675;7188;3688;54205;1163;4790;4616;1647;7157;331;51426;4149;598;8503;1643;3655;207;1021;596;581;1027;3914;6256;6257;1164;1019;1147	CASP9;PTEN;LAMC1;TRAF2;CASP3;MYC;BAK1;RELA;ITGAV;APAF1;PIK3CA;BIRC2;IKBKB;NFKBIA;PIK3R1;E2F2;CCNE1;CDK2;CCNE2;E2F1;ZBTB17;IKBKG;TRAF3;SKP2;PIK3CB;COL4A2;TRAF4;AKT2;AKT3;E2F3;PIK3CD;CDKN2B;TRAF6;CDKN1A;RB1;ITGA3;TRAF5;ITGB1;CYCS;CKS1B;NFKB1;GADD45B;GADD45A;TP53;XIAP;POLK;MAX;BCL2L1;PIK3R3;DDB2;ITGA6;AKT1;CDK6;BCL2;BAX;CDKN1B;LAMB3;RXRA;RXRB;CKS2;CDK4;CHUK	0.00925795	0.0262991	Human Diseases
path:hsa05215	Prostate cancer	64	3924	97	7246	0.0163099	0.0133867	1.21837	842;5728;7039;5595;5328;84699;5970;5605;5604;5290;3551;4792;5295;1870;673;5170;2475;898;1017;9134;2885;1869;5894;8517;5291;2033;3480;4824;1387;208;10000;3320;1871;5293;7184;1026;5925;6654;4790;2078;6655;7157;572;2932;1385;3265;2119;369;3845;468;10488;3326;1499;148327;5594;207;64764;596;2308;4893;1027;4193;8503;1147	CASP9;PTEN;TGFA;MAPK3;PLAU;CREB3L3;RELA;MAP2K2;MAP2K1;PIK3CA;IKBKB;NFKBIA;PIK3R1;E2F2;BRAF;PDPK1;MTOR;CCNE1;CDK2;CCNE2;GRB2;E2F1;RAF1;IKBKG;PIK3CB;EP300;IGF1R;NKX3-1;CREBBP;AKT2;AKT3;HSP90AA1;E2F3;PIK3CD;HSP90B1;CDKN1A;RB1;SOS1;NFKB1;ERG;SOS2;TP53;BAD;GSK3B;CREB1;HRAS;ETV5;ARAF;KRAS;ATF4;CREB3;HSP90AB1;CTNNB1;CREB3L4;MAPK1;AKT1;CREB3L2;BCL2;FOXO1;NRAS;CDKN1B;MDM2;PIK3R3;CHUK	0.0115975	0.0326562	Human Diseases
path:hsa05132	Salmonella infection	56	3924	84	7246	0.0142712	0.0115926	1.23106	10163;391;3553;5216;2316;5970;7454;834;5599;3606;10094;4628;71;998;5586;81873;5601;10093;3831;29108;29941;4615;4627;10552;1781;83547;2317;3725;3459;1432;7099;5879;10092;2353;4790;89953;3460;64837;7879;1778;9475;10109;51143;5585;5594;1783;5603;6093;5600;2920;8936;10095;58484;6300;23207;5595	WASF2;RHOG;IL1B;PFN1;FLNA;RELA;WAS;CASP1;MAPK8;IL18;ARPC3;MYH10;ACTG1;CDC42;PKN2;ARPC5L;MAPK9;ARPC4;KLC1;PYCARD;PKN3;MYD88;MYH9;ARPC1A;DYNC1I2;RILP;FLNB;JUN;IFNGR1;MAPK14;TLR4;RAC1;ARPC5;FOS;NFKB1;KLC4;IFNGR2;KLC2;RAB7A;DYNC1H1;ROCK2;ARPC2;DYNC1LI1;PKN1;MAPK1;DYNC1LI2;MAPK13;ROCK1;MAPK11;CXCL2;WASF1;ARPC1B;NLRC4;MAPK12;PLEKHM2;MAPK3	0.0130265	0.0363609	Human Diseases
path:hsa05142	Chagas disease (American trypanosomiasis)	66	3924	101	7246	0.0168196	0.0139387	1.20668	5519;3553;5970;5290;5599;3551;7040;7124;4792;107;2771;5295;5516;6416;5601;2769;7097;6352;4615;8517;7048;51135;23236;5291;10000;208;5330;8837;5293;3459;841;5331;7099;7189;2778;1432;3725;718;2353;5515;4790;5520;6347;148022;3460;4087;355;4088;7132;5518;5594;811;5054;207;8772;2773;55844;5603;3654;5600;7046;2776;6300;5595;8503;1147	PPP2R1B;IL1B;RELA;PIK3CA;MAPK8;IKBKB;TGFB1;TNF;NFKBIA;ADCY1;GNAI2;PIK3R1;PPP2CB;MAP2K4;MAPK9;GNA15;TLR2;CCL5;MYD88;IKBKG;TGFBR2;IRAK4;PLCB1;PIK3CB;AKT3;AKT2;PLCB2;CFLAR;PIK3CD;IFNGR1;CASP8;PLCB3;TLR4;TRAF6;GNAS;MAPK14;JUN;C3;FOS;PPP2CA;NFKB1;PPP2R2A;CCL2;TICAM1;IFNGR2;SMAD2;FAS;SMAD3;TNFRSF1A;PPP2R1A;MAPK1;CALR;SERPINE1;AKT1;FADD;GNAI3;PPP2R2D;MAPK13;IRAK1;MAPK11;TGFBR1;GNAQ;MAPK12;MAPK3;PIK3R3;C…	0.0142648	0.039474	Human Diseases
path:hsa05014	Amyotrophic lateral sclerosis (ALS)	35	3924	50	7246	0.00891947	0.00690036	1.29261	842;836;79139;317;834;5868;7124;10452;6647;2906;5530;5534;1432;5879;4217;5533;54205;5532;84134;7133;7157;572;9973;1616;7132;598;637;57679;5606;5603;596;581;5600;847;6300	CASP9;CASP3;DERL1;APAF1;CASP1;RAB5A;TNF;TOMM40;SOD1;GRIN2D;PPP3CA;PPP3R1;MAPK14;RAC1;MAP3K5;PPP3CC;CYCS;PPP3CB;TOMM40L;TNFRSF1B;TP53;BAD;CCS;DAXX;TNFRSF1A;BCL2L1;BID;ALS2;MAP2K3;MAPK13;BCL2;BAX;MAPK11;CAT;MAPK12	0.0161334	0.0439854	Human Diseases
path:hsa04912	GnRH signaling pathway	61	3924	93	7246	0.0155454	0.0128347	1.2112	115;801;817;4214;91860;113;10746;2796;5605;5604;5599;818;107;2002;5580;6416;998;5601;2885;5894;109;23236;3972;805;5330;3725;5331;3708;1432;2778;6654;4215;6655;5337;1958;196883;808;5598;3265;3845;468;5609;3710;1839;2185;4216;5594;5606;4313;5321;5603;5600;5566;4893;5338;2776;6300;3709;5595;5567;5579	ADCY9;CALM1;CAMK2D;MAP3K1;CALML4;ADCY7;MAP3K2;GNRH1;MAP2K2;MAP2K1;MAPK8;CAMK2G;ADCY1;ELK1;PRKCD;MAP2K4;CDC42;MAPK9;GRB2;RAF1;ADCY3;PLCB1;LHB;CALM2;PLCB2;JUN;PLCB3;ITPR1;MAPK14;GNAS;SOS1;MAP3K3;SOS2;PLD1;EGR1;ADCY4;CALM3;MAPK7;HRAS;KRAS;ATF4;MAP2K7;ITPR3;HBEGF;PTK2B;MAP3K4;MAPK1;MAP2K3;MMP2;PLA2G4A;MAPK13;MAPK11;PRKACA;NRAS;PLD2;GNAQ;MAPK12;ITPR2;MAPK3;PRKACB;PRKCB	0.0161691	0.0439854	Organismal Systems
path:hsa05230	Central carbon metabolism in cancer	44	3924	65	7246	0.011213	0.00897047	1.25	5728;4609;5605;5604;5290;51548;5295;6513;5223;3098;5894;5162;5291;2744;3099;10000;208;5211;5293;9123;2539;6510;3091;5163;7157;4916;3417;2322;5160;8140;3265;9997;3845;5214;5315;5594;207;23410;3101;4893;3939;5595;8503;2475	PTEN;MYC;MAP2K2;MAP2K1;PIK3CA;SIRT6;PIK3R1;SLC2A1;PGAM1;HK1;RAF1;PDHB;PIK3CB;GLS;HK2;AKT3;AKT2;PFKL;PIK3CD;SLC16A3;G6PD;SLC1A5;HIF1A;PDK1;TP53;NTRK3;IDH1;FLT3;PDHA1;SLC7A5;HRAS;SCO2;KRAS;PFKP;PKM;MAPK1;AKT1;SIRT3;HK3;NRAS;LDHA;MAPK3;PIK3R3;MTOR	0.0180335	0.048645	Human Diseases
path:hsa04217	Necroptosis	101	3924	162	7246	0.025739	0.0223572	1.15127	5836;5478;824;7416;818;5599;293;9555;3015;7124;5601;9525;5834;3459;9825;55072;3716;148022;1540;355;29082;3326;124044;7128;581;11035;292;6776;823;7186;3553;94239;2752;29108;55766;10059;11124;8837;27183;7188;192111;8737;27243;25978;331;2746;10616;142;7132;54822;7297;5321;6609;9131;817;834;3146;6772;8797;128866;2512;10038;3455;841;3718;3460;91782;81858;27005;8772;51652;5481;143;8795;6773;7417;3717;2…	PYGL;PPIA;CAPN2;VDAC1;CAMK2G;MAPK8;SLC25A6;H2AFY;H2AFZ;TNF;MAPK9;VPS4B;PYGB;IFNGR1;SPATA2;RNF31;JAK1;TICAM1;CYLD;FAS;CHMP4A;HSP90AB1;SPATA2L;TNFAIP3;BAX;RIPK3;SLC25A5;STAT5A;CAPN1;TRAF2;IL1B;H2AFV;GLUL;PYCARD;H2AFJ;DNM1L;FAF1;CFLAR;VPS4A;TRAF5;PGAM5;RIPK1;CHMP2A;CHMP2B;XIAP;GLUD1;RBCK1;PARP1;TNFRSF1A;TRPM7;TYK2;PLA2G4A;SMPD1;AIFM1;CAMK2D;CASP1;HMGB1;STAT1;TNFRSF10A;CHMP4B;FTL;PARP2;IFNAR2;CASP8;J…	0.0203514	0.0544401	Cellular Processes
path:hsa04922	Glucagon signaling pathway	66	3924	103	7246	0.0168196	0.0142147	1.18325	801;5562;5836;817;84699;91860;818;5106;5564;32;5565;23411;6513;5223;5162;5834;150094;23236;2033;10000;805;31;1387;208;5211;5530;5331;3708;5534;200186;5330;2778;5533;5532;3276;51422;5571;5256;23235;808;5261;1386;3945;1385;5160;5531;468;3710;10488;5315;1375;148327;92579;207;5257;64764;1374;2308;5566;10891;3709;5465;2776;3939;2997;5567	CALM1;PRKAA1;PYGL;CAMK2D;CREB3L3;CALML4;CAMK2G;PCK2;PRKAB1;ACACB;PRKAB2;SIRT1;SLC2A1;PGAM1;PDHB;PYGB;SIK1;PLCB1;EP300;AKT3;CALM2;ACACA;CREBBP;AKT2;PFKL;PPP3CA;PLCB3;ITPR1;PPP3R1;CRTC2;PLCB2;GNAS;PPP3CC;PPP3CB;PRMT1;PRKAG2;PRKAG1;PHKA2;SIK2;CALM3;PHKG2;ATF2;LDHB;CREB1;PDHA1;PPP4C;ATF4;ITPR3;CREB3;PKM;CPT1B;CREB3L4;G6PC3;AKT1;PHKB;CREB3L2;CPT1A;FOXO1;PRKACA;PPARGC1A;ITPR2;PPARA;GNAQ;LDHA;GYS1;PRKACB	0.0257032	0.0681879	Organismal Systems
path:hsa00620	Pyruvate metabolism	28	3924	40	7246	0.00713558	0.00552029	1.29261	5091;10873;5106;98;32;223;9380;4200;5162;2739;8050;4190;1737;31;3029;1738;39;219;3945;5160;97;4191;84532;5315;38;3939;2271;55902	PC;ME3;PCK2;ACYP2;ACACB;ALDH9A1;GRHPR;ME2;PDHB;GLO1;PDHX;MDH1;DLAT;ACACA;HAGH;DLD;ACAT2;ALDH1B1;LDHB;PDHA1;ACYP1;MDH2;ACSS1;PKM;ACAT1;LDHA;FH;ACSS2	0.0301287	0.0792731	Metabolism
path:hsa04622	RIG-I-like receptor signaling pathway	46	3924	70	7246	0.0117227	0.0096605	1.21347	9636;1654;7186;4214;54941;5970;6885;3551;5599;64135;7124;4792;3661;9474;5601;5300;55593;10010;8517;64343;29110;7187;9641;23586;9755;9140;841;1432;7189;4793;4790;8737;1540;3665;843;57506;79671;8717;8772;5603;80143;5600;7706;340061;6300;1147	ISG15;DDX3X;TRAF2;MAP3K1;RNF125;RELA;MAP3K7;IKBKB;MAPK8;IFIH1;TNF;NFKBIA;IRF3;ATG5;MAPK9;PIN1;OTUD5;TANK;IKBKG;AZI2;TBK1;TRAF3;IKBKE;DDX58;TBKBP1;ATG12;CASP8;MAPK14;TRAF6;NFKBIB;NFKB1;RIPK1;CYLD;IRF7;CASP10;MAVS;NLRX1;TRADD;FADD;MAPK13;SIKE1;MAPK11;TRIM25;TMEM173;MAPK12;CHUK	0.0326524	0.0852148	Organismal Systems
path:hsa05216	Thyroid cancer	26	3924	37	7246	0.00662589	0.00510627	1.2976	4609;578;5605;5604;673;7175;1026;5468;4616;1647;7157;8031;3265;3845;7170;1499;5594;1643;8030;581;4893;10342;6256;6257;5595;51426	MYC;BAK1;MAP2K2;MAP2K1;BRAF;TPR;CDKN1A;PPARG;GADD45B;GADD45A;TP53;NCOA4;HRAS;KRAS;TPM3;CTNNB1;MAPK1;DDB2;CCDC6;BAX;NRAS;TFG;RXRA;RXRB;MAPK3;POLK	0.0338136	0.0875336	Human Diseases
path:hsa05231	Choline metabolism in cancer	63	3924	99	7246	0.016055	0.0136627	1.1751	10163;5595;6198;5605;7454;5604;1119;5599;5290;5295;5880;6583;5170;2475;5601;8526;10434;8527;8394;2885;5894;5291;5335;5881;56994;208;10000;5293;3725;6199;5879;6654;1120;7248;2353;3091;6655;5337;1609;6009;160851;56261;3265;3845;6667;7249;5594;207;5321;1608;8525;57153;5130;23396;4893;8936;5338;1978;5900;1606;23446;8503;5579	WASF2;MAPK3;RPS6KB1;MAP2K2;WAS;MAP2K1;CHKA;MAPK8;PIK3CA;PIK3R1;RAC2;SLC22A4;PDPK1;MTOR;MAPK9;DGKE;LYPLA1;DGKD;PIP5K1A;GRB2;RAF1;PIK3CB;PLCG1;RAC3;CHPT1;AKT2;AKT3;PIK3CD;JUN;RPS6KB2;RAC1;SOS1;CHKB;TSC1;FOS;HIF1A;SOS2;PLD1;DGKQ;RHEB;DGKH;GPCPD1;HRAS;KRAS;SP1;TSC2;MAPK1;AKT1;PLA2G4A;DGKG;DGKZ;SLC44A2;PCYT1A;PIP5K1C;NRAS;WASF1;PLD2;EIF4EBP1;RALGDS;DGKA;SLC44A1;PIK3R3;PRKCB	0.0347784	0.0888464	Human Diseases
path:hsa04611	Platelet activation	77	3924	123	7246	0.0196228	0.0169749	1.15599	2811;5742;5290;2771;71;3937;208;3708;3688;5500;5908;8773;3710;6786;8673;10627;9002;5600;5566;387;2776;6300;115;109;2909;4067;9138;2212;2778;2149;54518;196883;4659;5321;5906;83660;5603;6093;5595;8503;23533;107;5295;10235;85366;5293;5331;84876;10672;5294;5594;7094;2773;6915;695;5499;113;5023;23365;5584;5336;2207;6850;5291;23236;10000;5330;1432;7408;83706;5501;9475;6916;207;103910;3709;5567	GP1BA;PTGS1;PIK3CA;GNAI2;ACTG1;LCP2;AKT2;ITPR1;ITGB1;PPP1CB;RAP1B;SNAP23;ITPR3;STIM1;VAMP8;MYL12A;F2RL3;MAPK11;PRKACA;RHOA;GNAQ;MAPK12;ADCY9;ADCY3;ARHGAP35;LYN;ARHGEF1;FCGR2A;GNAS;F2R;APBB1IP;ADCY4;PPP1R12A;PLA2G4A;RAP1A;TLN2;MAPK13;ROCK1;MAPK3;PIK3R3;PIK3R5;ADCY1;PIK3R1;RASGRP2;MYLK2;PIK3CD;PLCB3;ORAI1;GNA13;PIK3CG;MAPK1;TLN1;GNAI3;TBXA2R;BTK;PPP1CA;ADCY7;P2RX1;ARHGEF12;PRKCI;PLCG2;FCER1G;SYK;PI…	0.0348743	0.0888464	Organismal Systems
path:hsa04720	Long-term potentiation	44	3924	67	7246	0.011213	0.00924648	1.21268	801;5499;817;91860;6195;818;5605;5604;6196;107;673;2906;5894;23236;2033;805;1387;5330;5530;5331;10411;3708;5534;5533;6197;5500;5908;5532;5501;808;3265;369;3845;468;3710;5594;5906;5566;4893;2776;3709;5595;5567;5579	CALM1;PPP1CA;CAMK2D;CALML4;RPS6KA1;CAMK2G;MAP2K2;MAP2K1;RPS6KA2;ADCY1;BRAF;GRIN2D;RAF1;PLCB1;EP300;CALM2;CREBBP;PLCB2;PPP3CA;PLCB3;RAPGEF3;ITPR1;PPP3R1;PPP3CC;RPS6KA3;PPP1CB;RAP1B;PPP3CB;PPP1CC;CALM3;HRAS;ARAF;KRAS;ATF4;ITPR3;MAPK1;RAP1A;PRKACA;NRAS;GNAQ;ITPR2;MAPK3;PRKACB;PRKCB	0.0367262	0.0928275	Organismal Systems
path:hsa05100	Bacterial invasion of epithelial cells	48	3924	74	7246	0.0122324	0.0102125	1.19778	3059;10163;391;1399;23157;7414;7454;79767;1495;5290;53358;10094;5295;71;998;81873;10093;10552;63916;5291;867;5293;5879;23607;10092;8218;3688;1212;1213;55964;10801;10109;23176;1499;1211;1785;10459;4735;1398;387;8936;9844;10095;6464;5829;3611;3678;8503	HCLS1;WASF2;RHOG;CRKL;SEPTIN6;VCL;WAS;ELMO3;CTNNA1;PIK3CA;SHC3;ARPC3;PIK3R1;ACTG1;CDC42;ARPC5L;ARPC4;ARPC1A;ELMO2;PIK3CB;CBL;PIK3CD;RAC1;CD2AP;ARPC5;CLTCL1;ITGB1;CLTB;CLTC;SEPTIN3;SEPTIN9;ARPC2;SEPTIN8;CTNNB1;CLTA;DNM2;MAD2L2;SEPTIN2;CRK;RHOA;WASF1;ELMO1;ARPC1B;SHC1;PXN;ILK;ITGA5;PIK3R3	0.0398788	0.100009	Human Diseases
path:hsa04145	Phagosome	91	3924	148	7246	0.0231906	0.0204251	1.1354	245973;527;4353;71;11151;3689;3693;155066;6891;5879;3688;1520;3133;9902;7277;51143;203068;3107;3106;1535;526;113457;7280;537;3685;53407;51606;528;9341;3112;2212;8411;23545;90423;2204;55176;23673;7060;5878;9550;529;811;4688;51382;4689;10376;3105;9146;7059;533;3916;5868;7097;5869;23480;7846;83547;9296;948;3920;718;29927;3108;3684;8992;10312;1783;5289;949;4074;3678;9114;8417;821;84617;10952;6890;178…	ATP6V1C2;ATP6V0C;MPO;ACTG1;CORO1A;ITGB2;ITGB5;ATP6V0E2;TAP2;RAC1;ITGB1;CTSS;HLA-E;MRC2;TUBA4A;DYNC1LI1;TUBB;HLA-C;HLA-B;CYBA;ATP6V1B2;TUBA3D;TUBB2A;ATP6AP1;ITGAV;STX18;ATP6V1H;ATP6V1C1;VAMP3;HLA-DOB;FCGR2A;EEA1;ATP6V0A2;ATP6V1E2;FCAR;SEC61A2;STX12;THBS4;RAB5C;ATP6V1G1;ATP6V1E1;CALR;NCF2;ATP6V1D;NCF4;TUBA1B;HLA-A;HGS;THBS3;ATP6V0B;LAMP1;RAB5A;TLR2;RAB5B;SEC61G;TUBA1A;RILP;ATP6V1F;CD36;LAMP2;C3;SEC…	0.0416531	0.103207	Cellular Processes
path:hsa00310	Lysine degradation	39	3924	59	7246	0.00993884	0.00814242	1.22062	80854;55870;9739;8985;79823;85007;6839;223;79709;3030;4297;9869;5351;4967;79813;2639;1892;8085;3033;7799;79723;23067;39;219;83852;6419;10919;64324;2145;1743;2146;84193;1962;58508;38;55904;29072;55217;84444	SETD7;ASH1L;SETD1A;PLOD3;CAMKMT;PHYKPL;SUV39H1;ALDH9A1;COLGALT1;HADHA;KMT2A;SETDB1;PLOD1;OGDH;EHMT1;GCDH;ECHS1;KMT2D;HADH;PRDM2;SUV39H2;SETD1B;ACAT2;ALDH1B1;SETDB2;SETMAR;EHMT2;NSD1;EZH1;DLST;EZH2;SETD3;EHHADH;KMT2C;ACAT1;KMT2E;SETD2;TMLHE;DOT1L	0.0417974	0.103207	Metabolism
path:hsa05160	Hepatitis C	81	3924	131	7246	0.0206422	0.0180789	1.14178	3659;5290;5599;7124;4792;5516;5170;5601;208;1026;4790;6655;3716;148022;572;2932;4938;5600;6300;1147;8554;7186;5970;673;2885;23586;9451;5515;8737;7132;369;3845;7297;5603;5595;8503;5519;3551;6772;5295;3661;3949;5894;29110;7187;9641;3455;5293;27102;5520;6041;3265;5594;4940;949;5465;6256;24146;3646;6773;440275;10062;8517;5291;10197;10000;1432;7189;6654;3454;7157;5610;3665;57506;5518;8717;207;55844;48…	IRF1;PIK3CA;MAPK8;TNF;NFKBIA;PPP2CB;PDPK1;MAPK9;AKT2;CDKN1A;NFKB1;SOS2;JAK1;TICAM1;BAD;GSK3B;OAS1;MAPK11;MAPK12;CHUK;PIAS1;TRAF2;RELA;BRAF;GRB2;DDX58;EIF2AK3;PPP2CA;RIPK1;TNFRSF1A;ARAF;KRAS;TYK2;MAPK13;MAPK3;PIK3R3;PPP2R1B;IKBKB;STAT1;PIK3R1;IRF3;LDLR;RAF1;TBK1;TRAF3;IKBKE;IFNAR2;PIK3CD;EIF2AK1;PPP2R2A;RNASEL;HRAS;MAPK1;OAS3;SCARB1;PPARA;RXRA;CLDN15;EIF3E;STAT2;EIF2AK4;NR1H3;IKBKG;PIK3CB;PSME3;AK…	0.0447716	0.108876	Human Diseases
path:hsa05162	Measles	81	3924	131	7246	0.0206422	0.0180789	1.14178	5290;4792;1017;9134;4615;51135;208;3459;4790;3716;2932;355;4938;7128;868;6776;1147;3553;5970;27113;898;23586;9451;894;7297;1021;8503;1019;103;4179;283106;6885;64135;23118;6772;5295;5588;3661;9367;8797;7097;29110;9641;3455;5293;4478;1460;4793;3718;27102;3460;1459;4940;1457;896;8667;3304;3312;8795;6773;440275;3717;25898;5291;10000;7099;7189;3454;3561;3303;7157;5610;3665;57506;207;6777;1796;3654;102…	PIK3CA;NFKBIA;CDK2;CCNE2;MYD88;IRAK4;AKT2;IFNGR1;NFKB1;JAK1;GSK3B;FAS;OAS1;TNFAIP3;CBLB;STAT5A;CHUK;IL1B;RELA;BBC3;CCNE1;DDX58;EIF2AK3;CCND2;TYK2;CDK6;PIK3R3;CDK4;ADAR;CD46;CSNK2A3;MAP3K7;IFIH1;TAB2;STAT1;PIK3R1;PRKCQ;IRF3;RAB9A;TNFRSF10A;TLR2;TBK1;IKBKE;IFNAR2;PIK3CD;MSN;CSNK2B;NFKBIB;JAK3;EIF2AK1;IFNGR2;CSNK2A2;OAS3;CSNK2A1;CCND3;EIF3H;HSPA1B;HSPA8;TNFRSF10B;STAT2;EIF2AK4;JAK2;RCHY1;PIK3CB;AKT3…	0.0447716	0.108876	Human Diseases
path:hsa05219	Bladder cancer	28	3924	41	7246	0.00713558	0.00565829	1.26108	9252;5595;4609;5605;5604;1890;673;1870;1869;5894;1613;1871;1026;5925;1612;7157;1029;3265;369;3845;1839;5594;4313;4893;11186;7422;4193;1019	RPS6KA5;MAPK3;MYC;MAP2K2;MAP2K1;TYMP;BRAF;E2F2;E2F1;RAF1;DAPK3;E2F3;CDKN1A;RB1;DAPK1;TP53;CDKN2A;HRAS;ARAF;KRAS;HBEGF;MAPK1;MMP2;NRAS;RASSF1;VEGFA;MDM2;CDK4	0.0465745	0.112409	Human Diseases
path:hsa00532	Glycosaminoglycan biosynthesis - chondroitin sulfate / dermatan sulfate	15	3924	20	7246	0.00382263	0.00276014	1.38494	113189;64132;54480;79586;126792;50515;56548;22856;166012;10090;55454;64131;26229;55501;11285	CHST14;XYLT2;CHPF2;CHPF;B3GALT6;CHST11;CHST7;CHSY1;CHST13;UST;CSGALNACT2;XYLT1;B3GAT3;CHST12;B4GALT7	0.0471915	0.113048	Metabolism
path:hsa00450	Selenocompound metabolism	13	3924	17	7246	0.00331295	0.00234612	1.41209	51091;22928;51540;1491;4141;10587;118672;9061;4548;92935;22929;114112;7296	SEPSECS;SEPHS2;SCLY;CTH;MARS;TXNRD2;PSTK;PAPSS1;MTR;MARS2;SEPHS1;TXNRD3;TXNRD1	0.0515914	0.122673	Metabolism
path:hsa05145	Toxoplasmosis	69	3924	111	7246	0.0175841	0.0153188	1.14788	842;3304;3915;3312;836;23533;345611;3717;5970;6885;3551;5599;329;7040;7124;4792;23118;2771;6772;3587;5170;3949;5601;7097;4615;8517;51135;8651;208;10000;3459;841;3112;7099;7189;1432;10105;4793;3688;54205;3303;4790;10454;3108;3716;3460;572;331;23643;7132;598;5294;5594;5606;3655;7297;207;2773;5603;596;3654;5600;6774;3914;3123;6300;5595;3588;1147	CASP9;HSPA1B;LAMC1;HSPA8;CASP3;PIK3R5;IRGM;JAK2;RELA;MAP3K7;IKBKB;MAPK8;BIRC2;TGFB1;TNF;NFKBIA;TAB2;GNAI2;STAT1;IL10RA;PDPK1;LDLR;MAPK9;TLR2;MYD88;IKBKG;IRAK4;SOCS1;AKT2;AKT3;IFNGR1;CASP8;HLA-DOB;TLR4;TRAF6;MAPK14;PPIF;NFKBIB;ITGB1;CYCS;HSPA1A;NFKB1;TAB1;HLA-DMA;JAK1;IFNGR2;BAD;XIAP;LY96;TNFRSF1A;BCL2L1;PIK3CG;MAPK1;MAP2K3;ITGA6;TYK2;AKT1;GNAI3;MAPK13;BCL2;IRAK1;MAPK11;STAT3;LAMB3;HLA-DRB1;MAPK12…	0.0529927	0.125078	Human Diseases
path:hsa04928	Parathyroid hormone synthesis, secretion and action	66	3924	106	7246	0.0168196	0.0146288	1.14976	115;142680;1594;84699;860;409;113;5604;107;2771;673;11214;64386;7421;5894;109;1388;23236;5330;5331;3708;9138;4205;2778;1026;4666;408;2353;9368;5337;5144;4041;1958;196883;10672;1386;1385;369;4324;468;3710;10488;1839;6667;5594;9826;148327;4209;2768;2773;64764;596;3727;5566;387;5338;4326;2776;6256;9935;6257;3709;5142;5595;5567;5579	ADCY9;SLC34A3;CYP27B1;CREB3L3;RUNX2;ARRB2;ADCY7;MAP2K1;ADCY1;GNAI2;BRAF;AKAP13;MMP25;VDR;RAF1;ADCY3;ATF6B;PLCB1;PLCB2;PLCB3;ITPR1;ARHGEF1;MEF2A;GNAS;CDKN1A;NACA;ARRB1;FOS;SLC9A3R1;PLD1;PDE4D;LRP5;EGR1;ADCY4;GNA13;ATF2;CREB1;ARAF;MMP15;ATF4;ITPR3;CREB3;HBEGF;SP1;MAPK1;ARHGEF11;CREB3L4;MEF2D;GNA12;GNAI3;CREB3L2;BCL2;JUND;PRKACA;RHOA;PLD2;MMP17;GNAQ;RXRA;MAFB;RXRB;ITPR2;PDE4B;MAPK3;PRKACB;PRKCB	0.0552461	0.129445	Organismal Systems
path:hsa00130	Ubiquinone and other terpenoid-quinone biosynthesis	9	3924	11	7246	0.00229358	0.00151808	1.51084	2677;51805;51004;1728;10229;79001;27235;84274;154807	GGCX;COQ3;COQ6;NQO1;COQ7;VKORC1;COQ2;COQ5;VKORC1L1	0.0582835	0.135572	Metabolism
path:hsa00250	Alanine, aspartate and glutamate metabolism	24	3924	35	7246	0.00611621	0.00483025	1.26623	2875;440;2752;8659;339983;445;259307;2744;435;159;2673;18;790;2746;56954;2571;158;1373;2806;57494;2805;7915;84706;5471	GPT;ASNS;GLUL;ALDH4A1;NAT8L;ASS1;IL4I1;GLS;ASL;ADSS;GFPT1;ABAT;CAD;GLUD1;NIT2;GAD1;ADSL;CPS1;GOT2;RIMKLB;GOT1;ALDH5A1;GPT2;PPAT	0.0596275	0.137701	Metabolism
path:hsa01521	EGFR tyrosine kinase inhibitor resistance	50	3924	79	7246	0.0127421	0.0109026	1.16872	7039;5728;6194;1977;6198;3717;5605;5604;5290;53358;5295;673;2475;5336;2885;5894;2309;5291;5335;3480;10000;208;5293;6199;4763;6654;9470;6655;3716;3570;572;2932;3265;369;10018;598;3845;5594;207;596;581;4893;6774;6464;1978;7422;2621;5595;8503;5579	TGFA;PTEN;RPS6;EIF4E;RPS6KB1;JAK2;MAP2K2;MAP2K1;PIK3CA;SHC3;PIK3R1;BRAF;MTOR;PLCG2;GRB2;RAF1;FOXO3;PIK3CB;PLCG1;IGF1R;AKT3;AKT2;PIK3CD;RPS6KB2;NF1;SOS1;EIF4E2;SOS2;JAK1;IL6R;BAD;GSK3B;HRAS;ARAF;BCL2L11;BCL2L1;KRAS;MAPK1;AKT1;BCL2;BAX;NRAS;STAT3;SHC1;EIF4EBP1;VEGFA;GAS6;MAPK3;PIK3R3;PRKCB	0.062807	0.144008	Human Diseases
path:hsa04623	Cytosolic DNA-sensing pathway	40	3924	62	7246	0.0101937	0.00855644	1.19135	103;5434;3553;84265;5970;834;3551;661;3606;4792;10621;3661;51728;51082;6352;29108;8517;29110;9641;23586;10622;171568;11277;4793;5440;4790;8737;55718;5435;5437;3665;57506;11128;10623;5441;55703;11035;340061;9533;1147	ADAR;POLR2E;IL1B;POLR3GL;RELA;CASP1;IKBKB;POLR3D;IL18;NFKBIA;POLR3F;IRF3;POLR3K;POLR1D;CCL5;PYCARD;IKBKG;TBK1;IKBKE;DDX58;POLR3G;POLR3H;TREX1;NFKBIB;POLR2K;NFKB1;RIPK1;POLR3E;POLR2F;POLR2H;IRF7;MAVS;POLR3A;POLR3C;POLR2L;POLR3B;RIPK3;TMEM173;POLR1C;CHUK	0.0637714	0.145182	Organismal Systems
path:hsa00531	Glycosaminoglycan degradation	14	3924	19	7246	0.00356779	0.00262214	1.36064	411;3423;2588;3074;138050;2799;3425;8372;10855;4669;2720;8692;3073;2990	ARSB;IDS;GALNS;HEXB;HGSNAT;GNS;IDUA;HYAL3;HPSE;NAGLU;GLB1;HYAL2;HEXA;GUSB	0.0673053	0.152148	Metabolism
path:hsa03450	Non-homologous end-joining	10	3924	13	7246	0.00254842	0.00179409	1.42045	7520;64421;2547;3981;10111;5591;27343;2237;27434;7518	XRCC5;DCLRE1C;XRCC6;LIG4;RAD50;PRKDC;POLL;FEN1;POLM;XRCC4	0.0829873	0.186286	Genetic Information Processing
path:hsa05165	Human papillomavirus infection	196	3924	339	7246	0.049949	0.0467844	1.06764	9636;3915;3659;245973;84552;5290;7124;527;7475;5516;4851;1017;9134;3955;8324;2033;1101;208;3693;155066;2535;1026;3675;3065;3688;545;9368;4790;6655;1299;3716;6009;148022;572;3133;2932;1385;355;3996;10488;1739;8312;1499;5527;5526;581;5663;10014;5566;3107;64398;3106;526;4193;1147;2475;537;84699;5970;3685;55012;51606;3516;998;898;2885;528;23352;5529;6199;5700;2778;23545;9794;5515;90423;894;7060;1452;…	ISG15;LAMC1;IRF1;ATP6V1C2;PARD6G;PIK3CA;TNF;ATP6V0C;WNT6;PPP2CB;NOTCH1;CDK2;CCNE2;LFNG;FZD7;EP300;CHAD;AKT2;ITGB5;ATP6V0E2;FZD2;CDKN1A;ITGA3;HDAC1;ITGB1;ATR;SLC9A3R1;NFKB1;SOS2;COL9A3;JAK1;RHEB;TICAM1;BAD;HLA-E;GSK3B;CREB1;FAS;LLGL1;CREB3;DLG1;AXIN1;CTNNB1;PPP2R5C;PPP2R5B;BAX;PSEN1;HDAC5;PRKACA;HLA-C;MPP5;HLA-B;ATP6V1B2;MDM2;CHUK;MTOR;ATP6AP1;CREB3L3;RELA;ITGAV;PPP2R3C;ATP6V1H;RBPJ;CDC42;CCNE1;GR…	0.0914482	0.203853	Human Diseases
path:hsa04659	Th17 cell differentiation	64	3924	105	7246	0.0163099	0.0144908	1.12554	5595;9466;3553;3717;5970;3551;5599;7040;4792;6772;5588;2353;4089;2475;5601;3566;8517;7048;4794;5335;4772;3320;5530;3459;3112;1432;4775;5534;3725;4773;4793;5533;3561;5914;5532;3091;3718;6257;6300;3716;3570;4790;3108;3460;4087;4088;861;53342;920;3326;196;5594;6778;7297;6777;5603;5600;7046;6774;3123;6256;6776;3556;1147	MAPK3;IL27RA;IL1B;JAK2;RELA;IKBKB;MAPK8;TGFB1;NFKBIA;STAT1;PRKCQ;FOS;SMAD4;MTOR;MAPK9;IL4R;IKBKG;TGFBR2;NFKBIE;PLCG1;NFATC1;HSP90AA1;PPP3CA;IFNGR1;HLA-DOB;MAPK14;NFATC3;PPP3R1;JUN;NFATC2;NFKBIB;PPP3CC;IL2RG;RARA;PPP3CB;HIF1A;JAK3;RXRB;MAPK12;JAK1;IL6R;NFKB1;HLA-DMA;IFNGR2;SMAD2;SMAD3;RUNX1;IL17D;CD4;HSP90AB1;AHR;MAPK1;STAT6;TYK2;STAT5B;MAPK13;MAPK11;TGFBR1;STAT3;HLA-DRB1;RXRA;STAT5A;IL1RAP;CHUK	0.0947034	0.209654	Organismal Systems
path:hsa00051	Fructose and mannose metabolism	22	3924	33	7246	0.00560652	0.00455424	1.23106	6652;5372;197258;3098;5210;3099;3795;8790;5211;230;5373;55556;7264;226;5209;4351;7167;29926;5214;2762;3101;29925	SORD;PMM1;FUK;HK1;PFKFB4;HK2;KHK;FPGT;PFKL;ALDOC;PMM2;ENOSF1;TSTA3;ALDOA;PFKFB3;MPI;TPI1;GMPPA;PFKP;GMDS;HK3;GMPPB	0.101018	0.222102	Metabolism
path:hsa05133	Pertussis	47	3924	76	7246	0.0119776	0.0104885	1.14197	801;3659;3553;836;717;91860;5970;834;5599;7124;2771;3661;5601;29108;3689;4615;51135;805;3725;1432;7099;7189;3678;718;3688;1072;4790;2353;148022;1073;808;23643;10392;114609;3684;840;5594;2773;5603;3654;5600;727;387;3394;114548;6300;5595	CALM1;IRF1;IL1B;CASP3;C2;CALML4;RELA;CASP1;MAPK8;TNF;GNAI2;IRF3;MAPK9;PYCARD;ITGB2;MYD88;IRAK4;CALM2;JUN;MAPK14;TLR4;TRAF6;ITGA5;C3;ITGB1;CFL1;NFKB1;FOS;TICAM1;CFL2;CALM3;LY96;NOD1;TIRAP;ITGAM;CASP7;MAPK1;GNAI3;MAPK13;IRAK1;MAPK11;C5;RHOA;IRF8;NLRP3;MAPK12;MAPK3	0.107691	0.235161	Human Diseases
path:hsa00670	One carbon pool by folate	14	3924	20	7246	0.00356779	0.00276014	1.29261	10797;275;10588;4524;471;2618;123263;25902;6472;7298;4548;4522;1719;6470	MTHFD2;AMT;MTHFS;MTHFR;ATIC;GART;MTFMT;MTHFD1L;SHMT2;TYMS;MTR;MTHFD1;DHFR;SHMT1	0.114238	0.247772	Metabolism
path:hsa05418	Fluid shear stress and atherosclerosis	81	3924	136	7246	0.0206422	0.018769	1.0998	5562;4258;5290;5599;7124;71;445;93;5601;208;5879;4790;1728;4780;3326;1499;4313;4259;5600;2817;387;25828;1535;6300;1147;801;3553;90;5970;3685;4257;5881;657;7184;3725;9446;808;7341;7132;5607;4688;5603;8503;6613;6885;3551;9817;5295;6612;5293;4205;5598;3383;51588;1843;7295;91860;5880;6416;8878;8517;5291;10000;805;3320;7056;1432;4217;2353;6347;3162;6385;7157;2941;9181;5609;659;207;653361;596;7422	PRKAA1;MGST2;PIK3CA;MAPK8;TNF;ACTG1;ASS1;ACVR2B;MAPK9;AKT2;RAC1;NFKB1;NQO1;NFE2L2;HSP90AB1;CTNNB1;MMP2;MGST3;MAPK11;GPC1;RHOA;TXN2;CYBA;MAPK12;CHUK;CALM1;IL1B;ACVR1;RELA;ITGAV;MGST1;RAC3;BMPR1A;HSP90B1;JUN;GSTO1;CALM3;SUMO1;TNFRSF1A;MAP2K5;NCF2;MAPK13;PIK3R3;SUMO2;MAP3K7;IKBKB;KEAP1;PIK3R1;SUMO3;PIK3CD;MEF2A;MAPK7;ICAM1;PIAS4;DUSP1;TXN;CALML4;RAC2;MAP2K4;SQSTM1;IKBKG;PIK3CB;AKT3;CALM2;HSP90AA1;TH…	0.116743	0.251507	Human Diseases
path:hsa04810	Regulation of actin cytoskeleton	124	3924	213	7246	0.0316004	0.0293955	1.07501	10163;7410;7454;5290;5305;10458;71;3687;3689;4627;10788;3693;5879;3675;3688;1072;5500;6655;81624;10298;1729;87;6237;10627;3985;23396;8396;387;1730;85464;54961;79837;3685;3682;10094;4660;673;998;4636;7430;81873;10552;3984;5881;2909;9138;221178;2149;1073;369;3845;3679;4659;2768;6093;10095;3071;5595;8503;5216;324;7414;5605;6548;5604;4628;5295;55740;7074;5894;54776;85366;5293;4478;28964;5058;3683;106…	WASF2;VAV2;WAS;PIK3CA;PIP4K2A;BAIAP2;ACTG1;ITGAX;ITGB2;MYH9;IQGAP2;ITGB5;RAC1;ITGA3;ITGB1;CFL1;PPP1CB;SOS2;DIAPH3;PAK4;DIAPH1;ACTN1;RRAS;MYL12A;LIMK2;PIP5K1C;PIP4K2B;RHOA;DIAPH2;SSH2;SSH3;PIP4K2C;ITGAV;ITGAE;ARPC3;PPP1R12B;BRAF;CDC42;MYL5;EZR;ARPC5L;ARPC1A;LIMK1;RAC3;ARHGAP35;ARHGEF1;SPATA13;F2R;CFL2;ARAF;KRAS;ITGA7;PPP1R12A;GNA12;ROCK1;ARPC1B;NCKAP1L;MAPK3;PIK3R3;PFN1;APC;VCL;MAP2K2;SLC9A1;MAP2K…	0.127453	0.272749	Cellular Processes
path:hsa00071	Fatty acid degradation	28	3924	44	7246	0.00713558	0.00607232	1.1751	10449;35;2180;51;223;3030;2181;2182;1376;2639;1892;3033;34;30;10455;39;3032;51703;219;36;8310;128;1632;1375;1962;1374;37;38	ACAA2;ACADS;ACSL1;ACOX1;ALDH9A1;HADHA;ACSL3;ACSL4;CPT2;GCDH;ECHS1;HADH;ACADM;ACAA1;ECI2;ACAT2;HADHB;ACSL5;ALDH1B1;ACADSB;ACOX3;ADH5;ECI1;CPT1B;EHHADH;CPT1A;ACADVL;ACAT1	0.132224	0.281085	Metabolism
path:hsa04926	Relaxin signaling pathway	77	3924	130	7246	0.0196228	0.0179409	1.09375	5290;5599;4792;2771;5601;2782;1388;208;408;4790;2788;6655;1385;10488;7423;4313;5600;5566;6300;115;84699;5970;53358;2790;2885;109;3725;2778;196883;4087;4088;3845;51764;468;148327;5603;5595;8503;2787;409;5605;5604;107;5295;2769;5894;7048;5293;5331;2783;10681;3265;59345;5594;2773;64764;7046;113;7040;6416;5291;23236;1284;10000;5330;55970;1432;6654;2353;1386;5609;207;54331;4893;6464;7422;5567	PIK3CA;MAPK8;NFKBIA;GNAI2;MAPK9;GNB1;ATF6B;AKT2;ARRB1;NFKB1;GNG7;SOS2;CREB1;CREB3;VEGFB;MMP2;MAPK11;PRKACA;MAPK12;ADCY9;CREB3L3;RELA;SHC3;GNG10;GRB2;ADCY3;JUN;GNAS;ADCY4;SMAD2;SMAD3;KRAS;GNG13;ATF4;CREB3L4;MAPK13;MAPK3;PIK3R3;GNG5;ARRB2;MAP2K2;MAP2K1;ADCY1;PIK3R1;GNA15;RAF1;TGFBR2;PIK3CD;PLCB3;GNB2;GNB5;HRAS;GNB4;MAPK1;GNAI3;CREB3L2;TGFBR1;ADCY7;TGFB1;MAP2K4;PIK3CB;PLCB1;COL4A2;AKT3;PLCB2;GNG12;M…	0.139187	0.293941	Organismal Systems
path:hsa04657	IL-17 signaling pathway	56	3924	93	7246	0.0142712	0.0128347	1.11192	6280;7186;3553;836;5970;6885;3551;5599;23118;10758;7124;4792;23765;5601;132014;8517;29110;7187;9641;9618;3320;3725;7184;841;1432;7189;257397;8061;7188;2353;4790;51433;6347;2354;1051;5598;2932;3326;53342;1994;7128;29761;6279;5594;8717;8772;5603;55540;5600;3727;5597;2920;6426;6300;5595;1147	S100A9;TRAF2;IL1B;CASP3;RELA;MAP3K7;IKBKB;MAPK8;TAB2;TRAF3IP2;TNF;NFKBIA;IL17RA;MAPK9;IL17RE;IKBKG;TBK1;TRAF3;IKBKE;TRAF4;HSP90AA1;JUN;HSP90B1;CASP8;MAPK14;TRAF6;TAB3;FOSL1;TRAF5;FOS;NFKB1;ANAPC5;CCL2;FOSB;CEBPB;MAPK7;GSK3B;HSP90AB1;IL17D;ELAVL1;TNFAIP3;USP25;S100A8;MAPK1;TRADD;FADD;MAPK13;IL17RB;MAPK11;JUND;MAPK6;CXCL2;SRSF1;MAPK12;MAPK3;CHUK	0.140845	0.295467	Organismal Systems
path:hsa04520	Adherens junction	44	3924	72	7246	0.011213	0.00993652	1.12847	3643;10163;1495;7414;7454;6885;283106;6615;117178;10458;5880;71;998;4089;5770;7048;5881;2033;1500;1387;3480;4008;5879;81;1460;8826;5777;1459;4087;4088;51701;9855;87;1499;52;5594;5787;7525;5795;1457;7046;387;8936;5595	INSR;WASF2;CTNNA1;VCL;WAS;MAP3K7;CSNK2A3;SNAI1;SSX2IP;BAIAP2;RAC2;ACTG1;CDC42;SMAD4;PTPN1;TGFBR2;RAC3;EP300;CTNND1;CREBBP;IGF1R;LMO7;RAC1;ACTN4;CSNK2B;IQGAP1;PTPN6;CSNK2A2;SMAD2;SMAD3;NLK;FARP2;ACTN1;CTNNB1;ACP1;MAPK1;PTPRB;YES1;PTPRJ;CSNK2A1;TGFBR1;RHOA;WASF1;MAPK3	0.14175	0.295467	Cellular Processes
path:hsa00533	Glycosaminoglycan biosynthesis - keratan sulfate	10	3924	14	7246	0.00254842	0.0019321	1.31899	2530;6482;10678;8702;9435;2683;6487;8704;6483;8703	FUT8;ST3GAL1;B3GNT2;B4GALT4;CHST2;B4GALT1;ST3GAL3;B4GALT2;ST3GAL2;B4GALT3	0.151458	0.313665	Metabolism
path:hsa00750	Vitamin B6 metabolism	5	3924	6	7246	0.00127421	0.000828043	1.53882	493911;29968;57026;55163;8566	PHOSPHO2;PSAT1;PDXP;PNPO;PDXK	0.153233	0.315307	Metabolism
path:hsa05130	Pathogenic Escherichia coli infection	34	3924	55	7246	0.00866463	0.00759039	1.14153	3059;7454;10094;84617;71;998;7430;81873;10093;10552;7846;4690;7099;10092;3688;23643;9181;7277;9475;4691;10109;203068;10971;1499;8440;7534;6093;10376;387;25;10095;113457;84790;7280	HCLS1;WAS;ARPC3;TUBB6;ACTG1;CDC42;EZR;ARPC5L;ARPC4;ARPC1A;TUBA1A;NCK1;TLR4;ARPC5;ITGB1;LY96;ARHGEF2;TUBA4A;ROCK2;NCL;ARPC2;TUBB;YWHAQ;CTNNB1;NCK2;YWHAZ;ROCK1;TUBA1B;RHOA;ABL1;ARPC1B;TUBA3D;TUBA1C;TUBB2A	0.156411	0.319795	Human Diseases
path:hsa01523	Antifolate resistance	20	3924	31	7246	0.00509684	0.00427822	1.19135	3553;5970;3551;7124;6472;10257;6573;8517;7298;4363;4790;471;10057;239;4524;6470;2356;2618;1719;1147	IL1B;RELA;IKBKB;TNF;SHMT2;ABCC4;SLC19A1;IKBKG;TYMS;ABCC1;NFKB1;ATIC;ABCC5;ALOX12;MTHFR;SHMT1;FPGS;GART;DHFR;CHUK	0.163711	0.332603	Human Diseases
path:hsa04371	Apelin signaling pathway	80	3924	137	7246	0.0203874	0.018907	1.0783	5562;6194;2771;2782;208;3708;7019;2788;5571;3710;6237;11345;10014;5566;6262;2776;2475;115;801;2790;109;6199;1958;196883;808;4087;4088;3845;51764;4209;10891;5595;2787;4899;23533;6198;5605;6548;5604;107;5565;4089;5894;8877;85366;5331;4205;5581;51422;2783;10681;10672;3265;5294;59345;5594;5054;5289;2773;7046;182;22808;30849;91860;113;5564;23236;8678;10000;805;5330;55970;11337;56848;207;8862;54331;489…	PRKAA1;RPS6;GNAI2;GNB1;AKT2;ITPR1;TFAM;GNG7;PRKAG1;ITPR3;RRAS;GABARAPL2;HDAC5;PRKACA;RYR2;GNAQ;MTOR;ADCY9;CALM1;GNG10;ADCY3;RPS6KB2;EGR1;ADCY4;CALM3;SMAD2;SMAD3;KRAS;GNG13;MEF2D;PPARGC1A;MAPK3;GNG5;NRF1;PIK3R5;RPS6KB1;MAP2K2;SLC9A1;MAP2K1;ADCY1;PRKAB2;SMAD4;RAF1;SPHK1;MYLK2;PLCB3;MEF2A;PRKCE;PRKAG2;GNB2;GNB5;GNA13;HRAS;PIK3CG;GNB4;MAPK1;SERPINE1;PIK3C3;GNAI3;TGFBR1;JAG1;MRAS;PIK3R4;CALML4;ADCY7;P…	0.179156	0.361693	Environmental Information Processing
path:hsa05205	Proteoglycans in cancer	114	3924	198	7246	0.029052	0.0273254	1.06319	6194;5328;818;7410;5290;7124;7475;5781;71;5170;8324;2317;208;3693;3708;5879;2535;1026;3688;5500;6655;5777;355;3710;6237;1499;4313;5600;5566;2817;387;6300;4193;2475;5579;3685;4660;673;998;5329;7430;2885;27250;5335;9138;6199;7023;4087;369;10855;3845;4659;7855;5603;6093;960;5595;8503;3059;817;1975;836;2316;6198;5605;6548;5604;2002;5295;8321;10818;7074;7097;5894;54776;867;5293;7480;4478;3091;5058;165…	RPS6;PLAU;CAMK2G;VAV2;PIK3CA;TNF;WNT6;PTPN11;ACTG1;PDPK1;FZD7;FLNB;AKT2;ITGB5;ITPR1;RAC1;FZD2;CDKN1A;ITGB1;PPP1CB;SOS2;PTPN6;FAS;ITPR3;RRAS;CTNNB1;MMP2;MAPK11;PRKACA;GPC1;RHOA;MAPK12;MDM2;MTOR;PRKCB;ITGAV;PPP1R12B;BRAF;CDC42;PLAUR;EZR;GRB2;PDCD4;PLCG1;ARHGEF1;RPS6KB2;TFAP4;SMAD2;ARAF;HPSE;KRAS;PPP1R12A;FZD5;MAPK13;ROCK1;CD44;MAPK3;PIK3R3;HCLS1;CAMK2D;EIF4B;CASP3;FLNA;RPS6KB1;MAP2K2;SLC9A1;MAP2K1;…	0.182184	0.365506	Human Diseases
path:hsa04350	TGF-beta signaling pathway	50	3924	84	7246	0.0127421	0.0115926	1.09916	5519;4092;90;91;268;4609;6198;1874;7040;7124;5933;5516;93;9978;3397;4089;6500;7048;4090;2033;4052;1387;657;1030;6199;3398;656;9241;5515;25805;1875;4087;57154;4088;60436;64750;6667;7050;8454;659;4091;5518;5594;9765;7027;6093;7046;387;9372;5595	PPP2R1B;SMAD7;ACVR1;ACVR1B;AMH;MYC;RPS6KB1;E2F4;TGFB1;TNF;RBL1;PPP2CB;ACVR2B;RBX1;ID1;SMAD4;SKP1;TGFBR2;SMAD5;EP300;LTBP1;CREBBP;BMPR1A;CDKN2B;RPS6KB2;ID2;BMP8B;NOG;PPP2CA;BAMBI;E2F5;SMAD2;SMURF1;SMAD3;TGIF2;SMURF2;SP1;TGIF1;CUL1;BMPR2;SMAD6;PPP2R1A;MAPK1;ZFYVE16;TFDP1;ROCK1;TGFBR1;RHOA;ZFYVE9;MAPK3	0.188754	0.376335	Environmental Information Processing
path:hsa04620	Toll-like receptor signaling pathway	60	3924	102	7246	0.0152905	0.0140767	1.08623	3663;3553;5970;5605;5604;6885;5599;5290;7124;4792;3551;6772;5295;23118;6416;3661;5601;7097;6352;4615;8517;29110;51135;7187;9641;5291;10000;208;3455;1326;5293;841;1432;7099;5879;7189;3454;54472;3725;2353;4790;1513;8737;10454;148022;23643;114609;5609;3665;5594;5606;207;8772;5603;3654;5600;6300;5595;8503;1147	IRF5;IL1B;RELA;MAP2K2;MAP2K1;MAP3K7;MAPK8;PIK3CA;TNF;NFKBIA;IKBKB;STAT1;PIK3R1;TAB2;MAP2K4;IRF3;MAPK9;TLR2;CCL5;MYD88;IKBKG;TBK1;IRAK4;TRAF3;IKBKE;PIK3CB;AKT3;AKT2;IFNAR2;MAP3K8;PIK3CD;CASP8;MAPK14;TLR4;RAC1;TRAF6;IFNAR1;TOLLIP;JUN;FOS;NFKB1;CTSK;RIPK1;TAB1;TICAM1;LY96;TIRAP;MAP2K7;IRF7;MAPK1;MAP2K3;AKT1;FADD;MAPK13;IRAK1;MAPK11;MAPK12;MAPK3;PIK3R3;CHUK	0.197051	0.390452	Organismal Systems
path:hsa00030	Pentose phosphate pathway	19	3924	30	7246	0.004842	0.00414022	1.1695	5634;2821;22934;9563;6120;5226;5236;6888;132158;5211;230;2539;226;7086;5631;5214;25796;51071;55276	PRPS2;GPI;RPIA;H6PD;RPE;PGD;PGM1;TALDO1;GLYCTK;PFKL;ALDOC;G6PD;ALDOA;TKT;PRPS1;PFKP;PGLS;DERA;PGM2	0.204668	0.403057	Metabolism
path:hsa00061	Fatty acid biosynthesis	9	3924	13	7246	0.00229358	0.00179409	1.27841	2181;2182;51703;2180;27349;31;54995;32;2194	ACSL3;ACSL4;ACSL5;ACSL1;MCAT;ACACA;OXSM;ACACB;FASN	0.209488	0.409814	Metabolism
path:hsa04010	MAPK signaling pathway	167	3924	295	7246	0.0425586	0.0407121	1.04535	9252;4214;6195;5599;7124;23542;3315;5494;5601;994;4615;51135;8649;2317;208;5922;51347;5879;408;5908;4790;10454;1945;6655;4616;9693;1647;355;6788;51295;6237;7423;51378;8569;5600;5566;9020;6300;4296;5579;1147;3643;57551;3553;7186;6789;5970;10746;8550;9448;1844;673;5921;998;23162;5778;2885;5881;5530;3725;4775;1845;1849;4215;5495;11184;7132;369;51701;3845;468;5606;5607;2768;5321;5906;5603;7786;5595;7…	RPS6KA5;MAP3K1;RPS6KA1;MAPK8;TNF;MAPK8IP2;HSPB1;PPM1A;MAPK9;CDC25B;MYD88;IRAK4;LAMTOR3;FLNB;AKT2;RASA2;TAOK3;RAC1;ARRB1;RAP1B;NFKB1;TAB1;EFNA4;SOS2;GADD45B;RAPGEF2;GADD45A;FAS;STK3;ECSIT;RRAS;VEGFB;ANGPT4;MKNK1;MAPK11;PRKACA;MAP3K14;MAPK12;MAP3K11;PRKCB;CHUK;INSR;TAOK1;IL1B;TRAF2;STK4;RELA;MAP3K2;MAPKAPK5;MAP4K4;DUSP2;BRAF;RASA1;CDC42;MAPK8IP3;PTPN7;GRB2;RAC3;PPP3CA;JUN;NFATC3;DUSP3;DUSP7;MAP3K3;…	0.210652	0.409814	Environmental Information Processing
path:hsa04658	Th1 and Th2 cell differentiation	53	3924	90	7246	0.0135066	0.0124206	1.08743	864;10683;3717;5970;3551;5599;4792;6772;5588;3516;4851;5601;3566;8517;4794;5335;28514;4772;3714;5530;3459;3112;1432;4775;5534;3725;4773;4793;9794;3561;6300;5532;3718;5533;4790;3716;3108;2353;55534;3460;920;5594;6778;7297;6777;5603;5600;182;3123;4853;6776;5595;1147	RUNX3;DLL3;JAK2;RELA;IKBKB;MAPK8;NFKBIA;STAT1;PRKCQ;RBPJ;NOTCH1;MAPK9;IL4R;IKBKG;NFKBIE;PLCG1;DLL1;NFATC1;JAG2;PPP3CA;IFNGR1;HLA-DOB;MAPK14;NFATC3;PPP3R1;JUN;NFATC2;NFKBIB;MAML1;IL2RG;MAPK12;PPP3CB;JAK3;PPP3CC;NFKB1;JAK1;HLA-DMA;FOS;MAML3;IFNGR2;CD4;MAPK1;STAT6;TYK2;STAT5B;MAPK13;MAPK11;JAG1;HLA-DRB1;NOTCH2;STAT5A;MAPK3;CHUK	0.21203	0.410011	Organismal Systems
path:hsa00072	Synthesis and degradation of ketone bodies	7	3924	10	7246	0.00178389	0.00138007	1.29261	39;622;3155;38;5019;3157;56898	ACAT2;BDH1;HMGCL;ACAT1;OXCT1;HMGCS1;BDH2	0.248279	0.477232	Metabolism
path:hsa04728	Dopaminergic synapse	75	3924	131	7246	0.0191131	0.0180789	1.05721	801;5499;2787;5519;817;84699;9575;409;91860;5525;818;406;5599;55012;2771;28227;5516;5601;2790;6571;2782;1388;23236;10000;805;208;5330;5530;5331;5529;1432;3708;55970;2778;5533;3800;2353;5500;5515;5532;2788;5520;2783;5501;10681;808;1386;2932;1385;2931;51764;3710;468;10488;59345;5518;148327;5527;5526;207;54331;2773;55844;64764;5603;1312;3799;5528;5600;5566;2776;6300;3709;5567;5579	CALM1;PPP1CA;GNG5;PPP2R1B;CAMK2D;CREB3L3;CLOCK;ARRB2;CALML4;PPP2R5A;CAMK2G;ARNTL;MAPK8;PPP2R3C;GNAI2;PPP2R3B;PPP2CB;MAPK9;GNG10;SLC18A2;GNB1;ATF6B;PLCB1;AKT3;CALM2;AKT2;PLCB2;PPP3CA;PLCB3;PPP2R5E;MAPK14;ITPR1;GNG12;GNAS;PPP3CC;KIF5C;FOS;PPP1CB;PPP2CA;PPP3CB;GNG7;PPP2R2A;GNB2;PPP1CC;GNB5;CALM3;ATF2;GSK3B;CREB1;GSK3A;GNG13;ITPR3;ATF4;CREB3;GNB4;PPP2R1A;CREB3L4;PPP2R5C;PPP2R5B;AKT1;GNG2;GNAI3;PPP2R2…	0.265011	0.503397	Organismal Systems
path:hsa04062	Chemokine signaling pathway	106	3924	187	7246	0.0270133	0.0258073	1.04673	1794;7410;7454;5290;4792;2771;2826;6352;2782;208;5879;408;5908;4790;2788;6655;2833;572;2932;57580;1524;5566;387;5579;115;1147;2268;5970;53358;5580;673;998;2790;2885;109;4067;196883;3845;2931;51764;5906;6093;2920;5595;8503;2787;23533;409;5604;3551;107;6772;5295;7074;10235;5894;58191;5293;5331;4793;3718;5058;2783;10681;3265;2869;3579;2185;5294;59345;3055;5594;2773;1398;2870;9844;6368;6773;1399;113;…	DOCK2;VAV2;WAS;PIK3CA;NFKBIA;GNAI2;CCR10;CCL5;GNB1;AKT2;RAC1;ARRB1;RAP1B;NFKB1;GNG7;SOS2;CXCR3;BAD;GSK3B;PREX1;CX3CR1;PRKACA;RHOA;PRKCB;ADCY9;CHUK;FGR;RELA;SHC3;PRKCD;BRAF;CDC42;GNG10;GRB2;ADCY3;LYN;ADCY4;KRAS;GSK3A;GNG13;RAP1A;ROCK1;CXCL2;MAPK3;PIK3R3;GNG5;PIK3R5;ARRB2;MAP2K1;IKBKB;ADCY1;STAT1;PIK3R1;TIAM1;RASGRP2;RAF1;CXCL16;PIK3CD;PLCB3;NFKBIB;JAK3;PAK1;GNB2;GNB5;HRAS;GRK5;CXCR2;PTK2B;PIK3CG;G…	0.265028	0.503397	Organismal Systems
path:hsa00600	Sphingolipid metabolism	28	3924	47	7246	0.00713558	0.00648634	1.10009	10825;10558;9517;55331;253782;4758;29956;2629;8877;8879;57704;79603;10715;2717;6610;2531;64781;56848;410;7357;55627;427;91012;2581;6609;2720;8560;259230	NEU3;SPTLC1;SPTLC2;ACER3;CERS6;NEU1;CERS2;GBA;SPHK1;SGPL1;GBA2;CERS4;CERS1;GLA;SMPD2;KDSR;CERK;SPHK2;ARSA;UGCG;SMPD4;ASAH1;CERS5;GALC;SMPD1;GLB1;DEGS1;SGMS1	0.274898	0.519073	Metabolism
path:hsa05200	Pathways in cancer	290	3924	523	7246	0.0739042	0.0721778	1.02392	9252;3915;10683;4258;818;317;5290;5599;4792;7475;2771;112398;6513;4851;6500;5601;1017;9134;1487;2782;8324;6502;2033;208;3459;1030;5879;2535;1026;3675;3065;3688;4790;5371;2788;6655;5337;4616;3716;3570;1728;1647;4780;572;1029;2932;2956;355;3326;1441;8312;5330;1499;7423;9826;4313;4259;8202;9002;581;5566;405;387;2776;11186;6776;6257;4193;1147;5579;801;2475;51684;115;7186;6789;5970;3685;4257;27113;356…	RPS6KA5;LAMC1;DLL3;MGST2;CAMK2G;APAF1;PIK3CA;MAPK8;NFKBIA;WNT6;GNAI2;EGLN2;SLC2A1;NOTCH1;SKP1;MAPK9;CDK2;CCNE2;CTBP1;GNB1;FZD7;SKP2;EP300;AKT2;IFNGR1;CDKN2B;RAC1;FZD2;CDKN1A;ITGA3;HDAC1;ITGB1;NFKB1;PML;GNG7;SOS2;PLD1;GADD45B;JAK1;IL6R;NQO1;GADD45A;NFE2L2;BAD;CDKN2A;GSK3B;MSH6;FAS;HSP90AB1;CSF3R;AXIN1;PLCB2;CTNNB1;VEGFB;ARHGEF11;MMP2;MGST3;NCOA3;F2RL3;BAX;PRKACA;ARNT;RHOA;GNAQ;RASSF1;STAT5A;RXRB;M…	0.284044	0.533206	Human Diseases
path:hsa00770	Pantothenate and CoA biosynthesis	12	3924	19	7246	0.0030581	0.00262214	1.16626	53354;51733;80025;79646;80347;55229;1806;587;60490;60496;586;79717	PANK1;UPB1;PANK2;PANK3;COASY;PANK4;DPYD;BCAT2;PPCDC;AASDHPPT;BCAT1;PPCS	0.290552	0.542251	Metabolism
path:hsa00650	Butanoate metabolism	17	3924	28	7246	0.00433231	0.0038642	1.12114	39;622;35;1962;65985;3155;38;1892;5019;3157;3033;2571;56898;7915;3030;79944;18	ACAT2;BDH1;ACADS;EHHADH;AACS;HMGCL;ACAT1;ECHS1;OXCT1;HMGCS1;HADH;GAD1;BDH2;ALDH5A1;HADHA;L2HGDH;ABAT	0.30753	0.56968	Metabolism
path:hsa04072	Phospholipase D signaling pathway	82	3924	145	7246	0.020897	0.020011	1.04428	382;5290;5781;8526;208;55326;6655;5337;6009;6237;554;23396;387;5338;1606;2475;115;3643;56894;53358;27128;2885;8527;109;5335;9266;2778;2149;5898;1609;196883;3845;7249;2768;5321;9265;5595;5899;8503;10555;23533;5605;5604;9267;107;5295;5894;8877;5293;5331;9846;10411;10672;3265;10554;3579;2185;5294;5594;1785;1608;8525;22808;113;9170;5336;2207;8394;6850;5291;23236;10000;5330;6654;7248;56895;160851;5684…	ARF6;PIK3CA;PTPN11;DGKE;AKT2;AGPAT5;SOS2;PLD1;RHEB;RRAS;AVPR2;PIP5K1C;RHOA;PLD2;DGKA;MTOR;ADCY9;INSR;AGPAT3;SHC3;CYTH4;GRB2;DGKD;ADCY3;PLCG1;CYTH2;GNAS;F2R;RALA;DGKQ;ADCY4;KRAS;TSC2;GNA12;PLA2G4A;CYTH3;MAPK3;RALB;PIK3R3;AGPAT2;PIK3R5;MAP2K2;MAP2K1;CYTH1;ADCY1;PIK3R1;RAF1;SPHK1;PIK3CD;PLCB3;GAB2;RAPGEF3;GNA13;HRAS;AGPAT1;CXCR2;PTK2B;PIK3CG;MAPK1;DNM2;DGKG;DGKZ;MRAS;ADCY7;LPAR2;PLCG2;FCER1G;PIP5K1A…	0.308798	0.56968	Environmental Information Processing
path:hsa00062	Fatty acid elongation	18	3924	30	7246	0.00458716	0.00414022	1.10795	83401;10449;9524;3032;51144;60481;9374;51104;51102;117145;1892;81926;58489;3033;5538;64834;11332;3030	ELOVL3;ACAA2;TECR;HADHB;HSD17B12;ELOVL5;PPT2;ABHD17B;MECR;THEM4;ECHS1;ABHD17A;ABHD17C;HADH;PPT1;ELOVL1;ACOT7;HADHA	0.324468	0.595168	Metabolism
path:hsa00515	Mannose type O-glycan biosynthesis	14	3924	23	7246	0.00356779	0.00317417	1.12401	84892;55624;148789;2683;6487;79147;2218;84197;8704;10585;8703;9486;29954;2526	POMGNT2;POMGNT1;B3GALNT2;B4GALT1;ST3GAL3;FKRP;FKTN;POMK;B4GALT2;POMT1;B4GALT3;CHST10;POMT2;FUT4	0.332995	0.607337	Metabolism
path:hsa00920	Sulfur metabolism	6	3924	9	7246	0.00152905	0.00124206	1.23106	54928;10380;23474;9061;7263;4357	IMPAD1;BPNT1;ETHE1;PAPSS1;TST;MPST	0.341932	0.620114	Metabolism
path:hsa00564	Glycerophospholipid metabolism	55	3924	97	7246	0.0140163	0.0133867	1.04703	23646;79143;56894;10555;9926;122618;1119;8526;10434;10162;81579;8527;23659;154141;81490;8398;56994;9663;5833;55326;10390;23175;1120;9791;23171;56895;5337;1609;2820;160851;253558;54675;56261;10554;9489;23761;8443;54947;79888;8760;10908;10423;254531;56985;57678;5321;8525;1608;10400;5130;55500;5338;11313;6901;1606	PLD3;MBOAT7;AGPAT3;AGPAT2;LPGAT1;PLD4;CHKA;DGKE;LYPLA1;LPCAT3;PLA2G12A;DGKD;PLA2G15;MBOAT1;PTDSS2;PLA2G6;CHPT1;LPIN2;PCYT2;AGPAT5;CEPT1;LPIN1;CHKB;PTDSS1;GPD1L;AGPAT4;PLD1;DGKQ;GPD2;DGKH;LCLAT1;CRLS1;GPCPD1;AGPAT1;PGS1;PISD;GNPAT;LPCAT2;LPCAT1;CDS2;PNPLA6;CDIPT;LPCAT4;ADPRM;GPAM;PLA2G4A;DGKZ;DGKG;PEMT;PCYT1A;ETNK1;PLD2;LYPLA2;TAZ;DGKA	0.343969	0.620303	Metabolism
path:hsa05020	Prion diseases	20	3924	34	7246	0.00509684	0.00469224	1.08623	3915;10963;3553;5605;5604;3309;2002;6647;4851;6352;5621;3303;1958;5594;733;581;5566;727;5595;5567	LAMC1;STIP1;IL1B;MAP2K2;MAP2K1;HSPA5;ELK1;SOD1;NOTCH1;CCL5;PRNP;HSPA1A;EGR1;MAPK1;C8G;BAX;PRKACA;C5;MAPK3;PRKACB	0.355591	0.637679	Human Diseases
path:hsa04723	Retrograde endocannabinoid signaling	79	3924	141	7246	0.0201325	0.019459	1.03461	221955;5599;2771;4718;4729;5601;4717;4726;2782;4704;3708;4720;2788;4711;4724;3710;4709;55967;4695;4698;4696;5600;5566;2776;2166;6300;5579;115;4723;4719;4716;4697;126328;2790;109;54539;4715;196883;4701;4722;51764;4712;57406;5603;4702;5595;2787;4728;107;5331;4710;747;4707;2783;10681;374291;59345;5594;4694;2773;11343;4705;4708;113;4731;4706;23236;5330;55970;1432;56901;222236;54331;4700;51079;4714;47…	DAGLB;MAPK8;GNAI2;NDUFC2;NDUFV2;MAPK9;NDUFC1;NDUFS6;GNB1;NDUFA9;ITPR1;NDUFS2;GNG7;NDUFB5;NDUFS4;ITPR3;NDUFB3;NDUFA12;NDUFA2;NDUFA5;NDUFA3;MAPK11;PRKACA;GNAQ;FAAH;MAPK12;PRKCB;ADCY9;NDUFV1;NDUFS1;NDUFB10;NDUFA4;NDUFA11;GNG10;ADCY3;NDUFB11;NDUFB9;ADCY4;NDUFA7;NDUFS3;GNG13;NDUFB6;ABHD6;MAPK13;NDUFA8;MAPK3;GNG5;NDUFS8;ADCY1;PLCB3;NDUFB4;DAGLA;NDUFB1;GNB2;GNB5;NDUFS7;GNB4;MAPK1;NDUFA1;GNAI3;MGLL;NDUFA…	0.358083	0.638581	Organismal Systems
path:hsa04670	Leukocyte transendothelial migration	63	3924	112	7246	0.016055	0.0154568	1.0387	4688;4267;1495;7414;7410;5290;2771;5295;3676;71;5781;5880;4636;7430;50848;998;5336;3689;7409;5291;5335;1500;7852;5293;2909;10411;1432;6494;5879;7408;4478;81;1536;3688;5908;83593;3683;3684;2185;3383;9475;87;1499;4313;10627;5906;2773;5603;4689;399;6093;5600;653361;103910;387;394;5829;1535;24146;6300;10451;8503;5579	NCF2;CD99;CTNNA1;VCL;VAV2;PIK3CA;GNAI2;PIK3R1;ITGA4;ACTG1;PTPN11;RAC2;MYL5;EZR;F11R;CDC42;PLCG2;ITGB2;VAV1;PIK3CB;PLCG1;CTNND1;CXCR4;PIK3CD;ARHGAP35;RAPGEF3;MAPK14;SIPA1;RAC1;VASP;MSN;ACTN4;CYBB;ITGB1;RAP1B;RASSF5;ITGAL;ITGAM;PTK2B;ICAM1;ROCK2;ACTN1;CTNNB1;MMP2;MYL12A;RAP1A;GNAI3;MAPK13;NCF4;RHOH;ROCK1;MAPK11;NCF1;MYL12B;RHOA;ARHGAP5;PXN;CYBA;CLDN15;MAPK12;VAV3;PIK3R3;PRKCB	0.36294	0.643667	Organismal Systems
path:hsa00052	Galactose metabolism	18	3924	31	7246	0.00458716	0.00427822	1.07221	2582;92579;3098;5236;2683;2592;3101;3099;7360;55276;5211;2584;8704;2548;2720;2717;5214;2595	GALE;G6PC3;HK1;PGM1;B4GALT1;GALT;HK3;HK2;UGP2;PGM2;PFKL;GALK1;B4GALT2;GAA;GLB1;GLA;PFKP;GANC	0.400557	0.702617	Metabolism
path:hsa00410	beta-Alanine metabolism	18	3924	31	7246	0.00458716	0.00427822	1.07221	6611;223;51733;23417;6723;1962;219;221;1806;4329;1892;26275;34;55748;2571;54498;3030;18	SMS;ALDH9A1;UPB1;MLYCD;SRM;EHHADH;ALDH1B1;ALDH3B1;DPYD;ALDH6A1;ECHS1;HIBCH;ACADM;CNDP2;GAD1;SMOX;HADHA;ABAT	0.400557	0.702617	Metabolism
path:hsa00534	Glycosaminoglycan biosynthesis - heparan sulfate / heparin	14	3924	24	7246	0.00356779	0.00331217	1.07717	64132;126792;9394;8509;9956;3340;26035;2137;9653;64131;26229;2132;2135;11285	XYLT2;B3GALT6;HS6ST1;NDST2;HS3ST2;NDST1;GLCE;EXTL3;HS2ST1;XYLT1;B3GAT3;EXT2;EXTL2;B4GALT7	0.420671	0.733888	Metabolism
path:hsa00440	Phosphonate and phosphinate metabolism	4	3924	6	7246	0.00101937	0.000828043	1.23106	5130;5833;10390;56994	PCYT1A;PCYT2;CEPT1;CHPT1	0.424453	0.734723	Metabolism
path:hsa00604	Glycosphingolipid biosynthesis - ganglio series	9	3924	15	7246	0.00229358	0.00207011	1.10795	6482;9197;30815;3074;2720;27090;6483;256435;3073	ST3GAL1;SLC33A1;ST6GALNAC6;HEXB;GLB1;ST6GALNAC4;ST3GAL2;ST6GALNAC3;HEXA	0.425728	0.734723	Metabolism
path:hsa00740	Riboflavin metabolism	5	3924	8	7246	0.00127421	0.00110406	1.15412	52;80308;645;55312;53	ACP1;FLAD1;BLVRB;RFK;ACP2	0.457228	0.784867	Metabolism
path:hsa04721	Synaptic vesicle cycle	35	3924	63	7246	0.00891947	0.00869445	1.02588	533;245973;6844;9114;6809;527;51606;8775;2054;6571;528;163;9296;526;6804;155066;1173;6812;23545;8218;90423;1212;1213;9550;529;1211;1785;10312;161;8992;51382;160;523;4905;10497	ATP6V0B;ATP6V1C2;VAMP2;ATP6V0D1;STX3;ATP6V0C;ATP6V1H;NAPA;STX2;SLC18A2;ATP6V1C1;AP2B1;ATP6V1F;ATP6V1B2;STX1A;ATP6V0E2;AP2M1;STXBP1;ATP6V0A2;CLTCL1;ATP6V1E2;CLTB;CLTC;ATP6V1G1;ATP6V1E1;CLTA;DNM2;TCIRG1;AP2A2;ATP6V0E1;ATP6V1D;AP2A1;ATP6V1A;NSF;UNC13B	0.462681	0.789762	Organismal Systems
path:hsa00760	Nicotinate and nicotinamide metabolism	17	3924	30	7246	0.00433231	0.00414022	1.0464	64802;22978;65220;54981;51251;683;4860;115024;23475;10135;952;30833;349565;23530;56953;133686;55191	NMNAT1;NT5C2;NADK;NMRK1;NT5C3A;BST1;PNP;NT5C3B;QPRT;NAMPT;CD38;NT5C;NMNAT3;NNT;NT5M;NADK2;NADSYN1	0.465	0.789762	Metabolism
path:hsa04310	Wnt signaling pathway	80	3924	146	7246	0.0203874	0.020149	1.01183	818;5599;7475;6500;5601;1487;8324;2033;5879;2535;56998;2932;23291;64840;8312;1499;5663;5566;387;27130;5579;1488;6477;5467;5881;5530;3725;4775;8061;894;4041;1452;4088;29964;51701;59343;8454;1454;7855;23401;817;324;283106;6885;1857;8321;9978;4089;81839;27101;4772;5331;5534;7480;8607;1460;5533;1459;57680;1457;896;4609;79718;10297;4007;5880;1855;23236;1856;1387;5330;4773;5532;25805;7157;10023;8945;94…	CAMK2G;MAPK8;WNT6;SKP1;MAPK9;CTBP1;FZD7;EP300;RAC1;FZD2;CTNNBIP1;GSK3B;FBXW11;PORCN;AXIN1;CTNNB1;PSEN1;PRKACA;RHOA;INVS;PRKCB;CTBP2;SIAH1;PPARD;RAC3;PPP3CA;JUN;NFATC3;FOSL1;CCND2;LRP5;CSNK1A1;SMAD3;PRICKLE4;NLK;SENP2;CUL1;CSNK1E;FZD5;FRAT2;CAMK2D;APC;CSNK2A3;MAP3K7;DVL3;FZD1;RBX1;SMAD4;VANGL1;CACYBP;NFATC1;PLCB3;PPP3R1;WNT10B;RUVBL1;CSNK2B;PPP3CC;CSNK2A2;CHD8;CSNK2A1;CCND3;MYC;TBL1XR1;APC2;PRICKL…	0.471799	0.797092	Environmental Information Processing
path:hsa04750	Inflammatory mediator regulation of TRP channels	54	3924	99	7246	0.0137615	0.0136627	1.00723	115;801;5499;3553;817;91860;113;818;5734;5599;5290;9311;107;5580;5295;5588;3269;5601;5336;109;8398;5291;23236;5335;805;5330;5293;5331;3708;1432;2778;5581;5500;5732;196883;5501;808;239;3710;51393;8503;5606;5321;5603;5600;5566;5029;2776;41;6300;3709;3556;5567;5579	ADCY9;CALM1;PPP1CA;IL1B;CAMK2D;CALML4;ADCY7;CAMK2G;PTGER4;MAPK8;PIK3CA;ASIC3;ADCY1;PRKCD;PIK3R1;PRKCQ;HRH1;MAPK9;PLCG2;ADCY3;PLA2G6;PIK3CB;PLCB1;PLCG1;CALM2;PLCB2;PIK3CD;PLCB3;ITPR1;MAPK14;GNAS;PRKCE;PPP1CB;PTGER2;ADCY4;PPP1CC;CALM3;ALOX12;ITPR3;TRPV2;PIK3R3;MAP2K3;PLA2G4A;MAPK13;MAPK11;PRKACA;P2RY2;GNAQ;ASIC1;MAPK12;ITPR2;IL1RAP;PRKACB;PRKCB	0.5102	0.854792	Organismal Systems
path:hsa04915	Estrogen signaling pathway	74	3924	136	7246	0.0188583	0.018769	1.00476	115;801;7039;3304;3858;3312;1509;84699;91860;113;5605;5604;5290;53358;107;9166;2771;5295;5580;2885;5894;109;1388;5291;23236;10000;805;208;3320;5330;5293;7184;5331;3708;3725;2778;6654;2353;5914;3303;6655;196883;808;1386;1385;3265;2289;3845;468;3710;10488;8503;1839;6667;3326;5594;148327;207;4313;10499;2773;2288;8202;596;2550;8648;64764;5566;4893;6464;2776;3709;5595;5567	ADCY9;CALM1;TGFA;HSPA1B;KRT10;HSPA8;CTSD;CREB3L3;CALML4;ADCY7;MAP2K2;MAP2K1;PIK3CA;SHC3;ADCY1;EBAG9;GNAI2;PIK3R1;PRKCD;GRB2;RAF1;ADCY3;ATF6B;PIK3CB;PLCB1;AKT3;CALM2;AKT2;HSP90AA1;PLCB2;PIK3CD;HSP90B1;PLCB3;ITPR1;JUN;GNAS;SOS1;FOS;RARA;HSPA1A;SOS2;ADCY4;CALM3;ATF2;CREB1;HRAS;FKBP5;KRAS;ATF4;ITPR3;CREB3;PIK3R3;HBEGF;SP1;HSP90AB1;MAPK1;CREB3L4;AKT1;MMP2;NCOA2;GNAI3;FKBP4;NCOA3;BCL2;GABBR1;NCOA1;CREB…	0.511277	0.854792	Organismal Systems
path:hsa01040	Biosynthesis of unsaturated fatty acids	15	3924	27	7246	0.00382263	0.00372619	1.02588	83401;6342;9524;51144;3992;9415;60481;79966;6319;51;3295;30;64834;11332;8310	ELOVL3;SCP2;TECR;HSD17B12;FADS1;FADS2;ELOVL5;SCD5;SCD;ACOX1;HSD17B4;ACAA1;ELOVL1;ACOT7;ACOX3	0.520851	0.86182	Metabolism
path:hsa04966	Collecting duct acid secretion	15	3924	27	7246	0.00382263	0.00372619	1.02588	529;8992;90423;10312;528;245973;9114;9296;51382;9550;527;155066;523;526;23545	ATP6V1E1;ATP6V0E1;ATP6V1E2;TCIRG1;ATP6V1C1;ATP6V1C2;ATP6V0D1;ATP6V1F;ATP6V1D;ATP6V1G1;ATP6V0C;ATP6V0E2;ATP6V1A;ATP6V1B2;ATP6V0A2	0.520851	0.86182	Organismal Systems
path:hsa00480	Glutathione metabolism	29	3924	53	7246	0.00739042	0.00731438	1.0104	4953;51060;5226;4258;4257;2729;290;2879;2730;2539;494143;6241;9446;6723;26873;3418;2687;3417;2941;2937;373156;6240;6611;4259;50484;2678;51056;2936;79017	ODC1;TXNDC12;PGD;MGST2;MGST1;GCLC;ANPEP;GPX4;GCLM;G6PD;CHAC2;RRM2;GSTO1;SRM;OPLAH;IDH2;GGT5;IDH1;GSTA4;GSS;GSTK1;RRM1;SMS;MGST3;RRM2B;GGT1;LAP3;GSR;GGCT	0.523721	0.862125	Metabolism
path:hsa05202	Transcriptional misregulation in cancer	100	3924	185	7246	0.0254842	0.0255313	0.998154	8148;3207;2521;4221;5328;860;7030;3087;4353;5546;5090;4298;3398;1026;3065;4790;5371;8864;4211;4616;1051;1647;2119;581;6257;8464;4193;2120;9611;5970;4066;1031;6929;8352;597;5079;85414;604;4299;4005;894;2130;5218;79058;55589;3020;466;1050;905;8861;84444;2313;578;221037;7403;3206;1649;7709;7048;472;648;5468;5914;2530;1655;25942;3684;2005;1643;2118;6256;1848;8357;1025;4609;64332;4297;3205;3480;3021;9…	TAF15;HOXA11;FUS;MEN1;PLAU;RUNX2;TFE3;HHEX;MPO;PRCC;PBX3;MLLT1;ID2;CDKN1A;HDAC1;NFKB1;PML;PER2;MEIS1;GADD45B;CEBPB;GADD45A;ETV5;BAX;RXRB;SUPT3H;MDM2;ETV6;NCOR1;RELA;LYL1;CDKN2C;TCF3;HIST1H3C;BCL2A1;PAX5;SLC45A3;BCL6;AFF1;LMO2;CCND2;EWSR1;CDK14;ASPSCR1;BMP2K;H3F3A;ATF1;CEBPA;CCNT2;LDB1;DOT1L;FLI1;BAK1;JMJD1C;KDM6A;HOXA10;DDIT3;ZBTB17;TGFBR2;ATM;BMI1;PPARG;RARA;FUT8;DDX5;SIN3A;ITGAM;ELK4;DDB2;ETV4;…	0.541528	0.88689	Human Diseases
path:hsa04934	Cushing syndrome	83	3924	154	7246	0.0211519	0.0212531	0.995237	4221;818;7475;2771;9049;1017;9134;1388;8324;3708;1030;11091;2535;1026;5908;79798;1029;2932;1385;10488;3710;8312;1499;5151;5566;405;2776;115;84699;1031;673;9101;898;109;1871;2778;196883;5929;468;57552;196;148327;5906;7855;1021;6770;5595;1019;817;3164;324;5605;5604;1857;107;8321;3949;5331;7480;5925;84876;5594;2773;64764;949;113;10297;1870;4297;1855;1869;23236;1856;8085;5330;9070;1386;6667;54554;102…	MEN1;CAMK2G;WNT6;GNAI2;AIP;CDK2;CCNE2;ATF6B;FZD7;ITPR1;CDKN2B;WDR5;FZD2;CDKN1A;RAP1B;ARMC5;CDKN2A;GSK3B;CREB1;CREB3;ITPR3;AXIN1;CTNNB1;PDE8A;PRKACA;ARNT;GNAQ;ADCY9;CREB3L3;CDKN2C;BRAF;USP8;CCNE1;ADCY3;E2F3;GNAS;ADCY4;RBBP5;ATF4;NCEH1;AHR;CREB3L4;RAP1A;FZD5;CDK6;STAR;MAPK3;CDK4;CAMK2D;NR4A1;APC;MAP2K2;MAP2K1;DVL3;ADCY1;FZD1;LDLR;PLCB3;WNT10B;RB1;ORAI1;MAPK1;GNAI3;CREB3L2;SCARB1;ADCY7;APC2;E2F2;KMT…	0.55911	0.911038	Human Diseases
path:hsa00400	Phenylalanine, tyrosine and tryptophan biosynthesis	3	3924	5	7246	0.000764526	0.000690036	1.10795	259307;2805;2806	IL4I1;GOT1;GOT2	0.577551	0.931628	Metabolism
path:hsa00524	Neomycin, kanamycin and gentamicin biosynthesis	3	3924	5	7246	0.000764526	0.000690036	1.10795	3098;3101;3099	HK1;HK3;HK2	0.577551	0.931628	Metabolism
path:hsa00010	Glycolysis / Gluconeogenesis	37	3924	69	7246	0.00942915	0.0095225	0.990198	2821;2026;5236;5106;223;9562;5223;3098;5162;8050;1737;221;3099;2597;2027;5211;230;1738;83440;10327;226;7167;219;669;3945;5160;84532;5214;5315;128;5230;92579;3101;55276;3939;55902;2023	GPI;ENO2;PGM1;PCK2;ALDH9A1;MINPP1;PGAM1;HK1;PDHB;PDHX;DLAT;ALDH3B1;HK2;GAPDH;ENO3;PFKL;ALDOC;DLD;ADPGK;AKR1A1;ALDOA;TPI1;ALDH1B1;BPGM;LDHB;PDHA1;ACSS1;PFKP;PKM;ADH5;PGK1;G6PC3;HK3;PGM2;LDHA;ACSS2;ENO1	0.584426	0.933337	Metabolism
path:hsa04612	Antigen processing and presentation	37	3924	69	7246	0.00942915	0.0095225	0.990198	3304;3312;5993;5994;821;6892;3309;7124;6890;1508;4800;2923;972;10197;10437;3320;3112;6891;4801;3308;1520;3303;4802;3108;3106;3133;1385;567;3326;920;5721;811;8625;3107;3123;5720;3105	HSPA1B;HSPA8;RFX5;RFXAP;CANX;TAPBP;HSPA5;TNF;TAP1;CTSB;NFYA;PDIA3;CD74;PSME3;IFI30;HSP90AA1;HLA-DOB;TAP2;NFYB;HSPA4;CTSS;HSPA1A;NFYC;HLA-DMA;HLA-B;HLA-E;CREB1;B2M;HSP90AB1;CD4;PSME2;CALR;RFXANK;HLA-C;HLA-DRB1;PSME1;HLA-A	0.584426	0.933337	Organismal Systems
path:hsa04978	Mineral absorption	27	3924	51	7246	0.00688073	0.00703837	0.977604	1317;475;2495;79901;3163;7421;4494;2512;476;490;4495;538;4502;3162;1181;7779;30061;4891;6550;4493;54822;55630;115019;483;65010;4501;481	SLC31A1;ATOX1;FTH1;CYBRD1;HMOX2;VDR;MT1F;FTL;ATP1A1;ATP2B1;MT1G;ATP7A;MT2A;HMOX1;CLCN2;SLC30A1;SLC40A1;SLC11A2;SLC9A3;MT1E;TRPM7;SLC39A4;SLC26A9;ATP1B3;SLC26A6;MT1X;ATP1B1	0.62494	0.993098	Organismal Systems
path:hsa05340	Primary immunodeficiency	19	3924	36	7246	0.004842	0.00496826	0.974587	5993;5994;6890;8517;6891;3561;84876;3718;973;920;5788;930;7374;115650;64421;8625;3543;100;695	RFX5;RFXAP;TAP1;IKBKG;TAP2;IL2RG;ORAI1;JAK3;CD79A;CD4;PTPRC;CD19;UNG;TNFRSF13C;DCLRE1C;RFXANK;IGLL1;ADA;BTK	0.632027	0.999411	Human Diseases
path:hsa00220	Arginine biosynthesis	11	3924	21	7246	0.00280326	0.00289815	0.967259	2875;1373;2744;2746;95;2805;2752;435;445;84706;2806	GPT;CPS1;GLS;GLUD1;ACY1;GOT1;GLUL;ASL;ASS1;GPT2;GOT2	0.650431	1	Metabolism
path:hsa04650	Natural killer cell mediated cytotoxicity	67	3924	127	7246	0.0170744	0.0175269	0.974183	8795;836;7410;100507436;5605;5604;10451;5290;53358;7124;5295;5781;673;5880;80329;5336;8797;2207;2885;3689;7409;6850;3937;5894;5291;3384;5335;5881;4772;3455;5530;3459;5293;5534;5879;6654;3454;4773;5533;5532;6655;5058;5777;3683;3460;3133;355;3265;369;637;3845;4277;3383;2185;10870;6452;5594;7305;4893;3107;6464;3106;3105;5595;51744;8503;5579	TNFRSF10B;CASP3;VAV2;MICA;MAP2K2;MAP2K1;VAV3;PIK3CA;SHC3;TNF;PIK3R1;PTPN11;BRAF;RAC2;ULBP1;PLCG2;TNFRSF10A;FCER1G;GRB2;ITGB2;VAV1;SYK;LCP2;RAF1;PIK3CB;ICAM2;PLCG1;RAC3;NFATC1;IFNAR2;PPP3CA;IFNGR1;PIK3CD;PPP3R1;RAC1;SOS1;IFNAR1;NFATC2;PPP3CC;PPP3CB;SOS2;PAK1;PTPN6;ITGAL;IFNGR2;HLA-E;FAS;HRAS;ARAF;BID;KRAS;MICB;ICAM1;PTK2B;HCST;SH3BP2;MAPK1;TYROBP;NRAS;HLA-C;SHC1;HLA-B;HLA-A;MAPK3;CD244;PIK3R3;PRKCB	0.659332	1	Organismal Systems
path:hsa04261	Adrenergic signaling in cardiomyocytes	76	3924	144	7246	0.019368	0.019873	0.974587	115;801;5499;9252;1390;5519;817;493;84699;23533;91860;5525;113;6548;818;55012;107;2771;28227;5516;784;109;154;1388;93589;23236;10000;805;208;5330;5529;5331;10411;1432;476;490;2778;5500;5515;5520;196883;5501;808;1386;1385;7171;3784;468;7168;10488;7169;5294;5518;7170;148327;5594;3753;5527;207;5526;2773;483;55844;596;64764;5600;5528;5566;5603;6262;2776;488;481;6300;5595;5567	ADCY9;CALM1;PPP1CA;RPS6KA5;CREM;PPP2R1B;CAMK2D;ATP2B4;CREB3L3;PIK3R5;CALML4;PPP2R5A;ADCY7;SLC9A1;CAMK2G;PPP2R3C;ADCY1;GNAI2;PPP2R3B;PPP2CB;CACNB3;ADCY3;ADRB2;ATF6B;CACNA2D4;PLCB1;AKT3;CALM2;AKT2;PLCB2;PPP2R5E;PLCB3;RAPGEF3;MAPK14;ATP1A1;ATP2B1;GNAS;PPP1CB;PPP2CA;PPP2R2A;ADCY4;PPP1CC;CALM3;ATF2;CREB1;TPM4;KCNQ1;ATF4;TPM1;CREB3;TPM2;PIK3CG;PPP2R1A;TPM3;CREB3L4;MAPK1;KCNE1;PPP2R5C;AKT1;PPP2R5B;GNAI3…	0.663092	1	Organismal Systems
path:hsa04392	Hippo signaling pathway - multiple species	15	3924	29	7246	0.00382263	0.00400221	0.95513	55233;26524;1454;4771;84962;5058;83937;7005;8994;9770;11186;9113;60485;92597;6788	MOB1A;LATS2;CSNK1E;NF2;AJUBA;PAK1;RASSF4;TEAD3;LIMD1;RASSF2;RASSF1;LATS1;SAV1;MOB1B;STK3	0.674703	1	Environmental Information Processing
path:hsa04730	Long-term depression	31	3924	60	7246	0.0079001	0.00828043	0.954069	5519;5605;5604;2771;5516;673;5894;23236;3480;5330;2781;5331;3708;4067;2778;5515;10672;3265;369;3845;3710;5518;5594;2768;5321;2773;4893;2776;3709;5595;5579	PPP2R1B;MAP2K2;MAP2K1;GNAI2;PPP2CB;BRAF;RAF1;PLCB1;IGF1R;PLCB2;GNAZ;PLCB3;ITPR1;LYN;GNAS;PPP2CA;GNA13;HRAS;ARAF;KRAS;ITPR3;PPP2R1A;MAPK1;GNA12;PLA2G4A;GNAI3;NRAS;GNAQ;ITPR2;MAPK3;PRKCB	0.698627	1	Organismal Systems
path:hsa05031	Amphetamine addiction	35	3924	68	7246	0.00891947	0.00938449	0.950448	801;5499;817;84699;91860;818;2906;23411;6571;1388;805;6804;5530;5534;3725;2778;5533;3065;2353;5500;5532;2354;5501;116443;808;1386;1385;468;10488;148327;116444;64764;5566;5567;5579	CALM1;PPP1CA;CAMK2D;CREB3L3;CALML4;CAMK2G;GRIN2D;SIRT1;SLC18A2;ATF6B;CALM2;STX1A;PPP3CA;PPP3R1;JUN;GNAS;PPP3CC;HDAC1;FOS;PPP1CB;PPP3CB;FOSB;PPP1CC;GRIN3A;CALM3;ATF2;CREB1;ATF4;CREB3;CREB3L4;GRIN3B;CREB3L2;PRKACA;PRKACB;PRKCB	0.715747	1	Human Diseases
path:hsa04961	Endocrine and other factor-regulated calcium reabsorption	24	3924	47	7246	0.00611621	0.00648634	0.942937	115;7421;163;23236;8766;5330;476;5331;490;1173;2778;8218;1212;1213;1211;1785;161;483;5566;160;2776;481;5567;5579	ADCY9;VDR;AP2B1;PLCB1;RAB11A;PLCB2;ATP1A1;PLCB3;ATP2B1;AP2M1;GNAS;CLTCL1;CLTB;CLTC;CLTA;DNM2;AP2A2;ATP1B3;PRKACA;AP2A1;GNAQ;ATP1B1;PRKACB;PRKCB	0.717502	1	Organismal Systems
path:hsa05218	Melanoma	37	3924	72	7246	0.00942915	0.00993652	0.94894	5728;5595;578;5605;5604;5290;5295;673;1870;1869;5894;5291;3480;10000;208;1871;5293;1026;5925;4616;1647;7157;572;1029;3265;369;51426;3845;8503;5594;1643;207;1021;581;4893;4193;1019	PTEN;MAPK3;BAK1;MAP2K2;MAP2K1;PIK3CA;PIK3R1;BRAF;E2F2;E2F1;RAF1;PIK3CB;IGF1R;AKT3;AKT2;E2F3;PIK3CD;CDKN1A;RB1;GADD45B;GADD45A;TP53;BAD;CDKN2A;HRAS;ARAF;POLK;KRAS;PIK3R3;MAPK1;DDB2;AKT1;CDK6;BAX;NRAS;MDM2;CDK4	0.723664	1	Human Diseases
path:hsa03320	PPAR signaling pathway	38	3924	74	7246	0.009684	0.0102125	0.948246	123;2180;729359;10999;5106;79966;10062;6319;51;2171;5170;376497;6342;5360;2181;1622;2182;1376;5467;34;30;948;3611;5468;7316;8309;51703;2710;10998;8310;1375;11001;1962;1374;9415;5465;6256;6257	PLIN2;ACSL1;PLIN4;SLC27A4;PCK2;SCD5;NR1H3;SCD;ACOX1;FABP5;PDPK1;SLC27A1;SCP2;PLTP;ACSL3;DBI;ACSL4;CPT2;PPARD;ACADM;ACAA1;CD36;ILK;PPARG;UBC;ACOX2;ACSL5;GK;SLC27A5;ACOX3;CPT1B;SLC27A2;EHHADH;CPT1A;FADS2;PPARA;RXRA;RXRB	0.727479	1	Organismal Systems
path:hsa00260	Glycine, serine and threonine metabolism	20	3924	40	7246	0.00509684	0.00552029	0.923293	63826;2593;23464;6472;9380;211;5223;5723;132158;875;1738;29968;669;6470;26227;275;27232;1491;113675;2653	SRR;GAMT;GCAT;SHMT2;GRHPR;ALAS1;PGAM1;PSPH;GLYCTK;CBS;DLD;PSAT1;BPGM;SHMT1;PHGDH;AMT;GNMT;CTH;SDSL;GCSH	0.754709	1	Metabolism
path:hsa04930	Type II diabetes mellitus	23	3924	46	7246	0.00586137	0.00634833	0.923293	3643;5290;5599;3551;7124;5580;5295;5601;3098;5291;3099;8651;5293;5581;8835;8660;122809;5315;5594;3101;5595;8503;2475	INSR;PIK3CA;MAPK8;IKBKB;TNF;PRKCD;PIK3R1;MAPK9;HK1;PIK3CB;HK2;SOCS1;PIK3CD;PRKCE;SOCS2;IRS2;SOCS4;PKM;MAPK1;HK3;MAPK3;PIK3R3;MTOR	0.763319	1	Human Diseases
path:hsa04921	Oxytocin signaling pathway	78	3924	152	7246	0.0198777	0.0209771	0.94759	5562;818;2771;71;7226;3708;1026;5500;5571;10645;3710;5566;6262;387;2776;5579;115;801;57118;4660;109;5530;3725;4775;2778;196883;808;3845;952;4659;5607;5321;6093;140465;5595;817;23533;5605;5604;107;2002;5565;4637;784;29904;5894;54776;85366;4772;5331;5534;5533;51422;5598;3265;5294;8536;5594;2773;5499;1938;91860;113;3770;5564;93589;23236;805;5330;4773;2353;5532;5501;9475;4893;3709;5567;1827	PRKAA1;CAMK2G;GNAI2;ACTG1;TRPM2;ITPR1;CDKN1A;PPP1CB;PRKAG1;CAMKK2;ITPR3;PRKACA;RYR2;RHOA;GNAQ;PRKCB;ADCY9;CALM1;CAMK1D;PPP1R12B;ADCY3;PPP3CA;JUN;NFATC3;GNAS;ADCY4;CALM3;KRAS;CD38;PPP1R12A;MAP2K5;PLA2G4A;ROCK1;MYL6B;MAPK3;CAMK2D;PIK3R5;MAP2K2;MAP2K1;ADCY1;ELK1;PRKAB2;MYL6;CACNB3;EEF2K;RAF1;PPP1R12C;MYLK2;NFATC1;PLCB3;PPP3R1;PPP3CC;PRKAG2;MAPK7;HRAS;PIK3CG;CAMK1;MAPK1;GNAI3;PPP1CA;EEF2;CALML4;ADCY7…	0.786016	1	Organismal Systems
path:hsa04725	Cholinergic synapse	57	3924	112	7246	0.014526	0.0154568	0.93978	115;2787;817;84699;23533;818;113;3770;3717;5604;5290;107;2771;5295;2790;2782;109;5291;23236;10000;208;5330;5293;5331;3708;55970;2353;2788;2783;196883;10681;1385;3265;3784;51764;56479;3845;8503;3710;5294;59345;468;10488;5594;148327;207;54331;2773;64764;596;5566;4893;2776;3709;5595;5567;5579	ADCY9;GNG5;CAMK2D;CREB3L3;PIK3R5;CAMK2G;ADCY7;KCNJ14;JAK2;MAP2K1;PIK3CA;ADCY1;GNAI2;PIK3R1;GNG10;GNB1;ADCY3;PIK3CB;PLCB1;AKT3;AKT2;PLCB2;PIK3CD;PLCB3;ITPR1;GNG12;FOS;GNG7;GNB2;ADCY4;GNB5;CREB1;HRAS;KCNQ1;GNG13;KCNQ5;KRAS;PIK3R3;ITPR3;PIK3CG;GNB4;ATF4;CREB3;MAPK1;CREB3L4;AKT1;GNG2;GNAI3;CREB3L2;BCL2;PRKACA;NRAS;GNAQ;ITPR2;MAPK3;PRKACB;PRKCB	0.78651	1	Organismal Systems
path:hsa00603	Glycosphingolipid biosynthesis - globo and isoglobo series	7	3924	15	7246	0.00178389	0.00207011	0.86174	4668;6482;3074;26301;6483;2717;3073	NAGA;ST3GAL1;HEXB;GBGT1;ST3GAL2;GLA;HEXA	0.800232	1	Metabolism
path:hsa05224	Breast cancer	75	3924	147	7246	0.0191131	0.0202871	0.942135	5728;5595;10683;4609;324;6198;578;5605;5604;1857;5290;53358;10297;7475;5295;1870;8321;673;4851;1855;1869;2885;5894;675;8324;5291;28514;3480;10000;208;1856;1871;3714;5293;3725;7480;6199;2535;1026;5925;6654;2353;6655;4616;4041;1647;7157;10023;1452;2932;3265;369;3845;6667;8503;8312;1499;5594;1643;207;7855;1021;8202;1019;8648;23401;182;581;4893;6464;4791;4853;672;51426;2475	PTEN;MAPK3;DLL3;MYC;APC;RPS6KB1;BAK1;MAP2K2;MAP2K1;DVL3;PIK3CA;SHC3;APC2;WNT6;PIK3R1;E2F2;FZD1;BRAF;NOTCH1;DVL1;E2F1;GRB2;RAF1;BRCA2;FZD7;PIK3CB;DLL1;IGF1R;AKT3;AKT2;DVL2;E2F3;JAG2;PIK3CD;JUN;WNT10B;RPS6KB2;FZD2;CDKN1A;RB1;SOS1;FOS;SOS2;GADD45B;LRP5;GADD45A;TP53;FRAT1;CSNK1A1;GSK3B;HRAS;ARAF;KRAS;SP1;PIK3R3;AXIN1;CTNNB1;MAPK1;DDB2;AKT1;FZD5;CDK6;NCOA3;CDK4;NCOA1;FRAT2;JAG1;BAX;NRAS;SHC1;NFKB2;NOT…	0.803571	1	Human Diseases
path:hsa04340	Hedgehog signaling pathway	23	3924	47	7246	0.00586137	0.00648634	0.903648	51684;409;1456;53944;2619;339745;1455;408;8452;894;1452;8945;2932;57154;64750;23291;8454;1453;1454;596;5566;8405;5567	SUFU;ARRB2;CSNK1G3;CSNK1G1;GAS1;SPOPL;CSNK1G2;ARRB1;CUL3;CCND2;CSNK1A1;BTRC;GSK3B;SMURF1;SMURF2;FBXW11;CUL1;CSNK1D;CSNK1E;BCL2;PRKACA;SPOP;PRKACB	0.807227	1	Environmental Information Processing
path:hsa05030	Cocaine addiction	24	3924	49	7246	0.00611621	0.00676235	0.90445	84699;5970;2771;2906;6571;1388;1020;1742;3725;2778;4790;2354;116443;1386;1385;10488;468;148327;116444;2773;64764;8851;5566;5567	CREB3L3;RELA;GNAI2;GRIN2D;SLC18A2;ATF6B;CDK5;DLG4;JUN;GNAS;NFKB1;FOSB;GRIN3A;ATF2;CREB1;CREB3;ATF4;CREB3L4;GRIN3B;GNAI3;CREB3L2;CDK5R1;PRKACA;PRKACB	0.808894	1	Human Diseases
path:hsa00430	Taurine and hypotaurine metabolism	5	3924	11	7246	0.00127421	0.00151808	0.839357	84890;2687;2678;2571;51380	ADO;GGT5;GGT1;GAD1;CSAD	0.811151	1	Metabolism
path:hsa00983	Drug metabolism - other enzymes	38	3924	77	7246	0.009684	0.0106266	0.911302	1066;4258;4833;29922;4257;8824;7084;83549;1890;4353;9;7378;2990;978;7172;1854;8833;1806;654364;3704;54963;51727;4830;7371;6241;9446;3251;2941;4832;10201;3614;6240;51733;3615;4259;50484;7372;7083	CES1;MGST2;NME4;NME7;MGST1;CES2;TK2;UCK1;TYMP;MPO;NAT1;UPP1;GUSB;CDA;TPMT;DUT;GMPS;DPYD;NME1-NME2;ITPA;UCKL1;CMPK1;NME1;UCK2;RRM2;GSTO1;HPRT1;GSTA4;NME3;NME6;IMPDH1;RRM1;UPB1;IMPDH2;MGST3;RRM2B;UMPS;TK1	0.832867	1	Metabolism
path:hsa00860	Porphyrin and chlorophyll metabolism	20	3924	42	7246	0.00509684	0.0057963	0.879326	2235;645;326625;2990;211;1355;7390;3163;3145;3052;1352;2058;1371;3162;7389;124454;644;2395;5498;210	FECH;BLVRB;MMAB;GUSB;ALAS1;COX15;UROS;HMOX2;HMBS;HCCS;COX10;EPRS;CPOX;HMOX1;UROD;EARS2;BLVRA;FXN;PPOX;ALAD	0.843196	1	Metabolism
path:hsa04927	Cortisol synthesis and secretion	31	3924	64	7246	0.0079001	0.00883246	0.89444	115;84699;3164;113;107;3949;109;1388;23236;5330;5331;3708;2778;84876;196883;1386;1385;468;3710;10488;6667;57552;148327;64764;5151;5566;949;6770;2776;3709;5567	ADCY9;CREB3L3;NR4A1;ADCY7;ADCY1;LDLR;ADCY3;ATF6B;PLCB1;PLCB2;PLCB3;ITPR1;GNAS;ORAI1;ADCY4;ATF2;CREB1;ATF4;ITPR3;CREB3;SP1;NCEH1;CREB3L4;CREB3L2;PDE8A;PRKACA;SCARB1;STAR;GNAQ;ITPR2;PRKACB	0.852608	1	Organismal Systems
path:hsa04510	Focal adhesion	101	3924	199	7246	0.025739	0.0274634	0.937212	3915;824;7410;5290;5599;71;5170;5601;1101;2317;208;3693;5879;3675;2889;3688;5500;5908;6655;1299;10298;572;2932;1729;87;1499;7423;10627;23396;387;394;5579;3685;53358;4660;673;998;4636;2885;5881;3725;2909;894;7060;331;3679;1298;4659;5906;83660;6093;5595;8503;7059;2316;7414;5604;2002;5295;5894;54776;85366;5293;5058;3265;29780;5594;7094;3655;1398;896;3914;3611;7791;3678;5728;5499;1399;329;5880;3676;6…	LAMC1;CAPN2;VAV2;PIK3CA;MAPK8;ACTG1;PDPK1;MAPK9;CHAD;FLNB;AKT2;ITGB5;RAC1;ITGA3;RAPGEF1;ITGB1;PPP1CB;RAP1B;SOS2;COL9A3;PAK4;BAD;GSK3B;DIAPH1;ACTN1;CTNNB1;VEGFB;MYL12A;PIP5K1C;RHOA;ARHGAP5;PRKCB;ITGAV;SHC3;PPP1R12B;BRAF;CDC42;MYL5;GRB2;RAC3;JUN;ARHGAP35;CCND2;THBS4;XIAP;ITGA7;COL9A2;PPP1R12A;RAP1A;TLN2;ROCK1;MAPK3;PIK3R3;THBS3;FLNA;VCL;MAP2K1;ELK1;PIK3R1;RAF1;PPP1R12C;MYLK2;PIK3CD;PAK1;HRAS;PARVB;…	0.852714	1	Cellular Processes
path:hsa00471	D-Glutamine and D-glutamate metabolism	2	3924	5	7246	0.000509684	0.000690036	0.738634	2746;2744	GLUD1;GLS	0.86021	1	Metabolism
path:hsa05226	Gastric cancer	74	3924	148	7246	0.0188583	0.0204251	0.923293	4292;4609;324;6198;1495;578;5605;5604;1857;5290;53358;7040;10297;7475;5295;1870;8321;673;4089;898;1855;9134;2885;1869;5894;7048;1017;8324;5291;1856;10000;208;7015;1871;5293;1030;7480;6199;2535;1026;5925;6654;6655;4616;4041;1647;7157;10023;1452;4087;2932;3265;4088;369;3845;8503;8312;1499;5594;1643;207;7855;596;581;23401;4893;7046;1027;6464;6256;6257;5595;51426;2475	MLH1;MYC;APC;RPS6KB1;CTNNA1;BAK1;MAP2K2;MAP2K1;DVL3;PIK3CA;SHC3;TGFB1;APC2;WNT6;PIK3R1;E2F2;FZD1;BRAF;SMAD4;CCNE1;DVL1;CCNE2;GRB2;E2F1;RAF1;TGFBR2;CDK2;FZD7;PIK3CB;DVL2;AKT3;AKT2;TERT;E2F3;PIK3CD;CDKN2B;WNT10B;RPS6KB2;FZD2;CDKN1A;RB1;SOS1;SOS2;GADD45B;LRP5;GADD45A;TP53;FRAT1;CSNK1A1;SMAD2;GSK3B;HRAS;SMAD3;ARAF;KRAS;PIK3R3;AXIN1;CTNNB1;MAPK1;DDB2;AKT1;FZD5;BCL2;BAX;FRAT2;NRAS;TGFBR1;CDKN1B;SHC1;RX…	0.866009	1	Human Diseases
path:hsa04925	Aldosterone synthesis and secretion	47	3924	96	7246	0.0119776	0.0132487	0.904057	115;801;817;493;57118;84699;221955;3164;91860;113;818;107;3949;109;1388;23236;25865;805;5330;476;5331;3708;490;2778;5581;84876;747;196883;808;1386;1385;468;3710;10488;466;8536;148327;64764;483;5566;949;6770;2776;481;3709;5567;5579	ADCY9;CALM1;CAMK2D;ATP2B4;CAMK1D;CREB3L3;DAGLB;NR4A1;CALML4;ADCY7;CAMK2G;ADCY1;LDLR;ADCY3;ATF6B;PLCB1;PRKD2;CALM2;PLCB2;ATP1A1;PLCB3;ITPR1;ATP2B1;GNAS;PRKCE;ORAI1;DAGLA;ADCY4;CALM3;ATF2;CREB1;ATF4;ITPR3;CREB3;ATF1;CAMK1;CREB3L4;CREB3L2;ATP1B3;PRKACA;SCARB1;STAR;GNAQ;ATP1B1;ITPR2;PRKACB;PRKCB	0.870995	1	Organismal Systems
path:hsa04550	Signaling pathways regulating pluripotency of stem cells	69	3924	139	7246	0.0175841	0.019183	0.91665	90;91;7994;4609;324;3717;5605;5604;1857;5290;7703;56916;10297;7475;6929;5295;8321;93;3397;4089;5013;9869;5978;1855;2885;463;5894;8324;5291;4090;3480;10000;208;1856;5293;657;7480;1432;648;2535;3398;3720;3718;4211;3716;10336;4087;2932;3265;4088;84333;3845;84108;8312;659;84759;1499;5594;207;7855;5603;5600;9314;4893;6498;6774;6300;5595;8503	ACVR1;ACVR1B;KAT6A;MYC;APC;JAK2;MAP2K2;MAP2K1;DVL3;PIK3CA;PCGF2;SMARCAD1;APC2;WNT6;TCF3;PIK3R1;FZD1;ACVR2B;ID1;SMAD4;OTX1;SETDB1;REST;DVL1;GRB2;ZFHX3;RAF1;FZD7;PIK3CB;SMAD5;IGF1R;AKT3;AKT2;DVL2;PIK3CD;BMPR1A;WNT10B;MAPK14;BMI1;FZD2;ID2;JARID2;JAK3;MEIS1;JAK1;PCGF3;SMAD2;GSK3B;HRAS;SMAD3;PCGF5;KRAS;PCGF6;AXIN1;BMPR2;PCGF1;CTNNB1;MAPK1;AKT1;FZD5;MAPK13;MAPK11;KLF4;NRAS;SKIL;STAT3;MAPK12;MAPK3;PIK3R3	0.877744	1	Cellular Processes
path:hsa00561	Glycerolipid metabolism	29	3924	61	7246	0.00739042	0.00841844	0.877885	56894;10555;223;8526;8527;84649;154141;132158;9663;55326;57104;23175;2717;10327;56895;1609;2710;219;160851;253558;10554;1056;57678;1608;8525;11343;55750;1606;8694	AGPAT3;AGPAT2;ALDH9A1;DGKE;DGKD;DGAT2;MBOAT1;GLYCTK;LPIN2;AGPAT5;PNPLA2;LPIN1;GLA;AKR1A1;AGPAT4;DGKQ;GK;ALDH1B1;DGKH;LCLAT1;AGPAT1;CEL;GPAM;DGKG;DGKZ;MGLL;AGK;DGKA;DGAT1	0.878853	1	Metabolism
path:hsa00512	Mucin type O-glycan biosynthesis	14	3924	31	7246	0.00356779	0.00427822	0.833942	2590;79623;6482;29071;2591;9334;2589;55568;51809;56913;11226;6483;2650;63917	GALNT2;GALNT14;ST3GAL1;C1GALT1C1;GALNT3;B4GALT5;GALNT1;GALNT10;GALNT7;C1GALT1;GALNT6;ST3GAL2;GCNT1;GALNT11	0.882353	1	Metabolism
path:hsa04614	Renin-angiotensin system	10	3924	23	7246	0.00254842	0.00317417	0.802863	4012;7064;1511;5476;5550;5547;57486;290;4142;10159	LNPEP;THOP1;CTSG;CTSA;PREP;PRCP;NLN;ANPEP;MAS1;ATP6AP2	0.892121	1	Organismal Systems
path:hsa05416	Viral myocarditis	26	3924	56	7246	0.00662589	0.0077284	0.857343	1982;842;836;5880;71;8672;3689;5881;1605;1981;3112;841;5879;54205;3108;3683;3106;27;3133;637;3383;3107;25;3123;1604;3105	EIF4G2;CASP9;CASP3;RAC2;ACTG1;EIF4G3;ITGB2;RAC3;DAG1;EIF4G1;HLA-DOB;CASP8;RAC1;CYCS;HLA-DMA;ITGAL;HLA-B;ABL2;HLA-E;BID;ICAM1;HLA-C;ABL1;HLA-DRB1;CD55;HLA-A	0.902882	1	Human Diseases
path:hsa04923	Regulation of lipolysis in adipocytes	25	3924	54	7246	0.00637105	0.00745239	0.854901	115;3643;5742;113;5290;107;2771;5295;109;154;5291;10000;208;5293;57104;2778;51099;196883;8660;8503;207;2773;11343;5566;5567	ADCY9;INSR;PTGS1;ADCY7;PIK3CA;ADCY1;GNAI2;PIK3R1;ADCY3;ADRB2;PIK3CB;AKT3;AKT2;PIK3CD;PNPLA2;GNAS;ABHD5;ADCY4;IRS2;PIK3R3;AKT1;GNAI3;MGLL;PRKACA;PRKACB	0.903034	1	Organismal Systems
path:hsa04918	Thyroid hormone synthesis	35	3924	74	7246	0.00891947	0.0102125	0.873385	115;84699;113;821;3309;107;109;1388;8458;23236;5330;476;7184;5331;433;3708;2778;9601;196883;1386;1385;468;3710;10488;148327;64764;483;5566;2776;2936;481;3709;7270;5567;5579	ADCY9;CREB3L3;ADCY7;CANX;HSPA5;ADCY1;ADCY3;ATF6B;TTF2;PLCB1;PLCB2;ATP1A1;HSP90B1;PLCB3;ASGR2;ITPR1;GNAS;PDIA4;ADCY4;ATF2;CREB1;ATF4;ITPR3;CREB3;CREB3L4;CREB3L2;ATP1B3;PRKACA;GNAQ;GSR;ATP1B1;ITPR2;TTF1;PRKACB;PRKCB	0.904203	1	Organismal Systems
path:hsa00120	Primary bile acid biosynthesis	7	3924	17	7246	0.00178389	0.00234612	0.760359	6342;8309;10858;10998;23600;3295;10005	SCP2;ACOX2;CYP46A1;SLC27A5;AMACR;HSD17B4;ACOT8	0.906288	1	Metabolism
path:hsa04540	Gap junction	42	3924	88	7246	0.0107034	0.0121446	0.881325	115;113;10746;5605;5604;107;2771;84617;983;7280;2885;5894;109;7846;23236;5330;5331;3708;2778;6654;6655;196883;5598;3265;3845;3710;7277;203068;1453;5594;5607;2773;5566;4893;10376;2776;3709;113457;5595;84790;5567;5579	ADCY9;ADCY7;MAP3K2;MAP2K2;MAP2K1;ADCY1;GNAI2;TUBB6;CDK1;TUBB2A;GRB2;RAF1;ADCY3;TUBA1A;PLCB1;PLCB2;PLCB3;ITPR1;GNAS;SOS1;SOS2;ADCY4;MAPK7;HRAS;KRAS;ITPR3;TUBA4A;TUBB;CSNK1D;MAPK1;MAP2K5;GNAI3;PRKACA;NRAS;TUBA1B;GNAQ;ITPR2;TUBA3D;MAPK3;TUBA1C;PRKACB;PRKCB	0.907202	1	Cellular Processes
path:hsa04916	Melanogenesis	48	3924	101	7246	0.0122324	0.0139387	0.877585	115;801;817;84699;91860;113;818;5605;5604;1857;107;7475;2771;8321;4157;1855;5894;109;8324;23236;2033;1856;805;1387;5330;5331;7480;2535;2778;196883;808;2932;1385;3265;3845;10488;1499;148327;5594;2773;7855;64764;5566;4893;2776;5595;5567;5579	ADCY9;CALM1;CAMK2D;CREB3L3;CALML4;ADCY7;CAMK2G;MAP2K2;MAP2K1;DVL3;ADCY1;WNT6;GNAI2;FZD1;MC1R;DVL1;RAF1;ADCY3;FZD7;PLCB1;EP300;DVL2;CALM2;CREBBP;PLCB2;PLCB3;WNT10B;FZD2;GNAS;ADCY4;CALM3;GSK3B;CREB1;HRAS;KRAS;CREB3;CTNNB1;CREB3L4;MAPK1;GNAI3;FZD5;CREB3L2;PRKACA;NRAS;GNAQ;MAPK3;PRKACB;PRKCB	0.925824	1	Organismal Systems
path:hsa04390	Hippo signaling pathway	75	3924	154	7246	0.0191131	0.0212531	0.899311	5499;55233;5519;4092;26524;4771;84552;268;7531;4609;324;1495;7159;10297;1857;329;7040;27113;7475;5584;71;8321;7533;5516;3397;4089;1855;3689;7048;8324;1856;1742;7005;657;7480;656;2535;3398;332;5500;5515;5520;894;84962;5501;8945;4087;8994;2932;4088;3996;23513;9113;23291;60485;1739;8312;6788;5518;659;1499;10971;1453;7534;5054;1454;7855;55844;7046;896;7529;7532;64398;11186;92597	PPP1CA;MOB1A;PPP2R1B;SMAD7;LATS2;NF2;PARD6G;AMH;YWHAE;MYC;APC;CTNNA1;TP53BP2;APC2;DVL3;BIRC2;TGFB1;BBC3;WNT6;PRKCI;ACTG1;FZD1;YWHAH;PPP2CB;ID1;SMAD4;DVL1;ITGB2;TGFBR2;FZD7;DVL2;DLG4;TEAD3;BMPR1A;WNT10B;BMP8B;FZD2;ID2;BIRC5;PPP1CB;PPP2CA;PPP2R2A;CCND2;AJUBA;PPP1CC;BTRC;SMAD2;LIMD1;GSK3B;SMAD3;LLGL1;SCRIB;LATS1;FBXW11;SAV1;DLG1;AXIN1;STK3;PPP2R1A;BMPR2;CTNNB1;YWHAQ;CSNK1D;YWHAZ;SERPINE1;CSNK1E;FZD5…	0.926868	1	Environmental Information Processing
path:hsa04530	Tight junction	83	3924	170	7246	0.0211519	0.0234612	0.901568	10097;5562;4214;84552;7454;5599;5516;71;50848;5601;4627;154810;5879;3688;9368;4734;5571;9693;3996;7277;1739;87;10627;5566;387;64398;113457;998;7430;3725;3308;912;5515;4218;5906;10096;6093;9414;10376;140465;1019;3059;5519;79778;5565;4628;4637;8189;7074;7846;55114;4478;5581;5520;51422;6794;123720;57826;51762;5962;24146;4771;84952;5564;93643;5584;5872;81;4217;7408;57180;5111;23513;9181;861;5609;9475…	ACTR2;PRKAA1;MAP3K1;PARD6G;WAS;MAPK8;PPP2CB;ACTG1;F11R;MAPK9;MYH9;AMOTL1;RAC1;ITGB1;SLC9A3R1;NEDD4;PRKAG1;RAPGEF2;LLGL1;TUBA4A;DLG1;ACTN1;MYL12A;PRKACA;RHOA;MPP5;TUBA3D;CDC42;EZR;JUN;HSPA4;CD1D;PPP2CA;RAB8A;RAP1A;ACTR3;ROCK1;TJP2;TUBA1B;MYL6B;CDK4;HCLS1;PPP2R1B;MICALL2;PRKAB2;MYH10;MYL6;SYMPK;TIAM1;TUBA1A;ARHGAP17;MSN;PRKCE;PPP2R2A;PRKAG2;STK11;WHAMM;RAP2C;RAB8B;RDX;CLDN15;NF2;CGNL1;PRKAB1;TJAP1;…	0.93159	1	Cellular Processes
path:hsa00500	Starch and sucrose metabolism	15	3924	35	7246	0.00382263	0.00483025	0.791394	5836;2821;92579;3098;2992;2632;5236;5834;3101;3099;7360;55276;2548;2997;2595	PYGL;GPI;G6PC3;HK1;GYG1;GBE1;PGM1;PYGB;HK3;HK2;UGP2;PGM2;GAA;GYS1;GANC	0.934872	1	Metabolism
path:hsa04260	Cardiac muscle contraction	34	3924	74	7246	0.00866463	0.0102125	0.848431	1340;10975;7385;341947;6548;29796;9377;784;10479;1349;93589;476;7386;1345;1347;7388;7171;1350;7169;7168;1329;7170;483;27089;1537;6262;7384;1337;488;1327;481;9167;1351;7381	COX6B1;UQCR11;UQCRC2;COX8C;SLC9A1;UQCR10;COX5A;CACNB3;SLC9A6;COX7B;CACNA2D4;ATP1A1;UQCRFS1;COX6C;COX7A2;UQCRH;TPM4;COX7C;TPM2;TPM1;COX5B;TPM3;ATP1B3;UQCRQ;CYC1;RYR2;UQCRC1;COX6A1;ATP2A2;COX4I1;ATP1B1;COX7A2L;COX8A;UQCRB	0.938168	1	Organismal Systems
path:hsa00730	Thiamine metabolism	6	3924	16	7246	0.00152905	0.00220811	0.692469	52;79178;204;9054;205;84284	ACP1;THTPA;AK2;NFS1;AK4;NTPCR	0.944212	1	Metabolism
path:hsa00601	Glycosphingolipid biosynthesis - lacto and neolacto series	11	3924	27	7246	0.00280326	0.00372619	0.752312	10402;10678;8702;2683;6487;84002;8704;8703;6484;2529;2526	ST3GAL6;B3GNT2;B4GALT4;B4GALT1;ST3GAL3;B3GNT5;B4GALT2;B4GALT3;ST3GAL4;FUT7;FUT4	0.944539	1	Metabolism
path:hsa04973	Carbohydrate digestion and absorption	19	3924	44	7246	0.004842	0.00607232	0.797389	5290;5295;3098;5291;3099;10000;208;5330;5293;476;2542;6518;92579;207;483;3101;481;8503;5579	PIK3CA;PIK3R1;HK1;PIK3CB;HK2;AKT3;AKT2;PLCB2;PIK3CD;ATP1A1;SLC37A4;SLC2A5;G6PC3;AKT1;ATP1B3;HK3;ATP1B1;PIK3R3;PRKCB	0.946846	1	Organismal Systems
path:hsa04964	Proximal tubule bicarbonate reclamation	9	3924	23	7246	0.00229358	0.00317417	0.722577	4190;483;2744;5106;2746;476;481;1468;6550	MDH1;ATP1B3;GLS;PCK2;GLUD1;ATP1A1;ATP1B1;SLC25A10;SLC9A3	0.951344	1	Organismal Systems
path:hsa04022	cGMP-PKG signaling pathway	78	3924	163	7246	0.0198777	0.0224952	0.883642	493;7416;293;2771;1388;208;476;3708;5500;572;152;1385;10488;3710;387;2776;292;115;801;3643;84699;109;154;5530;490;4775;2969;196883;808;468;148327;4659;4209;2768;6093;488;5595;6722;23533;5605;5604;107;5894;85366;4772;5331;5534;4205;5533;5581;10672;5294;5594;2773;483;64764;481;5499;7417;91860;113;489;23236;10000;805;5330;7408;4773;10105;5532;5501;1386;8660;9475;7419;207;27094;3709	ATP2B4;VDAC1;SLC25A6;GNAI2;ATF6B;AKT2;ATP1A1;ITPR1;PPP1CB;BAD;ADRA2C;CREB1;CREB3;ITPR3;RHOA;GNAQ;SLC25A5;ADCY9;CALM1;INSR;CREB3L3;ADCY3;ADRB2;PPP3CA;ATP2B1;NFATC3;GTF2I;ADCY4;CALM3;ATF4;CREB3L4;PPP1R12A;MEF2D;GNA12;ROCK1;ATP2A2;MAPK3;SRF;PIK3R5;MAP2K2;MAP2K1;ADCY1;RAF1;MYLK2;NFATC1;PLCB3;PPP3R1;MEF2A;PPP3CC;PRKCE;GNA13;PIK3CG;MAPK1;GNAI3;ATP1B3;CREB3L2;ATP1B1;PPP1CA;VDAC2;CALML4;ADCY7;ATP2A3;PLCB…	0.956376	1	Environmental Information Processing
path:hsa05323	Rheumatoid arthritis	39	3924	86	7246	0.00993884	0.0118686	0.837405	533;537;3553;245973;9114;7040;7124;527;3606;51606;7097;6352;528;3689;9296;526;155066;3112;3725;7099;23545;2353;1513;90423;6347;3108;3683;9550;3383;10673;529;8992;4050;10312;51382;8741;523;3123;7422	ATP6V0B;ATP6AP1;IL1B;ATP6V1C2;ATP6V0D1;TGFB1;TNF;ATP6V0C;IL18;ATP6V1H;TLR2;CCL5;ATP6V1C1;ITGB2;ATP6V1F;ATP6V1B2;ATP6V0E2;HLA-DOB;JUN;TLR4;ATP6V0A2;FOS;CTSK;ATP6V1E2;CCL2;HLA-DMA;ITGAL;ATP6V1G1;ICAM1;TNFSF13B;ATP6V1E1;ATP6V0E1;LTB;TCIRG1;ATP6V1D;TNFSF13;ATP6V1A;HLA-DRB1;VEGFA	0.960352	1	Human Diseases
path:hsa00790	Folate biosynthesis	10	3924	26	7246	0.00254842	0.00358819	0.710225	5092;5805;4338;2356;10243;873;5860;84105;1719;2643	PCBD1;PTS;MOCS2;FPGS;GPHN;CBR1;QDPR;PCBD2;DHFR;GCH1	0.964581	1	Metabolism
path:hsa04960	Aldosterone-regulated sodium reabsorption	15	3924	37	7246	0.00382263	0.00510627	0.748616	3643;5594;481;5595;6446;483;5291;5290;5293;476;3845;5295;5170;8503;5579	INSR;MAPK1;ATP1B1;MAPK3;SGK1;ATP1B3;PIK3CB;PIK3CA;PIK3CD;ATP1A1;KRAS;PIK3R1;PDPK1;PIK3R3;PRKCB	0.966406	1	Organismal Systems
path:hsa04360	Axon guidance	83	3924	175	7246	0.0211519	0.0241513	0.875809	90249;84552;64218;818;3983;5290;2771;5781;4690;10509;1947;5879;1808;3688;1072;1945;10298;2932;6237;10154;3985;84628;387;85464;54961;5921;998;3984;5335;5881;5530;4775;5163;1073;2050;3845;54910;2051;8440;2242;6093;25;10501;5595;8503;817;5364;9423;1944;5295;55740;5894;5293;5534;5533;56920;10507;5058;3265;5594;6259;2773;5361;3611;8633;23380;54434;6405;23365;5880;5336;1020;5291;7852;4773;5532;5062;555…	UNC5A;PARD6G;SEMA4A;CAMK2G;ABLIM1;PIK3CA;GNAI2;PTPN11;NCK1;SEMA4B;EFNB1;RAC1;DPYSL2;ITGB1;CFL1;EFNA4;PAK4;GSK3B;RRAS;PLXNC1;LIMK2;NTNG2;RHOA;SSH2;SSH3;RASA1;CDC42;LIMK1;PLCG1;RAC3;PPP3CA;NFATC3;PDK1;CFL2;EPHB4;KRAS;SEMA4C;EPHB6;NCK2;FES;ROCK1;ABL1;SEMA6B;MAPK3;PIK3R3;CAMK2D;PLXNB1;NTN1;EFNA3;PIK3R1;ENAH;RAF1;PIK3CD;PPP3R1;PPP3CC;SEMA3G;SEMA4D;PAK1;HRAS;MAPK1;RYK;GNAI3;PLXNA1;ILK;UNC5C;SRGAP2;SSH1…	0.970037	1	Organismal Systems
path:hsa04971	Gastric acid secretion	33	3924	75	7246	0.00840979	0.0103505	0.812497	115;801;817;91860;113;818;6548;107;2771;7430;6522;109;23236;85366;805;5330;476;5331;3708;3274;2778;196883;808;3784;3710;2773;483;5566;2776;481;3709;5567;5579	ADCY9;CALM1;CAMK2D;CALML4;ADCY7;CAMK2G;SLC9A1;ADCY1;GNAI2;EZR;SLC4A2;ADCY3;PLCB1;MYLK2;CALM2;PLCB2;ATP1A1;PLCB3;ITPR1;HRH2;GNAS;ADCY4;CALM3;KCNQ1;ITPR3;GNAI3;ATP1B3;PRKACA;GNAQ;ATP1B1;ITPR2;PRKACB;PRKCB	0.970465	1	Organismal Systems
path:hsa04713	Circadian entrainment	43	3924	96	7246	0.0109582	0.0132487	0.827116	115;801;9252;2787;817;91860;113;818;107;2771;2906;2790;2782;109;23236;805;5330;5331;3708;55970;2778;2353;8864;2788;2783;196883;10681;808;5187;8863;1385;51764;3710;59345;5594;54331;2773;5566;6262;2776;5595;5567;5579	ADCY9;CALM1;RPS6KA5;GNG5;CAMK2D;CALML4;ADCY7;CAMK2G;ADCY1;GNAI2;GRIN2D;GNG10;GNB1;ADCY3;PLCB1;CALM2;PLCB2;PLCB3;ITPR1;GNG12;GNAS;FOS;PER2;GNG7;GNB2;ADCY4;GNB5;CALM3;PER1;PER3;CREB1;GNG13;ITPR3;GNB4;MAPK1;GNG2;GNAI3;PRKACA;RYR2;GNAQ;MAPK3;PRKACB;PRKCB	0.974605	1	Organismal Systems
path:hsa00380	Tryptophan metabolism	16	3924	40	7246	0.00407747	0.00552029	0.738634	39;4967;1543;1962;259307;23498;219;38;2639;1892;3033;847;223;3030;125061;8942	ACAT2;OGDH;CYP1A1;EHHADH;IL4I1;HAAO;ALDH1B1;ACAT1;GCDH;ECHS1;HADH;CAT;ALDH9A1;HADHA;AFMID;KYNU	0.974984	1	Metabolism
path:hsa00330	Arginine and proline metabolism	20	3924	49	7246	0.00509684	0.00676235	0.753708	4953;2593;8659;223;5832;29920;4942;6723;262;219;54498;6611;5033;112483;51056;2805;55748;112849;6303;2806	ODC1;GAMT;ALDH4A1;ALDH9A1;ALDH18A1;PYCR2;OAT;SRM;AMD1;ALDH1B1;SMOX;SMS;P4HA1;SAT2;LAP3;GOT1;CNDP2;L3HYPDH;SAT1;GOT2	0.978426	1	Metabolism
path:hsa04014	Ras signaling pathway	111	3924	232	7246	0.0282875	0.0320177	0.883495	8844;382;5599;5290;5781;5601;2782;81579;8398;2114;208;5922;5863;5879;5908;4790;2788;1945;6655;5337;10298;572;64926;6237;7423;51378;5566;387;5338;11186;5579;1147;801;3643;6789;5970;53358;8315;5921;998;2790;2885;5335;5881;5898;808;5878;3845;51764;8831;5321;5906;10928;25;5899;5595;8503;7039;2787;5605;1944;5604;5868;3551;2002;5295;4303;7074;22821;5869;10235;115727;5894;29110;8036;5293;9846;4763;5058;…	KSR1;ARF6;MAPK8;PIK3CA;PTPN11;MAPK9;GNB1;PLA2G12A;PLA2G6;ETS2;AKT2;RASA2;RGL2;RAC1;RAP1B;NFKB1;GNG7;EFNA4;SOS2;PLD1;PAK4;BAD;RASAL3;RRAS;VEGFB;ANGPT4;PRKACA;RHOA;PLD2;RASSF1;PRKCB;CHUK;CALM1;INSR;STK4;RELA;SHC3;BRAP;RASA1;CDC42;GNG10;GRB2;PLCG1;RAC3;RALA;CALM3;RAB5C;KRAS;GNG13;SYNGAP1;PLA2G4A;RAP1A;RALBP1;ABL1;RALB;MAPK3;PIK3R3;TGFA;GNG5;MAP2K2;EFNA3;MAP2K1;RAB5A;IKBKB;ELK1;PIK3R1;FOXO4;TIAM1;RAS…	0.978514	1	Environmental Information Processing
path:hsa00565	Ether lipid metabolism	19	3924	47	7246	0.004842	0.00648634	0.746492	79153;23646;122618;255043;8540;81579;8398;56994;10390;5337;5050;54947;79888;5051;5049;254531;5048;5321;5338	GDPD3;PLD3;PLD4;TMEM86B;AGPS;PLA2G12A;PLA2G6;CHPT1;CEPT1;PLD1;PAFAH1B3;LPCAT2;LPCAT1;PAFAH2;PAFAH1B2;LPCAT4;PAFAH1B1;PLA2G4A;PLD2	0.979348	1	Metabolism
path:hsa00232	Caffeine metabolism	1	3924	5	7246	0.000254842	0.000690036	0.369317	9	NAT1	0.979779	1	Metabolism
path:hsa05146	Amoebiasis	42	3924	95	7246	0.0107034	0.0131107	0.816385	3915;3553;836;7414;5970;5290;5868;7040;7124;107;5295;3315;2769;7097;5869;1992;3689;5291;23236;1284;5330;5293;5331;7099;81;2778;5269;5273;912;4790;7879;5878;3684;8503;87;1511;733;5566;3914;2776;5567;5579	LAMC1;IL1B;CASP3;VCL;RELA;PIK3CA;RAB5A;TGFB1;TNF;ADCY1;PIK3R1;HSPB1;GNA15;TLR2;RAB5B;SERPINB1;ITGB2;PIK3CB;PLCB1;COL4A2;PLCB2;PIK3CD;PLCB3;TLR4;ACTN4;GNAS;SERPINB6;SERPINB10;CD1D;NFKB1;RAB7A;RAB5C;ITGAM;PIK3R3;ACTN1;CTSG;C8G;PRKACA;LAMB3;GNAQ;PRKACB;PRKCB	0.980216	1	Human Diseases
path:hsa00340	Histidine metabolism	8	3924	23	7246	0.00203874	0.00317417	0.64229	144193;219;221;131669;55748;223;3176;3034	AMDHD1;ALDH1B1;ALDH3B1;UROC1;CNDP2;ALDH9A1;HNMT;HAL	0.981362	1	Metabolism
path:hsa05150	Staphylococcus aureus infection	21	3924	52	7246	0.00535168	0.00717637	0.745736	3858;6404;717;1675;2358;3689;3112;2212;719;10747;718;2204;3108;3683;2209;3684;3383;5724;728;727;3123	KRT10;SELPLG;C2;CFD;FPR2;ITGB2;HLA-DOB;FCGR2A;C3AR1;MASP2;C3;FCAR;HLA-DMA;ITGAL;FCGR1A;ITGAM;ICAM1;PTAFR;C5AR1;C5;HLA-DRB1	0.983743	1	Human Diseases
path:hsa04979	Cholesterol metabolism	20	3924	50	7246	0.00509684	0.00690036	0.738634	26119;10948;7417;7416;6646;114879;3949;5360;948;4864;3988;10577;29116;57552;9217;7419;4043;9218;949;6770	LDLRAP1;STARD3;VDAC2;VDAC1;SOAT1;OSBPL5;LDLR;PLTP;CD36;NPC1;LIPA;NPC2;MYLIP;NCEH1;VAPB;VDAC3;LRPAP1;VAPA;SCARB1;STAR	0.984486	1	Organismal Systems
path:hsa04924	Renin secretion	27	3924	65	7246	0.00688073	0.00897047	0.767043	801;91860;5734;2771;1508;154;23236;805;5330;5530;5331;3708;5534;2778;5533;84876;5532;5732;808;1385;3710;2773;5566;2776;5153;3709;5567	CALM1;CALML4;PTGER4;GNAI2;CTSB;ADRB2;PLCB1;CALM2;PLCB2;PPP3CA;PLCB3;ITPR1;PPP3R1;GNAS;PPP3CC;ORAI1;PPP3CB;PTGER2;CALM3;CREB1;ITPR3;GNAI3;PRKACA;GNAQ;PDE1B;ITPR2;PRKACB	0.985111	1	Organismal Systems
path:hsa04024	cAMP signaling pathway	93	3924	199	7246	0.0237003	0.0274634	0.862977	493;818;7410;5290;5599;4792;2771;5601;2033;208;476;5879;2867;5908;5500;4790;5337;572;1385;56670;10488;8310;6237;116444;5566;6262;387;5338;5142;115;801;84699;268;5970;10257;673;109;154;5881;490;3725;2778;2149;196883;808;148327;4659;5906;6093;488;5595;8503;817;5605;6548;5604;107;5295;7074;5894;4772;5293;10411;64411;84876;5144;5058;116443;5594;2773;483;64764;2550;5465;481;5499;91860;113;51;5880;2906…	ATP2B4;CAMK2G;VAV2;PIK3CA;MAPK8;NFKBIA;GNAI2;MAPK9;EP300;AKT2;ATP1A1;RAC1;FFAR2;RAP1B;PPP1CB;NFKB1;PLD1;BAD;CREB1;SUCNR1;CREB3;ACOX3;RRAS;GRIN3B;PRKACA;RYR2;RHOA;PLD2;PDE4B;ADCY9;CALM1;CREB3L3;AMH;RELA;ABCC4;BRAF;ADCY3;ADRB2;RAC3;ATP2B1;JUN;GNAS;F2R;ADCY4;CALM3;CREB3L4;PPP1R12A;RAP1A;ROCK1;ATP2A2;MAPK3;PIK3R3;CAMK2D;MAP2K2;SLC9A1;MAP2K1;ADCY1;PIK3R1;TIAM1;RAF1;NFATC1;PIK3CD;RAPGEF3;ARAP3;ORAI1;PD…	0.986043	1	Environmental Information Processing
path:hsa04977	Vitamin digestion and absorption	8	3924	24	7246	0.00203874	0.00331217	0.615528	686;8884;55788;10560;25974;949;6573;4363	BTD;SLC5A6;LMBRD1;SLC19A2;MMACHC;SCARB1;SLC19A1;ABCC1	0.988233	1	Organismal Systems
path:hsa04015	Rap1 signaling pathway	96	3924	206	7246	0.0244648	0.0284295	0.860545	84552;7410;5290;2771;71;3937;3689;208;5879;2889;3688;5908;1945;9693;6237;7423;1499;51378;9002;5600;387;2776;6300;5579;115;801;3643;23094;673;998;3397;109;5335;5881;2778;2149;5898;54518;196883;808;3845;9855;5606;5906;10636;83660;5603;5899;5595;8503;5216;5605;1944;5604;107;5295;7074;10235;5894;1500;5293;5331;10411;64411;3683;3265;3684;5594;7094;2773;1398;22808;57568;1399;91860;113;9170;26037;5880;5…	PARD6G;VAV2;PIK3CA;GNAI2;ACTG1;LCP2;ITGB2;AKT2;RAC1;RAPGEF1;ITGB1;RAP1B;EFNA4;RAPGEF2;RRAS;VEGFB;CTNNB1;ANGPT4;F2RL3;MAPK11;RHOA;GNAQ;MAPK12;PRKCB;ADCY9;CALM1;INSR;SIPA1L3;BRAF;CDC42;ID1;ADCY3;PLCG1;RAC3;GNAS;F2R;RALA;APBB1IP;ADCY4;CALM3;KRAS;FARP2;MAP2K3;RAP1A;RGS14;TLN2;MAPK13;RALB;MAPK3;PIK3R3;PFN1;MAP2K2;EFNA3;MAP2K1;ADCY1;PIK3R1;TIAM1;RASGRP2;RAF1;CTNND1;PIK3CD;PLCB3;RAPGEF3;ARAP3;ITGAL;HRAS…	0.988511	1	Environmental Information Processing
path:hsa00360	Phenylalanine metabolism	5	3924	17	7246	0.00127421	0.00234612	0.543113	259307;4282;221;2805;2806	IL4I1;MIF;ALDH3B1;GOT1;GOT2	0.989657	1	Metabolism
path:hsa04724	Glutamatergic synapse	50	3924	114	7246	0.0127421	0.0157328	0.809906	115;2787;113;2752;107;2771;2906;2790;2782;109;23236;2744;1742;81539;5330;5530;5331;3708;5534;55970;2778;5533;9456;5532;50944;9454;5337;2788;2783;196883;10681;116443;6507;51764;3710;54407;59345;5594;116444;5321;54331;2773;5566;5338;2776;2899;3709;5595;5567;5579	ADCY9;GNG5;ADCY7;GLUL;ADCY1;GNAI2;GRIN2D;GNG10;GNB1;ADCY3;PLCB1;GLS;DLG4;SLC38A1;PLCB2;PPP3CA;PLCB3;ITPR1;PPP3R1;GNG12;GNAS;PPP3CC;HOMER1;PPP3CB;SHANK1;HOMER3;PLD1;GNG7;GNB2;ADCY4;GNB5;GRIN3A;SLC1A3;GNG13;ITPR3;SLC38A2;GNB4;MAPK1;GRIN3B;PLA2G4A;GNG2;GNAI3;PRKACA;PLD2;GNAQ;GRIK3;ITPR2;MAPK3;PRKACB;PRKCB	0.989674	1	Organismal Systems
path:hsa05143	African trypanosomiasis	12	3924	34	7246	0.0030581	0.00469224	0.651736	7064;3553;4615;23236;355;5330;7124;2776;5331;3606;3383;5579	THOP1;IL1B;MYD88;PLCB1;FAS;PLCB2;TNF;GNAQ;PLCB3;IL18;ICAM1;PRKCB	0.991573	1	Human Diseases
path:hsa04630	Jak-STAT signaling pathway	73	3924	162	7246	0.0186035	0.0223572	0.832103	4170;8554;8027;9466;5617;5771;6773;4609;3717;5292;10254;5290;3563;64109;5295;5781;6772;3587;2885;3566;5894;5291;2033;8651;1387;208;10000;3455;5293;3459;1026;3454;6654;1154;1439;3561;3718;1270;2057;894;6655;30837;3570;3716;3601;5777;3460;8835;5008;3265;9655;598;122809;53342;51588;8503;1441;1438;6778;10401;7297;207;3590;3597;6777;596;896;6774;9063;6776;9306;3588;2475	MCL1;PIAS1;STAM;IL27RA;PRL;PTPN2;STAT2;MYC;JAK2;PIM1;STAM2;PIK3CA;IL3RA;CRLF2;PIK3R1;PTPN11;STAT1;IL10RA;GRB2;IL4R;RAF1;PIK3CB;EP300;SOCS1;CREBBP;AKT2;AKT3;IFNAR2;PIK3CD;IFNGR1;CDKN1A;IFNAR1;SOS1;CISH;CSF2RB;IL2RG;JAK3;CNTF;EPOR;CCND2;SOS2;SOCS7;IL6R;JAK1;IL15RA;PTPN6;IFNGR2;SOCS2;OSM;HRAS;SOCS5;BCL2L1;SOCS4;IL17D;PIAS4;PIK3R3;CSF3R;CSF2RA;STAT6;PIAS3;TYK2;AKT1;IL11RA;IL13RA1;STAT5B;BCL2;CCND3;ST…	0.992329	1	Environmental Information Processing
path:hsa04911	Insulin secretion	35	3924	85	7246	0.00891947	0.0117306	0.760359	115;54795;817;6844;84699;818;113;107;6513;109;1388;23236;3783;5330;6804;476;5331;2778;3781;196883;1386;1385;468;3710;10488;148327;27094;64764;483;5566;6262;2776;481;5567;5579	ADCY9;TRPM4;CAMK2D;VAMP2;CREB3L3;CAMK2G;ADCY7;ADCY1;SLC2A1;ADCY3;ATF6B;PLCB1;KCNN4;PLCB2;STX1A;ATP1A1;PLCB3;GNAS;KCNN2;ADCY4;ATF2;CREB1;ATF4;ITPR3;CREB3;CREB3L4;KCNMB3;CREB3L2;ATP1B3;PRKACA;RYR2;GNAQ;ATP1B1;PRKACB;PRKCB	0.994166	1	Organismal Systems
path:hsa04151	PI3K-Akt signaling pathway	168	3924	353	7246	0.0428135	0.0487165	0.878828	5562;6194;3915;1977;5106;5290;54541;5516;5170;1017;9134;2782;1388;1101;208;3693;5879;23678;1026;3675;3688;4790;2788;1945;6655;1299;3716;6009;3570;5008;572;2932;1385;10488;3326;1441;7423;5527;5526;51378;23239;7529;672;4193;2475;1147;4170;3643;5617;84699;5970;3685;55012;3563;57521;7533;118788;5586;898;2790;2885;6446;200186;5529;7184;6199;2149;5515;9470;2057;894;7060;3845;51764;7249;468;11140;1298;3…	PRKAA1;RPS6;LAMC1;EIF4E;PCK2;PIK3CA;DDIT4;PPP2CB;PDPK1;CDK2;CCNE2;GNB1;ATF6B;CHAD;AKT2;ITGB5;RAC1;SGK3;CDKN1A;ITGA3;ITGB1;NFKB1;GNG7;EFNA4;SOS2;COL9A3;JAK1;RHEB;IL6R;OSM;BAD;GSK3B;CREB1;CREB3;HSP90AB1;CSF3R;VEGFB;PPP2R5C;PPP2R5B;ANGPT4;PHLPP1;YWHAB;BRCA1;MDM2;MTOR;CHUK;MCL1;INSR;PRL;CREB3L3;RELA;ITGAV;PPP2R3C;IL3RA;RPTOR;YWHAH;PIK3AP1;PKN2;CCNE1;GNG10;GRB2;SGK1;CRTC2;PPP2R5E;HSP90B1;RPS6KB2;F2R;P…	0.995159	1	Environmental Information Processing
path:hsa04940	Type I diabetes mellitus	14	3924	41	7246	0.00356779	0.00565829	0.630541	3553;3108;3329;3106;3133;5799;355;3107;7124;3123;3112;2571;3105;3382	IL1B;HLA-DMA;HSPD1;HLA-B;HLA-E;PTPRN2;FAS;HLA-C;TNF;HLA-DRB1;HLA-DOB;GAD1;HLA-A;ICA1	0.996963	1	Human Diseases
path:hsa04970	Salivary secretion	36	3924	90	7246	0.00917431	0.0124206	0.738634	115;801;493;6844;91860;113;6548;107;6558;4069;820;6522;109;154;23236;805;3783;5330;476;5331;3708;490;2778;683;196883;808;3710;952;483;5566;1471;2776;481;3709;5567;5579	ADCY9;CALM1;ATP2B4;VAMP2;CALML4;ADCY7;SLC9A1;ADCY1;SLC12A2;LYZ;CAMP;SLC4A2;ADCY3;ADRB2;PLCB1;CALM2;KCNN4;PLCB2;ATP1A1;PLCB3;ITPR1;ATP2B1;GNAS;BST1;ADCY4;CALM3;ITPR3;CD38;ATP1B3;PRKACA;CST3;GNAQ;ATP1B1;ITPR2;PRKACB;PRKCB	0.997568	1	Organismal Systems
path:hsa00910	Nitrogen metabolism	4	3924	17	7246	0.00101937	0.00234612	0.434491	2746;2752;1373;11238	GLUD1;GLUL;CPS1;CA5B	0.997698	1	Metabolism
path:hsa02010	ABC transporters	15	3924	44	7246	0.00382263	0.00607232	0.629518	10347;6890;5825;20;21;215;89845;23456;22;10057;5826;11194;10257;6891;4363	ABCA7;TAP1;ABCD3;ABCA2;ABCA3;ABCD1;ABCC10;ABCB10;ABCB7;ABCC5;ABCD4;ABCB8;ABCC4;TAP2;ABCC1	0.997739	1	Environmental Information Processing
path:hsa00592	alpha-Linolenic acid metabolism	7	3924	25	7246	0.00178389	0.00345018	0.517044	81579;5321;8398;9415;51;30;8310	PLA2G12A;PLA2G4A;PLA2G6;FADS2;ACOX1;ACAA1;ACOX3	0.997878	1	Metabolism
path:hsa05321	Inflammatory bowel disease (IBD)	23	3924	63	7246	0.00586137	0.00869445	0.67415	3553;5970;7040;7124;3606;6772;7097;3566;4772;3725;3459;3112;8809;7099;3561;4790;3108;3460;4087;4088;6778;6774;3123	IL1B;RELA;TGFB1;TNF;IL18;STAT1;TLR2;IL4R;NFATC1;JUN;IFNGR1;HLA-DOB;IL18R1;TLR4;IL2RG;NFKB1;HLA-DMA;IFNGR2;SMAD2;SMAD3;STAT6;STAT3;HLA-DRB1	0.998428	1	Human Diseases
path:hsa05217	Basal cell carcinoma	23	3924	63	7246	0.00586137	0.00869445	0.67415	51684;324;578;10297;1857;7475;8321;1855;8324;1856;7480;1026;2535;4616;1647;7157;2932;8312;1499;1643;7855;581;51426	SUFU;APC;BAK1;APC2;DVL3;WNT6;FZD1;DVL1;FZD7;DVL2;WNT10B;CDKN1A;FZD2;GADD45B;GADD45A;TP53;GSK3B;AXIN1;CTNNB1;DDB2;FZD5;BAX;POLK	0.998428	1	Human Diseases
path:hsa04972	Pancreatic secretion	39	3924	98	7246	0.00993884	0.0135247	0.734866	115;493;113;6548;489;107;6558;481;6522;81579;109;9545;23236;8766;5330;476;5331;3708;490;5879;2778;5908;683;196883;219931;4218;3784;3710;1056;952;5906;483;6262;387;2776;488;5874;3709;5579	ADCY9;ATP2B4;ADCY7;SLC9A1;ATP2A3;ADCY1;SLC12A2;ATP1B1;SLC4A2;PLA2G12A;ADCY3;RAB3D;PLCB1;RAB11A;PLCB2;ATP1A1;PLCB3;ITPR1;ATP2B1;RAC1;GNAS;RAP1B;BST1;ADCY4;TPCN2;RAB8A;KCNQ1;ITPR3;CEL;CD38;RAP1A;ATP1B3;RYR2;RHOA;GNAQ;ATP2A2;RAB27B;ITPR2;PRKCB	0.99852	1	Organismal Systems
path:hsa04913	Ovarian steroidogenesis	16	3924	49	7246	0.00407747	0.00676235	0.602967	115;3643;109;5321;1543;196883;113;3480;3949;5566;3972;949;6770;107;2778;5567	ADCY9;INSR;ADCY3;PLA2G4A;CYP1A1;ADCY4;ADCY7;IGF1R;LDLR;PRKACA;LHB;SCARB1;STAR;ADCY1;GNAS;PRKACB	0.999284	1	Organismal Systems
path:hsa05144	Malaria	16	3924	49	7246	0.00407747	0.00676235	0.602967	7097;2995;3689;6347;3383;4615;3553;7060;3683;1378;7040;7124;3606;948;7099;7059	TLR2;GYPC;ITGB2;CCL2;ICAM1;MYD88;IL1B;THBS4;ITGAL;CR1;TGFB1;TNF;IL18;CD36;TLR4;THBS3	0.999284	1	Human Diseases
path:hsa04744	Phototransduction	7	3924	28	7246	0.00178389	0.0038642	0.461646	801;9187;2782;91860;808;805;5148	CALM1;SLC24A1;GNB1;CALML4;CALM3;CALM2;PDE6G	0.999584	1	Organismal Systems
path:hsa04976	Bile secretion	25	3924	71	7246	0.00637105	0.00979851	0.650206	115;2052;113;6548;107;10257;6513;3949;6522;109;3156;476;2778;3781;343;196883;10998;6550;57552;483;5566;949;6256;481;5567	ADCY9;EPHX1;ADCY7;SLC9A1;ADCY1;ABCC4;SLC2A1;LDLR;SLC4A2;ADCY3;HMGCR;ATP1A1;GNAS;KCNN2;AQP8;ADCY4;SLC27A5;SLC9A3;NCEH1;ATP1B3;PRKACA;SCARB1;RXRA;ATP1B1;PRKACB	0.999589	1	Organismal Systems
path:hsa00350	Tyrosine metabolism	10	3924	36	7246	0.00254842	0.00496826	0.51294	128;259307;81889;1312;221;2184;4282;2954;2805;2806	ADH5;IL4I1;FAHD1;COMT;ALDH3B1;FAH;MIF;GSTZ1;GOT1;GOT2	0.999646	1	Metabolism
path:hsa04672	Intestinal immune network for IgA production	14	3924	46	7246	0.00356779	0.00634833	0.562004	23308;3108;115650;4055;3601;8741;7040;7852;3123;9020;3112;3676;10673;2826	ICOSLG;HLA-DMA;TNFRSF13C;LTBR;IL15RA;TNFSF13;TGFB1;CXCR4;HLA-DRB1;MAP3K14;HLA-DOB;ITGA4;TNFSF13B;CCR10	0.999675	1	Organismal Systems
path:hsa04270	Vascular smooth muscle contraction	52	3924	131	7246	0.0132518	0.0180789	0.732996	115;801;5499;91860;113;5605;5604;107;4660;5580;4637;673;5588;23365;5894;81579;109;54776;8398;23236;85366;805;5330;5331;3708;9138;2778;5581;5500;196883;10672;808;5501;369;3710;9475;5594;9826;4659;2768;4878;27094;5321;6093;5566;387;2776;3709;140465;5595;5567;5579	ADCY9;CALM1;PPP1CA;CALML4;ADCY7;MAP2K2;MAP2K1;ADCY1;PPP1R12B;PRKCD;MYL6;BRAF;PRKCQ;ARHGEF12;RAF1;PLA2G12A;ADCY3;PPP1R12C;PLA2G6;PLCB1;MYLK2;CALM2;PLCB2;PLCB3;ITPR1;ARHGEF1;GNAS;PRKCE;PPP1CB;ADCY4;GNA13;CALM3;PPP1CC;ARAF;ITPR3;ROCK2;MAPK1;ARHGEF11;PPP1R12A;GNA12;NPPA;KCNMB3;PLA2G4A;ROCK1;PRKACA;RHOA;GNAQ;ITPR2;MYL6B;MAPK3;PRKACB;PRKCB	0.999707	1	Organismal Systems
path:hsa00040	Pentose and glucuronate interconversions	9	3924	34	7246	0.00229358	0.00469224	0.488802	6652;10327;51181;51084;6120;7360;7358;9942;2990	SORD;AKR1A1;DCXR;CRYL1;RPE;UGP2;UGDH;XYLB;GUSB	0.999732	1	Metabolism
path:hsa04610	Complement and coagulation cascades	28	3924	79	7246	0.00713558	0.0109026	0.654486	5328;4179;717;1675;1378;5329;3687;10544;3689;7056;719;2149;5627;718;10747;1191;5055;3684;2152;728;5054;733;2161;9002;5265;727;1604;2157	PLAU;CD46;C2;CFD;CR1;PLAUR;ITGAX;PROCR;ITGB2;THBD;C3AR1;F2R;PROS1;C3;MASP2;CLU;SERPINB2;ITGAM;F3;C5AR1;SERPINE1;C8G;F12;F2RL3;SERPINA1;C5;CD55;F8	0.999745	1	Organismal Systems
path:hsa04727	GABAergic synapse	32	3924	88	7246	0.00815494	0.0121446	0.671485	115;2787;113;2752;107;2771;2790;2782;109;2744;81539;55970;18;11337;2788;2783;196883;10681;10243;2571;51764;54407;59345;66008;11345;54331;2773;2550;5566;4905;5567;5579	ADCY9;GNG5;ADCY7;GLUL;ADCY1;GNAI2;GNG10;GNB1;ADCY3;GLS;SLC38A1;GNG12;ABAT;GABARAP;GNG7;GNB2;ADCY4;GNB5;GPHN;GAD1;GNG13;SLC38A2;GNB4;TRAK2;GABARAPL2;GNG2;GNAI3;GABBR1;PRKACA;NSF;PRKACB;PRKCB	0.99975	1	Organismal Systems
path:hsa05332	Graft-versus-host disease	10	3924	37	7246	0.00254842	0.00510627	0.499077	3553;3108;3133;355;3107;7124;3123;3112;3106;3105	IL1B;HLA-DMA;HLA-E;FAS;HLA-C;TNF;HLA-DRB1;HLA-DOB;HLA-B;HLA-A	0.999789	1	Human Diseases
path:hsa05330	Allograft rejection	9	3924	35	7246	0.00229358	0.00483025	0.474836	3108;3133;355;3107;7124;3123;3112;3106;3105	HLA-DMA;HLA-E;FAS;HLA-C;TNF;HLA-DRB1;HLA-DOB;HLA-B;HLA-A	0.999843	1	Human Diseases
path:hsa04975	Fat digestion and absorption	11	3924	41	7246	0.00280326	0.00565829	0.495425	39;84649;81579;10555;10999;949;10554;948;1056;8694;2806	ACAT2;DGAT2;PLA2G12A;AGPAT2;SLC27A4;SCARB1;AGPAT1;CD36;CEL;DGAT1;GOT2	0.999901	1	Organismal Systems
path:hsa05310	Asthma	6	3924	28	7246	0.00152905	0.0038642	0.395697	2207;3108;6037;7124;3123;3112	FCER1G;HLA-DMA;RNASE3;TNF;HLA-DRB1;HLA-DOB	0.999913	1	Human Diseases
path:hsa05032	Morphine addiction	32	3924	91	7246	0.00815494	0.0125587	0.649349	115;2787;409;113;107;2771;2790;2868;2782;109;55970;2778;408;2788;5144;2783;196883;10681;2869;51764;59345;54331;2773;5151;2550;2870;5566;5153;5142;5150;5567;5579	ADCY9;GNG5;ARRB2;ADCY7;ADCY1;GNAI2;GNG10;GRK4;GNB1;ADCY3;GNG12;GNAS;ARRB1;GNG7;PDE4D;GNB2;ADCY4;GNB5;GRK5;GNG13;GNB4;GNG2;GNAI3;PDE8A;GABBR1;GRK6;PRKACA;PDE1B;PDE4B;PDE7A;PRKACB;PRKCB	0.999919	1	Human Diseases
path:hsa04640	Hematopoietic cell lineage	33	3924	94	7246	0.00840979	0.0129727	0.648269	2811;3553;1378;290;3563;7124;3676;3566;3112;948;3675;912;2057;7037;3108;3570;2322;2209;3684;920;1438;952;1441;930;3655;3590;945;2208;951;960;3123;1604;3678	GP1BA;IL1B;CR1;ANPEP;IL3RA;TNF;ITGA4;IL4R;HLA-DOB;CD36;ITGA3;CD1D;EPOR;TFRC;HLA-DMA;IL6R;FLT3;FCGR1A;ITGAM;CD4;CSF2RA;CD38;CSF3R;CD19;ITGA6;IL11RA;CD33;FCER2;CD37;CD44;HLA-DRB1;CD55;ITGA5	0.999939	1	Organismal Systems
path:hsa05034	Alcoholism	72	3924	180	7246	0.0183486	0.0248413	0.738634	801;5499;2787;8357;84699;91860;94239;5604;9555;3015;53358;83933;2771;673;2906;8352;2790;2885;6571;92815;5894;8520;1388;55766;10013;2782;805;3021;55970;2778;6654;3065;5500;2788;8841;6655;2354;84254;2783;5501;10681;116443;808;10645;85236;1385;2030;3265;1386;369;3845;3020;51764;55869;468;10488;59345;5594;148327;116444;54331;2773;8345;3066;64764;10014;5566;4893;6464;51564;8338;5595	CALM1;PPP1CA;GNG5;HIST1H3H;CREB3L3;CALML4;H2AFV;MAP2K1;H2AFY;H2AFZ;SHC3;HDAC10;GNAI2;BRAF;GRIN2D;HIST1H3C;GNG10;GRB2;SLC18A2;HIST3H2A;RAF1;HAT1;ATF6B;H2AFJ;HDAC6;GNB1;CALM2;H3F3B;GNG12;GNAS;SOS1;HDAC1;PPP1CB;GNG7;HDAC3;SOS2;FOSB;CAMKK1;GNB2;PPP1CC;GNB5;GRIN3A;CALM3;CAMKK2;HIST1H2BK;CREB1;SLC29A1;HRAS;ATF2;ARAF;KRAS;H3F3A;GNG13;HDAC8;ATF4;CREB3;GNB4;MAPK1;CREB3L4;GRIN3B;GNG2;GNAI3;HIST1H2BH;HDAC2;…	0.999958	1	Human Diseases
path:hsa04726	Serotonergic synapse	41	3924	113	7246	0.0104485	0.0155948	0.67	2787;836;5742;5604;2771;673;2790;6571;5894;1843;2782;23236;351;5330;10411;5331;3708;55970;2778;2788;3781;2783;10681;3265;369;239;3845;51764;3710;59345;5594;5321;54331;2773;5566;4893;2776;3709;5595;5567;5579	GNG5;CASP3;PTGS1;MAP2K1;GNAI2;BRAF;GNG10;SLC18A2;RAF1;DUSP1;GNB1;PLCB1;APP;PLCB2;RAPGEF3;PLCB3;ITPR1;GNG12;GNAS;GNG7;KCNN2;GNB2;GNB5;HRAS;ARAF;ALOX12;KRAS;GNG13;ITPR3;GNB4;MAPK1;PLA2G4A;GNG2;GNAI3;PRKACA;NRAS;GNAQ;ITPR2;MAPK3;PRKACB;PRKCB	0.99996	1	Organismal Systems
path:hsa05414	Dilated cardiomyopathy (DCM)	30	3924	89	7246	0.00764526	0.0122826	0.622444	115;113;3685;7040;7124;107;3676;71;784;109;93589;1605;3693;2010;2778;3675;3688;196883;7171;7169;7168;3679;7170;3655;4000;5566;6262;488;3678;5567	ADCY9;ADCY7;ITGAV;TGFB1;TNF;ADCY1;ITGA4;ACTG1;CACNB3;ADCY3;CACNA2D4;DAG1;ITGB5;EMD;GNAS;ITGA3;ITGB1;ADCY4;TPM4;TPM2;TPM1;ITGA7;TPM3;ITGA6;LMNA;PRKACA;RYR2;ATP2A2;ITGA5;PRKACB	0.99997	1	Human Diseases
path:hsa04020	Calcium signaling pathway	72	3924	182	7246	0.0183486	0.0251173	0.730517	115;801;80271;817;493;7417;91860;113;7416;818;293;489;107;5023;3707;57620;2906;3269;80228;5153;2769;5336;3706;109;154;8877;23236;5335;85366;805;5330;7852;5530;5331;3708;3274;5534;490;2778;56413;2149;10105;5533;84876;5532;5256;5025;196883;90550;808;5261;56848;5026;2185;3710;93129;952;5724;6915;7419;6786;5257;10800;5566;6262;2776;488;5027;292;3709;5567;5579	ADCY9;CALM1;ITPKC;CAMK2D;ATP2B4;VDAC2;CALML4;ADCY7;VDAC1;CAMK2G;SLC25A6;ATP2A3;ADCY1;P2RX1;ITPKB;STIM2;GRIN2D;HRH1;ORAI2;PDE1B;GNA15;PLCG2;ITPKA;ADCY3;ADRB2;SPHK1;PLCB1;PLCG1;MYLK2;CALM2;PLCB2;CXCR4;PPP3CA;PLCB3;ITPR1;HRH2;PPP3R1;ATP2B1;GNAS;LTB4R2;F2R;PPIF;PPP3CC;ORAI1;PPP3CB;PHKA2;P2RX4;ADCY4;MCU;CALM3;PHKG2;SPHK2;P2RX5;PTK2B;ITPR3;ORAI3;CD38;PTAFR;TBXA2R;VDAC3;STIM1;PHKB;CYSLTR1;PRKACA;RYR2;GN…	0.999977	1	Environmental Information Processing
path:hsa05410	Hypertrophic cardiomyopathy (HCM)	27	3924	85	7246	0.00688073	0.0117306	0.586562	5562;3685;5564;7040;7124;5565;3676;71;784;93589;1605;3693;2010;3675;3688;51422;5571;7171;7169;7168;3679;7170;3655;4000;6262;488;3678	PRKAA1;ITGAV;PRKAB1;TGFB1;TNF;PRKAB2;ITGA4;ACTG1;CACNB3;CACNA2D4;DAG1;ITGB5;EMD;ITGA3;ITGB1;PRKAG2;PRKAG1;TPM4;TPM2;TPM1;ITGA7;TPM3;ITGA6;LMNA;RYR2;ATP2A2;ITGA5	0.999991	1	Human Diseases
path:hsa04512	ECM-receptor interaction	25	3924	82	7246	0.00637105	0.0113166	0.562983	375790;2811;3915;3685;961;3161;3676;1101;1605;1284;63923;3693;948;3675;3688;1299;6385;7060;3679;1298;3655;960;3914;3678;7059	AGRN;GP1BA;LAMC1;ITGAV;CD47;HMMR;ITGA4;CHAD;DAG1;COL4A2;TNN;ITGB5;CD36;ITGA3;ITGB1;COL9A3;SDC4;THBS4;ITGA7;COL9A2;ITGA6;CD44;LAMB3;ITGA5;THBS3	0.999996	1	Environmental Information Processing
path:hsa00053	Ascorbate and aldarate metabolism	3	3924	27	7246	0.000764526	0.00372619	0.205176	219;7358;223	ALDH1B1;UGDH;ALDH9A1	1	1	Metabolism
path:hsa05412	Arrhythmogenic right ventricular cardiomyopathy (ARVC)	18	3924	72	7246	0.00458716	0.00993652	0.461646	3688;1499;3655;4000;93589;1495;1605;3685;6262;3693;488;2010;3678;3676;71;3675;3679;784	ITGB1;CTNNB1;ITGA6;LMNA;CACNA2D4;CTNNA1;DAG1;ITGAV;RYR2;ITGB5;ATP2A2;EMD;ITGA5;ITGA4;ACTG1;ITGA3;ITGA7;CACNB3	1	1	Human Diseases
path:hsa00591	Linoleic acid metabolism	3	3924	29	7246	0.000764526	0.00400221	0.191026	8398;81579;5321	PLA2G6;PLA2G12A;PLA2G4A	1	1	Metabolism
path:hsa00590	Arachidonic acid metabolism	13	3924	63	7246	0.00331295	0.00869445	0.381041	6916;81579;5321;8398;4048;10728;5742;2687;2678;873;127281;239;80142	TBXAS1;PLA2G12A;PLA2G4A;PLA2G6;LTA4H;PTGES3;PTGS1;GGT5;GGT1;CBR1;FAM213B;ALOX12;PTGES2	1	1	Metabolism
path:hsa05320	Autoimmune thyroid disease	8	3924	50	7246	0.00203874	0.00690036	0.295454	3108;3133;355;3107;3123;3112;3106;3105	HLA-DMA;HLA-E;FAS;HLA-C;HLA-DRB1;HLA-DOB;HLA-B;HLA-A	1	1	Human Diseases
path:hsa04950	Maturity onset diabetes of the young	1	3924	26	7246	0.000254842	0.00358819	0.0710225	3087	HHEX	1	1	Human Diseases
path:hsa04974	Protein digestion and absorption	21	3924	90	7246	0.00535168	0.0124206	0.43087	10008;1284;3783;80781;476;6510;8645;1299;85301;206358;6520;3784;1294;1298;6550;54407;483;5547;481;117247;9056	KCNE3;COL4A2;KCNN4;COL18A1;ATP1A1;SLC1A5;KCNK5;COL9A3;COL27A1;SLC36A1;SLC3A2;KCNQ1;COL7A1;COL9A2;SLC9A3;SLC38A2;ATP1B3;PRCP;ATP1B1;SLC16A10;SLC7A7	1	1	Organismal Systems
path:hsa00980	Metabolism of xenobiotics by cytochrome P450	14	3924	72	7246	0.00356779	0.00993652	0.359058	128;29785;9446;1543;4259;4258;2052;22977;221;4257;873;2941;8574;373156	ADH5;CYP2S1;GSTO1;CYP1A1;MGST3;MGST2;EPHX1;AKR7A3;ALDH3B1;MGST1;CBR1;GSTA4;AKR7A2;GSTK1	1	1	Metabolism
path:hsa00830	Retinol metabolism	12	3924	67	7246	0.0030581	0.00924648	0.330732	128;10901;29785;1543;51109;317749;216;8630;157506;9249;8694;54884	ADH5;DHRS4;CYP2S1;CYP1A1;RDH11;DHRS4L2;ALDH1A1;HSD17B6;RDH10;DHRS3;DGAT1;RETSAT	1	1	Metabolism
path:hsa05033	Nicotine addiction	3	3924	40	7246	0.000764526	0.00552029	0.138494	2906;116444;116443	GRIN2D;GRIN3B;GRIN3A	1	1	Human Diseases
path:hsa00140	Steroid hormone biosynthesis	8	3924	60	7246	0.00203874	0.00828043	0.246211	79154;79644;51144;1543;1312;8630;6715;412	DHRS11;SRD5A3;HSD17B12;CYP1A1;COMT;HSD17B6;SRD5A1;STS	1	1	Metabolism
path:hsa05204	Chemical carcinogenesis	14	3924	80	7246	0.00356779	0.0110406	0.323152	128;9446;1543;6817;4259;4258;2052;221;373156;4257;873;405;2941;9	ADH5;GSTO1;CYP1A1;SULT1A1;MGST3;MGST2;EPHX1;ALDH3B1;GSTK1;MGST1;CBR1;ARNT;GSTA4;NAT1	1	1	Human Diseases
path:hsa04514	Cell adhesion molecules (CAMs)	37	3924	142	7246	0.00942915	0.019597	0.481152	6404;4267;965;214;8506;3685;3676;4359;50848;23308;9019;3689;3384;3112;6693;3688;3108;6385;3385;3683;3133;3684;4756;3383;920;5788;5817;3655;57555;2734;80381;3107;84628;3123;3106;24146;3105	SELPLG;CD99;CD58;ALCAM;CNTNAP1;ITGAV;ITGA4;MPZ;F11R;ICOSLG;MPZL1;ITGB2;ICAM2;HLA-DOB;SPN;ITGB1;HLA-DMA;SDC4;ICAM3;ITGAL;HLA-E;ITGAM;NEO1;ICAM1;CD4;PTPRC;PVR;ITGA6;NLGN2;GLG1;CD276;HLA-C;NTNG2;HLA-DRB1;HLA-B;CLDN15;HLA-A	1	1	Environmental Information Processing
path:hsa05322	Systemic lupus erythematosus	32	3924	130	7246	0.00815494	0.0179409	0.454544	6737;8357;717;94239;9555;3015;7124;6632;8352;6738;92815;55766;3021;3112;6741;81;2212;718;3108;85236;2209;6634;3020;1991;6628;87;1511;733;8345;727;3123;8338	TRIM21;HIST1H3H;C2;H2AFV;H2AFY;H2AFZ;TNF;SNRPD1;HIST1H3C;TROVE2;HIST3H2A;H2AFJ;H3F3B;HLA-DOB;SSB;ACTN4;FCGR2A;C3;HLA-DMA;HIST1H2BK;FCGR1A;SNRPD3;H3F3A;ELANE;SNRPB;ACTN1;CTSG;C8G;HIST1H2BH;C5;HLA-DRB1;HIST2H2AC	1	1	Human Diseases
path:hsa00982	Drug metabolism - cytochrome P450	9	3924	68	7246	0.00229358	0.00938449	0.244401	128;9446;4259;4258;221;4257;2329;2941;373156	ADH5;GSTO1;MGST3;MGST2;ALDH3B1;MGST1;FMO4;GSTA4;GSTK1	1	1	Metabolism
path:hsa04740	Olfactory transduction	15	3924	442	7246	0.00382263	0.0609992	0.0626669	5153;801;2788;2782;109;817;408;409;91860;818;808;5566;805;51764;5567	PDE1B;CALM1;GNG7;GNB1;ADCY3;CAMK2D;ARRB1;ARRB2;CALML4;CAMK2G;CALM3;PRKACA;CALM2;GNG13;PRKACB	1	1	Organismal Systems
path:hsa04742	Taste transduction	9	3924	82	7246	0.00229358	0.0113166	0.202674	5153;196883;2550;5566;5330;51764;3710;5567;8645	PDE1B;ADCY4;GABBR1;PRKACA;PLCB2;GNG13;ITPR3;PRKACB;KCNK5	1	1	Organismal Systems
path:hsa04060	Cytokine-cytokine receptor interaction	78	3924	292	7246	0.0198777	0.0402981	0.493266	7124;64109;3587;93;2826;6352;3459;5008;2833;3570;10220;355;10673;1441;84957;8744;133396;1524;8764;3588;3553;90;91;5617;268;3563;23765;132014;9235;657;8809;3557;2057;7133;3601;7132;920;4050;115650;3597;2920;8797;27242;7048;4055;58191;3455;3460;51330;3579;53342;1438;23529;7046;6368;970;9466;8795;7040;3606;8793;3566;7852;7292;656;3454;1439;3561;1270;6347;3603;659;8740;3590;55540;8741;3556;1230	TNF;CRLF2;IL10RA;ACVR2B;CCR10;CCL5;IFNGR1;OSM;CXCR3;IL6R;GDF11;FAS;TNFSF13B;CSF3R;RELT;TNFSF9;IL31RA;CX3CR1;TNFRSF14;IL10RB;IL1B;ACVR1;ACVR1B;PRL;AMH;IL3RA;IL17RA;IL17RE;IL32;BMPR1A;IL18R1;IL1RN;EPOR;TNFRSF1B;IL15RA;TNFRSF1A;CD4;LTB;TNFRSF13C;IL13RA1;CXCL2;TNFRSF10A;TNFRSF21;TGFBR2;LTBR;CXCL16;IFNAR2;IFNGR2;TNFRSF12A;CXCR2;IL17D;CSF2RA;CLCF1;TGFBR1;CCL23;CD70;IL27RA;TNFRSF10B;TGFB1;IL18;TNFRSF10D…	1	1	Environmental Information Processing
path:hsa04080	Neuroactive ligand-receptor interaction	50	3924	305	7246	0.0127421	0.0420922	0.302719	9294;5617;9170;1903;51083;5734;4142;5023;4986;2358;2906;4157;1140;154;5032;3972;90226;3274;2908;719;56413;8698;2149;4987;5732;5025;116443;1241;152;5026;2859;5724;5031;1138;728;7067;6915;554;116444;1511;8862;286530;9002;2550;10800;5029;4828;5027;2899;3269	S1PR2;PRL;LPAR2;S1PR3;GAL;PTGER4;MAS1;P2RX1;OPRK1;FPR2;GRIN2D;MC1R;CHRNB1;ADRB2;P2RY11;LHB;UCN2;HRH2;NR3C1;C3AR1;LTB4R2;S1PR4;F2R;OPRL1;PTGER2;P2RX4;GRIN3A;LTB4R;ADRA2C;P2RX5;GPR35;PTAFR;P2RY6;CHRNA5;C5AR1;THRA;TBXA2R;AVPR2;GRIN3B;CTSG;APLN;P2RY8;F2RL3;GABBR1;CYSLTR1;P2RY2;NMB;P2RX7;GRIK3;HRH1	1	1	Environmental Information Processing

## Sheet: HL-60_All mRNA_KEGG
Term_ID	Term_description	ListHit	ListTotal	PopHit	PopTotal	GeneRatio	BgRatio	Enrichment_score	GeneIds	GeneSymbols	p-value	FDR_bh	Classification_level1
path:hsa04110	Cell cycle	112	3730	124	7246	0.0300268	0.0171129	1.75463	7529;8318;10926;1019;898;8900;5925;5934;7027;10274;29882;894;1871;1026;7709;7465;4088;1874;25847;23595;991;4089;8243;10393;4616;995;1031;6500;51529;5111;993;8697;896;51434;4999;9700;8317;5347;8454;1870;1030;10971;4175;891;64682;5001;1032;7532;10912;9134;3066;890;5591;1869;29945;4172;4171;996;7272;10735;7040;1029;7531;994;9978;4176;1021;2932;23594;4609;4998;8556;990;1027;51433;701;7534;5885;6502;5…	YWHAB;CDC45;DBF4;CDK4;CCNE1;CCNA1;RB1;RBL2;TFDP1;STAG1;ANAPC2;CCND2;E2F3;CDKN1A;ZBTB17;WEE1;SMAD3;E2F4;ANAPC13;ORC3;CDC20;SMAD4;SMC1A;ANAPC10;GADD45B;CDC25C;CDKN2C;SKP1;ANAPC11;PCNA;CDC25A;CDC23;CCND3;ANAPC7;ORC2;ESPL1;CDC7;PLK1;CUL1;E2F2;CDKN2B;YWHAQ;MCM6;CCNB1;ANAPC1;ORC5;CDKN2D;YWHAG;GADD45G;CCNE2;HDAC2;CCNA2;PRKDC;E2F1;ANAPC4;MCM3;MCM2;CDC27;TTK;STAG2;TGFB1;CDKN2A;YWHAE;CDC25B;RBX1;MCM7;CDK6;…	8.01952e-21	2.57427e-18	Cellular Processes
path:hsa03040	Spliceosome	118	3730	133	7246	0.0316354	0.018355	1.72353	9785;10084;6635;199746;6429;23020;55119;22985;10262;988;27339;55660;25949;6628;11017;55110;1655;58517;153527;56259;6632;57187;7919;57461;51362;9775;8683;10450;8175;6627;9984;6432;8449;3190;11157;9092;56949;10569;151903;3183;6428;6637;23451;6629;6633;1665;9343;3178;10907;10946;144983;84844;3192;9410;1659;55696;51503;6430;10189;10594;6431;3304;10523;9716;7307;10772;84950;6100;25804;51729;27316;6434…	DHX38;PQBP1;SNRPE;U2AF1L4;SRSF4;SNRNP200;PRPF38B;ACIN1;SF3B4;CDC5L;PRPF19;PRPF40A;SYF2;SNRPB;SNRNP27;MAGOHB;DDX5;RBM25;ZMAT2;CTNNBL1;SNRPD1;THOC2;DDX39B;ISY1;CDC40;EIF4A3;SRSF9;PPIE;SF3A2;SNRPA1;THOC1;SRSF7;DHX16;HNRNPK;LSM6;SART1;XAB2;SLU7;CCDC12;HNRNPC;SRSF3;SNRPG;SF3B1;SNRPB2;SNRPD2;DHX15;EFTUD2;HNRNPA1;TXNL4A;SF3A3;HNRNPA1L2;PHF5A;HNRNPU;SNRNP40;DHX8;RBM22;CWC15;SRSF5;ALYREF;PRPF8;SRSF6;HSPA1…	2.56068e-20	4.10989e-18	Genetic Information Processing
path:hsa03013	RNA transport	141	3730	166	7246	0.0378016	0.0229092	1.65006	65109;23279;8891;79760;8087;22985;10209;6396;55110;3646;10248;79833;8894;57187;7919;9775;1967;8893;8669;26999;7341;1975;10775;8666;26986;10460;9984;10250;10289;56000;51808;8662;26019;1983;100101267;23191;22794;8563;80336;1968;11260;8021;1977;9669;2332;57510;8664;81929;1981;8487;25929;6606;10189;6612;3837;23165;29107;348995;51068;9972;8661;8665;10762;5901;51095;5905;10482;10921;55746;8668;1207;506…	UPF3B;NUP160;EIF2B3;GEMIN7;FXR1;ACIN1;EIF1;SEC13;MAGOHB;EIF3E;POP7;GEMIN6;EIF2S2;THOC2;DDX39B;EIF4A3;EIF2B1;EIF2B5;EIF3J;CYFIP2;SUMO1;EIF4B;POP4;EIF3G;PABPC1;TACC3;THOC1;SRRM1;EIF1B;NXF3;PHAX;EIF3B;UPF2;EIF5;POM121C;CYFIP1;CASC3;THOC5;PABPC1L;EIF2S3;XPOT;NUP214;EIF4E;EIF5B;FMR1;XPO5;EIF3D;SEH1L;EIF4G1;GEMIN2;GEMIN5;SMN1;ALYREF;SUMO3;KPNB1;NUP205;NXT1;NUP43;NMD3;NUP153;EIF3A;EIF3F;NUP50;RAN;TRNT1;…	4.82064e-20	5.15809e-18	Genetic Information Processing
path:hsa04141	Protein processing in endoplasmic reticulum	138	3730	164	7246	0.0369973	0.0226332	1.63465	7327;3998;440275;51619;79139;64215;4217;6396;1388;7186;55768;9451;55757;5599;10427;23480;22824;64374;26270;9532;9709;10277;578;7321;54788;3320;1649;9871;6238;3326;10808;25956;10956;9695;5610;7841;55666;6746;23640;6500;55741;118424;80267;6747;27102;8720;5034;8454;3304;80331;54431;10483;2923;11253;7322;9601;10960;84447;3337;6400;821;23645;4780;9632;267;55176;5609;201595;11231;51360;7494;51726;596;1…	UBE2G2;LMAN1;EIF2AK4;UBE2D4;DERL1;DNAJC1;MAP3K5;SEC13;ATF6B;TRAF2;NGLY1;EIF2AK3;UGGT2;MAPK8;SEC24B;SEC61G;HSPA4L;SIL1;FBXO6;BAG2;HERPUD1;UBE4B;BAK1;UBE2D1;DNAJB12;HSP90AA1;DDIT3;SEC24D;RRBP1;HSP90AB1;HSPH1;SEC31B;OS9;EDEM1;EIF2AK2;MOGS;NPLOC4;SSR2;HSPBP1;SKP1;EDEM2;UBE2J2;EDEM3;SSR3;EIF2AK1;MBTPS1;P4HB;CUL1;HSPA1B;DNAJC5;DNAJC10;SEC23B;PDIA3;MAN1B1;UBE2D2;PDIA4;LMAN2;SYVN1;DNAJB1;SEL1L;CANX;PPP1R…	7.12001e-19	5.71381e-17	Genetic Information Processing
path:hsa04120	Ubiquitin mediated proteolysis	117	3730	136	7246	0.0313673	0.018769	1.67123	1161;7327;8451;51619;54926;23221;1643;63893;27339;1642;7324;9616;8453;7337;29882;7428;10277;26259;51588;8945;7321;25847;991;10393;10401;4591;57448;6500;51529;331;8065;118424;11065;8697;8925;51434;7328;997;8454;9817;672;11060;55294;7189;57154;7318;7322;64682;7319;11059;84447;8924;55070;140739;7317;9320;90293;55585;329;7325;3093;8452;9039;29945;7329;7326;9354;996;9978;65264;7332;55120;51433;9690;51…	ERCC8;UBE2G2;CUL4A;UBE2D4;UBE2R2;RHOBTB2;DDB2;UBE2O;PRPF19;DDB1;UBE2E1;RNF7;CUL2;UBE3A;ANAPC2;VHL;UBE4B;FBXW8;PIAS4;BTRC;UBE2D1;ANAPC13;CDC20;ANAPC10;PIAS3;TRIM37;BIRC6;SKP1;ANAPC11;XIAP;CUL5;UBE2J2;UBE2C;CDC23;HERC1;ANAPC7;UBE2H;CDC34;CUL1;KEAP1;BRCA1;WWP2;FBXW7;TRAF6;SMURF1;UBA7;UBE2D2;ANAPC1;UBE2A;WWP1;SYVN1;HERC2;DET1;UBE2F;UBA1;TRIP12;KLHL13;UBE2Q1;BIRC2;UBE2E2;UBE2K;CUL3;UBA3;ANAPC4;UBE2I;U…	9.616e-18	6.17347e-16	Genetic Information Processing
path:hsa04210	Apoptosis	111	3730	135	7246	0.0297587	0.018631	1.59727	1676;332;2021;8772;8717;4217;7277;317;841;597;1677;572;7186;598;9451;71;5599;9131;840;142;578;4000;27113;8795;207;5291;1649;3708;4616;7846;1508;3265;836;5894;143;5604;5595;5290;331;4001;1075;4790;56616;8503;9020;1147;5366;153090;1522;84823;3551;1509;10912;10018;208;329;5295;355;596;1513;5783;835;5293;54205;10376;5601;5170;1520;5605;824;3725;8743;468;5551;60;4792;5970;6709;8797;1439;1521;4893;7185…	DFFA;BIRC5;ENDOG;FADD;TRADD;MAP3K5;TUBA4A;APAF1;CASP8;BCL2A1;DFFB;BAD;TRAF2;BCL2L1;EIF2AK3;ACTG1;MAPK8;AIFM1;CASP7;PARP1;BAK1;LMNA;BBC3;TNFRSF10B;AKT1;PIK3CB;DDIT3;ITPR1;GADD45B;TUBA1A;CTSB;HRAS;CASP3;RAF1;PARP4;MAP2K1;MAPK3;PIK3CA;XIAP;LMNB1;CTSC;NFKB1;DIABLO;PIK3R3;MAP3K14;CHUK;PMAIP1;DAB2IP;CTSZ;LMNB2;IKBKB;CTSD;GADD45G;BCL2L11;AKT2;BIRC2;PIK3R1;FAS;BCL2;CTSK;PTPN13;CASP2;PIK3CD;CYCS;TUBA1B;MA…	5.53555e-14	2.96152e-12	Cellular Processes
path:hsa04140	Autophagy - animal	106	3730	128	7246	0.0284182	0.0176649	1.60874	5515;84971;83452;440275;5566;64422;64419;81671;8673;64223;89849;2475;572;598;10325;9451;6198;5599;5728;55014;30849;3146;207;5291;10645;3708;11345;54541;23130;57521;1508;29982;3265;5894;7248;23192;5604;5595;26100;5290;7249;3920;3091;8503;115201;79065;6237;55626;7189;51100;55578;5567;1509;6794;84335;8678;55054;9110;208;7405;9140;5295;6009;10533;11337;596;10670;9342;6885;5293;3476;3916;3480;5601;517…	PPP2CA;ATG4D;RAB33B;EIF2AK4;PRKACA;ATG3;MTMR14;VMP1;VAMP8;MLST8;ATG16L2;MTOR;BAD;BCL2L1;RRAGB;EIF2AK3;RPS6KB1;MAPK8;PTEN;STX17;PIK3R4;HMGB1;AKT1;PIK3CB;CAMKK2;ITPR1;GABARAPL2;DDIT4;ATG2A;RPTOR;CTSB;NRBF2;HRAS;RAF1;TSC1;ATG4B;MAP2K1;MAPK3;WIPI2;PIK3CA;TSC2;LAMP2;HIF1A;PIK3R3;ATG4A;ATG9A;RRAS;AMBRA1;TRAF6;SH3GLB1;SUPT20H;PRKACB;CTSD;STK11;AKT1S1;BECN1;ATG16L1;MTMR4;AKT2;UVRAG;ATG12;PIK3R1;RHEB;ATG7…	8.08145e-14	3.70592e-12	Cellular Processes
path:hsa04142	Lysosome	101	3730	123	7246	0.0270777	0.0169749	1.59517	4758;3425;2799;533;84572;527;8546;5660;4074;4125;8763;3073;23163;26088;2720;535;2760;1497;1176;1203;1508;4864;3482;8907;9114;1075;3920;3423;9516;1174;256471;23431;7805;22901;1522;175;1509;411;1212;2717;1511;10312;1200;4891;23062;6609;1201;4126;1513;10717;23659;967;3916;26985;4668;950;1520;5476;2581;8943;2548;138050;9374;9583;1211;1521;2629;285362;3988;20;1519;8905;2517;51172;26503;162;8218;51606;…	NEU1;IDUA;GNS;ATP6V0B;GNPTG;ATP6V0C;AP3B1;PSAP;M6PR;MAN2B1;CD164;HEXA;GGA3;GGA1;GLB1;ATP6V0A1;GM2A;CTNS;AP3S1;CLN5;CTSB;NPC1;IGF2R;AP1M1;ATP6V0D1;CTSC;LAMP2;IDS;LITAF;AP1S1;MFSD8;AP4E1;LAPTM5;ARSG;CTSZ;AGA;CTSD;ARSB;CLTB;GLA;CTSG;TCIRG1;TPP1;SLC11A2;GGA2;SMPD1;CLN3;MANBA;CTSK;AP4B1;PLA2G15;CD63;LAMP1;AP3M1;NAGA;SCARB2;CTSS;CTSA;GALC;AP3D1;GAA;HGSNAT;PPT2;ENTPD4;CLTA;CTSW;GBA;SUMF1;LIPA;ABCA2;CTSO…	9.15069e-13	3.67171e-11	Cellular Processes
path:hsa03010	Ribosome	107	3730	134	7246	0.0286863	0.018493	1.5512	6133;6132;6232;64979;55173;64969;64960;51023;6166;51069;6169;6204;23521;6146;124995;9349;63931;6210;51081;64928;29088;10573;6234;6233;51373;9553;6165;65003;6160;6227;6191;200916;6128;9801;6156;6175;6182;6124;51065;29074;6189;64963;65008;6205;6228;6142;6152;6188;6130;65005;6167;6134;6139;6183;54460;6173;6129;63875;51121;54948;51021;51073;6158;79590;64968;51187;11222;64981;51264;51116;64983;6224;61…	RPL9;RPL8;RPS27;MRPL36;MRPS10;MRPS5;MRPS15;MRPS18C;RPL36AL;MRPL2;RPL38;RPS10;RPL13A;RPL22;MRPL10;RPL23;MRPS14;RPS15A;MRPS7;MRPL14;MRPL15;MRPL28;RPS28;RPS27A;MRPS17;MRPL33;RPL35A;MRPL11;RPL31;RPS21;RPS4X;RPL22L1;RPL6;MRPL19;RPL30;RPLP0;MRPL12;RPL4;RPS27L;MRPL18;RPS3A;MRPS11;MRPL1;RPS11;RPS23;RPL18A;RPL24;RPS3;RPL7A;MRPL9;RPL37;RPL10;RPL17;MRPS12;MRPS21;RPL36A;RPL7;MRPL17;RPL26L1;MRPL16;MRPS16;MRPL…	6.19767e-12	2.2105e-10	Genetic Information Processing
path:hsa00970	Aminoacyl-tRNA biosynthesis	43	3730	44	7246	0.0115282	0.00607232	1.89848	55699;80222;3735;8565;57176;55157;7453;118672;51091;10667;2617;6301;79731;16;5917;124454;2193;51067;79587;4141;23438;1615;92935;6897;833;23395;123263;55278;57038;283459;2058;10056;5859;57505;51520;54938;3035;3376;123283;7407;25973;4677;10352	IARS2;TARS2;KARS;YARS;VARS2;DARS2;WARS;PSTK;SEPSECS;FARS2;GARS;SARS;NARS2;AARS;RARS;EARS2;FARSA;YARS2;CARS2;MARS;HARS2;DARS;MARS2;TARS;CARS;LARS2;MTFMT;QRSL1;RARS2;GATC;EPRS;FARSB;QARS;AARS2;LARS;SARS2;HARS;IARS;TARSL2;VARS;PARS2;NARS;WARS2	7.76527e-12	2.49265e-10	Genetic Information Processing
path:hsa05220	Chronic myeloid leukemia	66	3730	76	7246	0.0176944	0.0104885	1.68702	5604;1019;1869;5595;861;1488;5290;5293;1399;6654;4790;5925;7040;369;1643;1029;3265;8503;1021;53358;1487;572;5605;1147;1870;867;598;6655;7046;4609;613;1871;3845;1027;6464;1026;6776;1647;4792;3551;5781;5970;578;8517;6777;4088;1398;10912;207;4089;2885;5291;581;4893;208;3066;5594;4616;5295;3065;25;4193;7048;5894;9846;673	MAP2K1;CDK4;E2F1;MAPK3;RUNX1;CTBP2;PIK3CA;PIK3CD;CRKL;SOS1;NFKB1;RB1;TGFB1;ARAF;DDB2;CDKN2A;HRAS;PIK3R3;CDK6;SHC3;CTBP1;BAD;MAP2K2;CHUK;E2F2;CBL;BCL2L1;SOS2;TGFBR1;MYC;BCR;E2F3;KRAS;CDKN1B;SHC1;CDKN1A;STAT5A;GADD45A;NFKBIA;IKBKB;PTPN11;RELA;BAK1;IKBKG;STAT5B;SMAD3;CRK;GADD45G;AKT1;SMAD4;GRB2;PIK3CB;BAX;NRAS;AKT2;HDAC2;MAPK1;GADD45B;PIK3R1;HDAC1;ABL1;MDM2;TGFBR2;RAF1;GAB2;BRAF	6.19782e-11	1.80864e-09	Human Diseases
path:hsa04932	Non-alcoholic fatty liver disease (NAFLD)	112	3730	145	7246	0.0300268	0.020011	1.50051	6720;4725;1537;4296;4217;51422;7388;841;7186;9451;5599;4712;840;1050;9167;4715;207;5291;1649;4711;1329;836;4701;4726;10975;4718;5290;79602;10062;4790;4696;4706;8503;126328;6392;6945;4709;51094;5565;4704;56901;3551;4722;4702;4723;10018;208;4708;4720;4694;998;5295;374291;7494;355;6256;5571;5293;7384;54205;4731;6390;1349;7040;4716;9377;1327;5601;1345;4729;2932;3643;3725;4707;4710;468;4724;5970;4717;…	SREBF1;NDUFS5;CYC1;MAP3K11;MAP3K5;PRKAG2;UQCRH;CASP8;TRAF2;EIF2AK3;MAPK8;NDUFB6;CASP7;CEBPA;COX7A2L;NDUFB9;AKT1;PIK3CB;DDIT3;NDUFB5;COX5B;CASP3;NDUFA7;NDUFS6;UQCR11;NDUFC2;PIK3CA;ADIPOR2;NR1H3;NFKB1;NDUFA3;NDUFAB1;PIK3R3;NDUFA11;SDHD;MLX;NDUFB3;ADIPOR1;PRKAB2;NDUFA9;NDUFA4L2;IKBKB;NDUFS3;NDUFA8;NDUFV1;BCL2L11;AKT2;NDUFB2;NDUFS2;NDUFA1;CDC42;PIK3R1;NDUFS7;XBP1;FAS;RXRA;PRKAG1;PIK3CD;UQCRC1;CYCS;ND…	9.8992e-11	2.64804e-09	Human Diseases
path:hsa03015	mRNA surveillance pathway	76	3730	91	7246	0.0203753	0.0125587	1.62241	65109;5515;10284;8731;5518;5501;53981;5500;5527;64895;5526;22985;9939;55916;51585;1479;1477;5529;79869;22916;11052;124540;8761;55844;51692;5525;55110;10189;5516;29101;53918;28227;1478;23293;7919;10978;29107;8732;9775;4686;55012;29894;2935;10767;5519;26528;23283;26986;10250;81608;5499;2107;56000;11051;5411;100529063;8106;10914;26019;80335;5528;10898;10482;10921;55339;80336;22794;65110;9887;4116;59…	UPF3B;PPP2CA;SAP18;RNMT;PPP2R1A;PPP1CC;CPSF2;PPP1CB;PPP2R5C;PAPOLG;PPP2R5B;ACIN1;RBM8A;NXT2;PCF11;CSTF3;CSTF1;PPP2R5E;CPSF7;NCBP2;CPSF6;MSI2;PABPC4;PPP2R2D;CPSF3;PPP2R5A;MAGOHB;ALYREF;PPP2CB;SSU72;PELO;PPP2R3B;CSTF2;SMG6;DDX39B;CLP1;NXT1;RNGTT;EIF4A3;NCBP1;PPP2R3C;CPSF1;GSPT1;HBS1L;PPP2R1B;DAZAP1;CSTF2T;PABPC1;SRRM1;FIP1L1;PPP1CA;ETF1;NXF3;NUDT21;PNN;BCL2L2-PABPN1;PABPN1;PAPOLA;UPF2;WDR82;PPP2R5D…	1.27837e-10	3.1566e-09	Genetic Information Processing
path:hsa00240	Pyrimidine metabolism	82	3730	101	7246	0.0219839	0.0139387	1.57718	56953;5440;5558;654364;1633;5434;139596;548644;10623;7298;7378;51251;5422;1635;5441;1723;5424;5439;29922;83549;953;1806;7084;22978;25885;661;56655;51082;79077;1854;5430;10201;955;5427;5432;4832;10622;84265;55718;6241;7372;84172;7371;64425;9533;5436;1841;23649;5433;5437;11128;57804;10621;171568;5431;54963;221830;9583;51728;4833;87178;30833;4830;318;54107;51727;790;5426;7083;10714;5425;6240;124583;…	NT5M;POLR2K;PRIM2;NME1-NME2;DCK;POLR2E;UPRT;POLR2J3;POLR3C;TYMS;UPP1;NT5C3A;POLA1;DCTD;POLR2L;DHODH;POLD1;POLR2J;NME7;UCK1;ENTPD1;DPYD;TK2;NT5C2;POLR1A;POLR3D;POLE4;POLR1D;DCTPP1;DUT;POLR2A;NME6;ENTPD6;POLE2;POLR2C;NME3;POLR3G;POLR3GL;POLR3E;RRM2;UMPS;POLR1B;UCK2;POLR1E;POLR1C;POLR2G;DTYMK;POLA2;POLR2D;POLR2H;POLR3A;POLD4;POLR3F;POLR3H;POLR2B;UCKL1;TWISTNB;ENTPD4;POLR3K;NME4;PNPT1;NT5C;NME1;NUDT2…	4.04202e-10	9.26777e-09	Metabolism
path:hsa04218	Cellular senescence	119	3730	158	7246	0.0319035	0.0218051	1.46312	1019;898;5501;8900;10111;5606;801;5925;5934;2475;5481;894;5728;1871;1026;4088;1874;8945;207;286826;5291;4605;3708;4616;7416;3265;5894;54822;7248;5604;5595;805;5290;7249;993;4790;896;204851;5534;55957;7419;8503;3364;1870;1030;6237;4683;3106;7046;891;10758;91750;7417;10912;9134;208;890;5295;6009;2309;1869;4773;5293;83593;3133;7040;1029;1432;1021;5605;824;9261;4609;5532;8878;5600;5970;144715;5530;31…	CDK4;CCNE1;PPP1CC;CCNA1;RAD50;MAP2K3;CALM1;RB1;RBL2;MTOR;PPID;CCND2;PTEN;E2F3;CDKN1A;SMAD3;E2F4;BTRC;AKT1;LIN9;PIK3CB;MYBL2;ITPR1;GADD45B;VDAC1;HRAS;RAF1;TRPM7;TSC1;MAP2K1;MAPK3;CALM2;PIK3CA;TSC2;CDC25A;NFKB1;CCND3;HIPK1;PPP3R1;LIN37;VDAC3;PIK3R3;HUS1;E2F2;CDKN2B;RRAS;NBN;HLA-B;TGFBR1;CCNB1;TRAF3IP2;LIN52;VDAC2;GADD45G;CCNE2;AKT2;CCNA2;PIK3R1;RHEB;FOXO3;E2F1;NFATC2;PIK3CD;RASSF5;HLA-E;TGFB1;CDKN2…	4.48428e-10	9.59636e-09	Cellular Processes
path:hsa03030	DNA replication	35	3730	36	7246	0.00938338	0.00496826	1.88867	6117;10535;54107;5981;5111;5558;56655;5426;4172;4171;10714;4173;5425;23649;4176;246243;57804;5983;4175;6119;5982;5427;3978;79621;84153;6118;5557;5984;2237;5422;5424;4174;5985;6742;1763	RPA1;RNASEH2A;POLE3;RFC1;PCNA;PRIM2;POLE4;POLE;MCM3;MCM2;POLD3;MCM4;POLD2;POLA2;MCM7;RNASEH1;POLD4;RFC3;MCM6;RPA3;RFC2;POLE2;LIG1;RNASEH2B;RNASEH2C;RPA2;PRIM1;RFC4;FEN1;POLA1;POLD1;MCM5;RFC5;SSBP1;DNA2	1.34724e-09	2.70291e-08	Genetic Information Processing
path:hsa05212	Pancreatic cancer	63	3730	75	7246	0.0168901	0.0103505	1.63181	5604;1019;1869;5595;5290;5293;5899;3716;4790;10928;5925;7040;369;1643;1029;675;7422;2475;8503;5601;1021;842;1147;5337;572;598;1870;5881;6198;5599;7046;5900;5880;1871;3845;6772;9459;1026;1647;6199;3551;5970;578;8517;4088;5879;10912;207;4089;5291;581;6774;208;5594;5898;4616;4087;998;5295;5888;7048;5894;673	MAP2K1;CDK4;E2F1;MAPK3;PIK3CA;PIK3CD;RALB;JAK1;NFKB1;RALBP1;RB1;TGFB1;ARAF;DDB2;CDKN2A;BRCA2;VEGFA;MTOR;PIK3R3;MAPK9;CDK6;CASP9;CHUK;PLD1;BAD;BCL2L1;E2F2;RAC3;RPS6KB1;MAPK8;TGFBR1;RALGDS;RAC2;E2F3;KRAS;STAT1;ARHGEF6;CDKN1A;GADD45A;RPS6KB2;IKBKB;RELA;BAK1;IKBKG;SMAD3;RAC1;GADD45G;AKT1;SMAD4;PIK3CB;BAX;STAT3;AKT2;MAPK1;RALA;GADD45B;SMAD2;CDC42;PIK3R1;RAD51;TGFBR2;RAF1;BRAF	3.17997e-09	6.00454e-08	Human Diseases
path:hsa05131	Shigellosis	56	3730	65	7246	0.0150134	0.00897047	1.67365	10392;5595;9475;5216;199746;7454;1399;391;3688;10092;4790;3678;10163;1432;5601;8767;6093;5217;1147;10095;1729;71;5599;7307;6300;3059;2017;7322;60;4792;5600;3551;5970;81873;8976;10093;8517;5879;8945;1398;10552;4793;63916;9474;5594;8936;79767;7414;23291;998;9844;25;960;10459;10094;10109	NOD1;MAPK3;ROCK2;PFN1;U2AF1L4;WAS;CRKL;RHOG;ITGB1;ARPC5;NFKB1;ITGA5;WASF2;MAPK14;MAPK9;RIPK2;ROCK1;PFN2;CHUK;ARPC1B;DIAPH1;ACTG1;MAPK8;U2AF1;MAPK12;HCLS1;CTTN;UBE2D2;ACTB;NFKBIA;MAPK11;IKBKB;RELA;ARPC5L;WASL;ARPC4;IKBKG;RAC1;BTRC;CRK;ARPC1A;NFKBIB;ELMO2;ATG5;MAPK1;WASF1;ELMO3;VCL;FBXW11;CDC42;ELMO1;ABL1;CD44;MAD2L2;ARPC3;ARPC2	3.50995e-09	6.25941e-08	Human Diseases
path:hsa05170	Human immunodeficiency virus 1 infection	149	3730	211	7246	0.0399464	0.0291195	1.37181	8451;5336;2771;8772;1072;59345;8717;801;5606;2790;10681;2475;841;1642;9616;2782;572;7186;598;51764;6892;6198;5599;5881;5062;27350;920;54331;578;7465;2185;8945;207;5291;3708;995;836;3265;5894;8907;5579;2791;5604;5595;6500;805;5290;8065;2767;10298;4790;1174;25939;5534;8503;1147;8454;3106;891;2923;2787;7189;3551;915;3984;208;5609;3661;5295;596;2776;355;3985;2793;6885;4773;5293;1399;54205;3133;1432;5…	CUL4A;PLCG2;GNAI2;FADD;CFL1;GNB4;TRADD;CALM1;MAP2K3;GNG10;GNB5;MTOR;CASP8;DDB1;RNF7;GNB1;BAD;TRAF2;BCL2L1;GNG13;TAPBP;RPS6KB1;MAPK8;RAC3;PAK2;APOBEC3C;CD4;GNG2;BAK1;WEE1;PTK2B;BTRC;AKT1;PIK3CB;ITPR1;CDC25C;CASP3;HRAS;RAF1;AP1M1;PRKCB;GNG11;MAP2K1;MAPK3;SKP1;CALM2;PIK3CA;CUL5;GNA11;PAK4;NFKB1;AP1S1;SAMHD1;PPP3R1;PIK3R3;CHUK;CUL1;HLA-B;CCNB1;PDIA3;GNG5;TRAF6;IKBKB;CD3D;LIMK1;AKT2;MAP2K7;IRF3;PIK3R1…	7.43889e-09	1.25678e-07	Human Diseases
path:hsa03410	Base excision repair	32	3730	33	7246	0.00857909	0.00455424	1.88376	143;4913;55247;3980;54107;79661;5111;56655;6996;5426;27343;23583;10714;5425;57804;328;8930;10038;5427;7515;142;3978;7374;27301;4350;2237;4968;3146;5424;252969;5423;4595	PARP4;NTHL1;NEIL3;LIG3;POLE3;NEIL1;PCNA;POLE4;TDG;POLE;POLL;SMUG1;POLD3;POLD2;POLD4;APEX1;MBD4;PARP2;POLE2;XRCC1;PARP1;LIG1;UNG;APEX2;MPG;FEN1;OGG1;HMGB1;POLD1;NEIL2;POLB;MUTYH	9.19191e-09	1.4753e-07	Genetic Information Processing
path:hsa03018	RNA degradation	65	3730	79	7246	0.0174263	0.0109026	1.59836	5211;5393;219988;84186;115752;54464;170506;23658;23404;1656;10438;2026;10950;27258;64282;5394;22803;9337;51010;55802;167227;23644;22894;57472;8761;5213;2027;7832;10140;2023;246175;11340;10200;694;9924;23019;255967;196513;26986;10766;29883;118460;28960;54512;9652;11157;5073;25804;4849;57819;51013;80336;3329;80349;4848;25904;87178;3313;56915;11044;27257;6499;5214;23016;80153	PFKL;EXOSC9;PATL1;ZCCHC7;DIS3L;XRN1;DHX36;LSM5;EXOSC2;DDX6;C1D;ENO2;BTG3;LSM3;PAPD5;EXOSC10;XRN2;CNOT8;EXOSC3;DCP1A;DCP2;EDC4;DIS3;CNOT6;PABPC4;PFKM;ENO3;BTG2;TOB1;ENO1;CNOT6L;EXOSC8;MPHOSPH6;BTG1;PAN2;CNOT1;PAN3;DCP1B;PABPC1;TOB2;CNOT7;EXOSC6;DCPS;EXOSC4;TTC37;LSM6;PARN;LSM4;CNOT3;LSM2;EXOSC1;PABPC1L;HSPD1;WDR61;CNOT2;CNOT10;PNPT1;HSPA9;EXOSC5;PAPD7;LSM1;SKIV2L;PFKP;EXOSC7;EDC3	9.76179e-09	1.49216e-07	Genetic Information Processing
path:hsa03008	Ribosome biogenesis in eukaryotes	66	3730	81	7246	0.0176944	0.0111786	1.58288	134430;54464;26354;1457;55781;92856;51096;138716;22803;10940;9724;166378;10199;55916;28987;10799;1736;54433;283106;5822;23160;54552;10607;55127;10248;29102;10885;1460;51119;7514;29107;25996;55813;2091;51068;10171;51367;27341;51077;55226;55272;9790;6949;83732;10557;29889;10528;10775;84135;55131;23560;5901;57455;51602;10436;56000;10556;65083;23195;84128;10482;4931;55341;55651;1459;10813	WDR36;XRN1;GNL3;CSNK2A1;RIOK2;IMP4;UTP18;RPP25L;XRN2;POP1;UTP14C;SPATA5;MPHOSPH10;NXT2;NOB1;RPP40;DKC1;GAR1;CSNK2A3;PWP2;WDR43;GNL3L;TBL3;HEATR1;POP7;DROSHA;WDR3;CSNK2B;SBDS;XPO1;NXT1;REXO2;UTP6;FBL;NMD3;RCL1;POP5;RRP7A;FCF1;NAT10;IMP3;BMS1;TCOF1;RIOK1;RPP38;GNL2;NOP56;POP4;UTP15;RBM28;GTPBP4;RAN;REXO1;NOP58;EMG1;NXF3;RPP30;NOL6;MDN1;WDR75;NXF1;NVL;LSG1;NHP2;CSNK2A2;UTP14A	1.62157e-08	2.36602e-07	Genetic Information Processing
path:hsa05161	Hepatitis B	106	3730	143	7246	0.0284182	0.019735	1.43999	7529;1019;6773;898;332;8900;8772;5925;64764;317;1643;841;1642;1388;572;5599;5728;1871;1026;9641;114609;4088;2185;207;4089;5291;9586;10488;3265;836;5894;5579;5604;5595;5290;5111;3665;4790;7419;8503;1147;1870;10971;7046;6776;3551;4318;1386;2885;9134;208;890;3661;5295;57506;355;596;1869;4773;5293;1385;3454;54205;7040;64135;23586;5601;1021;6777;5605;3725;4609;6772;1654;468;1027;4792;5970;7534;2002;14…	YWHAB;CDK4;STAT2;CCNE1;BIRC5;CCNA1;FADD;RB1;CREB3L2;APAF1;DDB2;CASP8;DDB1;ATF6B;BAD;MAPK8;PTEN;E2F3;CDKN1A;IKBKE;TIRAP;SMAD3;PTK2B;AKT1;SMAD4;PIK3CB;CREB5;CREB3;HRAS;CASP3;RAF1;PRKCB;MAP2K1;MAPK3;PIK3CA;PCNA;IRF7;NFKB1;VDAC3;PIK3R3;CHUK;E2F2;YWHAQ;TGFBR1;STAT5A;IKBKB;MMP9;ATF2;GRB2;CCNE2;AKT2;CCNA2;IRF3;PIK3R1;MAVS;FAS;BCL2;E2F1;NFATC2;PIK3CD;CREB1;IFNAR1;CYCS;TGFB1;IFIH1;DDX58;MAPK9;CDK6;STAT5B;…	1.83605e-08	2.47024e-07	Human Diseases
path:hsa05169	Epstein-Barr virus infection	140	3730	198	7246	0.0375335	0.0273254	1.37357	1019;6773;898;5336;8900;5705;8772;5606;8717;864;5925;317;1643;5719;5709;841;5714;9612;7186;3383;6892;5599;894;1871;1026;9641;578;5708;7874;8819;5704;207;9861;5291;4616;953;836;5610;4067;11047;5290;10213;3665;5706;3455;4790;896;8503;9020;1147;5971;1870;3106;4940;2923;7189;5717;3551;5701;915;10912;10018;9134;208;3066;890;5609;3661;5295;960;57506;9541;355;596;1869;6885;5293;3454;54205;3133;965;23586…	CDK4;STAT2;CCNE1;PLCG2;CCNA1;PSMC5;FADD;MAP2K3;TRADD;RUNX3;RB1;APAF1;DDB2;PSMD13;PSMD3;CASP8;PSMD8;NCOR2;TRAF2;ICAM1;TAPBP;MAPK8;CCND2;E2F3;CDKN1A;IKBKE;BAK1;PSMD2;USP7;SAP30;PSMC4;AKT1;PSMD6;PIK3CB;GADD45B;ENTPD1;CASP3;EIF2AK2;LYN;ADRM1;PIK3CA;PSMD14;IRF7;PSMC6;IFNAR2;NFKB1;CCND3;PIK3R3;MAP3K14;CHUK;RELB;E2F2;HLA-B;OAS3;PDIA3;TRAF6;PSMD11;IKBKB;PSMC2;CD3D;GADD45G;BCL2L11;CCNE2;AKT2;HDAC2;CCNA2;M…	1.86507e-08	2.47024e-07	Human Diseases
path:hsa04137	Mitophagy - animal	55	3730	65	7246	0.0147453	0.00897047	1.64376	139341;2309;1869;9958;29110;1457;1459;8887;23786;10241;3091;283106;3265;5601;89941;79065;7314;598;1460;9451;6237;3725;9101;5599;665;55626;3845;468;23710;65018;8878;79735;7030;5970;55288;55669;84749;10133;8408;10370;6667;7942;664;51024;8678;9927;9474;4893;54543;7879;11345;4077;64786;11337;192111	FUNDC1;FOXO3;E2F1;USP15;TBK1;CSNK2A1;CSNK2A2;TAX1BP1;BCL2L13;CALCOCO2;HIF1A;CSNK2A3;HRAS;MAPK9;RHOT2;ATG9A;UBB;BCL2L1;CSNK2B;EIF2AK3;RRAS;JUN;USP8;MAPK8;BNIP3L;AMBRA1;KRAS;ATF4;GABARAPL1;PINK1;SQSTM1;TBC1D17;TFE3;RELA;RHOT1;MFN1;USP30;OPTN;ULK1;CITED2;SP1;TFEB;BNIP3;FIS1;BECN1;MFN2;ATG5;NRAS;TOMM7;RAB7A;GABARAPL2;NBR1;TBC1D15;GABARAP;PGAM5	1.92387e-08	2.47024e-07	Cellular Processes
path:hsa04144	Endocytosis	167	3730	244	7246	0.0447721	0.0336738	1.32959	2060;387;10015;9267;30011;5662;829;7454;9798;7456;10092;116986;8766;51510;2870;29082;1173;10617;80230;11267;51160;5119;7314;147179;9101;116985;84313;30844;138429;10890;51534;8976;118813;3949;81873;4088;11021;56288;8411;11311;6455;26119;163;27183;60682;3265;3482;10109;116988;10564;382;55737;9815;5867;11031;55738;3561;5337;57132;3304;10095;3106;116983;7046;84440;51028;8027;10193;5878;7189;51100;571…	EPS15;RHOA;PDCD6IP;CYTH1;SH3KBP1;PSD;CAPZA1;WAS;IST1;WIPF1;ARPC5;AGAP2;RAB11A;CHMP5;GRK6;CHMP4A;AP2M1;STAMBP;RUFY1;SNF8;VPS28;CHMP1A;UBB;WIPF2;USP8;ARAP1;VPS25;EHD4;PIP5KL1;RAB10;VTA1;WASL;ZFYVE27;LDLR;ARPC5L;SMAD3;RAB35;PARD3;EEA1;VPS45;SH3GL1;LDLRAP1;AP2B1;VPS4A;SMAP1;HRAS;IGF2R;ARPC2;AGAP3;ARFGEF2;ARF6;VPS35;GIT2;RAB4A;RAB31;ARFGAP1;IL2RG;PLD1;CHMP1B;HSPA1B;ARPC1B;HLA-B;ACAP3;TGFBR1;RAB11FIP4;…	3.42081e-08	4.22338e-07	Cellular Processes
path:hsa04714	Thermogenesis	150	3730	216	7246	0.0402145	0.0298096	1.34905	4725;29078;5566;1537;6654;5606;4217;23028;64764;51422;64223;6605;7388;2475;285521;55818;6655;6198;71;4712;90639;55471;86;8289;353500;9167;4715;123096;6197;4711;9586;1329;65260;51703;51780;493753;57521;10488;3265;55744;4701;4726;7248;28958;10975;4718;7249;4696;4706;126328;6601;51287;6392;91942;2180;4709;5565;4704;5567;56901;2182;10818;4722;388753;84335;4702;1355;1386;57492;4723;2885;4708;4720;4694…	NDUFS5;NDUFAF4;PRKACA;CYC1;SOS1;MAP2K3;MAP3K5;KDM1A;CREB3L2;PRKAG2;MLST8;SMARCE1;UQCRH;MTOR;COX18;KDM3A;SOS2;RPS6KB1;ACTG1;NDUFB6;COX19;NDUFAF7;ACTL6A;ARID1A;BMP8A;COX7A2L;NDUFB9;SLC25A29;RPS6KA3;NDUFB5;CREB5;COX5B;COA7;ACSL5;KDM3B;COA5;RPTOR;CREB3;HRAS;COA1;NDUFA7;NDUFS6;TSC1;COA3;UQCR11;NDUFC2;TSC2;NDUFA3;NDUFAB1;NDUFA11;SMARCC2;COA4;SDHD;NDUFAF2;ACSL1;NDUFB3;PRKAB2;NDUFA9;PRKACB;NDUFA4L2;ACSL4…	3.97075e-08	4.72078e-07	Organismal Systems
path:hsa05203	Viral carcinogenesis	140	3730	200	7246	0.0375335	0.0276014	1.35984	7529;1019;387;898;3017;8349;5566;8900;8717;2960;5925;64764;5934;841;6722;1642;1388;572;7337;7186;894;27044;728340;1026;578;7874;2965;4055;991;1108;5291;3190;83933;9586;81;10488;836;5610;3265;2934;8364;2967;4791;4067;5595;9114;5290;3665;8347;10013;4790;896;2648;7419;8503;5366;1739;1030;10971;2968;3106;9093;6776;5567;7532;51564;1386;2885;9134;3066;890;3661;998;5295;9519;5315;85236;5293;1385;8841;71…	YWHAB;CDK4;RHOA;CCNE1;HIST1H2BD;HIST2H2BE;PRKACA;CCNA1;TRADD;GTF2E1;RB1;CREB3L2;RBL2;CASP8;SRF;DDB1;ATF6B;BAD;UBE3A;TRAF2;CCND2;SND1;GTF2H2C;CDKN1A;BAK1;USP7;GTF2H1;LTBR;CDC20;CHD4;PIK3CB;HNRNPK;HDAC10;CREB5;ACTN4;CREB3;CASP3;EIF2AK2;HRAS;GSN;HIST1H4C;GTF2H3;NFKB2;LYN;MAPK3;ATP6V0D1;PIK3CA;IRF7;HIST1H2BC;HDAC6;NFKB1;CCND3;KAT2A;VDAC3;PIK3R3;PMAIP1;DLG1;CDKN2B;YWHAQ;GTF2H4;HLA-B;DNAJA3;STAT5A;PRKA…	5.17589e-08	5.93379e-07	Human Diseases
path:hsa03420	Nucleotide excision repair	41	3730	46	7246	0.010992	0.00634833	1.73147	1161;2068;6117;5886;2967;8451;7508;54107;5981;7507;5111;902;56655;5426;10714;1643;5425;1642;9978;57804;1069;5983;5887;2968;6119;5982;728340;5427;1022;3978;4331;2067;6118;2965;5984;8450;5424;2073;2071;5985;404672	ERCC8;ERCC2;RPA1;RAD23A;GTF2H3;CUL4A;XPC;POLE3;RFC1;XPA;PCNA;CCNH;POLE4;POLE;POLD3;DDB2;POLD2;DDB1;RBX1;POLD4;CETN2;RFC3;RAD23B;GTF2H4;RPA3;RFC2;GTF2H2C;POLE2;CDK7;LIG1;MNAT1;ERCC1;RPA2;GTF2H1;RFC4;CUL4B;POLD1;ERCC5;ERCC3;RFC5;GTF2H5	5.80841e-08	6.42931e-07	Genetic Information Processing
path:hsa04130	SNARE interactions in vesicular transport	32	3730	34	7246	0.00857909	0.00469224	1.82836	10791;9554;6843;55850;8674;10652;9570;8673;6810;2054;10490;9482;53407;6811;6845;8773;6809;55014;143187;51272;10228;10282;6804;8676;6844;9341;8417;9527;8675;662;8677;9342	VAMP5;SEC22B;VAMP1;USE1;VAMP4;YKT6;GOSR2;VAMP8;STX4;STX2;VTI1B;STX8;STX18;STX5;VAMP7;SNAP23;STX3;STX17;VTI1A;BET1L;STX6;BET1;STX1A;STX11;VAMP2;VAMP3;STX7;GOSR1;STX16;BNIP1;STX10;SNAP29	7.86479e-08	8.41532e-07	Genetic Information Processing
path:hsa00562	Inositol phosphate metabolism	60	3730	74	7246	0.0160858	0.0102125	1.5751	200576;8867;5336;5290;84812;5293;8776;4952;64768;55361;3632;3613;8396;10423;9107;64419;5297;5330;3706;4534;5298;56623;51477;5335;5305;9896;3707;51763;54928;5728;8897;22876;22908;138429;80271;3635;7167;3705;23396;5331;8898;3633;5289;3631;5294;3628;5287;3636;5291;9110;3612;79837;8871;9562;5286;8394;23007;55300;113026;253430	PIKFYVE;SYNJ1;PLCG2;PIK3CA;PLCD4;PIK3CD;MTMR1;OCRL;IPPK;PI4K2A;INPP5A;IMPA2;PIP4K2B;CDIPT;MTMR6;MTMR14;PI4KA;PLCB2;ITPKA;MTM1;PI4KB;INPP5E;ISYNA1;PLCG1;PIP4K2A;FIG4;ITPKB;INPP5K;IMPAD1;PTEN;MTMR3;INPP5F;SACM1L;PIP5KL1;ITPKC;INPP5D;TPI1;ITPK1;PIP5K1C;PLCB3;MTMR2;INPP5B;PIK3C3;INPP4A;PIK3CG;INPP1;PIK3C2B;INPPL1;PIK3CB;MTMR4;IMPA1;PIP4K2C;SYNJ2;MINPP1;PIK3C2A;PIP5K1A;PLCH1;PI4K2B;PLCD3;IPMK	1.04434e-07	1.0814e-06	Metabolism
path:hsa04662	B cell receptor signaling pathway	57	3730	70	7246	0.0152815	0.0096605	1.58185	975;5604;8519;4067;10451;5595;5336;118788;4773;5293;5290;5777;6654;5533;4790;6850;5534;4772;8915;8503;1147;5605;2932;4775;6655;3725;5532;5881;5880;3845;3635;4792;974;3551;5970;8517;973;4794;5879;27071;5530;3636;207;4793;2885;695;7409;4893;5291;208;2353;5594;5295;3265;10892;5894;5579	CD81;MAP2K1;IFITM1;LYN;VAV3;MAPK3;PLCG2;PIK3AP1;NFATC2;PIK3CD;PIK3CA;PTPN6;SOS1;PPP3CC;NFKB1;SYK;PPP3R1;NFATC1;BCL10;PIK3R3;CHUK;MAP2K2;GSK3B;NFATC3;SOS2;JUN;PPP3CB;RAC3;RAC2;KRAS;INPP5D;NFKBIA;CD79B;IKBKB;RELA;IKBKG;CD79A;NFKBIE;RAC1;DAPP1;PPP3CA;INPPL1;AKT1;NFKBIB;GRB2;BTK;VAV1;NRAS;PIK3CB;AKT2;FOS;MAPK1;PIK3R1;HRAS;MALT1;RAF1;PRKCB	1.64862e-07	1.65377e-06	Organismal Systems
path:hsa05210	Colorectal cancer	67	3730	86	7246	0.0179625	0.0118686	1.51344	5604;51176;387;5595;332;5290;5293;26060;6654;54205;5899;7040;369;1643;4292;4436;3265;5601;2475;8503;2956;842;5366;572;5605;2932;3725;6655;4437;6198;5599;5881;5880;7046;3845;4609;5900;1026;1647;6199;1499;578;4088;5879;27113;10912;207;4089;2885;5291;581;4893;10018;208;8312;2353;5594;5898;4616;4087;5295;7048;836;5894;596;10297;673	MAP2K1;LEF1;RHOA;MAPK3;BIRC5;PIK3CA;PIK3CD;APPL1;SOS1;CYCS;RALB;TGFB1;ARAF;DDB2;MLH1;MSH2;HRAS;MAPK9;MTOR;PIK3R3;MSH6;CASP9;PMAIP1;BAD;MAP2K2;GSK3B;JUN;SOS2;MSH3;RPS6KB1;MAPK8;RAC3;RAC2;TGFBR1;KRAS;MYC;RALGDS;CDKN1A;GADD45A;RPS6KB2;CTNNB1;BAK1;SMAD3;RAC1;BBC3;GADD45G;AKT1;SMAD4;GRB2;PIK3CB;BAX;NRAS;BCL2L11;AKT2;AXIN1;FOS;MAPK1;RALA;GADD45B;SMAD2;PIK3R1;TGFBR2;CASP3;RAF1;BCL2;APC2;BRAF	3.41812e-07	3.3249e-06	Human Diseases
path:hsa00510	N-Glycan biosynthesis	42	3730	49	7246	0.0112601	0.00676235	1.66511	57171;22845;10905;8704;7841;8703;4245;11320;6184;199857;4249;29880;144245;79796;11282;4248;2683;1650;23193;84920;79053;8818;6480;11253;2530;54344;3703;440138;29929;8813;10195;79087;4247;79868;1798;56052;85365;4124;201595;6185;1603;4122	DOLPP1;DOLK;MAN1A2;B4GALT2;MOGS;B4GALT3;MGAT1;MGAT4A;RPN1;ALG14;MGAT5;ALG5;ALG10B;ALG9;MGAT4B;MGAT3;B4GALT1;DDOST;GANAB;ALG10;ALG8;DPM2;ST6GAL1;MAN1B1;FUT8;DPM3;STT3A;ALG11;ALG6;DPM1;ALG3;ALG12;MGAT2;ALG13;DPAGT1;ALG1;ALG2;MAN2A1;STT3B;RPN2;DAD1;MAN2A2	4.67107e-07	4.41004e-06	Metabolism
path:hsa03020	RNA polymerase	29	3730	31	7246	0.0077748	0.00427822	1.8173	84172;5440;25885;661;64425;51082;9533;5436;5430;5433;5437;11128;30834;10621;171568;5434;5431;548644;5438;10623;221830;51728;55703;5441;5432;5439;10622;84265;55718	POLR1B;POLR2K;POLR1A;POLR3D;POLR1E;POLR1D;POLR1C;POLR2G;POLR2A;POLR2D;POLR2H;POLR3A;ZNRD1;POLR3F;POLR3H;POLR2E;POLR2B;POLR2J3;POLR2I;POLR3C;TWISTNB;POLR3K;POLR3B;POLR2L;POLR2C;POLR2J;POLR3G;POLR3GL;POLR3E	4.86273e-07	4.45982e-06	Genetic Information Processing
path:hsa05163	Human cytomegalovirus infection	150	3730	223	7246	0.0402145	0.0307756	1.3067	1019;387;5566;2771;6654;5533;8772;59345;8717;801;11214;5925;64764;2790;10681;841;2475;2782;1388;7186;51764;6892;6655;6198;5881;1871;1026;54331;578;5331;2185;207;5291;9586;3708;10488;3685;836;3265;5894;5579;2791;7248;5604;5595;805;5290;2767;7249;6348;4790;5534;5330;8503;6093;1147;1870;3106;2923;2787;5734;5567;3551;6347;1386;2885;9138;208;3587;3579;3661;109;5295;6009;355;2776;1869;2793;4773;5293;13…	CDK4;RHOA;PRKACA;GNAI2;SOS1;PPP3CC;FADD;GNB4;TRADD;CALM1;AKAP13;RB1;CREB3L2;GNG10;GNB5;CASP8;MTOR;GNB1;ATF6B;TRAF2;GNG13;TAPBP;SOS2;RPS6KB1;RAC3;E2F3;CDKN1A;GNG2;BAK1;PLCB3;PTK2B;AKT1;PIK3CB;CREB5;ITPR1;CREB3;ITGAV;CASP3;HRAS;RAF1;PRKCB;GNG11;TSC1;MAP2K1;MAPK3;CALM2;PIK3CA;GNA11;TSC2;CCL3;NFKB1;PPP3R1;PLCB2;PIK3R3;ROCK1;CHUK;E2F2;HLA-B;PDIA3;GNG5;PTGER4;PRKACB;IKBKB;CCL2;ATF2;GRB2;ARHGEF1;AKT2;IL…	9.00799e-07	8.03212e-06	Human Diseases
path:hsa05221	Acute myeloid leukemia	53	3730	66	7246	0.0142091	0.00910847	1.55999	5604;51176;5595;861;5290;5293;8900;11040;1978;6654;7704;4790;3728;369;6688;2475;8503;597;1848;1147;5371;572;5605;6777;6655;6198;4609;8864;3845;1053;6776;6199;3551;5970;8517;5467;1050;207;2885;5291;4893;6774;208;3684;5594;5914;5292;4353;5295;3265;5894;2209;673	MAP2K1;LEF1;MAPK3;RUNX1;PIK3CA;PIK3CD;CCNA1;PIM2;EIF4EBP1;SOS1;ZBTB16;NFKB1;JUP;ARAF;SPI1;MTOR;PIK3R3;BCL2A1;DUSP6;CHUK;PML;BAD;MAP2K2;STAT5B;SOS2;RPS6KB1;MYC;PER2;KRAS;CEBPE;STAT5A;RPS6KB2;IKBKB;RELA;IKBKG;PPARD;CEBPA;AKT1;GRB2;PIK3CB;NRAS;STAT3;AKT2;ITGAM;MAPK1;RARA;PIM1;MPO;PIK3R1;HRAS;RAF1;FCGR1A;BRAF	1.05604e-06	9.16188e-06	Human Diseases
path:hsa03022	Basal transcription factors	38	3730	44	7246	0.0101877	0.00607232	1.67772	9519;2068;2963;2967;6877;6874;6872;6883;902;6878;83860;2958;2960;6879;6875;51616;6908;2968;27097;8148;6884;728340;2959;2957;1022;4331;6873;2961;6881;129685;2969;2965;6882;10629;2962;6880;2071;404672	TBPL1;ERCC2;GTF2F2;GTF2H3;TAF5;TAF4;TAF1;TAF12;CCNH;TAF6;TAF3;GTF2A2;GTF2E1;TAF7;TAF4B;TAF9B;TBP;GTF2H4;TAF5L;TAF15;TAF13;GTF2H2C;GTF2B;GTF2A1;CDK7;MNAT1;TAF2;GTF2E2;TAF10;TAF8;GTF2I;GTF2H1;TAF11;TAF6L;GTF2F1;TAF9;ERCC3;GTF2H5	1.12807e-06	9.52925e-06	Genetic Information Processing
path:hsa04070	Phosphatidylinositol signaling system	74	3730	99	7246	0.0198391	0.0136627	1.45206	200576;23262;8867;5336;805;1609;5290;84812;5293;8776;4952;64768;55361;3632;9677;3613;8525;10423;9107;801;8527;3710;64419;9807;5297;5330;51447;3706;4534;5298;56623;8503;5335;5305;3707;51763;808;54928;5728;8897;22876;22908;80271;3635;3705;23396;5331;8898;3633;5289;3631;8396;3628;5287;8526;3636;5291;9110;5578;8760;3708;3612;1608;79837;8871;5286;91860;3709;5295;8394;55300;113026;253430;5579	PIKFYVE;PPIP5K2;SYNJ1;PLCG2;CALM2;DGKQ;PIK3CA;PLCD4;PIK3CD;MTMR1;OCRL;IPPK;PI4K2A;INPP5A;PPIP5K1;IMPA2;DGKZ;CDIPT;MTMR6;CALM1;DGKD;ITPR3;MTMR14;IP6K1;PI4KA;PLCB2;IP6K2;ITPKA;MTM1;PI4KB;INPP5E;PIK3R3;PLCG1;PIP4K2A;ITPKB;INPP5K;CALM3;IMPAD1;PTEN;MTMR3;INPP5F;SACM1L;ITPKC;INPP5D;ITPK1;PIP5K1C;PLCB3;MTMR2;INPP5B;PIK3C3;INPP4A;PIP4K2B;INPP1;PIK3C2B;DGKE;INPPL1;PIK3CB;MTMR4;PRKCA;CDS2;ITPR1;IMPA1;DGKG;…	1.53637e-06	1.26455e-05	Environmental Information Processing
path:hsa05167	Kaposi sarcoma-associated herpesvirus infection	127	3730	186	7246	0.0340483	0.0256693	1.32642	1019;6773;5336;8772;59345;8717;801;64422;5925;2790;10681;2475;841;2782;7314;7186;3383;51764;5599;1871;1026;54331;9641;578;207;5291;3708;11345;3265;836;5610;5894;2791;5604;4067;5595;805;5290;3665;3455;4790;7538;5534;3091;8503;1147;1870;3106;3055;2787;3551;8678;208;5609;3661;5295;11337;355;1869;2793;4773;5293;1385;3454;100507436;54205;718;3133;1432;7422;5601;1021;5605;2932;9261;3725;4609;5532;6772;…	CDK4;STAT2;PLCG2;FADD;GNB4;TRADD;CALM1;ATG3;RB1;GNG10;GNB5;MTOR;CASP8;GNB1;UBB;TRAF2;ICAM1;GNG13;MAPK8;E2F3;CDKN1A;GNG2;IKBKE;BAK1;AKT1;PIK3CB;ITPR1;GABARAPL2;HRAS;CASP3;EIF2AK2;RAF1;GNG11;MAP2K1;LYN;MAPK3;CALM2;PIK3CA;IRF7;IFNAR2;NFKB1;ZFP36;PPP3R1;HIF1A;PIK3R3;CHUK;E2F2;HLA-B;HCK;GNG5;IKBKB;BECN1;AKT2;MAP2K7;IRF3;PIK3R1;GABARAP;FAS;E2F1;GNGT2;NFATC2;PIK3CD;CREB1;IFNAR1;MICA;CYCS;C3;HLA-E;MAPK14…	1.86382e-06	1.49572e-05	Human Diseases
path:hsa05206	MicroRNAs in cancer	105	3730	150	7246	0.0281501	0.0207011	1.35984	387;5336;898;6654;900;9839;2475;3162;4363;6655;6935;894;5728;1871;1026;578;599;3190;10253;54541;5292;57521;995;3265;836;5894;5579;5604;5290;993;10298;4790;3678;6093;1870;672;6464;3551;4318;2744;4082;2885;10018;9134;5598;960;85414;596;3925;1869;1788;7329;1399;6659;9252;10642;5962;27250;1029;994;7422;9759;4170;1021;5605;4609;113130;1027;6541;4194;1789;2146;1398;4853;4893;6774;5578;3065;4193;472;178…	RHOA;PLCG2;CCNE1;SOS1;CCNG1;ZEB2;MTOR;HMOX1;ABCC1;SOS2;ZEB1;CCND2;PTEN;E2F3;CDKN1A;BAK1;BCL2L2;HNRNPK;SPRY2;DDIT4;PIM1;RPTOR;CDC25C;HRAS;CASP3;RAF1;PRKCB;MAP2K1;PIK3CA;CDC25A;PAK4;NFKB1;ITGA5;ROCK1;E2F2;BRCA1;SHC1;IKBKB;MMP9;GLS;MARCKS;GRB2;BCL2L11;CCNE2;MAPK7;CD44;SLC45A3;BCL2;STMN1;E2F1;DNMT3A;UBE2I;CRKL;SOX4;RPS6KA5;IGF2BP1;RDX;PDCD4;CDKN2A;CDC25B;VEGFA;HDAC4;MCL1;CDK6;MAP2K2;MYC;CDCA5;CDKN1B;…	2.4449e-06	1.91418e-05	Human Diseases
path:hsa04068	FoxO signaling pathway	94	3730	132	7246	0.0252011	0.0182169	1.38339	80854;6654;26260;116986;6446;51422;5934;1454;6655;5599;894;5728;1026;604;4088;7874;207;4089;5291;10365;11345;9454;4616;3265;5894;5604;6648;5595;5290;3276;8503;5347;1147;1030;7046;10733;891;5565;3551;1032;6794;10912;847;2885;10018;208;901;9140;5295;11337;2309;5571;5293;51701;92579;7040;369;3480;1432;5601;5170;5605;3643;8743;1027;23710;5600;664;4893;6774;6502;9133;4087;4193;472;673;1387;8660;1263;5…	SETD7;SOS1;FBXO25;AGAP2;SGK1;PRKAG2;RBL2;CSNK1E;SOS2;MAPK8;CCND2;PTEN;CDKN1A;BCL6;SMAD3;USP7;AKT1;SMAD4;PIK3CB;KLF2;GABARAPL2;HOMER3;GADD45B;HRAS;RAF1;MAP2K1;SOD2;MAPK3;PIK3CA;PRMT1;PIK3R3;PLK1;CHUK;CDKN2B;TGFBR1;PLK4;CCNB1;PRKAB2;IKBKB;CDKN2D;STK11;GADD45G;CAT;GRB2;BCL2L11;AKT2;CCNG2;ATG12;PIK3R1;GABARAP;FOXO3;PRKAG1;PIK3CD;NLK;G6PC3;TGFB1;ARAF;IGF1R;MAPK14;MAPK9;PDPK1;MAP2K2;INSR;TNFSF10;CDKN1B…	2.51052e-06	1.91876e-05	Environmental Information Processing
path:hsa04115	p53 signaling pathway	56	3730	72	7246	0.0150134	0.00993652	1.51093	1019;898;7249;51512;54205;896;900;83667;317;1643;1029;841;1017;1021;8493;842;5366;598;55240;3732;894;5728;891;545;1026;1647;143686;92344;4194;64393;355;27113;8795;10572;10912;983;581;637;9538;1111;25898;9134;27244;9540;9133;901;11200;472;6241;4616;51246;4193;836;596;6477;50484	CDK4;CCNE1;TSC2;GTSE1;CYCS;CCND3;CCNG1;SESN2;APAF1;DDB2;CDKN2A;CASP8;CDK2;CDK6;PPM1D;CASP9;PMAIP1;BCL2L1;STEAP3;CD82;CCND2;PTEN;CCNB1;ATR;CDKN1A;GADD45A;SESN3;GORAB;MDM4;ZMAT3;FAS;BBC3;TNFRSF10B;SIVA1;GADD45G;CDK1;BAX;BID;EI24;CHEK1;RCHY1;CCNE2;SESN1;TP53I3;CCNB2;CCNG2;CHEK2;ATM;RRM2;GADD45B;SHISA5;MDM2;CASP3;BCL2;SIAH1;RRM2B	3.50499e-06	2.60454e-05	Cellular Processes
path:hsa04071	Sphingolipid signaling pathway	85	3730	118	7246	0.0227882	0.0162848	1.39935	5515;91012;387;2771;5527;8439;8717;4217;7186;6610;4363;5881;5599;5728;81537;5519;5331;29956;8879;207;5291;8560;3265;5894;5520;2207;5579;5604;5595;5290;253782;4790;5330;5529;55844;9517;6093;8503;5337;28227;9294;55012;1509;1903;208;5295;6609;596;2776;140;5293;2768;1432;5525;5170;5601;56848;5605;2773;5600;5970;4893;5578;79603;9846;9475;5526;10672;5518;5516;5880;3845;6300;130367;10558;427;7132;259230…	PPP2CA;CERS5;RHOA;GNAI2;PPP2R5C;NSMAF;TRADD;MAP3K5;TRAF2;SMPD2;ABCC1;RAC3;MAPK8;PTEN;SGPP1;PPP2R1B;PLCB3;CERS2;SGPL1;AKT1;PIK3CB;DEGS1;HRAS;RAF1;PPP2R2A;FCER1G;PRKCB;MAP2K1;MAPK3;PIK3CA;CERS6;NFKB1;PLCB2;PPP2R5E;PPP2R2D;SPTLC2;ROCK1;PIK3R3;PLD1;PPP2R3B;S1PR2;PPP2R3C;CTSD;S1PR3;AKT2;PIK3R1;SMPD1;BCL2;GNAQ;ADORA3;PIK3CD;GNA12;MAPK14;PPP2R5A;PDPK1;MAPK9;SPHK2;MAP2K2;GNAI3;MAPK11;RELA;NRAS;PRKCA;CERS…	3.57009e-06	2.60454e-05	Environmental Information Processing
path:hsa00520	Amino sugar and nucleotide sugar metabolism	40	3730	48	7246	0.0107239	0.00662434	1.61886	80896;5973;3098;10020;8790;3074;55276;2821;54187;2762;29926;5236;5373;51706;3099;5372;7264;10007;6675;2582;55577;7360;2584;606495;2673;3073;140838;64841;5238;51005;132789;80146;29925;1727;91373;4351;7358;197258;55907;51167	NPL;RENBP;HK1;GNE;FPGT;HEXB;PGM2;GPI;NANS;GMDS;GMPPA;PGM1;PMM2;CYB5R1;HK2;PMM1;TSTA3;GNPDA1;UAP1;GALE;NAGK;UGP2;GALK1;CYB5RL;GFPT1;HEXA;NANP;GNPNAT1;PGM3;AMDHD2;GNPDA2;UXS1;GMPPB;CYB5R3;UAP1L1;MPI;UGDH;FUK;CMAS;CYB5R4	3.96113e-06	2.82561e-05	Metabolism
path:hsa00020	Citrate cycle (TCA cycle)	28	3730	31	7246	0.0075067	0.00427822	1.75463	3420;48;5162;2271;6390;8050;8801;4967;1431;3418;1737;6392;5160;1738;50;1743;3417;55753;8802;3421;6391;4191;4190;3419;6389;47;8803;5106	IDH3B;ACO1;PDHB;FH;SDHB;PDHX;SUCLG2;OGDH;CS;IDH2;DLAT;SDHD;PDHA1;DLD;ACO2;DLST;IDH1;OGDHL;SUCLG1;IDH3G;SDHC;MDH2;MDH1;IDH3A;SDHA;ACLY;SUCLA2;PCK2	4.64628e-06	3.24229e-05	Metabolism
path:hsa03060	Protein export	22	3730	23	7246	0.00589812	0.00317417	1.85817	60559;6727;6728;6729;83943;90701;6726;23478;3309;9789;23480;29927;6731;28972;196294;6730;55176;10952;5018;58477;11231;7095	SPCS3;SRP14;SRP19;SRP54;IMMP2L;SEC11C;SRP9;SEC11A;HSPA5;SPCS2;SEC61G;SEC61A1;SRP72;SPCS1;IMMP1L;SRP68;SEC61A2;SEC61B;OXA1L;SRPRB;SEC63;SEC62	5.13821e-06	3.50929e-05	Genetic Information Processing
path:hsa04722	Neurotrophin signaling pathway	85	3730	119	7246	0.0227882	0.0164229	1.38759	57498;9500;387;5336;6654;801;4217;53358;572;6655;5599;5663;397;5781;4804;818;207;5291;6197;3265;5894;5604;5595;805;5290;4790;8503;5906;7189;6464;3551;10818;2885;4145;208;5609;998;5295;5598;596;2309;5293;11213;2889;1399;9252;7531;1432;5601;5170;5580;6195;2932;9261;5605;3725;468;25970;5600;4792;5970;4794;1398;4893;11108;51135;91860;673;10019;10782;3654;8767;5335;5607;4215;808;3845;6300;5879;4214;47…	KIDINS220;MAGED1;RHOA;PLCG2;SOS1;CALM1;MAP3K5;SHC3;BAD;SOS2;MAPK8;PSEN1;ARHGDIB;PTPN11;NGFR;CAMK2G;AKT1;PIK3CB;RPS6KA3;HRAS;RAF1;MAP2K1;MAPK3;CALM2;PIK3CA;NFKB1;PIK3R3;RAP1A;TRAF6;SHC1;IKBKB;FRS2;GRB2;MATK;AKT2;MAP2K7;CDC42;PIK3R1;MAPK7;BCL2;FOXO3;PIK3CD;IRAK3;RAPGEF1;CRKL;RPS6KA5;YWHAE;MAPK14;MAPK9;PDPK1;PRKCD;RPS6KA1;GSK3B;MAPKAPK2;MAP2K2;JUN;ATF4;SH2B1;MAPK11;NFKBIA;RELA;NFKBIE;CRK;NRAS;PRDM4;…	6.22527e-06	4.16315e-05	Organismal Systems
path:hsa05010	Alzheimer disease	112	3730	164	7246	0.0300268	0.0226332	1.32667	102;4725;1537;487;8772;83464;801;317;7388;841;10313;572;9451;4712;5663;840;5331;51107;9167;4715;57142;4711;3708;1329;836;351;4701;4726;10975;5595;4718;805;55851;4696;5330;5534;4706;126328;6392;6868;489;4709;2597;4704;56901;4722;4702;4723;4708;4720;4694;374291;355;2776;7384;54205;4731;6390;1349;4716;9377;1327;1345;3416;4729;2932;824;4707;5532;4710;4724;23385;4717;4697;4719;51079;5530;3028;1337;471…	ADAM10;NDUFS5;CYC1;ATP2A1;FADD;APH1B;CALM1;APAF1;UQCRH;CASP8;RTN3;BAD;EIF2AK3;NDUFB6;PSEN1;CASP7;PLCB3;APH1A;COX7A2L;NDUFB9;RTN4;NDUFB5;ITPR1;COX5B;CASP3;APP;NDUFA7;NDUFS6;UQCR11;MAPK3;NDUFC2;CALM2;PSENEN;NDUFA3;PLCB2;PPP3R1;NDUFAB1;NDUFA11;SDHD;ADAM17;ATP2A3;NDUFB3;GAPDH;NDUFA9;NDUFA4L2;NDUFS3;NDUFA8;NDUFV1;NDUFB2;NDUFS2;NDUFA1;NDUFS7;FAS;GNAQ;UQCRC1;CYCS;NDUFV3;SDHB;COX7B;NDUFB10;COX5A;COX4I1;C…	7.43101e-06	4.86807e-05	Human Diseases
path:hsa05166	Human T-cell leukemia virus 1 infection	164	3730	253	7246	0.0439678	0.0349158	1.25925	1019;706;5566;5533;2535;5925;6688;6722;598;3383;29882;5599;894;1871;1026;115650;1390;4088;4055;207;4089;991;5424;4605;5291;466;200186;10393;7416;3265;1857;4791;1031;51529;5290;5111;331;56655;3689;8697;4801;4790;896;7538;246184;51434;5534;2648;7419;8503;9020;3561;1147;1739;5971;1870;1030;6237;3106;7046;8295;5427;4602;2114;6776;64682;5567;3551;4049;5901;1856;821;915;1386;7417;208;109;5295;7494;7480…	CDK4;TSPO;PRKACA;PPP3CC;FZD2;RB1;SPI1;SRF;BCL2L1;ICAM1;ANAPC2;MAPK8;CCND2;E2F3;CDKN1A;TNFRSF13C;CREM;SMAD3;LTBR;AKT1;SMAD4;CDC20;POLD1;MYBL2;PIK3CB;ATF1;CRTC2;ANAPC10;VDAC1;HRAS;DVL3;NFKB2;CDKN2C;ANAPC11;PIK3CA;PCNA;XIAP;POLE4;ITGB2;CDC23;NFYB;NFKB1;CCND3;ZFP36;CDC26;ANAPC7;PPP3R1;KAT2A;VDAC3;PIK3R3;MAP3K14;IL2RG;CHUK;DLG1;RELB;E2F2;CDKN2B;RRAS;HLA-B;TGFBR1;TRRAP;POLE2;MYB;ETS2;STAT5A;ANAPC1;PRKA…	8.81676e-06	5.66036e-05	Human Diseases
path:hsa04668	TNF signaling pathway	79	3730	110	7246	0.0211796	0.0151808	1.39516	8772;5606;8717;4217;64764;841;1388;1326;7186;3383;182;5599;840;8986;207;5291;9586;10488;836;5604;5595;5290;4790;8503;9020;1147;153090;257397;3551;4318;4049;6347;1386;3659;1051;208;5609;329;5295;355;6885;5293;1385;4323;9252;197259;602;1432;5601;3725;468;10059;5600;4792;5970;83737;7187;7185;2353;3726;6352;8737;6416;6364;7128;7133;9530;8837;23118;6300;843;7132;8517;10454;5594;330;148327;7124;192111	FADD;MAP2K3;TRADD;MAP3K5;CREB3L2;CASP8;ATF6B;MAP3K8;TRAF2;ICAM1;JAG1;MAPK8;CASP7;RPS6KA4;AKT1;PIK3CB;CREB5;CREB3;CASP3;MAP2K1;MAPK3;PIK3CA;NFKB1;PIK3R3;MAP3K14;CHUK;DAB2IP;TAB3;IKBKB;MMP9;LTA;CCL2;ATF2;IRF1;CEBPB;AKT2;MAP2K7;BIRC2;PIK3R1;FAS;MAP3K7;PIK3CD;CREB1;MMP14;RPS6KA5;MLKL;BCL3;MAPK14;MAPK9;JUN;ATF4;DNM1L;MAPK11;NFKBIA;RELA;ITCH;TRAF3;TRAF1;FOS;JUNB;CCL5;RIPK1;MAP2K4;CCL20;TNFAIP3;TNFRSF1B…	9.46706e-06	5.95868e-05	Environmental Information Processing
path:hsa05223	Non-small cell lung cancer	51	3730	66	7246	0.0136729	0.00910847	1.50112	2309;1019;1869;5604;5595;6256;5336;5290;5293;83593;6654;5579;5925;369;1643;1029;3265;5170;8503;5335;1021;842;6777;572;5605;1870;6257;6655;1871;3845;1026;6776;1647;11186;578;27436;10912;207;2885;5291;581;4893;6774;5578;208;5594;4616;5295;6789;5894;673	FOXO3;CDK4;E2F1;MAP2K1;MAPK3;RXRA;PLCG2;PIK3CA;PIK3CD;RASSF5;SOS1;PRKCB;RB1;ARAF;DDB2;CDKN2A;HRAS;PDPK1;PIK3R3;PLCG1;CDK6;CASP9;STAT5B;BAD;MAP2K2;E2F2;RXRB;SOS2;E2F3;KRAS;CDKN1A;STAT5A;GADD45A;RASSF1;BAK1;EML4;GADD45G;AKT1;GRB2;PIK3CB;BAX;NRAS;STAT3;PRKCA;AKT2;MAPK1;GADD45B;PIK3R1;STK4;RAF1;BRAF	1.34132e-05	8.28008e-05	Human Diseases
path:hsa04150	mTOR signaling pathway	103	3730	151	7246	0.0276139	0.0208391	1.3251	387;28956;9675;6654;57600;2535;6446;64223;2475;6396;10325;6655;6198;5728;9681;6249;1975;9296;207;5291;6197;8140;54541;57521;1977;3265;528;5894;5579;1857;7248;5604;5595;81929;5290;7249;245973;83667;8503;1147;3551;253260;6794;84335;1856;2885;208;2887;92335;523;79726;529;5295;51719;6009;10670;7480;8649;5293;6520;3480;5170;55004;2932;3643;6195;84219;5605;8131;201163;4040;79109;9550;9470;51256;4893;55…	RHOA;LAMTOR2;TTI1;SOS1;FNIP2;FZD2;SGK1;MLST8;MTOR;SEC13;RRAGB;SOS2;RPS6KB1;PTEN;DEPDC5;CLIP1;EIF4B;ATP6V1F;AKT1;PIK3CB;RPS6KA3;SLC7A5;DDIT4;RPTOR;EIF4E;HRAS;ATP6V1C1;RAF1;PRKCB;DVL3;TSC1;MAP2K1;MAPK3;SEH1L;PIK3CA;TSC2;ATP6V1C2;SESN2;PIK3R3;CHUK;IKBKB;RICTOR;STK11;AKT1S1;DVL2;GRB2;AKT2;GRB10;STRADA;ATP6V1A;WDR59;ATP6V1E1;PIK3R1;CAB39;RHEB;RRAGA;WNT10B;LAMTOR3;PIK3CD;SLC3A2;IGF1R;PDPK1;LAMTOR1;GSK3…	1.86137e-05	0.000112736	Environmental Information Processing
path:hsa00190	Oxidative phosphorylation	84	3730	120	7246	0.0225201	0.0165609	1.35984	64077;4725;1537;533;7388;527;4712;535;9296;4715;9167;4711;1329;155066;528;4701;4726;5464;10975;4718;9114;245973;4696;27068;4706;126328;6392;4709;4704;56901;4722;4702;1355;4723;4708;10312;523;4720;4694;529;374291;7384;4731;6390;1349;4716;9377;1327;1345;4729;4707;4710;4724;4717;4697;9550;4719;51079;1337;4713;1352;29796;7381;6389;51606;4705;10063;1350;1347;55967;1353;7385;4714;27089;23545;7386;8992;…	LHPP;NDUFS5;CYC1;ATP6V0B;UQCRH;ATP6V0C;NDUFB6;ATP6V0A1;ATP6V1F;NDUFB9;COX7A2L;NDUFB5;COX5B;ATP6V0E2;ATP6V1C1;NDUFA7;NDUFS6;PPA1;UQCR11;NDUFC2;ATP6V0D1;ATP6V1C2;NDUFA3;PPA2;NDUFAB1;NDUFA11;SDHD;NDUFB3;NDUFA9;NDUFA4L2;NDUFS3;NDUFA8;COX15;NDUFV1;NDUFB2;TCIRG1;ATP6V1A;NDUFS2;NDUFA1;ATP6V1E1;NDUFS7;UQCRC1;NDUFV3;SDHB;COX7B;NDUFB10;COX5A;COX4I1;COX6C;NDUFV2;NDUFB1;NDUFB4;NDUFS4;NDUFC1;NDUFA4;ATP6V1G1;N…	2.46724e-05	0.000146664	Metabolism
path:hsa04621	NOD-like receptor signaling pathway	112	3730	167	7246	0.0300268	0.0230472	1.30284	10392;6773;387;7205;91662;8772;79792;140609;114769;841;56919;7186;598;5599;9641;5331;3320;3326;3708;11345;7416;1508;84674;54822;5595;114548;331;3665;3455;55072;4790;3428;5330;7419;1147;10135;22900;820;4940;257397;7189;24145;3551;6347;55669;2635;7417;9927;55054;7158;81858;9140;329;3661;57506;11337;596;10010;2634;6885;64170;3454;25828;79184;3606;1432;837;5601;5580;3725;6772;23710;10059;5600;4792;59…	NOD1;STAT2;RHOA;TRIP6;NLRP12;FADD;GSDMD;NEK7;CARD16;CASP8;DHX33;TRAF2;BCL2L1;MAPK8;IKBKE;PLCB3;HSP90AA1;HSP90AB1;ITPR1;GABARAPL2;VDAC1;CTSB;CARD6;TRPM7;MAPK3;NLRP3;XIAP;IRF7;IFNAR2;RNF31;NFKB1;IFI16;PLCB2;VDAC3;CHUK;NAMPT;CARD8;CAMP;OAS3;TAB3;TRAF6;PANX1;IKBKB;CCL2;MFN1;GBP3;VDAC2;MFN2;ATG16L1;TP53BP1;SHARPIN;ATG12;BIRC2;IRF3;MAVS;GABARAP;BCL2;TANK;GBP2;MAP3K7;CARD9;IFNAR1;TXN2;BRCC3;IL18;MAPK14;…	2.65956e-05	0.000155221	Organismal Systems
path:hsa05168	Herpes simplex infection	121	3730	183	7246	0.0324397	0.0252553	1.28447	6773;440275;6874;5501;54926;6878;6429;8772;8764;841;7186;9451;5599;8864;8683;112950;9641;5781;7874;6432;56000;3190;10629;6428;836;5610;6732;6877;6500;3665;83860;3455;4790;27102;5430;6430;10189;6875;997;6431;8454;1147;51616;3054;3106;27097;4940;6884;7189;708;3551;4049;6347;2969;3460;10482;3661;57506;355;5187;9519;6885;6426;1457;29915;8740;3454;54205;718;10929;3133;64135;23586;5601;9575;6908;3725;6…	STAT2;EIF2AK4;TAF4;PPP1CC;UBE2R2;TAF6;SRSF4;FADD;TNFRSF14;CASP8;TRAF2;EIF2AK3;MAPK8;PER2;SRSF9;MED8;IKBKE;PTPN11;USP7;SRSF7;NXF3;HNRNPK;TAF6L;SRSF3;CASP3;EIF2AK2;SRPK1;TAF5;SKP1;IRF7;TAF3;IFNAR2;NFKB1;EIF2AK1;POLR2A;SRSF5;ALYREF;TAF4B;CDC34;SRSF6;CUL1;CHUK;TAF9B;HCFC1;HLA-B;TAF5L;OAS3;TAF13;TRAF6;C1QBP;IKBKB;LTA;CCL2;GTF2I;IFNGR2;NXF1;IRF3;MAVS;FAS;PER1;TBPL1;MAP3K7;SRSF1;CSNK2A1;HCFC2;TNFSF14;IF…	3.50454e-05	0.000200885	Human Diseases
path:hsa05016	Huntington disease	123	3730	187	7246	0.0329759	0.0258073	1.27777	4725;6874;5440;1537;4899;64764;317;1173;7388;841;5434;4712;548644;5331;27113;9167;4715;5441;5439;4711;9586;1329;3708;163;10488;7416;55081;836;4701;4726;23186;6648;10975;4718;7019;4696;5330;5430;3064;4706;7419;126328;6875;6392;4709;4704;51164;56901;4722;1212;4702;7417;4723;160;5432;3066;4708;4720;4694;5978;374291;1639;2776;9519;1385;7384;161;5436;54205;10105;4731;6390;1349;4716;9377;1327;5433;5437…	NDUFS5;TAF4;POLR2K;CYC1;NRF1;CREB3L2;APAF1;AP2M1;UQCRH;CASP8;POLR2E;NDUFB6;POLR2J3;PLCB3;BBC3;COX7A2L;NDUFB9;POLR2L;POLR2J;NDUFB5;CREB5;COX5B;ITPR1;AP2B1;CREB3;VDAC1;IFT57;CASP3;NDUFA7;NDUFS6;RCOR1;SOD2;UQCR11;NDUFC2;TFAM;NDUFA3;PLCB2;POLR2A;HTT;NDUFAB1;VDAC3;NDUFA11;TAF4B;SDHD;NDUFB3;NDUFA9;DCTN4;NDUFA4L2;NDUFS3;CLTB;NDUFA8;VDAC2;NDUFV1;AP2A1;POLR2C;HDAC2;NDUFB2;NDUFS2;NDUFA1;REST;NDUFS7;DCTN1;G…	4.35571e-05	0.000241407	Human Diseases
path:hsa04666	Fc gamma R-mediated phagocytosis	65	3730	90	7246	0.0174263	0.0124206	1.40301	5321;2212;3985;5604;65108;4067;10451;5595;5336;382;5290;5293;9846;1794;7454;1399;1072;10092;6850;50807;10163;8398;5058;7408;8503;5335;5580;5337;10095;56848;6198;653361;5788;5880;3055;1073;3635;6199;23396;81873;8976;10093;4082;5879;3984;1398;3636;207;1785;10552;5291;7409;5578;208;5594;8936;998;5295;8394;2934;5894;10094;2209;10109;5579	PLA2G4A;FCGR2A;LIMK2;MAP2K1;MARCKSL1;LYN;VAV3;MAPK3;PLCG2;ARF6;PIK3CA;PIK3CD;GAB2;DOCK2;WAS;CRKL;CFL1;ARPC5;SYK;ASAP1;WASF2;PLA2G6;PAK1;VASP;PIK3R3;PLCG1;PRKCD;PLD1;ARPC1B;SPHK2;RPS6KB1;NCF1;PTPRC;RAC2;HCK;CFL2;INPP5D;RPS6KB2;PIP5K1C;ARPC5L;WASL;ARPC4;MARCKS;RAC1;LIMK1;CRK;INPPL1;AKT1;DNM2;ARPC1A;PIK3CB;VAV1;PRKCA;AKT2;MAPK1;WASF1;CDC42;PIK3R1;PIP5K1A;GSN;RAF1;ARPC3;FCGR1A;ARPC2;PRKCB	4.36187e-05	0.000241407	Organismal Systems
path:hsa01524	Platinum drug resistance	53	3730	71	7246	0.0142091	0.00979851	1.45013	5595;332;7507;5293;331;5290;54205;8772;4217;317;1029;4292;4436;841;5170;8503;2956;842;4257;5366;572;598;672;4437;4258;9446;1026;7153;5980;5429;2067;578;355;27113;207;5291;7155;2948;2950;2947;208;637;581;5594;330;1317;472;329;5295;4193;836;4259;596	MAPK3;BIRC5;XPA;PIK3CD;XIAP;PIK3CA;CYCS;FADD;MAP3K5;APAF1;CDKN2A;MLH1;MSH2;CASP8;PDPK1;PIK3R3;MSH6;CASP9;MGST1;PMAIP1;BAD;BCL2L1;BRCA1;MSH3;MGST2;GSTO1;CDKN1A;TOP2A;REV3L;POLH;ERCC1;BAK1;FAS;BBC3;AKT1;PIK3CB;TOP2B;GSTM4;GSTP1;GSTM3;AKT2;BID;BAX;MAPK1;BIRC3;SLC31A1;ATM;BIRC2;PIK3R1;MDM2;CASP3;MGST3;BCL2	5.05019e-05	0.000274765	Human Diseases
path:hsa03430	Mismatch repair	21	3730	23	7246	0.00563003	0.00317417	1.7737	6117;5981;5111;9156;10714;5425;4292;4436;57804;2956;5983;4437;5982;6119;3978;6118;5984;5424;5985;6742;5395	RPA1;RFC1;PCNA;EXO1;POLD3;POLD2;MLH1;MSH2;POLD4;MSH6;RFC3;MSH3;RFC2;RPA3;LIG1;RPA2;RFC4;POLD1;RFC5;SSBP1;PMS2	5.63538e-05	0.000301493	Genetic Information Processing
path:hsa03460	Fanconi anemia pathway	42	3730	54	7246	0.0112601	0.00745239	1.51093	6117;2187;84464;83990;57697;2176;8940;5889;55215;4292;675;2175;197342;672;6119;11201;79728;116028;3280;545;55120;5980;57599;5429;2067;7156;146956;6118;51455;641;29089;7398;80010;84126;2189;2177;22909;2178;5888;9894;5395;80198	RPA1;FANCB;SLX4;BRIP1;FANCM;FANCC;TOP3B;RAD51C;FANCI;MLH1;BRCA2;FANCA;EME2;BRCA1;RPA3;POLI;PALB2;RMI2;HES1;ATR;FANCL;REV3L;WDR48;POLH;ERCC1;TOP3A;EME1;RPA2;REV1;BLM;UBE2T;USP1;RMI1;ATRIP;FANCG;FANCD2;FAN1;FANCE;RAD51;TELO2;PMS2;MUS81	5.96497e-05	0.000313894	Genetic Information Processing
path:hsa03050	Proteasome	36	3730	45	7246	0.00965147	0.00621032	1.5541	11047;5691;5698;5699;10213;5713;5706;5705;5700;5690;5719;5709;9491;5696;5695;5714;5707;5721;5683;51371;5717;5701;5687;5708;10197;5684;5686;5704;9861;5718;5710;5702;5688;5685;23198;5720	ADRM1;PSMB3;PSMB9;PSMB10;PSMD14;PSMD7;PSMC6;PSMC5;PSMC1;PSMB2;PSMD13;PSMD3;PSMF1;PSMB8;PSMB7;PSMD8;PSMD1;PSME2;PSMA2;POMP;PSMD11;PSMC2;PSMA6;PSMD2;PSME3;PSMA3;PSMA5;PSMC4;PSMD6;PSMD12;PSMD4;PSMC3;PSMA7;PSMA4;PSME4;PSME1	6.96401e-05	0.000360556	Genetic Information Processing
path:hsa04919	Thyroid hormone signaling pathway	80	3730	116	7246	0.0214477	0.0160088	1.33974	9442;5336;5566;483;5469;9440;2475;8202;572;71;29079;5331;207;5291;90390;3685;3265;5894;5579;5604;5595;5290;7067;7249;9862;5330;3091;2648;8503;6257;23389;5567;10499;208;3066;5295;6009;5214;113026;6548;652;6256;5293;8841;9968;5170;9611;6513;486;2932;5605;4609;481;6772;9282;60;1499;4853;4893;5578;476;8850;3065;4193;9882;478;1387;84812;4851;5335;842;10025;3845;9969;25942;1827;8648;2033;488;5594	MED27;PLCG2;PRKACA;ATP1B3;MED1;MED17;MTOR;NCOA3;BAD;ACTG1;MED4;PLCB3;AKT1;PIK3CB;MED30;ITGAV;HRAS;RAF1;PRKCB;MAP2K1;MAPK3;PIK3CA;THRA;TSC2;MED24;PLCB2;HIF1A;KAT2A;PIK3R3;RXRB;MED13L;PRKACB;NCOA2;AKT2;HDAC2;PIK3R1;RHEB;PFKP;PLCD3;SLC9A1;BMP4;RXRA;PIK3CD;HDAC3;MED12;PDPK1;NCOR1;SLC2A1;FXYD2;GSK3B;MAP2K2;MYC;ATP1B1;STAT1;MED14;ACTB;CTNNB1;NOTCH2;NRAS;PRKCA;ATP1A1;KAT2B;HDAC1;MDM2;TBC1D4;ATP1A3;CREBB…	8.76165e-05	0.000446427	Organismal Systems
path:hsa04136	Autophagy - other	27	3730	32	7246	0.00723861	0.00441623	1.63909	5515;23192;84971;26100;55102;3476;64422;64223;2475;5516;115201;79065;9776;23710;55062;84938;5289;30849;8678;55054;9474;11345;23130;9140;57521;10533;11337	PPP2CA;ATG4B;ATG4D;WIPI2;ATG2B;IGBP1;ATG3;MLST8;MTOR;PPP2CB;ATG4A;ATG9A;ATG13;GABARAPL1;WIPI1;ATG4C;PIK3C3;PIK3R4;BECN1;ATG16L1;ATG5;GABARAPL2;ATG2A;ATG12;RPTOR;ATG7;GABARAP	0.000104887	0.000526076	Cellular Processes
path:hsa03440	Homologous recombination	33	3730	41	7246	0.00884718	0.00565829	1.56358	6117;10111;83990;79184;5932;8940;5889;51720;10714;5425;675;57804;7517;7516;5888;672;4683;580;6119;79728;29086;5892;5893;7156;146956;6118;11073;641;5424;8438;6742;472;80198	RPA1;RAD50;BRIP1;BRCC3;RBBP8;TOP3B;RAD51C;UIMC1;POLD3;POLD2;BRCA2;POLD4;XRCC3;XRCC2;RAD51;BRCA1;NBN;BARD1;RPA3;PALB2;BABAM1;RAD51D;RAD52;TOP3A;EME1;RPA2;TOPBP1;BLM;POLD1;RAD54L;SSBP1;ATM;MUS81	0.000112877	0.00055744	Genetic Information Processing
path:hsa04152	AMPK signaling pathway	82	3730	120	7246	0.0219839	0.0165609	1.32746	6720;5515;5210;8900;5527;64764;51422;2475;6198;10890;5519;51552;5862;207;5291;10645;9586;200186;57521;10488;3156;5520;7248;5290;7249;79602;5529;55844;8503;28227;51094;55012;5565;6794;84335;208;890;92335;5209;5295;51719;6009;5214;5211;2309;5571;6885;5293;1385;1938;92579;6319;3480;4218;1375;5525;5170;3643;1374;9230;23417;1994;23216;8660;29904;1978;5562;5526;79966;5518;5213;2194;5516;2997;6199;31;84…	SREBF1;PPP2CA;PFKFB4;CCNA1;PPP2R5C;CREB3L2;PRKAG2;MTOR;RPS6KB1;RAB10;PPP2R1B;RAB14;RAB2A;AKT1;PIK3CB;CAMKK2;CREB5;CRTC2;RPTOR;CREB3;HMGCR;PPP2R2A;TSC1;PIK3CA;TSC2;ADIPOR2;PPP2R5E;PPP2R2D;PIK3R3;PPP2R3B;ADIPOR1;PPP2R3C;PRKAB2;STK11;AKT1S1;AKT2;CCNA2;STRADA;PFKFB3;PIK3R1;CAB39;RHEB;PFKP;PFKL;FOXO3;PRKAG1;MAP3K7;PIK3CD;CREB1;EEF2;G6PC3;SCD;IGF1R;RAB8A;CPT1B;PPP2R5A;PDPK1;INSR;CPT1A;RAB11B;MLYCD;ELAV…	0.00011842	0.000575951	Environmental Information Processing
path:hsa05100	Bacterial invasion of epithelial cells	54	3730	74	7246	0.0144772	0.0102125	1.41759	8218;55752;387;5290;5293;5829;1495;7454;1399;391;3688;10092;3678;1213;10163;1759;10801;8503;53358;10095;1731;867;23176;71;23607;3059;3611;6464;2017;60;1499;81873;8976;10093;79658;1212;5879;1398;1211;10552;1785;4735;63916;5291;7414;8936;79767;998;23157;5295;9844;10459;10094;10109	CLTCL1;SEPTIN11;RHOA;PIK3CA;PIK3CD;PXN;CTNNA1;WAS;CRKL;RHOG;ITGB1;ARPC5;ITGA5;CLTC;WASF2;DNM1;SEPTIN9;PIK3R3;SHC3;ARPC1B;SEPTIN1;CBL;SEPTIN8;ACTG1;CD2AP;HCLS1;ILK;SHC1;CTTN;ACTB;CTNNB1;ARPC5L;WASL;ARPC4;ARHGAP10;CLTB;RAC1;CRK;CLTA;ARPC1A;DNM2;SEPTIN2;ELMO2;PIK3CB;VCL;WASF1;ELMO3;CDC42;SEPTIN6;PIK3R1;ELMO1;MAD2L2;ARPC3;ARPC2	0.000122192	0.000585426	Human Diseases
path:hsa04064	NF-kappa B signaling pathway	65	3730	93	7246	0.0174263	0.0128347	1.35775	8737;4067;10673;5336;6885;1457;331;8740;7128;7329;8717;4790;6850;3654;23586;283106;10892;8915;597;5335;9020;5588;8837;1147;5971;7186;1460;598;3383;23118;257397;7189;142;4050;4792;115650;3551;5970;4049;7132;8517;114609;51588;5328;4055;148022;695;7187;7185;23643;10454;51135;330;23085;472;7706;329;4616;4615;1459;9560;596;7124;4791;5579	RIPK1;LYN;TNFSF13B;PLCG2;MAP3K7;CSNK2A1;XIAP;TNFSF14;TNFAIP3;UBE2I;TRADD;NFKB1;SYK;IRAK1;DDX58;CSNK2A3;MALT1;BCL10;BCL2A1;PLCG1;MAP3K14;PRKCQ;CFLAR;CHUK;RELB;TRAF2;CSNK2B;BCL2L1;ICAM1;TAB2;TAB3;TRAF6;PARP1;LTB;NFKBIA;TNFRSF13C;IKBKB;RELA;LTA;TNFRSF1A;IKBKG;TIRAP;PIAS4;PLAU;LTBR;TICAM1;BTK;TRAF3;TRAF1;LY96;TAB1;IRAK4;BIRC3;ERC1;ATM;TRIM25;BIRC2;GADD45B;MYD88;CSNK2A2;CCL4L2;BCL2;TNF;NFKB2;PRKCB	0.000216373	0.00102141	Environmental Information Processing
path:hsa04910	Insulin signaling pathway	91	3730	137	7246	0.0243968	0.018907	1.29036	6720;3098;5566;5501;90673;6654;801;8569;51422;2475;3099;53358;122809;572;6655;6198;5599;5573;5140;207;5291;23433;57521;1977;3265;5894;5575;7248;5604;5595;5257;805;5290;2319;7249;2872;8503;5770;23265;5836;51763;6464;5565;5567;3551;2885;208;5576;5295;6009;5571;5293;5834;2889;1399;92579;369;5601;5170;10211;5605;2932;3643;5255;9470;3636;1398;2002;4893;5261;91860;8651;5256;673;5584;8660;5509;1978;5562…	SREBF1;HK1;PRKACA;PPP1CC;PPP1R3E;SOS1;CALM1;MKNK1;PRKAG2;MTOR;HK2;SHC3;SOCS4;BAD;SOS2;RPS6KB1;MAPK8;PRKAR1A;PDE3B;AKT1;PIK3CB;RHOQ;RPTOR;EIF4E;HRAS;RAF1;PRKAR1B;TSC1;MAP2K1;MAPK3;PHKB;CALM2;PIK3CA;FLOT2;TSC2;MKNK2;PIK3R3;PTPN1;EXOC7;PYGL;INPP5K;SHC1;PRKAB2;PRKACB;IKBKB;GRB2;AKT2;PRKAR2A;PIK3R1;RHEB;PRKAG1;PIK3CD;PYGB;RAPGEF1;CRKL;G6PC3;ARAF;MAPK9;PDPK1;FLOT1;MAP2K2;GSK3B;INSR;PHKA1;EIF4E2;INPPL1;…	0.00025088	0.00116714	Organismal Systems
path:hsa05211	Renal cell carcinoma	50	3730	69	7246	0.0134048	0.0095225	1.4077	1387;5604;5595;5290;5293;2889;1399;6654;2271;10298;7040;369;3091;5058;7422;9978;8503;8453;6513;572;5605;5906;3725;6655;405;54583;3845;5062;201163;7428;1026;7030;5781;5879;112398;1398;207;2885;5291;4893;208;2033;5908;5594;5546;998;5295;3265;5894;673	CREBBP;MAP2K1;MAPK3;PIK3CA;PIK3CD;RAPGEF1;CRKL;SOS1;FH;PAK4;TGFB1;ARAF;HIF1A;PAK1;VEGFA;RBX1;PIK3R3;CUL2;SLC2A1;BAD;MAP2K2;RAP1A;JUN;SOS2;ARNT;EGLN1;KRAS;PAK2;FLCN;VHL;CDKN1A;TFE3;PTPN11;RAC1;EGLN2;CRK;AKT1;GRB2;PIK3CB;NRAS;AKT2;EP300;RAP1B;MAPK1;PRCC;CDC42;PIK3R1;HRAS;RAF1;BRAF	0.000288661	0.00132372	Human Diseases
path:hsa04215	Apoptosis - multiple species	27	3730	33	7246	0.00723861	0.00455424	1.58942	27429;57448;332;331;54205;8772;56616;317;5601;841;842;5366;598;5599;840;7132;578;4804;27113;8678;581;10018;637;330;329;836;596	HTRA2;BIRC6;BIRC5;XIAP;CYCS;FADD;DIABLO;APAF1;MAPK9;CASP8;CASP9;PMAIP1;BCL2L1;MAPK8;CASP7;TNFRSF1A;BAK1;NGFR;BBC3;BECN1;BAX;BCL2L11;BID;BIRC3;BIRC2;CASP3;BCL2	0.000293375	0.00132638	Cellular Processes
path:hsa05215	Prostate cancer	67	3730	97	7246	0.0179625	0.0133867	1.34181	1387;51176;1869;5604;898;5595;5290;5293;1385;6654;4790;5925;369;64764;3480;7184;2475;5170;8503;1017;842;1147;572;5605;2932;1870;367;6692;6655;6935;5728;1871;3845;468;1027;1026;56034;2260;4792;3551;1499;4318;5154;8517;5970;2119;5328;3320;207;2885;5291;2950;4893;9134;208;3326;2033;9586;5594;10488;5295;4193;3265;148327;5894;596;673	CREBBP;LEF1;E2F1;MAP2K1;CCNE1;MAPK3;PIK3CA;PIK3CD;CREB1;SOS1;NFKB1;RB1;ARAF;CREB3L2;IGF1R;HSP90B1;MTOR;PDPK1;PIK3R3;CDK2;CASP9;CHUK;BAD;MAP2K2;GSK3B;E2F2;AR;SPINT1;SOS2;ZEB1;PTEN;E2F3;KRAS;ATF4;CDKN1B;CDKN1A;PDGFC;FGFR1;NFKBIA;IKBKB;CTNNB1;MMP9;PDGFA;IKBKG;RELA;ETV5;PLAU;HSP90AA1;AKT1;GRB2;PIK3CB;GSTP1;NRAS;CCNE2;AKT2;HSP90AB1;EP300;CREB5;MAPK1;CREB3;PIK3R1;MDM2;HRAS;CREB3L4;RAF1;BCL2;BRAF	0.000301008	0.00134199	Human Diseases
path:hsa05012	Parkinson disease	86	3730	129	7246	0.0230563	0.0178029	1.29508	7327;4725;5566;1537;2771;317;7388;7314;4712;6571;9167;4715;4711;1329;7416;836;4701;4726;10975;4718;118424;4696;4706;7419;126328;6392;4709;65018;7318;4704;5567;56901;4722;4702;7417;4723;7317;4708;4720;4694;374291;7384;54205;10105;7326;4731;6390;1349;4716;9377;1327;1345;4729;4707;4710;2773;7332;4724;4717;4697;7345;4719;51079;293;1337;4713;29796;7381;6389;27429;4705;1350;9246;1347;51465;55967;7385;4…	UBE2G2;NDUFS5;PRKACA;CYC1;GNAI2;APAF1;UQCRH;UBB;NDUFB6;SLC18A2;COX7A2L;NDUFB9;NDUFB5;COX5B;VDAC1;CASP3;NDUFA7;NDUFS6;UQCR11;NDUFC2;UBE2J2;NDUFA3;NDUFAB1;VDAC3;NDUFA11;SDHD;NDUFB3;PINK1;UBA7;NDUFA9;PRKACB;NDUFA4L2;NDUFS3;NDUFA8;VDAC2;NDUFV1;UBA1;NDUFB2;NDUFS2;NDUFA1;NDUFS7;UQCRC1;CYCS;PPIF;UBE2G1;NDUFV3;SDHB;COX7B;NDUFB10;COX5A;COX4I1;COX6C;NDUFV2;NDUFB1;NDUFB4;GNAI3;UBE2L3;NDUFS4;NDUFC1;NDUFA4;UC…	0.000305525	0.00134347	Human Diseases
path:hsa04211	Longevity regulating pathway	62	3730	89	7246	0.016622	0.0122826	1.35329	7248;2309;6648;8660;5571;9821;5566;5290;5293;1385;26060;1978;5562;7249;79602;4790;83667;64764;51422;3480;2475;8503;1388;3643;6198;9776;3845;79813;468;51094;5565;6199;5567;5970;143686;6794;8408;84335;9470;1386;23411;207;847;5291;9474;4893;10645;5564;208;27244;9586;10919;581;57521;10488;109;1977;5295;113;3265;6009;148327	TSC1;FOXO3;SOD2;IRS2;PRKAG1;RB1CC1;PRKACA;PIK3CA;PIK3CD;CREB1;APPL1;EIF4EBP1;PRKAA1;TSC2;ADIPOR2;NFKB1;SESN2;CREB3L2;PRKAG2;IGF1R;MTOR;PIK3R3;ATF6B;INSR;RPS6KB1;ATG13;KRAS;EHMT1;ATF4;ADIPOR1;PRKAB2;RPS6KB2;PRKACB;RELA;SESN3;STK11;ULK1;AKT1S1;EIF4E2;ATF2;SIRT1;AKT1;CAT;PIK3CB;ATG5;NRAS;CAMKK2;PRKAB1;AKT2;SESN1;CREB5;EHMT2;BAX;RPTOR;CREB3;ADCY3;EIF4E;PIK3R1;ADCY7;HRAS;RHEB;CREB3L4	0.000347595	0.00150781	Organismal Systems
path:hsa05120	Epithelial cell signaling in Helicobacter pylori infection	49	3730	68	7246	0.0131367	0.00938449	1.39983	102;10392;51606;6352;50848;4067;5336;9114;6416;245973;4790;533;1839;5058;1432;5601;5335;527;9020;1147;23545;6868;3725;5599;6300;5600;4792;8992;5781;3551;1445;5970;8517;9550;535;5879;51382;9296;10312;523;537;3579;155066;998;529;836;528;526;28964	ADAM10;NOD1;ATP6V1H;CCL5;F11R;LYN;PLCG2;ATP6V0D1;MAP2K4;ATP6V1C2;NFKB1;ATP6V0B;HBEGF;PAK1;MAPK14;MAPK9;PLCG1;ATP6V0C;MAP3K14;CHUK;ATP6V0A2;ADAM17;JUN;MAPK8;MAPK12;MAPK11;NFKBIA;ATP6V0E1;PTPN11;IKBKB;CSK;RELA;IKBKG;ATP6V1G1;ATP6V0A1;RAC1;ATP6V1D;ATP6V1F;TCIRG1;ATP6V1A;ATP6AP1;CXCR2;ATP6V0E2;CDC42;ATP6V1E1;CASP3;ATP6V1C1;ATP6V1B2;GIT1	0.000412598	0.00176592	Human Diseases
path:hsa00100	Steroid biosynthesis	17	3730	19	7246	0.00455764	0.00262214	1.73814	1717;1594;4047;1718;3988;1056;6307;51478;6309;120227;50814;2222;7108;6646;10682;6713;1595	DHCR7;CYP27B1;LSS;DHCR24;LIPA;CEL;MSMO1;HSD17B7;SC5D;CYP2R1;NSDHL;FDFT1;TM7SF2;SOAT1;EBP;SQLE;CYP51A1	0.000558825	0.0023603	Metabolism
path:hsa00900	Terpenoid backbone biosynthesis	19	3730	22	7246	0.00509383	0.00303616	1.67772	2342;10654;57107;10269;9453;23590;2339;79947;3157;38;23463;51449;9986;4597;3422;4598;3156;116150;39	FNTB;PMVK;PDSS2;ZMPSTE24;GGPS1;PDSS1;FNTA;DHDDS;HMGCS1;ACAT1;ICMT;PCYOX1;RCE1;MVD;IDI1;MVK;HMGCR;NUS1;ACAT2	0.000675446	0.00281582	Metabolism
path:hsa00280	Valine, leucine and isoleucine degradation	36	3730	48	7246	0.00965147	0.00662434	1.45697	3033;223;11112;64087;84693;36;4594;27034;3712;593;56922;5096;3032;224;197322;219;10449;3157;1738;587;586;34;38;30;26275;3155;1892;3028;3030;1629;549;594;5019;1962;259307;39	HADH;ALDH9A1;HIBADH;MCCC2;MCEE;ACADSB;MUT;ACAD8;IVD;BCKDHA;MCCC1;PCCB;HADHB;ALDH3A2;ACSF3;ALDH1B1;ACAA2;HMGCS1;DLD;BCAT2;BCAT1;ACADM;ACAT1;ACAA1;HIBCH;HMGCL;ECHS1;HSD17B10;HADHA;DBT;AUH;BCKDHB;OXCT1;EHHADH;IL4I1;ACAT2	0.000706996	0.00290956	Metabolism
[truncated: 243 more rows]

## Sheet: K562_All mRNA_KEGG
Term_ID	Term_description	ListHit	ListTotal	PopHit	PopTotal	GeneRatio	BgRatio	Enrichment_score	GeneIds	GeneSymbols	p-value	FDR_bh	Classification_level1
[truncated: 320 more rows]
