# Supplementary material for: Matrine, a potential c-Myc inhibitor, suppresses ribosome biogenesis and nucleotide metabolism in myeloid leukemia
Source: Front Pharmacol. 2022 Oct 21;13:1027441. doi: 10.3389/fphar.2022.1027441 (PMC9634663; doi:10.3389/fphar.2022.1027441)
Supplement: Supplementary file 5 [file DataSheet6.xlsx]

## Sheet: Intersection_FC≥1.2&padj≤0.05
Downregulated					Upregulated
K562-3038	HL-60-3331	Intersection_1127			K562-2509	HL-60-3589	Intersection_860
LPL	IGF2BP2	IGF2BP2			IDO1	PDLIM1	PDLIM1
DCAF4L2	NLRP2	NLRP2			MLLT3	LAPTM4B	LAPTM4B
DNAJC12	KCNH2	KCNH2			CLDN16	APOL1	APOL1
SNORA22B	APBA2	APBA2			LY96	CDC42BPB	CDC42BPB
HCLS1	DNAAF3	DNAAF3			RPL7AP28	RHOBTB1	RHOBTB1
POPDC3	PDCD6IPP2	PDCD6IPP2			LINC01474	AKR1B1	AKR1B1
PLAAT1	LEF1	LEF1			LINC02088	C8orf88	C8orf88
AK4	IFITM1	IFITM1			PPP1R2P10	RBM47	RBM47
PAGE1	PITX1	PITX1			TUBA3C	LYZ	LYZ
OSBPL6	CD320	CD320			RNA5SP174	ARHGAP21	ARHGAP21
MATK	MAPK11	MAPK11			C12orf75	IL13RA1	IL13RA1
GNG13	TBX1	TBX1			HOXD13	DLX2	DLX2
EXO5	CCND2	CCND2			CCDC80	CCND1	CCND1
CTAG2	STMN3	STMN3			CD36	LRP12	LRP12
SSX3	TBC1D4	TBC1D4			SPANXD	ALDH1L2	ALDH1L2
RNVU1-4	ZNF30	ZNF30			MT1A	IER3	IER3
DDN	MAGED1	MAGED1			HNRNPA1P46	GGT7	GGT7
LINC02780	NPR2	NPR2			MAGEB6	MERTK	MERTK
HBB	MREG	MREG			VENTXP1	PECAM1	PECAM1
OAF	NIPA1	NIPA1			PCNPP3	LGR4	LGR4
FHL2	NAP1L5	NAP1L5			LINC02212	PSMB9	PSMB9
GUSBP13	PRKACB-DT	PRKACB-DT			TRPM2	BLVRA	BLVRA
RHOXF2B	LIN28B	LIN28B			PELI2	MTURN	MTURN
CDC42EP1	DDN	DDN			LINC01049	TBXAS1	TBXAS1
PRNP	RAC3	RAC3			TNFSF10	FOS	FOS
PASD1	HK1	HK1			SPARC	DIRAS1	DIRAS1
AK4P1	TYRO3	TYRO3			CD3G	DHX32	DHX32
JAG2	TBKBP1	TBKBP1			RADX	CLEC2B	CLEC2B
RELN	HSPA4L	HSPA4L			KIF25-AS1	CAMSAP2	CAMSAP2
EPB42	NAT8L	NAT8L			RNU6-944P	LGALS3	LGALS3
NEK6	CCN1	CCN1			PLOD2	IL10RA	IL10RA
TNFRSF8	CDK2AP1	CDK2AP1			RCAN3	DAPP1	DAPP1
UBE2FP3	MARCKSL1	MARCKSL1			CYRIA	APOBR	APOBR
CXCL11	TSPAN4	TSPAN4			REN	HLA-C	HLA-C
EMSLR	NCS1	NCS1			SCN2A	PTGES3L	PTGES3L
MAGEA8-AS1	CTXN1	CTXN1			ZNF256	FNDC10	FNDC10
GAGE13	NR6A1	NR6A1			ABLIM1	TPST1	TPST1
B4GALNT4	SLC35F2	SLC35F2			ITGBL1	ANXA2P2	ANXA2P2
UBE2FP1	DNMT3B	DNMT3B			ZNF331	TMEM263	TMEM263
FAR2	MIR17HG	MIR17HG			FOLR1	TNFAIP3	TNFAIP3
SNORA80B	ATP5MC1	ATP5MC1			SLC44A1	TEC	TEC
TSSK5P	RABEPK	RABEPK			LINC02575	FCHSD1	FCHSD1
ABCA3	SURF2	SURF2			PSMB9	RNF144A	RNF144A
C6orf52	TLCD3A	TLCD3A			B4GALT6	ZNF300	ZNF300
PAGE2B	PEX12	PEX12			HLA-C	TAP1	TAP1
SH3GL3	RFX7	RFX7			VEPH1	ICAM1	ICAM1
OR51AB1P	F12	F12			RAB27B	PELI2	PELI2
KCNQ4	FAM86C1P	FAM86C1P			EFEMP1	CXCL8	CXCL8
SLC25A41	PRR7	PRR7			PLA2G4A	NRG4	NRG4
MEX3A	HMGN5	HMGN5			HAMP	ACSS2	ACSS2
PPP1R14C	GALNT6	GALNT6			PSMB8	ANXA2	ANXA2
ZBTB11-AS1	OAF	OAF			COL9A2	RGS12	RGS12
TEF	TIPIN	TIPIN			BRINP3	LRG1	LRG1
RNU7-75P	ITPR3	ITPR3			COBLL1	STC2	STC2
FABP5	SNHG25	SNHG25			SLC6A19	IQGAP3	IQGAP3
LINC01287	CHORDC1	CHORDC1			PDGFA	WAKMAR2	WAKMAR2
RNF207-AS1	DNAH14	DNAH14			LINC02377	HLA-E	HLA-E
GUSBP1	PDF	PDF			DLK1	BST2	BST2
ACHE	PKN3	PKN3			NEO1	GRN	GRN
OR51I1	MPI	MPI			MIR3945HG	TMTC2	TMTC2
ZNF618	IPO5	IPO5			SCRN1	CPQ	CPQ
SNORA66	LRFN4	LRFN4			AKAP12	CD84	CD84
ARHGAP22	CHPT1	CHPT1			INPP5D	PINK1	PINK1
HBBP1	TP53BP1	TP53BP1			AURKC	PAQR8	PAQR8
SLC38A5	FAM98B	FAM98B			SAMD5	TDRD7	TDRD7
MRPS33	MKRN3	MKRN3			TMPRSS11F	GAB2	GAB2
OR52D1	SNORD15B	SNORD15B			USP18	UBE2L6	UBE2L6
HILPDA	PCLAF	PCLAF			CCR7	CTNNBIP1	CTNNBIP1
PER2	GOLGA8B	GOLGA8B			EVI2B	NFATC1	NFATC1
NMNAT1	DUSP14	DUSP14			SLC37A1	SIRT5	SIRT5
LUC7L2	PCID2	PCID2			GDF2	QSOX1	QSOX1
NBPF6	OIP5	OIP5			PRG2	EPOR	EPOR
CHRAC1	MFAP1	MFAP1			NDRG1	B3GNT8	B3GNT8
CSPG5	TMEM70	TMEM70			TAC3	AGO4	AGO4
NRTN	HERC2	HERC2			APOL6	SLC44A1	SLC44A1
ADK	MRPL49	MRPL49			ARHGEF6	FUCA1	FUCA1
IMPA2	ALKBH8	ALKBH8			LGALS3BP	HIPK2	HIPK2
TBX1	LRP6	LRP6			WSCD2	IFIH1	IFIH1
LINC02193	MPZL1	MPZL1			TRANK1	MILR1	MILR1
ANKRD13B	BRMS1	BRMS1			LINC01097	SESN3	SESN3
PLD6	TFR2	TFR2			MLC1	NPC2	NPC2
ABCF2	RPAP1	RPAP1			TSPEAR-AS2	GPD2	GPD2
SCML2	DIS3	DIS3			GZMM	WT1-AS	WT1-AS
ANKLE1	COPS2	COPS2			MS4A3	NDRG1	NDRG1
LEAP2	DGUOK-AS1	DGUOK-AS1			TSPEAR-AS1	SLC17A5	SLC17A5
F12	TUBGCP5	TUBGCP5			ASB9	YPEL5	YPEL5
PUS7	C10orf95-AS1	C10orf95-AS1			ZNF730	MICAL1	MICAL1
PLCD1	NIP7	NIP7			SLAMF6	SERINC5	SERINC5
CPNE7	AEN	AEN			S100A10	ARHGAP12	ARHGAP12
LONRF3	SEPTIN9	SEPTIN9			CAMK2N1	SLC66A3	SLC66A3
SNORD46	SPRED1	SPRED1			CTSS	GM2A	GM2A
TMEM52	PDCD2L	PDCD2L			ABRACL	PHF7	PHF7
NBPF4	NDUFAF1	NDUFAF1			ACSM3	HTATIP2	HTATIP2
NBPF2P	DCUN1D5	DCUN1D5			FMR1NB	FLOT1	FLOT1
MRAS	SORD	SORD			CD53	KLHL22	KLHL22
ATAD3B	DDX10	DDX10			SMPD4P1	IL23A	IL23A
GAGE12J	SLC39A14	SLC39A14			UTRN	RCSD1	RCSD1
LARGE2	ZFYVE9	ZFYVE9			IFIH1	APAF1	APAF1
TOP1MT	NTHL1	NTHL1			EGF	TNFSF9	TNFSF9
SNORD83A	NOB1	NOB1			AIF1	CTSZ	CTSZ
P2RY11	CUL4A	CUL4A			IL18RAP	ERAP1	ERAP1
RAC3	ARGLU1	ARGLU1			CD3D	MS4A3	MS4A3
AGAP3	TRMT61A	TRMT61A			IFI6	PPARD	PPARD
NPR2	UTP4	UTP4			USP24P1	PNRC1	PNRC1
ANTKMT	UBR1	UBR1			CD84	SRGN	SRGN
CAMKK1	RPUSD4	RPUSD4			IRS1	GPR160	GPR160
SLC17A7	C17orf58	C17orf58			LINC02307	NECTIN2	NECTIN2
SFN	PTS	PTS			PDE11A	CST3	CST3
RAB27A	TLE3	TLE3			FAM27E5	PLTP	PLTP
TSPO	TSEN54	TSEN54			PRF1	PTPRJ	PTPRJ
EXOSC4	RBBP8	RBBP8			IKBKE	BTG2	BTG2
BOP1	RSAD1	RSAD1			ZNF229	H2AC11	H2AC11
CCDC78	UBE3A	UBE3A			NDN	CEBPD	CEBPD
GAGE1	PRELID3A	PRELID3A			PPIC	MEGF9	MEGF9
TMUB1	ZNHIT2	ZNHIT2			TP53INP1	ANKRD33B	ANKRD33B
NOS3	FHOD1	FHOD1			FN1	TPST2	TPST2
HK2-DT	MRPL21	MRPL21			DDX3ILA1	FAM174A	FAM174A
SPATA5L1	NSMCE3	NSMCE3			SLC46A3	RNASET2	RNASET2
KLHL17	WASF1	WASF1			HDGFL1	DDIT3	DDIT3
CUL1	GOLGA8A	GOLGA8A			TAPBPL	ANKRA2	ANKRA2
DUS4L-BCAP29	TAF1A	TAF1A			LINC00665	MAFF	MAFF
PTBP2	TFDP1	TFDP1			GDF15	HGSNAT	HGSNAT
ACTR3B	CCDC86	CCDC86			PKD2	FYN	FYN
TNFRSF10A-AS1	MRPL11	MRPL11			CDKN1A	LMNA	LMNA
PPA1	FCHSD2	FCHSD2			RHOB	IL6ST	IL6ST
HAGHL	DDX19A	DDX19A			TCN1	PREX1	PREX1
KLF15	ZSCAN29	ZSCAN29			SELPLG	TAP2	TAP2
COMTD1	CSK	CSK			DDX60L	TPP1	TPP1
LINGO1	ZNF254	ZNF254			LINC02527	CAST	CAST
WARS2	ZNF48	ZNF48			TC2N	H2BC21	H2BC21
SNORD15B	ZNF512B	ZNF512B			IGFBP4	TNFRSF10B	TNFRSF10B
FBXO10	PUS3	PUS3			RASGRP4	H2AC17	H2AC17
SLC39A14	COCH	COCH			SLCO2B1	SNN	SNN
SRM	CLNS1A	CLNS1A			PTK7	GDF11	GDF11
FABP5P7	PHF14	PHF14			IRAG1-AS1	LPAR2	LPAR2
GTF2IP14	TGS1	TGS1			ZNF728	PARP14	PARP14
SPHK1	STK40	STK40			PLAC1	GPSM3	GPSM3
LINC01029	BAHD1	BAHD1			IL18R1	NIBAN2	NIBAN2
ZFP69B	EIF1AD	EIF1AD			ZNF112	PIM1	PIM1
RPIA	TYMS	TYMS			NNMT	CISH	CISH
SLC25A24P2	TUBGCP4	TUBGCP4			WIPF1	CTSD	CTSD
ATP6V1F	PIGW	PIGW			ANKRD55	TMEM65	TMEM65
SUPV3L1	POLR1C	POLR1C			ANKRD33B	KLHL24	KLHL24
TUBGCP4	PINX1	PINX1			LINC01088	PTPDC1	PTPDC1
COPS2	BTBD1	BTBD1			AKR1B1	CREBL2	CREBL2
NOC2L	NKAPD1	NKAPD1			LINC00520	STAT6	STAT6
IMPDH1	WDR77	WDR77			MILR1	TMSB4XP8	TMSB4XP8
MIR17HG	BYSL	BYSL			CD24	TMSB4X	TMSB4X
RBM28	NR1D1	NR1D1			LINC00942	SERPINB1	SERPINB1
ALG14	ZNF251	ZNF251			ARAP3	HEXB	HEXB
RPUSD2	STAG1	STAG1			UBE2L6	TNFSF13B	TNFSF13B
HGH1	IMP3	IMP3			KRT12	P2RX1	P2RX1
WNT10B	HAUS2	HAUS2			ARHGAP25	PRKCB	PRKCB
SNHG12	PLCXD1	PLCXD1			CENPIP1	NCOA7	NCOA7
DUT	AASDHPPT	AASDHPPT			MARCKS	AHNAK	AHNAK
DDX21	CDK5R1	CDK5R1			CD82	H2AC13	H2AC13
ING3	WDR76	WDR76			ACBD7	RNF146	RNF146
TLCD4	MAPK6	MAPK6			LINC01162	TAX1BP3	TAX1BP3
TRIP6	POLD3	POLD3			TCN2	SMOX	SMOX
GFUS	MPHOSPH6	MPHOSPH6			TPST1	ZNF395	ZNF395
NEFH	PGBD4	PGBD4			DOK2	DUSP10	DUSP10
DNAJB6	ZNF770	ZNF770			PYCARD	SLC1A4	SLC1A4
FAM133DP	CAMKMT	CAMKMT			HJV	SAP30L	SAP30L
HSP90AB3P	RPUSD2	RPUSD2			GPAT3	MGST3	MGST3
SNHG25	DDX31	DDX31			DAB2	TNFAIP2	TNFAIP2
WASL-DT	EEF1E1	EEF1E1			SESN3	ARSB	ARSB
RAP1GDS1	CKB	CKB			ZIK1	PSME1	PSME1
SSBP1	HSPA8	HSPA8			DOCK2	EVI2B	EVI2B
TAF4B	ANP32A	ANP32A			PHF2P2	TMEM205	TMEM205
C1orf109	AFMID	AFMID			IFI27L2	PSME2	PSME2
FAM136A	HK2-DT	HK2-DT			SOSTDC1	STIM1	STIM1
LAS1L	MRPL45	MRPL45			LYZ	ITGB1	ITGB1
TYW3	DCPS	DCPS			VCX3A	CREG1	CREG1
KIF9	KARS1	KARS1			STXBP5-AS1	P2RX4	P2RX4
SNORA73B	CDC26P1	CDC26P1			NMRAL2P	FRAT1	FRAT1
BCDIN3D	KBTBD6	KBTBD6			IGF1	FOXJ2	FOXJ2
CHCHD3	SPATA5L1	SPATA5L1			SULT1A2	PDCD4	PDCD4
SNHG3	ANAPC2	ANAPC2			ZNF91	SMPD1	SMPD1
DNAJC17	PMS2P5	PMS2P5			RSAD2	DTX3L	DTX3L
VDAC1P2	CYFIP1	CYFIP1			LINC02863	OSBPL5	OSBPL5
MRPL47	SMIM10	SMIM10			NCKAP1L	CD53	CD53
METTL2B	LEO1	LEO1			ZFP90	IDH1	IDH1
HCN3	SRP14	SRP14			GSN	TMEM87B	TMEM87B
LINC01667	ATXN7L2	ATXN7L2			SCHLAP1	GALC	GALC
MROH1	CHD7	CHD7			TAP1	MYLIP	MYLIP
NOM1	DHODH	DHODH			NTRK1	ZER1	ZER1
ZNHIT6	CYB5D2	CYB5D2			RALGPS2	BTN3A1	BTN3A1
LINC00115	SLC16A1	SLC16A1			TXNDC2	ACSL1	ACSL1
VDAC1P1	VPS4A	VPS4A			PAK1	JARID2	JARID2
BOLA3-AS1	DPAGT1	DPAGT1			ZNF876P	RFLNB	RFLNB
STAP2	SAC3D1	SAC3D1			APOBR	PRKAR1B-AS1	PRKAR1B-AS1
DYNC2I1	AQR	AQR			PAIP2B	TAPBP	TAPBP
SLC35F2	ADCK2	ADCK2			CHMP1B2P	RAB32	RAB32
LRRC14	ZBTB44	ZBTB44			ZNF486	AKR7A2	AKR7A2
SERBP1P5	CDK5RAP1	CDK5RAP1			DAPP1	CDKN1A	CDKN1A
PTP4A3	VAC14	VAC14			GRAMD2B	PPP1R15A	PPP1R15A
BCAN-AS1	EIF3J	EIF3J			TAMALIN	ZBTB18	ZBTB18
TNFRSF10A	MIPEP	MIPEP			SPAG16	DHTKD1	DHTKD1
SORD	ELOF1	ELOF1			TMEM158	CLTCL1	CLTCL1
SOX18	ODC1	ODC1			GYG2	BISPR	BISPR
SBDSP1	ZNF496	ZNF496			STAP1	MRC2	MRC2
DPH2	NLE1	NLE1			TMEM150B	PLAUR	PLAUR
CDC14A	UNG	UNG			HECW2-AS1	RRAS	RRAS
PPIP5K1	CCDC137	CCDC137			LINC00656	RCN1	RCN1
HES4	PHB	PHB			ATP2A3	STAT2	STAT2
SLC4A7	CTNNAL1	CTNNAL1			CCND1	VCL	VCL
SERBP1	APOM	APOM			DMTN	RNF19A	RNF19A
CCDC163	RMDN3	RMDN3			SELENOP	PYCARD	PYCARD
PRR7	PNPLA4	PNPLA4			IFI16	PSMB10	PSMB10
RPAP1	TFDP2	TFDP2			ZNF418	CALCOCO2	CALCOCO2
TMEM209	URM1	URM1			VWA5A	PLA2G15	PLA2G15
KCNC3	TEF	TEF			GPR183	WAC-AS1	WAC-AS1
WDR3	CCDC138	CCDC138			LINC01036	ITGB1P1	ITGB1P1
ABCB10P4	UMPS	UMPS			CD22	ITSN1	ITSN1
SNORA33	NUFIP1	NUFIP1			TMCC2	BTG1	BTG1
TET1	ZNF202	ZNF202			TRDN	AGTPBP1	AGTPBP1
GAL	LRRC57	LRRC57			EIF4E3	DDX60L	DDX60L
MAGOH	GTF3C4	GTF3C4			DIRAS3	SLC36A1	SLC36A1
POLR3G	DHX36	DHX36			P2RX6	HECA	HECA
ADCY3	DLAT	DLAT			PLAAT3	ZSWIM6	ZSWIM6
ZNF232-AS1	EXOSC2	EXOSC2			KCNJ16	MIB2	MIB2
JRK	NOP10	NOP10			ZNF772	HAGH	HAGH
NDUFAF1	LUC7L3	LUC7L3			NINJ2-AS1	BBC3	BBC3
DBNDD1	ZFP1	ZFP1			GIPC3	KIF21B	KIF21B
DUSP7	TIMM8B	TIMM8B			NRG4	TBL1X	TBL1X
RSL24D1	VPS18	VPS18			TPM4	TCTA	TCTA
OPN3	WDR61	WDR61			PHYH	NAGA	NAGA
AGAP6	SCAI	SCAI			CD276	IL17RA	IL17RA
SLC25A13	ZCCHC3	ZCCHC3			LINC01388	SNX16	SNX16
CISD1	NME1	NME1			LGALS3	LCP2	LCP2
PKP3	ZNF639	ZNF639			P2RX1	GSN	GSN
TRMT1	MCM4	MCM4			CD52	SKAP2	SKAP2
ABCB8	USPL1	USPL1			KCNE3	SPSB2	SPSB2
NOB1	CBX6	CBX6			DNAJC15	SQSTM1	SQSTM1
ZNF770	TMOD3	TMOD3			COL4A2	TSG101	TSG101
NOLC1	CDAN1	CDAN1			ECM1	HINT3	HINT3
HAT1	CDC7	CDC7			TAFA2	CCNYL1	CCNYL1
PKN2	NAA50	NAA50			OPTN	SESN1	SESN1
PYCR3	RPL7P1	RPL7P1			SNPH	EMID1	EMID1
BHLHA15	IGF2BP1	IGF2BP1			NAV1	MMP24OS	MMP24OS
GLIPR2	NOP56	NOP56			APLNR	STX7	STX7
NOP16	GLS	GLS			LIFR	KLHL5	KLHL5
RAD18	BLMH	BLMH			AMIGO2	NDFIP1	NDFIP1
AFMID	TGDS	TGDS			LCP2	KHNYN	KHNYN
STMN3	TRPM7	TRPM7			CAPG	FLNB	FLNB
SERBP1P1	SPG21	SPG21			MAG	WSB2	WSB2
TERT	IPO4	IPO4			FYB1	EXOC2	EXOC2
NDUFA5	ZNF485	ZNF485			LINC02323	CPNE2	CPNE2
HK2	NOL11	NOL11			CALB1	TMX4	TMX4
SLC18B1	FOXP4-AS1	FOXP4-AS1			SOD1P3	CDK19	CDK19
CEP192-DT	RSL24D1	RSL24D1			FNDC4	UTRN	UTRN
DNAJB6P1	RFC3	RFC3			SMIM3	KIF13B	KIF13B
KLHL18	NDUFV1	NDUFV1			GABRQ	MTM1	MTM1
B4GALT2	ELOVL6	ELOVL6			KLF5	PIK3CG	PIK3CG
GALNT6	ZFYVE19	ZFYVE19			NPTXR	ELK3	ELK3
FKBP4	UPF3A	UPF3A			AMHR2	PIP5K1C	PIP5K1C
SBDS	ECSIT	ECSIT			PRKAR1B-AS1	SUN2	SUN2
PDCD6IPP2	GEMIN7	GEMIN7			ADAM19	ELMO2	ELMO2
YRDC	RPL7	RPL7			ADTRP	SPI1	SPI1
DDI2	RCN2	RCN2			TMSB15A	RNASEL	RNASEL
VPS9D1-AS1	EID1	EID1			TEX19	STING1	STING1
RSAD1	SNORD17	SNORD17			LINC00638	UEVLD	UEVLD
GNB1L	MRPL50	MRPL50			TNFSF13B	STX3	STX3
RCC1	TMEM62	TMEM62			EDARADD	ZCCHC24	ZCCHC24
UBE3A	SF3B2	SF3B2			VANGL2	BNIP3L	BNIP3L
RASGEF1A	ARL3	ARL3			SLC4A1	ZNF524	ZNF524
NAMPTP1	MRPL48	MRPL48			NCOA2	HIPK3	HIPK3
DHX30	WDCP	WDCP			SNCG	ORAI3	ORAI3
AK2	MRPL3	MRPL3			NKX3-2	ABRAXAS1	ABRAXAS1
CDIN1	MRPS7	MRPS7			PTPRR	COLGALT2	COLGALT2
ENTPD1	MTSS2	MTSS2			VENTX	R3HDM2	R3HDM2
DHDDS	AVEN	AVEN			UBASH3A	DDIT4	DDIT4
SLCO4A1	REXO4	REXO4			ESRRB	NR3C1	NR3C1
SNHG9	TRMT112	TRMT112			SDSL	ULK1	ULK1
NUP205	EXOSC6	EXOSC6			PPDPFL	SEL1L3	SEL1L3
GSTZ1	PTRH2	PTRH2			VCX3B	EPHB6	EPHB6
AHSP	ARHGAP11A	ARHGAP11A			SYNJ2BP	VAMP4	VAMP4
ECHDC2	SRPRB	SRPRB			CASP7	PJA2	PJA2
FOXP4-AS1	TWNK	TWNK			VIM	ARFGAP3	ARFGAP3
NDC1	RRS1	RRS1			LINC00861	ARHGAP1	ARHGAP1
ZBTB12	RPRD1B	RPRD1B			NINJ2	RHOQ	RHOQ
MEMO1P1	MRPL15	MRPL15			SPAG4	TMEM256	TMEM256
CRYZ	XPO5	XPO5			PMPCAP1	ZNF627	ZNF627
HERC2P9	ALYREF	ALYREF			DENND5B	SEC24D	SEC24D
PER3	TRMT10C	TRMT10C			LIPH	DENND6A	DENND6A
BUD23	TRUB2	TRUB2			IL4R	IRF1	IRF1
RINT1	NTMT1	NTMT1			SUSD3	GABPB2	GABPB2
RPL5P34	SLCO4A1	SLCO4A1			TMTC2	BLOC1S1	BLOC1S1
CRPPA-AS1	EMC4	EMC4			LHFPL2	SDHAF4	SDHAF4
STUB1	CTDSPL2	CTDSPL2			ZC3H12C	NCALD	NCALD
INAFM2	YBEY	YBEY			ERO1B	LPXN	LPXN
RPUSD4	RTF1	RTF1			C11orf21	NRBP1	NRBP1
SOHLH2	COA4	COA4			THPO	NEK7	NEK7
NOP10	RRP36	RRP36			TNNI3	IRF2	IRF2
EPCAM	PMPCA	PMPCA			ULBP1	PDE3B	PDE3B
NFIX	DMAC1	DMAC1			PROCR	SOS2	SOS2
CPSF1	PUSL1	PUSL1			IL10RA	HPS5	HPS5
IQSEC1	SMS	SMS			AFP	CHFR	CHFR
FAM117B	GABPB1-AS1	GABPB1-AS1			IL18	CTSS	CTSS
C8orf33	PLCG1	PLCG1			TMEM273	DOCK2	DOCK2
BPGM	TKFC	TKFC			COL15A1	SAT1	SAT1
RMDN3	KNSTRN	KNSTRN			NRGN	KDM6B	KDM6B
MPP6	MRPS2	MRPS2			CELF2	TRAM2	TRAM2
TFAM	SLC2A1	SLC2A1			ALDH1A1	TRIM5	TRIM5
NAMPT	RPS6KB2	RPS6KB2			LINC02608	ACOT13	ACOT13
LINC01006	DTWD1	DTWD1			VCX	PLEC	PLEC
PPIF	ALDH1B1	ALDH1B1			ZNF826P	CYBC1	CYBC1
SNHG4	MRPS25	MRPS25			PCED1B	CXCL2	CXCL2
PRXL2B	PDPR	PDPR			ARHGEF40	SLC39A13	SLC39A13
TMEM192	PPIP5K1	PPIP5K1			ENO2	PSMB8	PSMB8
VSTM4	DUT	DUT			S100A6	ZNF785	ZNF785
IMMP2L	PUM3	PUM3			HELZ2	ARHGAP4	ARHGAP4
MAF1	PRMT6	PRMT6			PMP22	ZNRF2	ZNRF2
XRCC2	LIG3	LIG3			WIPI1	BMT2	BMT2
CYC1	FAN1	FAN1			APLP1	ROGDI	ROGDI
EZH2	MRPL20-DT	MRPL20-DT			MYEOV	IFNAR2	IFNAR2
REXO4	CMSS1	CMSS1			LINC00879	PLXNA1	PLXNA1
RPL14	AK4P1	AK4P1			PM20D2	MPZ	MPZ
CNOT10	EMC3-AS1	EMC3-AS1			CLEC2B	S100A11	S100A11
DHODH	RAD51	RAD51			PAQR8	TLE4	TLE4
ZYG11A	URB2	URB2			HM13-AS1	SMIM29	SMIM29
AGL	TARS3	TARS3			SPI1	TRPM2	TRPM2
ZNF282	PDPR2P	PDPR2P			TBC1D1	RAB5B	RAB5B
CHCHD4	SNHG1	SNHG1			DNAJC17P1	SIL1	SIL1
CCDC116	OXSM	OXSM			SPDYC	TFE3	TFE3
GTF2I	RBM26	RBM26			ZNF738	DENND1B	DENND1B
SH2D3A	SLC9B2	SLC9B2			AKR1C2	GPR108	GPR108
CPED1	SHMT1	SHMT1			NIBAN1	RALGAPA2	RALGAPA2
TRAPPC2L	QSOX2	QSOX2			DSC2	PHF11	PHF11
COG5	GUSBP1	GUSBP1			DDX53	VASP	VASP
SPIRE2	SURF6	SURF6			MEIS1	ZNF75D	ZNF75D
NSUN5P2	MYC	MYC			ACSS1	SOCS5	SOCS5
PA2G4	METTL16	METTL16			ITGB5	LNPEP	LNPEP
GVINP2	DPH2	DPH2			MLXP1	MADD	MADD
SMARCC1	C9orf85	C9orf85			TMCO1-AS1	ABHD4	ABHD4
RANP1	TAF1D	TAF1D			LPAR2	MT-RNR2	MT-RNR2
PUSL1	ZNF830	ZNF830			LINC01215	CD99L2	CD99L2
SDHAF3	NDUFS8	NDUFS8			GLOD5	ASAH1	ASAH1
RNF32	GOT2	GOT2			DCHS2	DGKQ	DGKQ
TRPM7	MRPS23	MRPS23			TUBB1	TAPBPL	TAPBPL
MARCKSL1	SDHD	SDHD			PTGDR2	PBXIP1	PBXIP1
MID1IP1	SGSM2	SGSM2			FADS1	STARD4	STARD4
KMT2E-AS1	PPAT	PPAT			PTGS1	ORAI2	ORAI2
UBR1	PNP	PNP			TLR6	TALDO1	TALDO1
CLDN15	SIGMAR1	SIGMAR1			ANK3	CPD	CPD
LINC00641	TRNT1	TRNT1			SERPINI1	MBD6	MBD6
EBNA1BP2	ARRDC1-AS1	ARRDC1-AS1			TSPAN5	SLC48A1	SLC48A1
UBIAD1	QTRT1	QTRT1			LINC02484	IL10RB	IL10RB
TMEM140	DDX27	DDX27			ADAM8	WDFY1	WDFY1
CCDC18	GCSH	GCSH			MPZL3	OSTM1	OSTM1
NIP7	ESF1	ESF1			PLAU	RNF24	RNF24
SURF2	UBE3D	UBE3D			LRCH2	DAP	DAP
HMGN5	CLN8	CLN8			PPP1R26-AS1	MSRA	MSRA
POLR3A	LSG1	LSG1			ARMCX1	SNX10	SNX10
TMEM69	MIX23	MIX23			ORAI3	EAF2	EAF2
MHENCR	SIAH2	SIAH2			APOE	HDAC6	HDAC6
RPSAP19	AP4E1	AP4E1			BHLHE40	EFCAB11	EFCAB11
AGO2	CLPX	CLPX			MR1	ATF6B	ATF6B
LYAR	PSMD5	PSMD5			GATA5	BMPR1A	BMPR1A
TEAD4	DHCR24	DHCR24			LINC01608	GNAI2	GNAI2
DNTTIP2	EMC7	EMC7			SLC12A7	TOLLIP	TOLLIP
NDUFB2	SMARCD1	SMARCD1			FZD4	FNIP1	FNIP1
SLC25A22	IDH3A	IDH3A			IL6	PPP1R18	PPP1R18
CDC7	ATP11C	ATP11C			PBXIP1	CDKN2D	CDKN2D
VILL	MCM2	MCM2			CD80	TMEM63A	TMEM63A
RECQL4	MORC2	MORC2			YPEL3	STX4	STX4
DANCR	FBRSL1	FBRSL1			HGSNAT	CDC25C	CDC25C
RRP1B	ZNHIT6	ZNHIT6			PECAM1	SDCBP	SDCBP
ACTL8	AARSD1	AARSD1			ABHD4	CDC42SE1	CDC42SE1
RABGGTB	WDR74	WDR74			ANXA6	SLC39A11	SLC39A11
FAM162A	FDXACB1	FDXACB1			MT2A	VIM-AS1	VIM-AS1
MCAT	USP36	USP36			B3GALNT1	CREB3L4	CREB3L4
PRELID3A	ELP5	ELP5			ZDHHC2	MOSPD2	MOSPD2
DNAJC6	MRPL27	MRPL27			LGALS1	ARL6IP5	ARL6IP5
AMMECR1	GPN2	GPN2			KNOP1P5	TMEM30A	TMEM30A
RPUSD1	HERC2P9	HERC2P9			CASC9	LMBRD1	LMBRD1
MYL4	PUS7	PUS7			NT5DC4	MAPKAPK2	MAPKAPK2
REPIN1	TRMT6	TRMT6			TEX9	LRRC8C	LRRC8C
PDK1	TNFRSF10A	TNFRSF10A			ZNF844	BRI3	BRI3
UBE2MP1	ERCC6L	ERCC6L			PEAR1	AGPAT1	AGPAT1
SND1	AK4	AK4			IFI35	SIDT2	SIDT2
SLC25A24P1	EXO5	EXO5			GBGT1	RABGAP1L	RABGAP1L
MON1A	MRPL58	MRPL58			FZD2	SMAD3	SMAD3
SASS6	GRWD1	GRWD1			ARHGDIB	LAPTM5	LAPTM5
KMT2C	MPP6	MPP6			HECA	LINC00205	LINC00205
MRPL20	FLVCR1	FLVCR1			RCBTB2	TMEM254	TMEM254
DNAJC2	TRIP13	TRIP13			ACVR1	ALDH6A1	ALDH6A1
RPL8	NOC3L	NOC3L			VAV1	BHLHE40	BHLHE40
KATNB1	TOMM5	TOMM5			ID2	FAM3A	FAM3A
SLC4A2	MRPL40	MRPL40			RINL	FBXO30	FBXO30
NIPA2	MAFK	MAFK			AKR1C3	FAM160B2	FAM160B2
PA2G4P4	PES1	PES1			FAM214B	SSH1	SSH1
SNAPC4	DNA2	DNA2			RNASET2	TMSB10	TMSB10
MTHFD1L	UTP18	UTP18			MAP7	UXS1	UXS1
VKORC1L1	AMPD2	AMPD2			SPTAN1	PIM2	PIM2
FAM98A	MRPS9	MRPS9			ZNF585A	CCM2	CCM2
MALSU1	MACROD1	MACROD1			TSKS	IKBKE	IKBKE
CARD9	POLR2H	POLR2H			IRF7	STAT1	STAT1
INO80	POLR1G	POLR1G			NPC2	CEP120	CEP120
MRTO4	GINS3	GINS3			SLC27A6	CSRNP2	CSRNP2
C17orf99	STK11IP	STK11IP			CNNM3-DT	CEP55	CEP55
MYBBP1A	PDIA3	PDIA3			SRC	GBA	GBA
FBXL19-AS1	SLC25A12	SLC25A12			SSR4P1	SESN2	SESN2
CRLF1	LRRC42	LRRC42			COTL1	ATP6AP1	ATP6AP1
ZZZ3	MRM3	MRM3			C12orf76	GK	GK
DUS2	PRPS1	PRPS1			ZNF442	EDEM1	EDEM1
PPIH	KNL1	KNL1			SULT1A1	TMEM63B	TMEM63B
SS18L2	POLR3K	POLR3K			LIMD2	RAB31	RAB31
LEPR	MGA	MGA			CDC14B	DCUN1D3	DCUN1D3
E2F5	STEAP3	STEAP3			IFIT3	CKAP2L	CKAP2L
SMG1P7	GNPDA2	GNPDA2			DUSP10	LRRCC1	LRRCC1
DUS3L	COX5A	COX5A			TRIM6	NBPF12	NBPF12
PGBD4	ACACA	ACACA			SOD3	CLIC1	CLIC1
CAPZA2	RPS3	RPS3			FAM114A1	TMEM219	TMEM219
CTU2	BUD23	BUD23			IFTAP	PTTG1IP	PTTG1IP
EXOSC7	TEX30	TEX30			CD47	CALCOCO1	CALCOCO1
GRPEL1	ZSCAN21	ZSCAN21			DNAJB2	TMEM164	TMEM164
IFRD1	SHLD2	SHLD2			MGAT5	ADAM9	ADAM9
SLC25A19	C12orf73	C12orf73			ALDH2	GMFG	GMFG
PMS2P5	CEP152	CEP152			POLD4	ZFYVE16	ZFYVE16
RPL23AP24	EIF2AK4	EIF2AK4			CD99	SLC10A3	SLC10A3
FBXL6	FBXO45	FBXO45			HRC	NNT-AS1	NNT-AS1
AVEN	USP10	USP10			HS1BP3	TRIM8	TRIM8
FAM227B	PAFAH1B2	PAFAH1B2			PHGDH	MARVELD1	MARVELD1
ELOA	ANKLE1	ANKLE1			MEX3B	PRMT2	PRMT2
RRP1	KCTD15	KCTD15			EGFLAM-AS4	WIPI1	WIPI1
CEP85	MRPL32	MRPL32			ID3	SMIM3	SMIM3
POP7	SETD6	SETD6			THBD	SEPSECS	SEPSECS
AP4E1	PAK1IP1	PAK1IP1			SMAD6	TBC1D1	TBC1D1
RIDA	PRKD2	PRKD2			C1orf54	CYTH2	CYTH2
ZNF212	DCTPP1	DCTPP1			RENBP	CCHCR1	CCHCR1
SDHB	FAM162A	FAM162A			CMPK2	MSH5	MSH5
MRPS17	EEF1AKMT4	EEF1AKMT4			MARCHF2	SWAP70	SWAP70
PITX1	DHX37	DHX37			CLTCL1	CARD19	CARD19
SLC16A1	DPM1	DPM1			KIF21B	ZDHHC14	ZDHHC14
WDR27	MED19	MED19			VIM-AS1	NEIL3	NEIL3
ZNF696	RSKR	RSKR			YPEL5	NMI	NMI
PRELID1P6	KAT5	KAT5			SELENOM	SLC25A30	SLC25A30
TMEM198	EIF2B2	EIF2B2			SNX29	ARPC5	ARPC5
FAM185A	PRPF4	PRPF4			PRSS8	PCMTD1	PCMTD1
GTPBP10	CLP1	CLP1			ZNF815P	CYB5R4	CYB5R4
MYC	IREB2	IREB2			ZNF350	MT-RNR1	MT-RNR1
PEBP1	IQCB1	IQCB1			AREG	CYP2R1	CYP2R1
ATG7	ANAPC13	ANAPC13			SDC4	DIP2A	DIP2A
SNORD100	NFRKB	NFRKB			C3orf18	SKIL	SKIL
ECSIT	STARD7	STARD7			IGSF11	KDM3A	KDM3A
ATAD3A	COA7	COA7			ASAH1	PLBD2	PLBD2
UBE3C	EAF1	EAF1			PPP1R3B	WAS	WAS
AQR	ZFP64	ZFP64			IDH2	APBB3	APBB3
RIOK1	GEMIN5	GEMIN5			TTC30A	RGL2	RGL2
GSTK1	DDI2	DDI2			LINC00649	LGALS8	LGALS8
KLHDC10	MED27	MED27			TANC2	ARHGDIB	ARHGDIB
MAPKBP1	PHF13	PHF13			SLC45A3	RAPGEF2	RAPGEF2
SLC9B2	TFRC	TFRC			RFPL4B	MBOAT7	MBOAT7
COA7	TRIAP1	TRIAP1			TENM1	TOR2A	TOR2A
TONSL	SAPCD2	SAPCD2			LINC02573	LGALS1	LGALS1
HHLA3	NIPA2	NIPA2			LAPTM5	NIN	NIN
PPP1R14A	BCAT2	BCAT2			ST3GAL5	HPCAL1	HPCAL1
TRAPPC3	KPNB1	KPNB1			KIF13B	PGPEP1	PGPEP1
RHEB	PHF5A	PHF5A			SEZ6L2	GMIP	GMIP
USP54	SLC25A19	SLC25A19			INHA	CHST12	CHST12
VDAC2	ISCA1	ISCA1			S100A4	HSPA13	HSPA13
LINC00689	LSM12P1	LSM12P1			FNDC10	MAP3K5	MAP3K5
SLC52A2	GFM1	GFM1			CCDC68	ZNF815P	ZNF815P
GPHN	C12orf43	C12orf43			INHBE	ZKSCAN3	ZKSCAN3
COPG2	TGIF2	TGIF2			LPCAT2	RRNAD1	RRNAD1
MRPS27	BUB1B	BUB1B			FYN	SLX4	SLX4
RPF1	LYAR	LYAR			CSF1	ASRGL1	ASRGL1
ORC5	POLRMT	POLRMT			EPAS1	SNX29	SNX29
DNAJA3	UGCG	UGCG			TTLL7	ADORA2B	ADORA2B
EEF1D	NOL6	NOL6			RNASE1	RHOG	RHOG
WASF1	ELAC1	ELAC1			SLC26A2	IGFBP4	IGFBP4
POM121C	PSME3	PSME3			B3GNT8	C6orf47	C6orf47
SLC6A8	MRTO4	MRTO4			GPRASP2	KCNE3	KCNE3
RPL14P1	OMA1	OMA1			ARHGAP4	FYB1	FYB1
UAP1	LSM1	LSM1			ATP1B1	HPS3	HPS3
ZNF276	GTF2F2	GTF2F2			HLA-E	TNFAIP8L1	TNFAIP8L1
ADAL	MCAT	MCAT			CYP2T1P	INPP4A	INPP4A
VDAC2P5	PRMT7	PRMT7			BTG2	POC5	POC5
DIPK1A	UTP20	UTP20			AKR1E2	SLC23A2	SLC23A2
LCMT2	TATDN3	TATDN3			ZNF385D-AS1	CENPJ	CENPJ
TNPO3	BCS1L	BCS1L			ADGRB3	CD63	CD63
EYA3	FOXD2-AS1	FOXD2-AS1			NPL	FAM91A1	FAM91A1
YBX1P10	MAIP1	MAIP1			BEX2	DBNL	DBNL
EIF3J	SSBP4	SSBP4			TNFAIP2	YIPF5	YIPF5
PRPF38B	IDH3B	IDH3B			MEIOSIN	R3HDM4	R3HDM4
ZC3HC1	ALKBH2	ALKBH2			IL13RA1	RAC2	RAC2
UBN2	RRP1B	RRP1B			ZNF433	C6orf62	C6orf62
MCM7	FAM207A	FAM207A			KIAA0513	ZNF275	ZNF275
RAD54L	MRPL47	MRPL47			IL23A	RNF141	RNF141
MRPL4	SKP2	SKP2			TAX1BP3	ADAM8	ADAM8
TMEM35B	ALG1	ALG1			PLEKHA2	SERINC1	SERINC1
MIR762HG	CINP	CINP			CEBPD	PLAG1	PLAG1
TRMT10A	MIRLET7A1HG	MIRLET7A1HG			PTPRJ	SRGAP2D	SRGAP2D
SCRIB	NUP85	NUP85			TP53INP2	DCLRE1C	DCLRE1C
RDH13	NDC1	NDC1			GLRX	EMP3	EMP3
IPMK	TMEM87A	TMEM87A			HPGD	ATL3	ATL3
SLC25A33	TNFRSF10A-AS1	TNFRSF10A-AS1			AKR1C1	LCP1	LCP1
AGK	RNF8	RNF8			CXCL8	PRKCA	PRKCA
EMC8	SNRPA1	SNRPA1			EFHC2	HPS1	HPS1
ALKBH4	EIF4EBP1	EIF4EBP1			SGK1	SRGAP2	SRGAP2
TYW1	AATF	AATF			ZNF44	PEA15	PEA15
FMC1	NCBP1	NCBP1			CRPPA	GNS	GNS
EEF1AKMT4	FAM89B	FAM89B			OSGIN1	TMPO-AS1	TMPO-AS1
HAUS2	BCAS2	BCAS2			KYNU	ANKRD13A	ANKRD13A
DDX20	CDC6	CDC6			COLEC11	SCARB2	SCARB2
PGRMC2	IBA57	IBA57			RNF213	ZDHHC9	ZDHHC9
EEF1AKMT1	MALSU1	MALSU1			GPSM3	RP2	RP2
CCDC22	TOP1	TOP1			SEMA7A	GRAMD4	GRAMD4
POM121	CD2AP	CD2AP			ZBED8	ACADVL	ACADVL
WASL	WARS2-AS1	WARS2-AS1			HBE1	DCP2	DCP2
TRIT1	SLC27A4	SLC27A4			KIF7	TIPARP	TIPARP
NOL9	CLK3	CLK3			ITSN1	TRIM38	TRIM38
USP24	KATNBL1	KATNBL1			CACFD1	NOD1	NOD1
CYHR1	RIDA	RIDA			FMNL1	DCBLD1	DCBLD1
FAM3C2P	NGLY1	NGLY1			BTN3A1	OSGIN2	OSGIN2
WDR74	ENTR1	ENTR1			ACBD4	LAPTM4A	LAPTM4A
AP4M1	TUBD1	TUBD1			QPRT	MAN2A1	MAN2A1
RBMXL1	MRPL37	MRPL37			PALMD	RCBTB2	RCBTB2
PHF14	APTX	APTX			ELAPOR2	ILK	ILK
LRRC40	DIXDC1	DIXDC1			LINC02432	PI4K2A	PI4K2A
EIF3I	FASTKD3	FASTKD3			MERTK	CAPG	CAPG
C1orf52	FXN	FXN			TMEM254	MR1	MR1
PAXIP1-DT	NSRP1	NSRP1			SYT10	INPP5D	INPP5D
ZNF777	COMTD1	COMTD1			ERAP1	NETO2	NETO2
DFFA	POLE3	POLE3			CYP2F2P	SH3BGRL3	SH3BGRL3
TAF1A	U2SURP	U2SURP			CFH	APPL2	APPL2
MRPS23	GATC	GATC			NEU1	CTSA	CTSA
NPM3	DNAJC17	DNAJC17			ULBP2	THAP8	THAP8
LHX6	UBXN8	UBXN8			LINC02240	WBP2	WBP2
NAT8L	C9orf78	C9orf78			FCGR2A	TSHZ1	TSHZ1
DFFB	CCDC32	CCDC32			NINJ1	DGLUCY	DGLUCY
TCOF1	LINC00641	LINC00641			GJD3	GPR183	GPR183
STAG3L3	BLOC1S6	BLOC1S6			LINC00668	DBI	DBI
PUF60	KIF21A	KIF21A			CARD11	ETV5	ETV5
RPL5	ENOPH1	ENOPH1			CLDN7	RALB	RALB
EHD4	HS2ST1	HS2ST1			MYO6	RYBP	RYBP
MARCHF1	LYPLA2	LYPLA2			HOXB5	MMD	MMD
CCDC169	CISD3	CISD3			SH3BGRL3	ARHGEF2	ARHGEF2
ADM5	TMX2	TMX2			SNTA1	ZNF783	ZNF783
CYB5D2	MRPS21	MRPS21			FADS3	STAM2	STAM2
ZNF7	CCDC6	CCDC6			OR2AT4	GLB1	GLB1
VPS50	TMEM97	TMEM97			NCALD	PIKFYVE	PIKFYVE
GIGYF1	DHX34	DHX34			CBLB	NCK2	NCK2
NFKBIB	POLR1D	POLR1D			USP46-DT	DOCK11	DOCK11
VDAC1	DPH7	DPH7			RASSF5	C1GALT1C1	C1GALT1C1
CARM1	SSB	SSB			MFSD2B	BRPF3	BRPF3
PPAN	SLC25A17	SLC25A17			TRAPPC2B	MDM1	MDM1
TTC26	RRP7A	RRP7A			GBE1	NPRL3	NPRL3
LRRC47	LTO1	LTO1			RCN1	DYM	DYM
NGLY1	TNRC6A	TNRC6A			CSRP1	CIT	CIT
YARS1	C2orf49-DT	C2orf49-DT			NES	PSEN1	PSEN1
APOM	EBPL	EBPL			GNG12	SMPD2	SMPD2
TUBGCP5	WARS2	WARS2			GCC2-AS1	ZEB1	ZEB1
TMEM87A	PNO1	PNO1			SQSTM1	PIP4P2	PIP4P2
CDK5	GTF3A	GTF3A			TBXAS1	ETFB	ETFB
NOCT	CRLF3	CRLF3			CTSD	DUSP22	DUSP22
ASAP1	UTP14A	UTP14A			TUBA3FP	UNKL	UNKL
MRPL36	NMD3	NMD3			WAS	ANO6	ANO6
FAM133B	TMEM38B	TMEM38B			PNRC1	PIGN	PIGN
BAZ1B	RSRP1	RSRP1			PTPRC	NCSTN	NCSTN
ESF1	RCC1	RCC1			DES	SEL1L	SEL1L
ITPKA	EIF4A3	EIF4A3			RHOH	PLP2	PLP2
SRP14	ECI1	ECI1			CDKN2D	FBXL17	FBXL17
TSSC2	NOL9	NOL9			PRTFDC1	ZNF319	ZNF319
SSU72	RRN3P3	RRN3P3			LINC00534	PAN2	PAN2
KCNH2	RPL24	RPL24			ZNF671	NUCB1	NUCB1
PGAM1	MRPL2	MRPL2			TSPAN32	ENDOD1	ENDOD1
RPP14	CSE1L	CSE1L			FAM174A	PIK3CB	PIK3CB
SF3A3	PLPBP	PLPBP			EPHB6	LDLRAP1	LDLRAP1
MINCR	TPP2	TPP2			BOK	PACSIN2	PACSIN2
PDCD6IP-DT	KLHL21	KLHL21			PHACTR1	TGOLN2	TGOLN2
ESYT2	TTC4	TTC4			DYSF	RAB29	RAB29
CTPS1	STAT5B	STAT5B			TTYH3	SAMSN1	SAMSN1
TRG-AS1	RPF1	RPF1			STAT2	STXBP2	STXBP2
UTP20	PUS1	PUS1			SOCS1	HARBI1	HARBI1
PPRC1	ANKRD40	ANKRD40			LRP12	PCGF3	PCGF3
SLC39A4	CDK8	CDK8			TNXB	ZBED8	ZBED8
SRP14-AS1	POLR2F	POLR2F			SLC7A8	GLA	GLA
TAF12	SNHG12	SNHG12			PRECSIT	ATP6V1B2	ATP6V1B2
OSR2	RIOK1	RIOK1			RAC2	ENOX2	ENOX2
NUDT16	IGHMBP2	IGHMBP2			TMSB4XP8	TWSG1	TWSG1
RHEBP2	TAMM41	TAMM41			APOC1	SMUG1	SMUG1
CDK5R1	KLHDC4	KLHDC4			ZNF416	CTDSP2	CTDSP2
NCL	PAICS	PAICS			CD99L2	SLC38A6	SLC38A6
PAFAH1B3	PPARGC1B	PPARGC1B			PPP1R18	TNFSF10	TNFSF10
MFSD14A	UBIAD1	UBIAD1			C3orf86	DDAH2	DDAH2
ODC1	PIK3R4	PIK3R4			TNFAIP3	ATRN	ATRN
RPS8	SNHG4	SNHG4			IL20RB	CBX5	CBX5
XYLB	LRRC58	LRRC58			ASPH	RIT1	RIT1
PKP4	MATK	MATK			LAMP2	RING1	RING1
LINC01004	SLC7A5	SLC7A5			IGHV4-39	MOAP1	MOAP1
WDR91	ELOA	ELOA			LBX2-AS1	SSH2	SSH2
POLR2H	GATAD2A	GATAD2A			RRAS	BTBD2	BTBD2
GPR3	WRAP73	WRAP73			VASN	CLDN12	CLDN12
BCAT2	TIMM21	TIMM21			MAGEC1	FBXO25	FBXO25
SRSF11	DYRK2	DYRK2			ABCD1	MRTFA	MRTFA
DDX51	SF3B3	SF3B3			SMPD1	CXXC5	CXXC5
ZC3H3	CSPP1	CSPP1			KRT18P5	GALK1	GALK1
PDCD2L	MRPL41	MRPL41			ARHGAP42	AP3B1	AP3B1
PARP3	SMARCA5-AS1	SMARCA5-AS1			CDK19	TNFAIP8	TNFAIP8
DDX19A	PGAP2	PGAP2			HACD1	PBX2	PBX2
TSEN2	TMEM201	TMEM201			ODF2L	ABCD1	ABCD1
ARMC10	NPM3	NPM3			LINC01876	CLIP1	CLIP1
YBX1	TBCCD1	TBCCD1			SYK	WBP1L	WBP1L
USP1	SNRPEP4	SNRPEP4			CDC42EP4	PCTP	PCTP
RPL32	DPH5	DPH5			TTC30B	PKD2	PKD2
MRPL37	PNN	PNN			KLHL24	TGIF1	TGIF1
GLMN	ZNF330	ZNF330			ADAMTS14	C1orf198	C1orf198
RRN3P3	SARS2	SARS2			STAC3	TMEM260	TMEM260
PPFIA3	RPS19BP1	RPS19BP1			CCDC173	G6PD	G6PD
DNAJC11	GCDH	GCDH			CTSB	ADI1	ADI1
BMS1	SNHG7	SNHG7			DPY19L3-DT	COPB1	COPB1
TSEN54	SOX12	SOX12			EHHADH	THTPA	THTPA
IPO4	AMER1	AMER1			PRKCB	RMI2	RMI2
CDC26P1	ZMYND19	ZMYND19			LINC02663	NAGK	NAGK
BEND3	CDK11B	CDK11B			MSRB2	BCL2L13	BCL2L13
SCMH1	UTP3	UTP3			HABP4	NRIP3	NRIP3
GEMIN5	MARS2	MARS2			PPP3CA	TMEM106B	TMEM106B
ATXN7L2	TAF4	TAF4			ZFPM2-AS1	C11orf21	C11orf21
TMEM120A	GTPBP4	GTPBP4			QSOX1	TMEM127	TMEM127
WDR35	PELP1	PELP1			P4HA2	PEX19	PEX19
APTR	ZC3HC1	ZC3HC1			PSMB10	NIBAN1	NIBAN1
FARSB	EMC3	EMC3			ZNF548	NUCB2	NUCB2
RPS24	RRP15	RRP15			SSH1	TFPT	TFPT
PREP	SNRNP40	SNRNP40			GFOD1	IMMP1L	IMMP1L
TMED5	CEBPZ	CEBPZ			ZNF615	PPP1R12A	PPP1R12A
NOL6	RPL21	RPL21			ACTBP8	FAM220A	FAM220A
TIMM23	ZNF561	ZNF561			INPP1	C3AR1	C3AR1
C20orf27	ANP32B	ANP32B			TUBA1A	ANTXR2	ANTXR2
FTSJ1	TMEM222	TMEM222			MARVELD1	ARL8A	ARL8A
DPH5	CDV3	CDV3			EREG	CEP164	CEP164
GINS2	MRPS22	MRPS22			MAGI1	FOXO3	FOXO3
PRELID3B	PRPF19	PRPF19			ZNF550	TESMIN	TESMIN
SLC25A16	MRGBP	MRGBP			RALGAPA2	MYB	MYB
HSP90AB1	EEF2KMT	EEF2KMT			WDFY3	OSTF1	OSTF1
CDC25A	PIDD1	PIDD1			PTPRS	PPP1R3E	PPP1R3E
UTP25	EEF1AKMT1	EEF1AKMT1			RBM11	CASP10	CASP10
IKZF5	CEP290	CEP290			CDCP1	MSRB1	MSRB1
TPI1P2	RSL1D1	RSL1D1			LBH	N4BP2	N4BP2
PIGB	GABPB1	GABPB1			EAF2	COMMD10	COMMD10
CTXN1	MKLN1	MKLN1			RNASEL	LAMP2	LAMP2
STK26	XPO4	XPO4			KAZN-AS1	LIMD2	LIMD2
ETFDH	WDR3	WDR3			PCTP	ZMYND11	ZMYND11
STRIP2	KNOP1	KNOP1			PLGRKT	KCTD18	KCTD18
MYSM1	LCMT2	LCMT2			MAGI3	TOM1	TOM1
RPSA	DLEU1	DLEU1			TRIM38	ZBTB10	ZBTB10
TIMM44	TYW3	TYW3			NEMP2	FLOT2	FLOT2
TRMT61A	NR2C2	NR2C2			MAN2B2	ABHD12	ABHD12
EIF2B3	KAT2A	KAT2A			FBXL17	PRIMPOL	PRIMPOL
TMEM132D-AS1	SSRP1	SSRP1			BNIP3L	ZNF619	ZNF619
LRFN4	TXNL4A	TXNL4A			SCG3	GTPBP2	GTPBP2
MFSD3	CSKMT	CSKMT			ZFAND3	CFLAR	CFLAR
CHML	OXCT1	OXCT1			PIM1	SCPEP1	SCPEP1
TDP1	PGAM5	PGAM5			FAM111A	SLC9A6	SLC9A6
BNIP3	NDUFAF8	NDUFAF8			CTSF	ELMOD3	ELMOD3
MACROD1	QTRT2	QTRT2			TLE4	ZNF888	ZNF888
ZSCAN29	PPP1R14B	PPP1R14B			LINC01347	NFE2L2	NFE2L2
BZW2	MTERF4	MTERF4			SAT2	ARL4A	ARL4A
TSFM	EBNA1BP2	EBNA1BP2			RP2	NINJ1	NINJ1
NKRF	NAA20	NAA20			TMEM107	ITGA5	ITGA5
MBOAT2	VHL	VHL			TEP1	CCPG1	CCPG1
TMEM201	THAP4	THAP4			FAM131A	DNAL4	DNAL4
ABCB10	CDR2	CDR2			MTURN	DNAJC15	DNAJC15
DOHH	WDR35	WDR35			CCR10	RASSF5	RASSF5
STMP1	MRPL20	MRPL20			BEND7	GFPT1	GFPT1
EXOSC10	RPIA	RPIA			TK2	VPS37A	VPS37A
PHF10	ABCE1	ABCE1			RAB32	CELF2	CELF2
CCDC32	METAP2	METAP2			WAKMAR2	PTPN7	PTPN7
OIP5	SNRPA1P1	SNRPA1P1			APOBEC3F	SPPL2B	SPPL2B
POLR1G	SKA3	SKA3			OSTF1	MAN2B2	MAN2B2
KMT2E	EMC6	EMC6			ZNF841	SCLT1	SCLT1
ZNF800	NME2	NME2			IL17RB	VAMP8	VAMP8
FBXO31	BCAT1	BCAT1			GLCE	TRIB2	TRIB2
PDF	SMYD5	SMYD5			KLK13	PSD4	PSD4
NR2C2	ALDH18A1	ALDH18A1			AGA	CYTOR	CYTOR
NAF1	TMEM69	TMEM69			ZNF140	PPP1R3D	PPP1R3D
ZMYND19	SDHDP6	SDHDP6			LINC01234	PFKL	PFKL
SLC25A25-AS1	MAK16	MAK16			FDXR	FNBP1	FNBP1
PODXL2	TXLNG	TXLNG			SCN9A	ZDHHC13	ZDHHC13
MTF2	MRPS12	MRPS12			DSTYK	INPP1	INPP1
DCAF4	SMG1P7	SMG1P7			NRIP3	SHKBP1	SHKBP1
NPM1P27	TMEM33	TMEM33			ST3GAL2	TNFRSF1A	TNFRSF1A
TRIM24	ZSCAN25	ZSCAN25			ITM2C	OS9	OS9
ZNF767P	ZNF584	ZNF584			DAPK1	RNF130	RNF130
NEURL4	ASCC1	ASCC1			HAGH	ATG13	ATG13
TRMT11	SLBP	SLBP			ELK3	GDI1	GDI1
SLC5A6	ARPP19	ARPP19			WDR54	IFNGR1	IFNGR1
OXSR1	RPUSD3	RPUSD3			RBM47	SELPLG	SELPLG
ZNF674-AS1	DNAJC19	DNAJC19			HCG27	KLHL36	KLHL36
FASTKD3	STIP1	STIP1			CST3	PLPP6	PLPP6
MRPS34	ZNF689	ZNF689			TUFT1	ACTR2	ACTR2
H2AC6	TRIT1	TRIT1			SRGAP2D	STX5	STX5
CSDE1	LSM10	LSM10			FMNL3	B4GALT7	B4GALT7
NOP14	RAD18	RAD18			COL6A5	PIM3	PIM3
NPM1	ADAL	ADAL			LPAR5	FTL	FTL
C8orf82	GALK2	GALK2			DLGAP1-AS2	CMTM6	CMTM6
DHRS2	NUDT5	NUDT5			NBPF15	ZNF76	ZNF76
ATP5PB	DPP7	DPP7			ZNF792	CEP68	CEP68
MAPK6	PDP2	PDP2			TENT5A	ZNF865	ZNF865
FBRSL1	LUC7L	LUC7L			RAB20	FLYWCH2	FLYWCH2
ALDH18A1	EIF4A2	EIF4A2			GRN	PLIN3	PLIN3
DBF4	RP9	RP9			MICAL1	MAGED2	MAGED2
SLC41A1	HDDC2	HDDC2			TDRD7	PM20D2	PM20D2
CDR2	CDC20	CDC20			C1orf100	NPL	NPL
NPIPP1	PIGBOS1	PIGBOS1			TLE2	ZNF784	ZNF784
GPATCH4	PARP1	PARP1			MALAT1	MAN2B1	MAN2B1
MAK16	AGL	AGL			DDAH2	TCIRG1	TCIRG1
OR10Z1	EFTUD2	EFTUD2			RARA-AS1	PSENEN	PSENEN
NUFIP1	RWDD3	RWDD3			TIMP1	PLEKHO2	PLEKHO2
RBBP4P1	ASB6	ASB6			LNX1	BAMBI	BAMBI
DNAAF5	CEP83	CEP83			GPR160	STK17A	STK17A
NDUFS5	TSFM	TSFM			FAM234A	REXO5	REXO5
MKRN3	BAG5	BAG5			WT1-AS	TMEM129	TMEM129
UCK2	C12orf66	C12orf66			ALDH1L2	IDH2	IDH2
TMEM222	ZRANB2	ZRANB2			FUT1	DEF6	DEF6
MRPS28	GAR1	GAR1			LINC00839	FBXW4	FBXW4
AKT1S1	HSD17B10	HSD17B10			APOBEC3G	TROAP	TROAP
PFAS	CCT2	CCT2			AAMDC	RNF103	RNF103
ARPP19	PRPF31	PRPF31			SKAP2	MT1X	MT1X
DYNC1LI1	GADD45GIP1	GADD45GIP1			PGR	TLN1	TLN1
CASKIN2	C1orf109	C1orf109			NCOA7	VAV1	VAV1
CCNL2	GNB1L	GNB1L			CCDC113	VPS16	VPS16
TRNT1	MRPL4	MRPL4			ZNF585B	SLC2A13	SLC2A13
CT55	METTL6	METTL6			SMAGP	LMAN2	LMAN2
BYSL	WDR59	WDR59			RAG1	VIM	VIM
RTF1	MYO19	MYO19			POU3F2	PSAP	PSAP
RPSAP15	CNBP	CNBP			APH1B	ZSCAN26	ZSCAN26
RBFA	METTL3	METTL3			ZNF626	TM9SF1	TM9SF1
RPS26	DDX24	DDX24			PPARA	JKAMP	JKAMP
YBX1P1	DHX57	DHX57			PLEKHO2	FNDC3B	FNDC3B
SMIM30	VKORC1	VKORC1			RCOR2	SQLE	SQLE
WDR4	CDK12	CDK12			PPARD	SUCO	SUCO
ZNF598	MED24	MED24			MRC2	PARP4	PARP4
ACACA	ZNF581	ZNF581			RHBDF1	TTYH3	TTYH3
MRPL49	KPNA4	KPNA4			ERMP1	RFX2	RFX2
ATP5MF	SRSF1	SRSF1			SAT1	FKBP14	FKBP14
C2orf49-DT	LMTK2	LMTK2			APOL1	NAAA	NAAA
AATF	PSMG3	PSMG3			STAT6	RCOR3	RCOR3
KLHL21	MOCS2	MOCS2			DLGAP1-AS1	ILRUN	ILRUN
DDX56	TTC9C	TTC9C			NUCB2	FLCN	FLCN
KIAA1143	NXT1	NXT1			RRM2P3	ZNF350	ZNF350
NRSN2-AS1	NEK6	NEK6			NOD1	HSD17B7	HSD17B7
TIMM23B	POLR3D	POLR3D			SHOX2	WIPF1	WIPF1
DLEU2	IARS1	IARS1			E2F6P4	NEU1	NEU1
WHRN	MTX2	MTX2			ZNF525	TNRC18	TNRC18
STAG3L5P	CPOX	CPOX			SLC39A11	MMAB	MMAB
TFB2M	EIF4E	EIF4E			DCUN1D3	TES	TES
PPAT	RPL35	RPL35			SDHAF4	SNAP29	SNAP29
UTP23	GPATCH4	GPATCH4			PIMREG	GIHCG	GIHCG
DDX1	HSPE1	HSPE1			FAT1	ZNF429	ZNF429
AHCY	EIF4EP2	EIF4EP2			EFHD1	ZNF697	ZNF697
FASTK	DDX56	DDX56			PTGES3L	BBS7	BBS7
KIF15	WDR75	WDR75			CCRL2	MON2	MON2
STAG3L2	PDCD10	PDCD10			PABIR3	LASP1	LASP1
LSM8	NAE1	NAE1			CAHM	PPCS	PPCS
RAB11FIP5	ZNF644	ZNF644			PPP1R26	HARS2	HARS2
INTS13	SETMAR	SETMAR			HOXB6	DOK1	DOK1
PNRC2	DHX35	DHX35			DNASE1	RUSF1	RUSF1
MDN1	POLR1H	POLR1H			ZNF641	NT5C2	NT5C2
ARMC5	ARMC6	ARMC6			EPHX1	CERS5	CERS5
TMEM102	ZNF22	ZNF22			ARHGAP5-AS1	CD164	CD164
RRP15	TARDBP	TARDBP			PPM1H	MBOAT1	MBOAT1
FBXW9	PCCB	PCCB			NR2F2-AS1	ZNF646	ZNF646
MAP4	DNAJC12	DNAJC12			CD69	SH2B3	SH2B3
VPS28	SET	SET			EPS8L2	B3GNTL1	B3GNTL1
EIF4EBP1	NKRF	NKRF			TBCEL	PLPPR3	PLPPR3
UFSP1	TFB2M	TFB2M			FKBP9	COPA	COPA
SNORD17	MED6	MED6			RAB31	ZNF225	ZNF225
PRMT1	PPRC1	PPRC1			CLUAP1	VIPAS39	VIPAS39
PTMAP2	CCDC25	CCDC25			RND2	GTF2IP4	GTF2IP4
C1orf174	DNTTIP2	DNTTIP2			TREML2	TMED1	TMED1
RAD51-AS1	PLA2G12A	PLA2G12A			COLGALT2	CD33	CD33
POLR1A	BEND3	BEND3			GAS6	SYK	SYK
DPH3	METTL8	METTL8			DUSP13	NFIL3	NFIL3
CINP	C12orf29	C12orf29			KIAA0040	ZNF641	ZNF641
FAM241A	LDHB	LDHB			ATP2B4	PPOX	PPOX
CLUH	TNPO1	TNPO1			ZNF433-AS1	ALDH16A1	ALDH16A1
ELP5	FAM174C	FAM174C			DDIT3	NCKAP1L	NCKAP1L
GOLGA8B	XRCC6	XRCC6			BBS12	UBE2A	UBE2A
PTDSS1	RPL7L1	RPL7L1			CHST12	DENND10	DENND10
PSMB2	IMP4	IMP4			RAB6B	KIAA0232	KIAA0232
RPL22P1	DUS1L	DUS1L			BTN2A2	TMUB2	TMUB2
PES1	MRPS30	MRPS30			AQP10	KBTBD8	KBTBD8
MRPS26	LYPLA1	LYPLA1			TBXA2R	TRIM25	TRIM25
EPHB4	HSPD1	HSPD1			PHF11	NCOA2	NCOA2
PRPF31	DMAP1	DMAP1			CCDC69	MAP3K1	MAP3K1
MIIP	AUNIP	AUNIP			IRF1	PEX7	PEX7
PUS3	PFDN4	PFDN4			LINC02525	ETV6	ETV6
NIFK	SNU13	SNU13			MAST4	ZNF671	ZNF671
HERC2	CENPV	CENPV			ATF3	ARF3	ARF3
BCAS2	ERICH1	ERICH1			ZNF883	C12orf57	C12orf57
HSPD1	PMS2P1	PMS2P1			ZNF329	MAP1S	MAP1S
L3MBTL2	SVBP	SVBP			SMOX	PIK3R1	PIK3R1
GALNT11	POLR1B	POLR1B			BTBD3	ECH1	ECH1
SLC7A6	ELP1	ELP1			SLC26A1	MBTPS2	MBTPS2
KIFBP	FAM98A	FAM98A			CD63	TINF2	TINF2
FAM98B	SAFB2	SAFB2			ZNF358	AGA	AGA
GABPB1-AS1	RPP38	RPP38			APOBEC3B	SOAT1	SOAT1
ZNF106	RBM28	RBM28			EXOC3L4	TOR1B	TOR1B
PGAM5	RPL35A	RPL35A			HOXB-AS1	TRAPPC1	TRAPPC1
POMT2	PRPF6	PRPF6			PURPL	DAG1	DAG1
KYAT3	GNL3L	GNL3L			USP51	ABRACL	ABRACL
FAM189B	SLC5A6	SLC5A6			CAVIN2	PLEKHM1	PLEKHM1
HERC2P2	NSUN2	NSUN2			MEF2C	TRAFD1	TRAFD1
MFAP1	NGDN	NGDN			SKIL	PBK	PBK
TTF2	BCCIP	BCCIP			MIF4GD-DT	INPP5A	INPP5A
RPL22	PARP2	PARP2			PARP14	ZNF548	ZNF548
CCN1	MMACHC	MMACHC			RAB3IP	NDE1	NDE1
SAR1A	TOMM70	TOMM70			PCED1A	GLRX	GLRX
PARS2	NFS1	NFS1			ASNSP1	RUNX1	RUNX1
RPAP2	NUP93	NUP93			ZNF594	CTDSP1	CTDSP1
NSUN5P1	TSR1	TSR1			SMARCA1	SOS1	SOS1
UNG	RANBP1	RANBP1			ZNF117	CHROMR	CHROMR
GAPDH	SNRNP25	SNRNP25			MFGE8	REX1BD	REX1BD
DNAAF3	ZNF428	ZNF428			EEF1A2	CYB561D1	CYB561D1
PARK7	MTX1	MTX1			BAIAP2-DT	ACTR1B	ACTR1B
HOOK2	TMX1	TMX1			MIR3936HG	ANKS1A	ANKS1A
ITPR3	SSR3	SSR3			ZCCHC24	FAM111A	FAM111A
FOXH1	MTERF1	MTERF1			ZNF93	FMNL1	FMNL1
SMG9	URB1	URB1			ID1	KLF9	KLF9
WDR76	MCM5	MCM5			SDCBP	MAN2A2	MAN2A2
EMC4	TRMT1	TRMT1			UNKL	COPG1	COPG1
FAF1	SLC25A33	SLC25A33			NIN	CALM1	CALM1
ARHGAP11A	CCDC47	CCDC47			TM7SF2	LRP10	LRP10
B4GALNT1	FIP1L1	FIP1L1			ABHD15	BTK	BTK
PMPCB	RRP12	RRP12			SLC25A43	HSDL1	HSDL1
TATDN1	CYB5RL	CYB5RL			DUSP5	ANXA5	ANXA5
EGFL8	RBM19	RBM19			LAPTM4B	GSTO1	GSTO1
PITHD1	MFSD11	MFSD11			GALC	NAGLU	NAGLU
PTMA	FAM136A	FAM136A			SNX24	WASHC3	WASHC3
AMER1	EFHD2	EFHD2			PNMT	GMPPA	GMPPA
LIN28B	ECD	ECD			F2RL3	TSPAN31	TSPAN31
CNTF	UBE2V2	UBE2V2			TP73	ELF4	ELF4
GINS3	PEX3	PEX3			SNX10	CTSB	CTSB
EID1	ZDHHC18	ZDHHC18			ZNF572	STAMBP	STAMBP
ZNF30	COG2	COG2			ASIC4	SLC26A2	SLC26A2
FIP1L1	PTPN2	PTPN2			SSX2	MSMO1	MSMO1
GOLGA8A	GNL2	GNL2			SLC44A5	ARHGEF6	ARHGEF6
TRMT13	SMIM13	SMIM13			MAN2B1	BACH1	BACH1
BAG1	TRMT10A	TRMT10A			DOK3	ATP6AP2	ATP6AP2
EIF4H	C1QBP	C1QBP			WBP1L	RALGPS2	RALGPS2
TIMM50	PER1	PER1			SLC2A3	PIGC	PIGC
BAHD1	FARSB	FARSB			MEF2A	NKAP	NKAP
TRMT44	DUS3L	DUS3L			SERPINB9	BCKDHB	BCKDHB
RPL15	NSUN6	NSUN6			BAD	USP20	USP20
GPN2	THUMPD2	THUMPD2			ARSA	PSKH1	PSKH1
HSPA8	EME2	EME2			DNASE2	RRBP1	RRBP1
YWHAG	HSPD1P1	HSPD1P1			TBC1D2	ADGRE5	ADGRE5
CMPK1	ILF2	ILF2			ZNF136	ODF2L	ODF2L
QTRT1	PRPF38A	PRPF38A			OBSL1	STARD3NL	STARD3NL
ZNF398	EIF2B3	EIF2B3			CYB5A	ETV3	ETV3
ZNF37BP	ACTR5	ACTR5			MYCL	TPM4	TPM4
PRMT7	USP8	USP8			PANX2	ZDHHC17	ZDHHC17
ORC1	GMNN	GMNN			ZNF443	DGCR6L	DGCR6L
C10orf95-AS1	NCAPD3	NCAPD3			ZNF417	RAB22A	RAB22A
TMEM183A	BMS1	BMS1			DOK4	CENPA	CENPA
MECR	SACS	SACS			WNT5B	ACTR10	ACTR10
SSX2IP	SGTA	SGTA			ABHD2	RNF181	RNF181
NTMT1	TMEM120B	TMEM120B			ZNF226	MYL6	MYL6
CCDC6	EIF2S1	EIF2S1			NPAS1	NAV3
CRY2	MRPS26	MRPS26			FOS	CES1
LPCAT3	NOL8	NOL8			TPP1	CD74
ATP6V0B	GART	GART			CDCA7L	ARL4C
INTS11	NELFA	NELFA			PLD3	IRF8
FJX1	NUDC	NUDC			COMMD1	LY86
MTPN	SMC5	SMC5			ZDHHC21	VIT
PXK	MRPL9	MRPL9			FBF1	LAMP5
LEO1	FBXL15	FBXL15			TGFBR1	KCNA3
PRDX1	LRIG2	LRIG2			FAM110A	IGSF6
CRCP	PIGM	PIGM			KCTD18	RIOX1
PRMT6	INO80	INO80			PIR	IL31RA
WDR43	SMARCE1	SMARCE1			KDELR3	HGF
ZNF239	UTP11	UTP11			PKP2	MPEG1
ZNF22	RTF2	RTF2			PTPDC1	AFF3
SNHG30	MAP4K5	MAP4K5			DTX3L	HAND2
PSMG4	NOA1	NOA1			ACSS2	CD180
ACADM	CHCHD4	CHCHD4			ALDH5A1	FAM50B
MEN1	SRI	SRI			TNFAIP8	CACNA2D3
RBM15-AS1	FAM210A	FAM210A			SWAP70	BMP2
NUP160	RPL9	RPL9			ITGA5	CCR2
TSR1	MRPS15	MRPS15			DLX2	TIFAB
HEATR1	GOT1	GOT1			RDM1	FCER2
RBM19	NUP133	NUP133			KAZALD1	PTPRN2
PDPR2P	BRCC3	BRCC3			ANGPT1	LINC00996
ATP7A	KIF9	KIF9			FNBP1	PLCB4
RBM33	RPL23A	RPL23A			ZNF280A	MYOF
NLN	FUBP1	FUBP1			ZNF225	LPAR6
FBXO4	SRM	SRM			EDEM2	TLR8
ABCB7	NAA15	NAA15			LINC02616	HLA-DRA
BRAF	RRN3	RRN3			S100A11	WDR49
DTWD1	TGFBRAP1	TGFBRAP1			IDUA	RNF175
ADAT2	RINT1	RINT1			TCTN2	ZC3HAV1L
WDR77	SERF2	SERF2			TES	FAM20C
MRRF	NAA25	NAA25			TMSB4X	RTL8C
DVL1	WDR5	WDR5			ZNF222	DTNA
ST7	DPH3	DPH3			PHACTR2	SASH1
PSTK	FUT11	FUT11			LINC01023	HLA-A
EMC7	WDR4	WDR4			MAFF	GPR27
LINC02476	NDRG3	NDRG3			CADM4	ROR2
HS2ST1	ZNF800	ZNF800			ZNF569	HTR7
HDHD5	RRP1	RRP1			ARL8A	XAF1
BRPF1	NOC4L	NOC4L			MTM1	GAS2L3
MIR1244-2	PPIH	PPIH			ZNF850	LILRB4
RRP7A	ARL13B	ARL13B			MATN1-AS1	LOXHD1
SRI	EIF3I	EIF3I			AACSP1	CYBB
SPTB	SDR39U1	SDR39U1			NMI	HLA-B
CHERP	POLR1E	POLR1E			PTH2R	NAPSB
CSK	TSEN2	TSEN2			MSRB1	MT1G
ATP5PD	CCNDBP1	CCNDBP1			SUSD1	FGL2
ZC3H12A	CENPX	CENPX			ANTXR2	B3GNT7
NUTM2B-AS1	DNAJC2	DNAJC2			IL6ST	CD70
PTK2	SUPV3L1	SUPV3L1			NCK2	UPK3A
CHAC2	BRIX1	BRIX1			TSPYL6	TLR2
TRMT10C	DDX23	DDX23			GM2A	TNS3
ARL13B	FASTKD2	FASTKD2			CFAP20DC	DEFA4
TMEM39B	C19orf53	C19orf53			ZNF846	ADAMDEC1
GNL2	DHDDS	DHDDS			CYP3A5	HDAC9
EIF1AX	THG1L	THG1L			MSRA	MS4A6A
FAM207A	AHCY	AHCY			CTDSPL	HSPG2
DCAF1	NELFB	NELFB			TRIM5	ZNF703
PDAP1	NSMCE2	NSMCE2			PLXNA1	OTULINL
MRPL50	NCBP2AS2	NCBP2AS2			IL17RC	NEFH
PRPF38A	LETM1	LETM1			OBSCN	ORM1
GNL3	LSM12	LSM12			MYO16	TSPAN2
CCDC12	SSX2IP	SSX2IP			DYNLT3	MYO10
ANKRD13C	GLMN	GLMN			RUNX1	RXFP1
TATDN2	TIMM50	TIMM50			RIT1	TNS1
CPSF4	WDR43	WDR43			ORAI2	PTGER2
SCAP	NIFK	NIFK			TNFAIP8L1	TREM2
EIF4A1	C19orf48	C19orf48			IFNGR1	CALHM6
PEX14	MTA2	MTA2			SERPINH1	CTPS2
NOP2	DOHH	DOHH			ZNF697	CPM
TLCD3A	JAGN1	JAGN1			TDRKH	DEFB1
ACAA1	CHEK2	CHEK2			PTPRH	BEX4
SYPL1	INF2	INF2			MAGED2	TMEM64
TFB1M	VWA8	VWA8			NEAT1	CLEC5A
LARS2	TRMT44	TRMT44			TSPAN31	THBS4
TOE1	SNHG17	SNHG17			MGAT3	SIGLEC7
PHB	NSUN5P1	NSUN5P1			DAG1	CLEC1B
TPD52L1	TOE1	TOE1			PLAG1	IRAK2
SLC13A3	PSMB3	PSMB3			MCUB	MMP17
POLR2F	WDR46	WDR46			MT1X	ELANE
MTRR	SNRPD1	SNRPD1			DNMBP	HAL
SELENOF	HTRA2	HTRA2			ACVR2A	LINC02132
TRUB2	DDX55	DDX55			TBC1D19	GIMAP8
PSMA5	MTRR	MTRR			MOCS1	C19orf81
TMEM62	MTMR4	MTMR4			GKAP1	JAML
SCAI	ASNSD1	ASNSD1			ERV3-1	MT1F
UTP4	CARNMT1	CARNMT1			FER	MPP7
RSL1D1	FBXO4	FBXO4			CCDC152	SERPINB2
FBL	TAF12	TAF12			CCDC15	GIMAP2
FDXACB1	EHD4	EHD4			CASP8	SMPDL3A
AASDHPPT	HMGA1	HMGA1			DHTKD1	SLC2A6
METRN	ENDOG	ENDOG			HES1	SDC2
FCHSD2	UBE2O	UBE2O			PIP5K1C	PDZD7
KPNB1	ZBTB2	ZBTB2			FXYD5	CD14
FUBP1	MLX	MLX			LINC02882	GPR68
MCM2	TUFM	TUFM			CALCOCO1	F13A1
ZRANB2	NOL10	NOL10			PIF1	UBA7
RPSAP12	TCF3	TCF3			CCDC74A	CDA
LRRC57	ZC3H15	ZC3H15			ANXA5	TFEC
SNHG17	NUP153	NUP153			ZFP82	CLEC12A
UBE4B	BRD7	BRD7			LDLRAP1	BMP8B
TWNK	MRPS5	MRPS5			TNFSF9	GSAP
TRNAU1AP	THOC1	THOC1			G6PD	SCML1
FAM149B1	GTPBP3	GTPBP3			LINC00847	GPR18
PPP1R16A	MRPL42	MRPL42			LPXN	CHST2
THEM6	CHAC2	CHAC2			NETO2	PTAFR
CTC1	DDB1	DDB1			PLCL1	ITGAL
RPS6KL1	ITGB3BP	ITGB3BP			CREB3	C3
KTI12	MRRF	MRRF			PINK1	IL1RN
BCKDHA	NSUN4	NSUN4			TMEM87B	MS4A7
NOP56	HSPA14	HSPA14			ANO8	MRAS
MPHOSPH10	CPSF6	CPSF6			STOM	NCF1B
NR1D1	PSMD3	PSMD3			ADGRE5	ADGRA2
SNRNP40	ZNF587B	ZNF587B			CSRNP2	PLPPR2
CRLF3	TXN2	TXN2			GBA	NTSR1
GART	ICMT	ICMT			ERRFI1	ENG
SNRPEP4	USP7	USP7			MDK	SEMA6B
DPH1	DNAJC7	DNAJC7			ADAMTSL4	ORM2
RFX7	C11orf54	C11orf54			MAML2	PIK3R5
EIF4HP1	NFKBIB	NFKBIB			STAR	HIP1
SRRM1	KCTD9	KCTD9			ZSWIM6	ZNF438
ATP5F1D	ADSL	ADSL			HTATIP2	HRH2
RRP9	UPF1	UPF1			IRF2-DT	EPB41L3
ZNF485	POLR2E	POLR2E			MYO18B	FGR
GFM1	ZCCHC10	ZCCHC10			CENATAC-DT	TSPO
MTOR	MRPL38	MRPL38			C3AR1	TASL
SETMAR	ADCY3	ADCY3			CEP68	FAM83H
PRKAR2B	RPL21P16	RPL21P16			ZNF234	DLX1
PRPS2	PIGS	PIGS			SAMSN1	OXCT2
HSPD1P1	TRIM14	TRIM14			SMYD3	LGALS9
TMEM167B	SECISBP2	SECISBP2			DDB2	FBP1
SPTBN2	KTI12	KTI12			TIGD7	CITED4
STK25	ATP5PB	ATP5PB			TMEM54	CNR2
PTCD1	MEAF6	MEAF6			SNCA	PROK2
NUS1	TAF5	TAF5			SNX22	LY75
CEP104	SLC38A5	SLC38A5			SPAG6	METRN
PCGF1	TBL1XR1	TBL1XR1			CD37	TNFRSF1B
STK11IP	CDC26	CDC26			PIK3R1	DDX43
MKLN1	PRKRIP1	PRKRIP1			GAB2	SHANK1
SIGMAR1	LRRC59	LRRC59			GMIP	RNASE6
SURF6	FLAD1	FLAD1			BCL2L1	ST14
MMACHC	SZRD1	SZRD1			CISH	MITF
CCDC85C	PARG	PARG			ZNF518B	PRICKLE1
TMEM147	EDRF1	EDRF1			ZNF43	NUDT16
CCDC86	CLPB	CLPB			DOCK11	TYMP
POLR1H	POP7	POP7			DBNDD2	CCL2
MRM3	YWHAG	YWHAG			EFCAB10	ADCY9
DGAT1	C1orf52	C1orf52			CPD	ODF3B
DIMT1	PWP1	PWP1			TMPO-AS1	NEXN
PCOLCE	CCT3	CCT3			MAGEB2	GPR132
ATP1A1	PPP1R14BP3	PPP1R14BP3			ZNF823	S100A8
BSDC1	CTU2	CTU2			PSME1	TSHZ3
MLH1	CCAR1	CCAR1			PJA1	NCF1C
NFYC-AS1	AGO3	AGO3			TMEM14A	RASSF4
TXLNG	NAF1	NAF1			TTC7B	TRDJ1
DNAAF2	RBM14	RBM14			MBOAT1	P2RY6
TUFM	UTP25	UTP25			ADA	MICAL2
BUB1B	EIF2B5	EIF2B5			SLC66A3	CASC11
STAG3L1	ALG3	ALG3			MAP3K8	ALOX5
PHB2	DDX28	DDX28			SSH2	PRSS12
EIF5B	PPAN	PPAN			CCS	TRGJP2
USP8	TOMM22	TOMM22			ZNF76	LPL
DLD	ABCB7	ABCB7			HSPA1L	ST3GAL3
ITGB3BP	RNPS1	RNPS1			GMFG	IL1B
MDH2	C9orf40	C9orf40			KLF6	IRF5
MYCBP	AGPAT5	AGPAT5			DNASE1L1	HCK
LARP7	PDZD8	PDZD8			SPRY2	AOAH
LZTR1	PEF1	PEF1			MBOAT7	MMP9
NASP	WDR18	WDR18			MXRA8	TMEM121B
TUBD1	CACTIN	CACTIN			MAGEB1	MAN1C1
GPI	MARS1	MARS1			ACP2	OGFRL1
FARS2	SNHG16	SNHG16			KLHL22	ANKRD22
SYNCRIP	LRRC47	LRRC47			IDH1	TTC38
METTL16	MRPL36	MRPL36			IER3	VAV2
ZNF3	PCNA	PCNA			ANKEF1	DLEU7
BCL7B	NUP88	NUP88			REXO5	S100A9
UBE2M	TSN	TSN			KCNJ8	PHACTR3
NSUN4	RAD54L	RAD54L			CREB3L4	IPCEF1
FAM83H	KXD1	KXD1			MAGEC2	PLPP1
PAK1IP1	NASP	NASP			UNC119	NCF1
PANK4	NUDT21	NUDT21			CD33	OTUD1
FAM241B	SCYL1	SCYL1			TOM1	CD101
SNHG1	KDM1A	KDM1A			KRT19	CFP
FBXO17	HMGB1P6	HMGB1P6			CHMP6	LTB
GP6	TAF4B	TAF4B			ZC2HC1C	ZFP69
NDUFAF2	POLR3H	POLR3H			GTPBP2	SLC66A1
NHP2	MSH2	MSH2			SUCO	NFKB2
RCC2	SNIP1	SNIP1			SH3BGR	SLC37A2
MXI1	ATAD3B	ATAD3B			CUL9	PRXL2B
LARP1B	DNAAF5	DNAAF5			ZDHHC24	CAMK2D
SLC19A1	RCC2	RCC2			ARSB	STX11
ZSCAN21	CRBN	CRBN			LAMB1	MCEMP1
PAXIP1	PPA1	PPA1			LINC00467	CDC42EP3
MRPS25	ICE1	ICE1			METTL7A	BLVRB
ZNF16	AKAP1	AKAP1			ADGRL1-AS1	P2RX7
DHX15	RFC4	RFC4			KHK	SFXN3
CISD3	B4GALT2	B4GALT2			DACT3	RELB
OTUD4	PRR3	PRR3			DDIT4	PITPNC1
NSUN5	NOP14	NOP14			ITGAV	SLC27A1
TCERG1	DDX18	DDX18			STING1	TOP1MT
USP36	NDUFAB1	NDUFAB1			GRAP2	PRRG4
HSF1	PMM2	PMM2			SEL1L3	SERPINB6
DDX10	SFXN1	SFXN1			MEAK7	STOX2
MPV17L2	SRRD	SRRD			PKN1	RAB3D
FAM3C	TIMM44	TIMM44			WDR88	TPCN1
IMP4	MTF2	MTF2			OSTM1	KLHDC7B
LSM12P1	TATDN2	TATDN2			SESN2	MIR3142HG
CBS	STEEP1	STEEP1			H4C12	LST1
MUTYH	LSM6	LSM6			GPR158	MSRB3
WRAP73	RCC1L	RCC1L			STX8	SHTN1
CASP2	LRRC40	LRRC40			SLC25A35	PRDX2
COMT	SCMH1	SCMH1			MAP3K14-AS1	SIRPB1
ENDOG	POU2F1	POU2F1			BBX	CYP4V2
SLC37A3	DNAJC8	DNAJC8			PLEKHM1	TNFAIP6
CDR2L	COASY	COASY			DEF6	CHI3L1
CLN8	ATAD3A	ATAD3A			RABEP2	HSPB1
NSUN2	AKIRIN1	AKIRIN1			ZNF304	FAM210B
CS	RPL26L1	RPL26L1			ABCA2	INAVA
GOT2	SEC13	SEC13			BTNL9	SERPINB8
NFYC	RPL12	RPL12			TESMIN	CILP2
FAM83G	SIRT1	SIRT1			TAPBP	ALOX5AP
LZTFL1	RBM17	RBM17			FAM102A	BIK
LRP8	DDX21	DDX21			THAP8	TRDJ3
OTUD6B	LAS1L	LAS1L			TUBB2B	SIPA1L2
GOLGA4	CRCP	CRCP			SLC38A10	ZC3H12D
PKIB	THUMPD3	THUMPD3			ZKSCAN4	NFKBIZ
AARSD1	INTS2	INTS2			PKIG	CYLD
PRKRIP1	SRRT	SRRT			R3HDM2	MXD1
ATP11C	RER1	RER1			GALNT12	ZNF862
ZNF257	YARS1	YARS1			CABLES2	GAS7
LMBR1	POLR2C	POLR2C			IL1R1	RN7SL481P
RPSAP58	TMEM209	TMEM209			FLYWCH2	CAMK1
MGA	DXO	DXO			ZNF711	FRY
ZNF589	ACOT7	ACOT7			HEXB	SERPINA1
CDPF1	NDUFA5	NDUFA5			SP6	PLD4
RAN	PGAM1	PGAM1			MIR548XHG	TRGC2
WASF2	NOC2L	NOC2L			ZNF613	FCGR1A
RPS6KA1	CCT7	CCT7			CARD19	TSNARE1
NCAPG2	SRSF11	SRSF11			LMAN2L	DUSP3
DDX49	EIF4G1	EIF4G1			HMGCS1	MGMT
RELL2	OIP5-AS1	OIP5-AS1			STEAP1B	MOSPD3
SSB	CIPC	CIPC			MAPRE3	TMIGD3
RPS6KB1	SRSF2	SRSF2			KSR1	GAMT
GTF2IRD1	RARS1	RARS1			MNS1	DEPDC7
TOMM40	RPL7A	RPL7A			IFNAR2	ADM
CUL4A	RFC2	RFC2			ZSCAN30	CD38
MT-TP	SDHB	SDHB			NOL3	UAP1L1
TASOR2	ELOVL1	ELOVL1			RETSAT	CACNB1
NLE1	RMND5A	RMND5A			VPS13C	LACC1
IVNS1ABP	RPL32	RPL32			RNF141	ITGB2-AS1
THAP4	UAP1	UAP1			NRROS	CCNG2
AGAP4	OGFOD1	OGFOD1			NAGA	BST1
RSKR	ALKBH5	ALKBH5			ADAM10	EGR1
CCND2	PSMB5	PSMB5			TNRC18	KLF11
GABPB1-IT1	PTBP2	PTBP2			DSCR4	NLRP3
POLR3K	NOP2	NOP2			SLC17A5	KLF4
NDUFAF4	ZCCHC17	ZCCHC17			ZER1	DGAT2
IGF2BP2	TFIP11	TFIP11			TRPC1	ERN1
NOC3L	RAB35	RAB35			FAM214A	MDFIC
KNSTRN	MT-TP	MT-TP			ERBB2	ADGRE4P
SLC25A10	ABCF3	ABCF3			AMOTL1	TRDC
ILF3	EXOSC9	EXOSC9			RTKN	MEF2D
CAV2	HMGB1	HMGB1			LGR4	TYROBP
SRPK1	PRMT5	PRMT5			LILRP1	PSTPIP2
PWP1	CREB5				NFIL3	PLAC8
JAGN1	HOXD13				ANKRD13D	PSMB8-AS1
ZC3HAV1	PHKA1				SPATS2L	BCL3
SIKE1	FEV				TLCD5	MT1E
ASNS	GSPT2				NMU	FOXN3
POLR2L	AFF2				DBNL	SPEF2
SNU13	HMGA2				PLP2	FCAR
RBM48	HOXA9				RNF103	SERPINB10
CTU1	NUDT11				APOL4	ANXA4
LRRC59	PTPRG				B4GALT4	DOCK10
LINC00623	VWDE				RALB	SNX20
CCT6P1	TRIM71				MIR223HG	POU2F2
RPL26L1	SMIM24				TCEAL8	TLR4
FAM210A	NKD2				ANKRA2	H1-2
IFRD2	GALNT17				TGIF1	HNRNPA1P49
KREMEN2	CES3				ITM2B	AGRN
ZNF296	FLT4				LINC00888	RGCC
PPID	MYEF2				FAM234B	BAG3
PCID2	DPY19L2				MINDY1	PDE4B
NTHL1	BEND4				PROS1	DENND2D
ITPRIPL1	SHC3				LTBP1	VSIR
PRDX6	DSG2				ABHD8	SPNS3
PABPC4	TRIM32				NUDT18	KIF1C
ELAC2	SV2A				UEVLD	IL1RAP
LINC02577	IL18R1				CDKN1C	RNH1
GLOD4	ZNF835				APAF1	TNFAIP8L2
PAICS	C12orf75				MAST4-AS1	CILK1
DDX55	HCG11				ZNF765	ST8SIA4
HADH	GLRB				ZNF567	ITGA6
EXOC4	GABRA3				SIL1	BPI
SNHG7	ZNF44				DEXI	TNF
SYNGR3	STAP1				CTSL	SNAI1
EME2	UCHL1				DERA	OAT
CEP152	CD69				ALDH6A1	EVI5L
ERI3	XK				LRRCC1	TRIQK
MTMR4	MACC1				PLAGL1	ZNF506
RAD51	SPEG				ELOVL7	METTL9
MTERF4	ABLIM1				ST8SIA6	CXCR4
TCEA2	DPY19L2P1				TRIM68	MXI1
SARS1	NLRC3				ZNF513	DPYSL2
MIR4458HG	CD3D				FZD7	CCL23
CTDSPL2	RTN4R				SERPINB1	NRP1
PWP2	TMEM273				EPHX2	IFT27
TRMU	SLC16A14				PTPN7	ALOX12
KARS1	HAGLROS				H4C5	CCDC26
LZIC	ITM2A				ZNF493	GRINA
GOPC	SLA2				PPP1R15A	SBF2
MEAF6	AEBP1				BTBD2	SOGA1
LRRC42	SCD5				SLC1A4	CREBRF
PUS1	ARHGAP5				ZNF211	H2BC11
UTP15	BEX1				SH3BGRL	THEMIS2
CLPB	PHKA1P1				ZNF134	FOSL2
ZNF576	AR				PLBD2	BIRC3
LRRFIP2	GAS6-AS1				IFITM2	ASAP1
TNPO2	CDC42BPA				EFNA4	SPIRE1
ENO1	MX2				P2RY1	MICALL2
ZFP69	LINC01088				TNFRSF12A	HBP1
MTLN	TRAV8-5				ZFYVE1	LSP1
TRIM4	NEURL1				SLC25A29	AP1S2
DGKE	MAP4K1				SLX4IP	BTN3A3
EIF2AK4	TRIO				STXBP5	PTEN
PFDN2	TCN2				SLC16A9	PTPN6
HSPE1	RETN				FBXL20	IVD
POP1	NTS				H2AC17	FUCA2
PSMG1	FGFR1				ZBTB38	RELL2
PRSS21	TCEAL9				ZDHHC12	ZFP36
PTCD2	OBSL1				RABAC1	NAPRT
ZNF33B	FSTL5				HIPK2	PCBD1
NME1	NPDC1				ABCB6	LPAR4
UBP1	CPNE8-AS1				TRADD	CASP1
PRPF8	ADGRB1				ACSL1	FLNA
POLR1C	NTNG2				HPCAL1	PELI3
GATC	DDAH1				CNPY3	SNX25
XPC	KHDC1				NPTN	SORL1
DCTPP1	RASA3-IT1				SEC61A2	ST3GAL1
LONRF2	CECR7				CMBL	PYCR1
ZNF202	CLSTN3				TM4SF19-AS1	CTH
FYCO1	ENPP4				RTN2	LINC00926
KDM2B	B4GALT6				PLEKHM1P1	SAMHD1
SRSF4	IKZF2				GXYLT2	GHRL
ASCC1	TSKU				LINC00355	FAM185BP
KIAA0930	HOXA7				CYB561	SEMA4A
KCTD3	ZNF542P				ARHGAP18	GNE
PNPT1	MFAP4				CEP70	LDLRAD3
HNRNPF	CRACR2B				VCL	WDR91
UTP11	ZBTB16				FAM230C	MMP2
PAPSS1	SEMA7A				SPATA24	HOMER3
ALYREF	NMS				KIF3C	CCNA1
STRAP	CMBL				SCARB2	RPS23P8
EP400P1	ANKRD35				IL10RB	CLEC11A
CDK11B	PFN2				CXCL2	CLN3
AFG3L1P	LINC01399				HPS3	CPPED1
CDK12	CERS4				CUTALP	SUCNR1
NAA20	CUEDC1				AHNAK	H4C9
RIPOR1	UGT3A2				FRAT1	H3C10
MIER1	FOXD1				C1orf116	TRIM36
RRN3	LRIG1				APPL2	H2BC12
SRRD	IGLL1				GIPR	ZYX
CCAR1	KITLG				CGRRF1	SLC49A4
RBSN	MAP1B				MAN1B1-DT	GCA
ARHGEF25	RHOB				SH2D2A	PTPN12
NUP54	CST7				ACER3	IMPA2
HSPA14	MAGEB2				TDH	NAA80
ZNF644	HOXA5				GNS	ALAS1
PNO1	TM6SF1				ZMIZ1	TRIP10
TRIAP1	ADAM22				ZBTB18	RIPOR1
RAVER1	ASIC1				NECTIN2	ACP3
MRPL11	GALNT14				SLC38A6	PIWIL4
HERC2P3	SPINDOC				SLIT2	UBE2FP1
SLC2A1	POU4F1				IL2RG	CLEC4E
MRPL22	HOXA10				PAGE5	ITGB2
MICOS10	TSPAN5				GABRE	MROH1
PHF5A	CRACD				SUMF1	RRM2B
LINC01033	C3orf80				SLC39A13	MXD4
NOL10	DZIP1				STON2	VDAC1P8
C1QBP	SNX18P7				SRGN	OXR1
ZNF778	SLC12A7				AIG1	HBEGF
AP1S1	PRSS57				ASAP3	NQO2
GPBP1L1	SIGLEC10				PTTG1IP	BRCC3P1
GON7	IGFBP6				CCND3	CD244
MAPK8	SERPINE2				PLD1	F3
U2SURP	DAB2				KREMEN1	TMEM170B
INTS10	ANKRD18B				DIRAS1	MAP3K10
MRPL35	TRAM1L1				IGSF8	ALKBH6
BCL6B	OGDHL				LRRC56	MIR616
STRIP1	C19orf38				RIC8B	MYBPH
R3HDM1	TNIK				PPP1R27	ELL2
AK6	TREML2				HEIH	CH17-340M24.3
FASN	CD79A				PIM2	DEPP1
AHSA1	PJA1				N4BP2	LAT2
ELP6	ZNF695				ZSCAN26	RSPH3
TFAP4	EPX				THTPA	RPP25
PRELID1	RNU6-893P				P2RX4	LINC00667
AASDH	PCDHGC3				ZNF701	PTPN18
NKTR	TIMP2				ZNF160	RBKS
MAP3K4-AS1	TSPOAP1				GDA	PTX3
DLEU1	ARHGAP23				DUSP22	MOB3A
CAMKK2	CTSW				TP53I13	PLEKHM3
GTF2B	SPRY4				ZNF530	NOTCH2NLC
DNAJC8	BCYRN1				TBCK	TTC7A
SDHAF1	FSCN1				PECR	LMO2
UBE3D	ANKRD55				SEMA4B	H6PD
FBXO45	CPVL				FAM171A1	ZBTB22
SLC35A3	SYTL3				NCEH1	CACNA2D4
TENT4B	RASAL3				CFAP161	SERTAD3
NUDCD1	MTARC2				RAP2B	CCR1
TTC9C	DYRK3				STX3	HEBP1
MRI1	S100P				RGS12	H2BC4
DENND1A	CD37				RAB13	FCHO1
PUS7L	AGMAT				MRTFB	OPN3
USE1	MSI2				WNT3	INSR
RPL23A	IL9R				ALS2	PRKCD
NUB1	SYDE2				WASHC3	MNDA
DBT	GCNT2				ZBED5-AS1	HTR7P1
TMEM161A	SHISA3				SP140L	TRIM16
MRPS7	TESPA1				CLSTN3	TAGAP
FHOD1	NECTIN1				ZBTB41	CYTH4
PKD1P6-NPIPP1	MEST				TMEM219	AGTRAP
DMAP1	TBC1D10C				PMAIP1	PYGL
AURKAIP1	MB21D2				ALG10	PTGER4
ZIC5	MLC1				TEAD2	BAZ2B
GATAD2A	PDGFC				RFLNB	KIFC2
FAM27B	CYFIP2				NOP14-AS1	HSH2D
PRPF4	MTA3				FOXO3	PRKAR2B
PLCXD1	HMGB3P24				TPM1	CYP51A1
THOC2	TSPAN33				LINC00885	CORO1A-AS1
XPO6	CLC				NDRG2	EMB
CAPRIN2	NEDD4				ATP6V1D	RFX8
HNRNPAB	HOXA11				ZNF780B	FCGR1CP
NOTUM	NBDY				SIX5	STRADB
MRPS9	BHLHE41				ZNF731P	FLT3
EIF3L	F11R				BMT2	INPP5F
UTP14A	GNG2				TRIM45	SLC22A4
RABEPK	HMGB1P1				SOCS2-AS1	KRCC1
ACLY	PKIG				C6orf47	FAM107B
PFKFB3	SPNS2				MFSD6	COL23A1
EEF2KMT	SLC45A3				COQ10A	ACY1
MRPS5	MYH10				GRAMD4	NFKBIL1
MSN	KCNG2				ZFYVE28	INE1
HSD17B10	CA8				PRDX5	MIR221
MPHOSPH6	TP53I3				ZNF582	CASP2
RPL7L1	TP53I11				FLNB	CSGALNACT2
AP4B1	ZFP82				GIHCG	SLC25A23
NUP210	MAP7				CD164	NLRC5
LINC01311	CD59				SQLE	FAM200B
MARS2	SOCS2				AOPEP	TICAM1
DDX12P	LKAAEAR1				GAS2L1	MCTP1
FAM86C1P	TMEM255B				GATA2-AS1	SLC45A4
NUP42	ZNF823				TGOLN2	SYTL1
FUT11	PTPN13				LMNA	PTGFRN
URB1	ANKRD18A				BST2	IRAK3
DDX31	RAVER2				ZBTB34	MARK4
RPL11	NRN1				NATD1	ESYT2
LINC02604	LINC00539				ZFAND6	ZMAT1
PRICKLE3	ABCA11P				FBXW4	PCOLCE2
B3GALNT2	KLHL13				FUT8	PTK2B
RSBN1L	ZNF678				LINC01194	MCMBP
RRS1	DNAJA4				CCDC144NL	CPEB2
RPL36	MGAT3				SORBS1	CSF3R
SEC24C	PADI2				DGKQ	H2AC6
MREG	CDKN2B				TMEM141	PLOD3
KCTD15	SYT11				ARFGAP3	CYB5R1
PRKACB-DT	ABHD17C				RNF130	SLA
POLE3	SNX18P3				USP27X	NUB1
EEF2	MIR4740				STK17A	RGS18
ARHGAP17	PRKCQ				C1orf198	MRPL33
PDCD11	PDE4A				NBDY	PXK
MPST	CTSG				GOLGB1	FAM98C
TGIF2	GAS6				SHLD1	KMT2C
GRK3	ITM2C				ZNF69	NFE2L3
FAM210B	MLLT3				ANO9	NCF2
PIGBOS1	LRRC34				ZMYND11	HVCN1
SRSF1	ABCA1				BAMBI	ACBD5
TBC1D4	PLS1				H3C2	RANBP9
RFC2	FBN2				PIGC	KCNN2
WDR18	ASS1				TLN1	PILRA
MSTO2P	HIVEP2				PRCP	ARHGAP33
TGFBR3	FAM95C				SLFN14	PHF21A
TBKBP1	PNMA1				ZMAT3	UBALD1
SDF2L1	CYP1B1				VOPP1	CFD
RBBP4	GPAT3				DPY19L1	VPS37C
ZNF251	FGFBP3				ATP6V1B2	PARVG
LETM1	NAT14				ZNF788P	SNX18
LSM11	EPDR1				STN1	ARHGAP45
SLC6A9	SLAIN1				KCTD11	C9orf139
ZNHIT1	CA2				JUP	PCGF5
BRCC3	AIG1				MMD	GPX1
PRMT5	AMOTL1				KRT8	HERPUD1
DLAT	ZC4H2				TTC8	IL10RB-DT
FIS1	BMPR2				SOX5	SPN
ELAC1	GDAP1				DMBX1	FZD5
ERICH1	SEPTIN1				ULK1	TXNIP
SETD5	RPL36AP54				LRRC8C	SIMC1
POLD1	TMEM144				ZNF708	RAB24
WDR36	TOM1L1				COMMD10	DENND1C
DGUOK-AS1	ATP6V0E2				MED20	SLC26A6
CDC20	DNASE2				UBL7-AS1	CMTM1
GCC1	SERPINH1				VAT1	GLI4
NSRP1	ZNF256				STC2	PRKAG2-AS1
DHX34	ARHGEF17				ZNF702P	SBF2-AS1
SFXN1	ATP8A1				MAGEH1	FAM160A2
CDAN1	PGBD5				PCYOX1	CMTM4
MIX23	ARMCX6				TM4SF19	EFR3A
HMOX2	ZNF528				HOXB7	BCL7C
MMS19	LIMA1				ETV5	HEBP2
AKAP8	SLC27A2				MOSPD1	CCDC159
SDHDP6	ZSCAN12				CDC42BPB	TRAPPC5
EIF2A	IL2RG				RYBP	LACTB
GEMIN7	FAM201A				SNN	SLC25A40
ABT1	TCEAL4				SNX16	IGFBP7
MLX	PLSCR1				FRG1BP	LINC01003
DDX54	YOD1				ORMDL3	JOSD2
VHL	C22orf34				GRIN2D	NRARP
GATD1	CBX3P2				BISPR	JMY
NDUFA10	SGCB				TMEM135	LTBR
NFRKB	ASMTL				CTC-338M12.4	UBE3C
MED6	MARCKS				IFT81	SMIM14
NVL	ATP1B1				GLG1	HOTAIRM1
SLC25A38	PHC1				MIR503HG	ZNF746
ACOT7	B4GAT1				AIFM2	IL6R
C12orf29	APOBEC3C				RPL39L	SIRT2
TCP1	PYROXD2				SEPTIN6	RBFOX2
CHCHD1	TUBB6				ZNF717	SLC38A9
POLR3H	CHRNA5				EZR	BASP1
SCAF4	DACH1				SEPTIN5	WDFY2
ATRIP	DST				PIGP	CYTH3
CCNE1	CHST10				PREX1	SRGAP2C
ABCF3	FAM86C2P				ARHGAP5	GALE
MORC2	MACF1				SMAD3	NXF3
THRAP3	CCDC102A				KIAA0232	AGAP3
MRPL33	HS6ST1				NCOA1	DENND3
ANKRD28	P2RY1				TMEM164	GRK3
DUS4L	PRDM5				PSAT1	NIPSNAP1
ZNF232	HOXA13				PBK	ATG10
USP16	ECI2				ASB16-AS1	SLC22A15
HSPA4L	ACSS1				KIFC3	C14orf28
PTS	ZNF219				MMP15	DNAJB6
OR51B5	BEND3P1				BTG1	CHPF2
LIMK1	TIGD7				LINC02805	MAST3
NELFCD	ARID3B				KLF9	CPEB4
ABCE1	AMH				SELENBP1	CEBPB
PMPCA	SVIP				ALG10B	KIAA0930
NFXL1	MTFMT				SAP30L	H2AC20
DDX39A	EPB41L2				RCCD1	HDHD5
MTPAP	ME3				CORO1B	ZNF786
WDR59	PLEKHG4				TRAM2	ZNF516
CSE1L	USP44				ECH1	MYO1F
PEF1	LINC01215				ZNF785	MYO1G
IPO5	IPO5P1				TRIM25	ATP6V1C2
PSMC2	IGSF10				ACOT13	MCU
NAT10	SAMD8				PLCD3	DOP1B
POLR1E	IL18				MYRF	FAM241A
PINX1	DIPK1B				FAIM	PRKAG2
SMYD5	HEIH				C11orf80	RNASEK
SLC27A5	NCKAP5L				PLPP6	ZNF217
AGFG2	ZNF721				KLHDC8B	SLCO4C1
MRPS16	TSTD1				SMUG1	S1PR3
PUM3	SPRY1				TMEM74B	CITED2
RTCA	THYN1				TM9SF1	PDP1
EPB41L4A-AS1	EFNB2				SLC25A30	SLC39A4
RRP12	BAHCC1				AGTPBP1	PTPRE
CYP51A1	ANXA6				IRS2	ATXN1
MRPS2	HENMT1				ST20-AS1	DNAJB9
MIRLET7A1HG	QPRT				FTL	ABI1
VWA8	RHOC				NLK	MICU1
C6orf120	CCDC69				TMEM127	COMT
RWDD3	PALD1				SLC35D2	LYST
KNL1	DZIP3				NEIL3	B3GNT2
RFNG	THBS3				IGSF3	MSL3
NAGPA	LINC01694				NT5C2	ENC1
RPS18	SLC9A3R1				LINC01011	WDTC1
EEF1E1	IFI6				RAB5B	IGF2R
SPR	TRDD3				RAPGEF2	PHLPP1
THG1L	PABPC1L				PACS2	TANK
BPNT1	SNORD62A				TMEM234	BCL2L11
SAC3D1	TRIM6				SUN2	BTN3A2
SDR39U1	SATB1				RWDD2A	C3orf62
TBCA	KDM5B				CPNE8	RHEB
OSBPL9	ICAM3				ZNF808	FKBP7
MRPL54	GALNT3				DUSP9	NOG
OMA1	TCEA3				CSNK1A1P1	SNORA5C
HOMER1	FADS2				TCTA	SESTD1
RPS2	SMCO4				LASP1	LMO4
RNF126	ARNTL2				ZNF347	CYHR1
NOL8	MMP14				FAM220A	ATG9A
LAMTOR2	FIBCD1				C12orf57	ANKRD44
TIGD5	ZNF138				MAPRE2	SRGAP2B
ZDHHC18	BEND6				SFR1	STMP1
AMPD2	RTKN2				MGC4859	PPIAP29
PMS2P3	SNORD12B				ANKRD10	CA5BP1
FAM78A	CLGN				MSH5	PAXIP1-AS2
DPF1	SYNGR1				UCP2	DESI1
ASL	RDM1				INPP4A	CLEC2D
NAA10	PLXND1				C1RL	OCEL1
FAM86EP	NFAM1				LINC00205	ENGASE
DNAJA2	ABTB2				SRGAP2	MIR222HG
PDP2	LXN				ERFE	DOCK8
RNF220	MIR3186				FERMT3	DNAJB6P1
SNRPA1	IFT46				CTSH	NOTCH2NLB
SRR	LPO				PIK3CB	CDYL
TRMT2A	PPM1H				IER5	ZDHHC3
SPRED1	IGSF8				MAGEA1	RTL6
ELOVL1	MTHFS				SMIM29	GRK6
GGPS1	RAB38				RESF1	MAPK14
DHX37	HNRNPCP7				EMID1	MACROH2A1
MED27	GALNT2				NBR2	SLC25A24
ATP5IF1	PHLDA2				DSG2	UBE2J1
CTH	RAB37				CREG1	POC1A
GMCL1	RBM38				PI4K2A	LINC00623
BCAT1	STAR				PARP9	GK4P
GTPBP3	JUP				KLHL36	TANGO2
VPS26A	ZIK1				ANKH	HIVEP1
ZSCAN25	UBAC2-AS1				SOCS7	NFKBIA
GTF2H4	GOLGA8N				USP40	ITPR1
RPF2	SPATA13				TMEM256	ADCK5
TGS1	GOLM1				ATP6AP1	ZBTB12
GTPBP4	HELLS				ZNF557	MAF1
NEK4	MAGEH1				ZNF319	CRYBG1
ZNF746	TM2D3				SPTLC2	PDK3
DDX28	MANEAL				AK1	PRAF2
CEP43	CHST14				C3orf52	TST
TIMM21	TMEM135				ZNF654	TSPAN14
NME2	KAZALD1				CTSA	KBTBD11
AJM1	TMEM182				PIP5K1B	TKT
EFR3A	TNFSF14				TMCO3	POLK
MAT2A	ZNF385A				WT1	RERE
HPRT1	ANKH				LYSMD1	ZC3H12A
GAS5	PTGS1				BRPF3	CAPNS1
AHCTF1	RNASE3				GDE1	GALNT11
STIP1	CYB561				CEMIP2	PYROXD1
THOC3	SLC25A25				C7orf31	NT5DC2
WDR61	ZNF117				CLSTN1	ATP10D
RPL15P3	DBN1				RAB11FIP4	IKBIP
FOXO4	ZNF433-AS1				SLC48A1	TPD52
VARS1	LRRC1				FBXO25	WDR48
EIF2B1	ADD2				ETV1	MASTL
NCDN	FRMD8				VAMP1	KMT5C
ADAMTSL5	PAK1				SLX4	RHEBP2
FRAT2	TENT5C				SIGIRR	UBE2B
ST6GALNAC4	RBM4				TMEM98	VPS28
EVI5	SYNGAP1				VMP1	SELENON
CLCN2	IL23R				SOAT1	VILL
FBXL15	OTUD7B				RNF19A	HSPBAP1
MTHFD1	SNRPN				NNT-AS1	PARP8
WWC2	CBX2				ENOX2	FANCE
MFN2	SASH3				MTA3	RAB18
GTPBP6	TLE5				TARBP1	LENG9
NOC4L	DHRS13				DEUP1	AGFG2
PDSS1	PARD6A				INPP5A	AZIN1
EIF4A3	NRGN				TCIRG1	PAFAH2
NLRP1	FST				EFCAB11	INSIG1
KATNBL1	ARMC7				SOCS6	NOTCH2
FANCA	LNP1				CTBP1-DT	ARHGAP17
CCDC137	ABHD8				ZNF204P	FBXO8
QTRT2	RBM14-RBM4				SAXO2	RNF123
PAM16	AHDC1				CENPM	ZNF354A
RABEP1	NINJ2				ABHD3	FUT7
FOXD2-AS1	NUDT12				DGLUCY	GCNT1
CPOX	LFNG				IQGAP3	HMG20B
GNPDA2	ZNF606				ARL4A	PLEKHF2
UHRF1	ZNF607				LINC00526	FICD
PGAP2	C11orf1				NAGK	MARCHF8
DDX27	FER				ALAS2	SERGEF
POLR1B	LIG4				PLAUR	AKTIP
CENPX	HOXA1				CERCAM	EGLN1
LRFN1	HACD3				CMTM6	TMEM9B
FOXG1	SNORD14E				PLIN3	ZNF623
AUNIP	ZSCAN16				RUSF1	CEBPA-DT
FECH	EED				WAC-AS1	WRNIP1
DHX33	CCNY-AS1				REEP6	CGAS
EIF5A	PHGDH				TMEM175	TAPT1
MRPL19	ABI3				HIRIP3	C2CD2
KCNK1	BATF3				BSCL2	GSTK1
ABCF1	IFITM2				MICALL1	SLC35C1
TRIP10	ABI2				GALNT5	EEPD1
ZNF580	HEXIM1				CYP2R1	ZMIZ2
GABPB1	TNK2				CHRNB1	DNM1
KRIT1	C15orf40				RRBP1	PRRT4
NKAPD1	ERV3-1				CRNDE	NFIX
CRY1	SLC7A2				MAN1A1	SMIM4
DESI1	GATA2				FUCA1	ATG16L2
PER1	TBC1D2B				SOCS2	ING4
NXT1	STAMBPL1				GFPT1	TMEM41B
GHITM	ZNF772				C10orf71	ABHD5
KDM1A	PEX11A				RGS10	CALHM2
HIGD1A	MSANTD4				TUBB2A	CREM
TRAF3	KCNK5				C6orf62	UBN2
RBM26	SNX19				HSD17B12	PRTN3
DMC1	HERC6				INAFM1	SQOR
RITA1	ADGRA3				KATNAL1	C20orf194
MRPL13	CPNE8				LACTB2	MINCR
LSM6	SNORD12C				PANX1	APPL1
EFTUD2	TM7SF3				MBNL2	C1orf162
PPARGC1B	TRIM68				IRF2BPL	MEX3D
FAM174C	C1orf54				MT-RNR1	CCNY
CPSF6	TTC30A				TMSB10	GAL
CLP1	NABP1				COMMD7	PRKAR2A
MAZ	KLHL23				NQO1	BTN2A1
SAP30	STK24				STAU2	NEDD9
USP49	OBI1				SMCO4	SNHG32
RPL21	FAM118B				KIAA0895L	CTBS
NDUFS3	NQO1				SPSB2	ITPKC
RCN2	ACAD8				ZNF607	ABCB8
RANBP1	SUGT1-DT				TSPYL2	TNIP1
ARVCF	ZNF790-AS1				IFT46	ZFYVE21
CAVIN1	CYSTM1				RHOBTB1	FASTK
APBA2	FUT10				NIBAN2	TBC1D7
HSD3B7	NEAT1				SIRT5	SFMBT2
PEMT	UNC5C				OR2W3	NNT
ALDH1B1	ZNRD2				ARL6IP5	PKD1P6-NPIPP1
ZCCHC2	ID2				ACAA2	NOL7
PPP1R8	PLAGL1				NBPF9	PRXL2C
CA1	ZNF510				VAPA	TMBIM4
SHLD2	ADA				CMAS	SH3GLB2
FAAP20	COG8				ELMOD2	ASB2
FASTKD2	RNASEH2C				BLVRA	SLC35B4
EIF1AXP1	JAG1				PHLDB1	TBC1D8
RPL36A	MNS1				PSAP	PPP1R16B
C1orf159	TWIST1				ICAM1	GANC
ELOF1	ULK3				CUL7	DTNBP1
NT5C3B	TTC23				HDHD2	RASA1
WDCP	TMEM44				DNAL4	EXOC4
MT-ND4	SPATA20				EMP3	CLCN7
SERF2	CEBPE				LGALS8	CFAP126
PEX3	RNF169				ZBTB10	TRGV7
RRP36	ZMYM2				PLEKHA4	TAZ
MAPKAPK5	PPP1R3B				ACER2	NCAPG2
CELF1	PSIP1				ZNF627	RASSF1-AS1
ASCC3	TLNRD1				RGL2	RBL2
SSBP4	ZNF56				WDFY1	CXCR2
CHEK2	TSPAN3				HEXD	MVB12A
HDAC1	GUCA1B				NMT2	FIG4
LANCL2	SEPTIN6				MGAT2	SH3KBP1
NDUFAB1	DCUN1D2				OAZ2	FBXL5
YDJC	CWF19L2				ZDHHC14	RNF44
ARF5	MESD				AKR7A2	NFKBIE
ANKRD16	RHBDL1				LPIN3	ZFR
CYFIP1	IRX5				USP44	C19orf71
PIK3R3	TPM3P6				ZNF268	TRIM24
DUSP16	SORD2P				CPEB1	LYRM7
EIF3B	SLC25A29				KIAA1522	MGRN1
GET3	ALDOC				GTPBP8	GPAA1
TRAP1	ST3GAL2				NUDT6	BCOR
GNB2	PGBD1				TBRG1	PTPN23
URB2	CTSC				ZNF718	CLTB
IREB2	PXN-AS1				ARHGEF39	CSTA
C12orf73	UNC119				PIGX	PPIP5K2
KIFC2	PPT2				GABARAPL1	CYREN
MRPS30	THAP12P7				ZNRF1	PLXNB2
ZIC2	GNMT				FNIP1	PDE4D
ACP1	CPNE1				SLC9A2	FMC1
CYRIB	TEDC2				ASRGL1	RNF5P1
MRPL3	FAM219B				RHBDD2	KLF10
CEBPZ	PFKM				TINF2	FAM117A
SNHG5	CDCA5				XPR1	GOLGA2
LSM7	FAM217B				SPTBN1	FUOM
RPS10-NUDT3	DRAM1				ANXA9	TMEM42
C19orf44	MCTP2				ZBED9	GSDMD
CCT7	TMED6				MDM1	ZNF230
RAF1	TMC8				CELSR2	HELB
PTRHD1	CENATAC				THRB	PNPLA8
TGFBRAP1	APH1B				ZNF28	SNRK
SH3PXD2A	ARHGAP25				GALT	PKD1P6
CSPP1	TM7SF2				TOR1B	SVIL
ZNF326	DOLPP1				RNF24	TRAPPC13
NMD3	FAM222A				EXT2	CHIC2
SEH1L	AAGAB				C1orf74	SLC8B1
CSKMT	STEAP1				KCTD21-AS1	ASB1
NUDT21	GOLGA8O				DBI	ZNF318
ICE1	ZNF440				VPS37A	WDR45
LIAS	PTPN3				ANKRD13A	RIPK1
NUP93	ZNF362				CIT	HLX
CDCA7	ZNF664				CEP164	RAD23A
PAF1	SGPP2				ZFPM1	PRRC1
GTF2H1	C1orf53				SPPL2B	HOMEZ
TRIM14	UBL7				MBD6	ACOX3
RBM15B	FDX2				JUN	MCUR1
GCSH	ANXA2R				ZNF784	RNF41
ARIH2	PARP16				TALDO1	CTNNB1
ADSL	SFXN2				GTF2IP4	FAR1
BNIP1	THAP12				ZNF75D	KIF18A
CPTP	ASCL2				HTR1F	ASB13
PEX1	RHEX				FLOT1	RASSF1
SNX13	PLCB2				MIF4GD	EVI2A
NAPEPLD	POLH-AS1				FN3K	CARD16
GPRIN1	GAN				ZEB1	NME6
FKBPL	MRPL45P2				CPQ	REPIN1
ICMT	DNAJB2				PLEKHA8P1	MFSD2A
MRPS12	IGF1R				SEPSECS	TTC17
FAM184A	SPATA24				LINC00863	SEC24A
ZNF335	ZNF114				ELMO2	CLASP2
IMP3	ZNF107				CCHCR1	P4HTM
CD320	DUXAP9				ZNF407-AS1	GMDS
NUDT5	AP1G2				ZNF783	RBMS1P1
LTB4R	RAMAC				TRIB2	COMMD9
PDPR	TSPYL2				ST3GAL4	VLDLR
FAM135A	SMTN				AMZ2	STK10
MPZL1	NARS2				MAP3K1	WASF3
RPLP2	CLYBL				APPBP2	PTDSS2
WDR12	SNORA71B				MANBA	NMRK1
UBXN8	DUXAP8				ARL6IP1	DUSP7
CBWD5	SLC29A2				ZC4H2	CLCC1
RNASEK	PPP2R1B				CDC42BPA	MED30
FAM13A	MRPL46				CYBC1	FMNL2
DHRS1	RAB3IP				ARHGEF11	DOP1A
PEX12	UBASH3B				WBP2	SNTB1
PPP5C	CELSR1				BACH1	LYSMD3
SCO1	GPR180				ARAP1	TET2
SIMC1	IL27RA				HSPA13	SH2D3C
CROCCP2	MRM1				STK38L	PDCD6IP
NEIL2	ZMAT3				TMEM106C	EMC2
SAMD10	METTL7A				RABGAP1L	DNPEP
GLUL	ST3GAL4				CNST	BCL2L2
THOC5	CYB5B				SERHL2	PFDN5
ZFYVE9	ZNF83				ZNF275	NRM
WDR75	DPF2				NIPSNAP3A	MFSD12
BTG3	GPR141				SERINC1	GPR84
LY6G5B	CFDP1				DENND10	TNFRSF21
KPNA6	SPRY2				TM7SF3	MTPN
RNPS1	GNPTAB				GGCX	H2BC5
DKC1	ZNF594				LSR	FAM102B
NCBP2AS2	MFSD13A				CASP10	VPS13B
TBL3	TERF1				DHX32	USP54
TOP2B	AMDHD2				POLR3GL	ZBTB7B
PSME3	DENND5B				FKBP14	AFTPH
NRF1	UBE2C				TMEM63B	ASL
C17orf58	ANPEP				LIMS1	KIF5B
EEF1B2P3	CDKN2A				GOLM1	RAB9A
DHCR24	PLEKHO1				CHFR	LDLR
TTC27	EFNB1				ETFB	OLIG1
NAA50	REXO2				IQGAP1	DENND1A
RBM14	ALG9				ADI1	HSBP1L1
SRSF7	DNAJC1				EME1	NUP205
LYPLA2	NCR3				ROGDI	SLC38A2
SACS	ZNF582				CLDN12	STAG3L5P
CEPT1	NAA40				GDF11	ACOT9
ERMARD	PPCDC				PGAP3	PELI1
SLC25A42	ARMCX3				PIGT	VPS35L
TMEM198B	OTUD3				HEATR6	CHCHD3
H4C9	KRT8P12				PLEC	LIN37
VPS18	TERF2				MT-RNR2	EEF1AKMT3
LINC01003	GPR35				ZNF26	CASP9
SPECC1	POLG				ITGB1	AZU1
CCT2	CHEK1				EDEM1	CKLF
PPM1F	RCE1				ANKRD10-IT1	EML2
TMEM70	PRKCQ-AS1				FNDC3B	TRAIP
TFDP2	ZNRF1				FOXL2NB	SNX2
AKAP1	MTCP1				PLPPR3	WAC
CDK6	CELF2-AS1				PEX7	TMF1
MRPL55	EMC10				MIEF2	CREB3L2
CDT1	FKBP5				APBB3	FBXO3
POLRMT	ZNF329				HEPH	LEMD2
ADPRS	HAUS6				ZNF100	IRX3
ZFAND1	CYB5A				TEAD1	CRTC2
YTHDF2	GCHFR				PHF7	LZTFL1
CAMKMT	MAPRE2				BRD3	GUSB
SNRPF	CWC15				TRAF5	ZNF333
CBLL1	WDR73				B3GNTL1	MKRN1
YBEY	POLR2M				CALCOCO2	PWWP3A
ZC3H18	RNF121				NAAA	CETN3
SMARCA5-AS1	FIBP				ADAT1	CARD6
RCHY1	SLC2A3				ST8SIA6-AS1	GAA
NPHP4	MTAP				NSUN3	TASOR
MKRN1	SNAPC5				TNFRSF1A	LYN
ANAPC1	RAB20				PCNX4	ST3GAL1-DT
ZRSR2	TMEM41A				DBF4B	MYD88
PEX26	GSTM3				TPST2	PRRC2A
ZBTB40	CHKA				TMEM205	CCDC112
PRPF40A	RCL1				ZEB1-AS1	CNOT4
PRCC	LYSMD2				BMP2K	IRAG2
DTYMK	SLC25A4				TMEM260	XRCC4
IMMT	TMED3				CRIPT	MLLT6
POLE	STN1				MIB2	RETREG3
ATAT1	TMEM218				ZNF816	EPC1
AGO3	PITPNM1				FTH1	ZNF706
RPLP0P6	SNHG21				GPR107	SPOPL
UBE2J2	RDX				PBX2	DPYD
MRPS15	RIOX2				PPP1R3D	LINC00997
ZNF584	OTUB1				RNF146	RXRB
ARHGAP45	FEN1				RASA3	TMEM140
ZNF142	KLHL9				ADARB1	NUDT16L1
MRPL58	TANGO6				ANXA1	FAM13B
CIPC	ITPR2				GMPR	UFL1
AZI2	CCS				BBC3	PGM3
TIMM17A	TTI2				MYLIP	SERAC1
ZNF277	ZNF91				CD83	PKD1P3
MOCS2	ARFGAP1				AGO4	MBLAC2
TMA16	WDR54				ZNF75A	PDIA4
CHCHD10	FDX1				PSEN1	PBRM1
UCHL5	PDCD7				TCEAL9	FLYWCH1
ZNF689	MT2A				ABRAXAS1	PHF1
PSMG3	GTF2A2				MBTPS2	TMEM167A
LRPPRC	VPS51				STAM2	TCP11L1
SLC19A2	TMEM126B				CALM1	CNOT6L
XPO5	MRPS11				PRSS16	KDM3B
PCGF2	ANXA9				PICALM	SLC16A6
STT3B	PLIN2				VEZT	CERS6
IPO13	KMT2A				SHKBP1	SCAMP1
CCDC59	NDUFV2P1				BTK	MGST1
TUBAL3	DHCR7				PPCS	CCSAP
TRMT112	EDC3				SALL2	SLC35A1
MTFR1	PPIB				SEL1L	SYNJ2
TAF5	JDP2				TMPRSS4	TCF19
MSH6	MSANTD3				CCM2	CYBA
DPH7	RSF1				GSPT2	CC2D1A
RPS2P46	CHAMP1				RMI1	RREB1
POLR3B	ZXDB				STXBP2	AKIP1
KIF1C	PMS2P10				ZNF700	STYXL1
CFAP20	ZNF738				SOS1	IAH1
HMGB1	CDH24				ZNF611	RCAN1
GCDH	GTPBP8				NFE2L2	RHOA
EXOSC2	ZNF268				IMMP1L	KIAA1191
PARP1	TMEM9				ZNF200	SLC35C2
IPO11	SPINT1				AMZ2P1	DMXL1
CNOT4	TMEM268				POGLUT3	ARF4
LYRM7	R3HCC1				ARHGEF18	ATP8B3
PTDSS2	IL18BP				FAM104A	ZNF282
MACO1	BCL11A				PKM	ADAP1
C12orf66	AGAP2				LAPTM4A	SLC4A2
SAPCD2	HCST				DNAJC4	ESPL1
GTF2H3	FRRS1				ZNF865	PABPC1
CUX1	FTSJ3				CAPN1	DGAT1
GNPDA1	ZNF331				TRIM32	APEH
SIVA1	ZNF75A				OS9	CNOT8
MRPS24	C11orf95				POLR2J4	WASHC2C
ADCK2	FAM222B				STARD10	RHEBP1
HNRNPM	FAM120AOS				MAPKAPK2	FBXL4
UGCG	ARHGEF7				HSDL1	ZDHHC23
ZWINT	SPCS2P4				METTL23	ARHGAP26
AP3M1	COMMD6				ZNF45	PHTF2
FAN1	AAMDC				NUCB1	HMMR
RNASEH1	CASP7				ARMCX3	CNTRL
KLHL8	ITPKB				LIMK2	APOLD1
POR	ATIC				NHLRC3	CCDC28A
SEC13	DEF8				CYTH2	ANKZF1
RNPC3	IFI16				ACOT8	UBA3
RACK1	TIRAP				CCDC144NL-AS1	KLHDC2
COPS6	SPCS2				PRKCQ	MARCHF9
GANC	ATXN1L				ALDH16A1	SHC1
ARHGAP39	C12orf45				GNA12	ATF7
RSRP1	HIKESHI				GNAI2	PLOD1
SF3B6	C5orf63				PLA2G15	CICP14
IGF2BP1	PRPS1P2				RNF181	PPP1R11
ZCCHC9	YIF1A				ABHD12	ERP29
TADA1	SREBF1				ADORA2B	HACE1
EXOSC5	HMG20A				SCPEP1	ADRB2
SETD1A	ALG8				KHNYN	PROSER3
MRPS21	EXTL2				ANKRD9	GMPPB
FNBP1L	ORMDL3				TSG101	BET1L
HDDC2	TSC22D1				ATRAID	ZNF213
CCDC88C	SH2D4A				CHMP2A	CDK20
EIF3K	ZNF814				TMBIM1	GFOD2
CDK5RAP1	MAGEF1				PPP1R3E	CSF2RB
SNHG16	ZNF530				HSD17B7	SMAP2
SMARCAD1	ASTE1				IFT57	ABHD16A
MTF1	POLA2				ZNF77	WDR6
C16orf91	ESCO1				CAST	PIK3CD
SNRPA1P1	BANF1				ARHGEF2	CDIP1
SAR1B	RAB7B				BAGE2	CENPW
H2AW	RUVBL1				FAM120B	CCL5
H2BC12	LYSMD1				CCNYL1	ECHS1
PCNA	BRD3OS				PARP4	KLC2
RHD	PPME1				RB1	RPL27A
RPS13	DCBLD2				TACC1	TIGD5
ZNF587B	APOBEC3B				TRPS1	C19orf54
PTPN23	ZNF302				N6AMT1	TRAK2
TFIP11	MOCS3				KDM6B	RSU1
ENOPH1	SOWAHD				SEC23A	RPS6KA1
ALKBH2	C4orf48				RPS6KC1	GIGYF1
FAM229A	SFXN4				NCSTN	FBRS
MCMBP	FANCI				HINT3	ZC3H3
SDHD	POGLUT3				DZIP3	RPS23
HMGA1	SERTAD2				RCSD1	CDC42SE2
KHSRP	ANKRD10				ZNF321P	DGKZ
METTL6	MIPEPP3				LPCAT1	CEP350
BRK1	MEA1				DNMT3A	TEX2
PDIA3	C3orf38				TXN	RPLP2
BLMH	SNAP23				GABARAP	HYAL3
GCAT	SLC37A4				PRMT2	KCTD13
NUP188	BUD13				GLCCI1	LRRFIP1
HACL1	MIR3685				OSBPL5	LAIR1
EIF4G1	NGRN				USP35	DEDD2
NDUFB10	MLKL				ZNF429	CCDC125
HK1	BCORL1				STX16	KIF20A
LINC00958	PIAS3				CEP131	SNX27
MRPL34	NANP				VCPIP1	NDST1
AGRN	PTAR1				CTNNBIP1	TLE1
ERCC2	ATP1B3				PSD4	TRIM21
SCYL1	POMK				TMOD2	ARPC3P3
SNIP1	MKS1				SEC14L1	RHBDD1
SSRP1	PAAF1				ZNF619	PGLS
FRA10AC1	POLB				CYTOR	ATP6V0E1
BTBD1	HINFP				AGPAT1	ACAA1
FUS	CIAO2A				CASS4	PPP1R16A
TRMT6	SRD5A1				PEX19	ITGB7
PTPN2	ZNF519				SMYD4	HIBADH
MRPL30	MCM8				ARFGEF1	GLIPR1
TRIP13	ZNF273				MIR4435-2HG	PMM1
MRPL20-DT	HMBS				CCDC90B	CD44
UBE2V2	RDH10				ARID3B	SKI
C15orf61	PGAP1				CAMSAP2	AP5Z1
MCRIP2	ZBTB26				PRIMPOL	TRAK1
TUBGCP6	TGFBR2				AMPD3	NISCH
PGD	MED20				ZNF311	TSNAX
ZDHHC8	MFHAS1				CARD8-AS1	KIAA1143
PCGF6	EI24				LINC01694	KIAA1109
TMEM120B	ZFP30				SMPD2	ALKBH7
TRIM33	LUZP1				MGST2	CEP162
RNMT	FIRRE				ZNF652	JAK2
MAP2K7	SNUPN				TIPARP	TRAPPC11
SACM1L	PIP5K1A				SRD5A1	GARS1-DT
KAT2A	KANK1				AGPAT4	ZNF503
TBK1	NPAS1				USP20	STAG3L3
DNAJC30	RRAGA				ANXA2P2	GPCPD1
HMGN4	ZNF609				LRP10	MPC1
MSH2	UNC13D				CECR7	ZNF236-DT
DCLRE1B	RANGRF				FOXJ2	SUSD6
CT45A10	C15orf39				CFLAR	GPR65
ABCD3	RPS17				FLCN	HMGCL
VCPKMT	NMB				ACTR10	SNHG29
CCDC138	ANKRD42				USP11	PHF20L1
ELOVL6	SLC17A9				ZNF845	ARL8B
ERCC3	NDFIP2				ZNF782	TBC1D31
RTCB	ZNF708				NFU1	USP47
FAM76A	CDK9				CTSZ	SEPTIN11
DNAJC9	SNX1				WDR5B	WASH7P
PRPF19	C17orf80				GGT7	LRP5L
REV3L	BCL2A1				ARHGAP24	BROX
TYRO3	AP5B1				LINC02840	ANLN
SLC7A5	ZNF443				STIM1	PILRB
PHC2	TTPAL				ZNF300	SIRPA
BAIAP2L1	ZNF667				CCDC18-AS1	ZFAND2A
CWC27	BICD1				PIGV	SCYL2
MIF	PIF1				KAZN	CENPQ
SMARCA4	FBXO22				ZNF551	CD81
WARS2-AS1	MEIS2				TMEM263	SUPT3H
NAA16	KPTN				SFXN5	MDC1
MT-ATP6	NDUFC2-KCTD14				SERINC5	FECH
CCT6A	KLHL6				ETHE1	YME1L1
CDC123	SCD				GNAQ	IPMK
SZRD1	ZNF416				ARHGAP21	NOM1
PAGR1	PLEKHJ1				CASP6	MTMR14
MEMO1	PIBF1				MACC1	RAP1BL
AMD1	HINT2				SNX19	CBWD2
RHOXF2	CHMP2B				PCGF3	VEGFA
FOXJ3	FAM86B3P				NAA40	CDK14
RPL17	CDKL1				GAREM2	TIMM10B
DHFR	ACER3				CCDC167	ZNF775
LTV1	KATNAL2				TRIM58	PAXIP1-DT
SETD2	C2CD3				MMAB	KIF15
MAGED1	CMTR1				TMC6	RPS13
POLD2	METRNL				MRTFA	LYRM4
NELFA	JUN				UBE2D4	ZBTB7A
RPL24	EXOSC3				SAYSD1	MED13L
ANP32A	CNTLN				LNPEP	ERAP2
SLC25A17	LRP5				RECQL5	H2BC20P
DGCR8	INTS14				METAP1D	SLC52A2
C9orf85	SP140L				RIPOR3	TTLL3
POLR2J	DSTN				ZNF524	PAXIP1
SARS2	TRAPPC4				IRF2	NCOA3
BOLA3	TTC14				NFATC1	SH3RF1
OIP5-AS1	PTPN22				ZFYVE16	FNBP4
SKI	GEMIN6				EHD2	IRF2BP2
SLC25A20	ALS2				MYL6	RUNX2
XPO4	DYNC2I2				ZNF10	GPR75
SNHG10	ZNF92				PIP4P2	FAM160B1
NUMBL	XPA				MAP2K5	GTF2IRD2B
RPA2	ZNF529				GABPB2	HERPUD2
MTDH	ARMCX5				GPR89B	GTF2A1
SNRPB2	RNF125				CHROMR	PEX1
RPS10	ZNF382				LINC02404	SACM1L
TKT	C7orf50				MPZ	BIN2
NSMCE2	TRIP4				TFE3	LINGO3
ERMAP	SUV39H2				STK11	MSTO2P
SRPK2	PPP1CA				SLC23A2	ARID4A
MTHFD2L	FYTTD1				ZNF813	ATP6V1C1
TOMM40L	RAB11A				ZKSCAN3	C8orf82
NAP1L5	XXYLT1				ZNF440	IBTK
MAEA	VAV3				RFX2	BTBD10
LUC7L3	ZNF17				TSHZ1	C18orf32
BUD31	SUSD1				SH3BP5	GALNT10
CHD7	BATF				SLC35A5	MIS18BP1
KBTBD6	IMPACT				HS6ST1	ST6GALNAC4
LRWD1	EFL1				PEA15	CAP1
DDX11L2	ADNP2				TNKS	CASP8AP2
MOSPD3	UQCC1				XXYLT1	TRIM44
GCLM	ZNF101				VIPAS39	TPRG1L
U2AF2	CDCA7L				TMEM65	ETS2
THUMPD3	ATP5MG				CBFA2T3	TRAPPC9
SRSF10	ZNF680				SPRY4	TRPV2
JMJD1C	CDK2AP2				ECHDC3	RAD17
E4F1	SPATS2				EFCAB2	PURA
ZNF394	SUGT1				STARD4	BPGM
EIF3M	KIF3B				PDLIM1	GOLGA5
SMS	PML				CBX4	MINK1
HINT1	NDUFC2				KIF13A	HSD17B4
RPS6KB2	SART1				NIT1	SEC63
MAD2L2	ZNF761				MMP24OS	C5orf24
ETF1	OSBPL7				RBM43	ATP6V0D1
JMY	NCK1				SIAE	EDEM3
ARL3	LACTB2				RNF13	CYSLTR1
TMEM43	MRPS31				DYNLRB1	MID1IP1
TMEM183B	VPS13C				CCDC50	DRAM2
DR1	ZNF121				ZNF101	NR1H2
YBX3	KLRG1				ST6GAL1	AKT1
NEMF	SCRN2				LLGL1	CPSF1
PARVB	ZNF527				CREBL2	KCTD20
RAP1A	SNF8				MORN4	USP19
EIF2D	DENND4C				PEPD	DHFR
EDEM3	FURIN				PIGN	U2AF1L4
NAE1	MZT1				RNF144A	CAMTA2
CARNMT1	ZFP90				TEC	CCDC150
EIF4G3	PPP1R27				HMGN3	SLC25A46
GNL3L	RANBP6				SLC40A1	C1orf159
SETD6	TMX2P1				KBTBD8	BRD8
RPL41P1	TPM3P9				RMI2	VAMP7
GRWD1	SDC4				METRNL	ACTR3B
NKIRAS1	ARHGAP11B				ZNF391	WDR27
MSL3	CBX8				B4GALT7	WDR47
TM2D1	DIS3L				GSTO1	PHKB
HEMGN	LINC00431				PDE3B	SELENOK
DPP7	CUTALP				HOXB2	ATAD2
PSMC4	CEP295				SGPL1	SLFN12
SLC27A4	ZBTB4				NDC80	TAF10
TFRC	ZNF544				NOTCH1	FYCO1
KHDRBS1	C11orf98				TMCO6	CCDC126
BDP1	RPL7P9				DSTN	ABHD14B
MKRN2	PSTPIP1				LRRFIP1P1	CORO1A
LDHA	HMCES				MADD	DENND10P1
EIF5AL1	DBR1				INVS	POC1B
RAB33B	MZB1				ZBTB4	RASSF7
[truncated: 1,591 more rows]

## Sheet: Downregulated genes-KEGG
Term_ID	Term_description	ListHit	ListTotal	PopHit	PopTotal	GeneRatio	BgRatio	Enrichment_score	GeneIds	GeneSymbols	p-value		FDR_bh	Classification_level1
path:hsa03013	RNA transport	39	408	166	7246	0.0955882	0.0229092	4.17248	10921;8892;1977;65110;4927;9984;8893;10248;8668;23191;9775;10419;8669;6396;9688;25929;10189;1207;79760;96764;8891;51068;79902;29107;9972;3837;1978;4686;5976;1981;55746;51095;10557;1965;55520;57510;55706;5411;1974	RNPS1;EIF2B2;EIF4E;UPF3A;NUP88;THOC1;EIF2B5;POP7;EIF3I;CYFIP1;EIF4A3;PRMT5;EIF3J;SEC13;NUP93;GEMIN5;ALYREF;CLNS1A;GEMIN7;TGS1;EIF2B3;NMD3;NUP85;NXT1;NUP153;KPNB1;EIF4EBP1;NCBP1;UPF1;EIF4G1;NUP133;TRNT1;RPP38;EIF2S1;ELAC1;XPO5;NDC1;PNN;EIF4A2	6.68296e-15	14.175	1.85118e-12	Genetic Information Processing
path:hsa03008	Ribosome biogenesis in eukaryotes	26	408	81	7246	0.0637255	0.0111786	5.70068	51096;10528;84916;28987;55505;10248;10813;23160;54552;29889;23560;51068;9790;29107;4809;84128;10885;55341;27341;55131;54433;83732;10557;92856;55272;65083	UTP18;NOP56;UTP4;NOB1;NOP10;POP7;UTP14A;WDR43;GNL3L;GNL2;GTPBP4;NMD3;BMS1;NXT1;SNU13;WDR75;WDR3;LSG1;RRP7A;RBM28;GAR1;RIOK1;RPP38;IMP4;IMP3;NOL6	9.63138e-14	13.0163	1.33395e-11	Genetic Information Processing
path:hsa03010	Ribosome	31	408	134	7246	0.0759804	0.018493	4.10861	6136;6144;64979;64965;11224;51069;51187;219927;64960;6152;6183;65005;6188;55052;29088;6130;6133;65003;6165;6147;51073;6129;51116;51264;54460;11222;51081;6161;64983;64969;51121	RPL12;RPL21;MRPL36;MRPS9;RPL35;MRPL2;RSL24D1;MRPL21;MRPS15;RPL24;MRPS12;MRPL9;RPS3;MRPL20;MRPL15;RPL7A;RPL9;MRPL11;RPL35A;RPL23A;MRPL4;RPL7;MRPS2;MRPL27;MRPS21;MRPL3;MRPS7;RPL32;MRPL32;MRPS5;RPL26L1	6.97281e-12	11.1566	6.43822e-10	Genetic Information Processing
path:hsa03040	Spliceosome	29	408	133	7246	0.0710784	0.018355	3.87244	6426;10465;3312;84950;9984;9410;23450;9775;84844;9716;10286;10189;9343;10992;6100;9416;6427;4809;6627;11157;27339;84991;4686;10907;9128;24148;26121;6632;23350	SRSF1;PPIH;HSPA8;PRPF38A;THOC1;SNRNP40;SF3B3;EIF4A3;PHF5A;AQR;BCAS2;ALYREF;EFTUD2;SF3B2;RP9;DDX23;SRSF2;SNU13;SNRPA1;LSM6;PRPF19;RBM17;NCBP1;TXNL4A;PRPF4;PRPF6;PRPF31;SNRPD1;U2SURP	1.58406e-10	9.80023	1.09696e-08	Genetic Information Processing
path:hsa00240	Pyrimidine metabolism	21	408	101	7246	0.0514706	0.0139387	3.69263	4830;7372;10714;4831;5437;171568;4860;5432;5434;661;54107;51728;64425;9533;7298;79077;1723;51082;84172;5435;1854	NME1;UMPS;POLD3;NME2;POLR2H;POLR3H;PNP;POLR2C;POLR2E;POLR3D;POLE3;POLR3K;POLR1E;POLR1C;TYMS;DCTPP1;DHODH;POLR1D;POLR1B;POLR2F;DUT	1.36297e-07	6.86551	7.55085e-06	Metabolism
path:hsa03020	RNA polymerase	11	408	31	7246	0.0269608	0.00427822	6.30187	5434;64425;51082;84172;9533;661;5435;5437;171568;5432;51728	POLR2E;POLR1E;POLR1D;POLR1B;POLR1C;POLR3D;POLR2F;POLR2H;POLR3H;POLR2C;POLR3K	4.79777e-07	6.31896	2.21497e-05	Genetic Information Processing
path:hsa00230	Purine metabolism	26	408	174	7246	0.0637255	0.0240132	2.65376	4830;10606;2618;10714;4831;4882;5437;171568;4860;5432;5471;205;5434;271;11164;661;54107;51728;64425;9533;5631;109;51082;84172;158;5435	NME1;PAICS;GART;POLD3;NME2;NPR2;POLR2H;POLR3H;PNP;POLR2C;PPAT;AK4;POLR2E;AMPD2;NUDT5;POLR3D;POLE3;POLR3K;POLR1E;POLR1C;PRPS1;ADCY3;POLR1D;POLR1B;ADSL;POLR2F	4.01432e-06	5.39639	0.000158852	Metabolism
path:hsa03030	DNA replication	10	408	36	7246	0.0245098	0.00496826	4.93328	5982;10714;4171;4173;5111;1763;4174;5983;5984;54107	RFC2;POLD3;MCM2;MCM4;PCNA;DNA2;MCM5;RFC3;RFC4;POLE3	1.94319e-05	4.71148	0.000672831	Genetic Information Processing
path:hsa04110	Cell cycle	19	408	124	7246	0.0465686	0.0171129	2.72126	4173;7029;10274;894;6502;991;7532;5111;4609;8317;246184;11200;990;7027;701;25847;4171;4174;29882	MCM4;TFDP2;STAG1;CCND2;SKP2;CDC20;YWHAG;PCNA;MYC;CDC7;CDC26;CHEK2;CDC6;TFDP1;BUB1B;ANAPC13;MCM2;MCM5;ANAPC2	5.69547e-05	4.24447	0.00165801	Cellular Processes
path:hsa03410	Base excision repair	9	408	33	7246	0.0220588	0.00455424	4.84358	7374;10714;10038;3980;5111;142;54107;4913;3146	UNG;POLD3;PARP2;LIG3;PCNA;PARP1;POLE3;NTHL1;HMGB1	5.98561e-05	4.22289	0.00165801	Genetic Information Processing
path:hsa00270	Cysteine and methionine metabolism	10	408	47	7246	0.0245098	0.00648634	3.77868	2805;191;6723;587;58478;586;6611;1789;2806;3945	GOT1;AHCY;SRM;BCAT2;ENOPH1;BCAT1;SMS;DNMT3B;GOT2;LDHB	0.000226653	3.64464	0.00570755	Metabolism
path:hsa04122	Sulfur relay system	4	408	8	7246	0.00980392	0.00110406	8.8799	81605;4338;348180;9054	URM1;MOCS2;CTU2;NFS1	0.000578381	3.23779	0.013351	Genetic Information Processing
path:hsa03430	Mismatch repair	6	408	23	7246	0.0147059	0.00317417	4.63299	5982;10714;4436;5111;5983;5984	RFC2;POLD3;MSH2;PCNA;RFC3;RFC4	0.00136516	2.86482	0.0290884	Genetic Information Processing
path:hsa03420	Nucleotide excision repair	8	408	46	7246	0.0196078	0.00634833	3.08866	5982;10714;1642;5111;8451;5983;5984;54107	RFC2;POLD3;DDB1;PCNA;CUL4A;RFC3;RFC4;POLE3	0.00372249	2.42917	0.0736522	Genetic Information Processing
path:hsa03018	RNA degradation	11	408	79	7246	0.0269608	0.0109026	2.47288	22894;80349;118460;11157;170506;10200;23404;3329;28960;5393;27257	DIS3;WDR61;EXOSC6;LSM6;DHX36;MPHOSPH6;EXOSC2;HSPD1;DCPS;EXOSC9;LSM1	0.00445458	2.35119	0.0822612	Genetic Information Processing
path:hsa03015	mRNA surveillance pathway	12	408	91	7246	0.0294118	0.0125587	2.34195	5976;10921;29107;65110;81608;11051;10978;10189;11052;5411;9775;4686	UPF1;RNPS1;NXT1;UPF3A;FIP1L1;NUDT21;CLP1;ALYREF;CPSF6;PNN;EIF4A3;NCBP1	0.00476562	2.32188	0.0825048	Genetic Information Processing
path:hsa00330	Arginine and proline metabolism	8	408	49	7246	0.0196078	0.00676235	2.89956	2806;219;2805;4953;1152;6723;6611;5832	GOT2;ALDH1B1;GOT1;ODC1;CKB;SRM;SMS;ALDH18A1	0.00555293	2.25548	0.0904801	Metabolism
path:hsa04623	Cytosolic DNA-sensing pathway	9	408	62	7246	0.0220588	0.00855644	2.57804	5434;51082;9533;4793;661;5435;5437;171568;51728	POLR2E;POLR1D;POLR1C;NFKBIB;POLR3D;POLR2F;POLR2H;POLR3H;POLR3K	0.00740614	2.13041	0.113972	Organismal Systems
path:hsa00250	Alanine, aspartate and glutamate metabolism	6	408	35	7246	0.0147059	0.00483025	3.04454	2805;158;339983;2744;2806;5471	GOT1;ADSL;NAT8L;GLS;GOT2;PPAT	0.0124	1.90658	0.180778	Metabolism
path:hsa00770	Pantothenate and CoA biosynthesis	4	408	19	7246	0.00980392	0.00262214	3.73891	587;60496;586;80347	BCAT2;AASDHPPT;BCAT1;COASY	0.0195552	1.70874	0.270839	Metabolism
path:hsa00020	Citrate cycle (TCA cycle)	5	408	31	7246	0.0122549	0.00427822	2.86448	3420;1737;6390;6392;3419	IDH3B;DLAT;SDHB;SDHD;IDH3A	0.0279419	1.55374	0.355469	Metabolism
path:hsa00400	Phenylalanine, tyrosine and tryptophan biosynthesis	2	408	5	7246	0.00490196	0.000690036	7.10392	2806;2805	GOT2;GOT1	0.0282322	1.54926	0.355469	Metabolism
path:hsa00061	Fatty acid biosynthesis	3	408	13	7246	0.00735294	0.00179409	4.09842	31;54995;27349	ACACA;OXSM;MCAT	0.0332232	1.47856	0.400122	Metabolism
path:hsa00051	Fructose and mannose metabolism	5	408	33	7246	0.0122549	0.00455424	2.69088	4351;3098;6652;5373;26007	MPI;HK1;SORD;PMM2;TKFC	0.0356278	1.44821	0.411204	Metabolism
path:hsa04120	Ubiquitin mediated proteolysis	13	408	136	7246	0.0318627	0.018769	1.69763	7337;8924;6502;25847;246184;991;1642;27339;8451;63893;7428;29882;26272	UBE3A;HERC2;SKP2;ANAPC13;CDC26;CDC20;DDB1;PRPF19;CUL4A;UBE2O;VHL;ANAPC2;FBXO4	0.0421855	1.37484	0.467415	Genetic Information Processing
path:hsa00520	Amino sugar and nucleotide sugar metabolism	6	408	48	7246	0.0147059	0.00662434	2.21998	132789;4351;3098;606495;6675;5373	GNPDA2;MPI;HK1;CYB5RL;UAP1;PMM2	0.0510093	1.29235	0.523318	Metabolism
path:hsa00280	Valine, leucine and isoleucine degradation	6	408	48	7246	0.0147059	0.00662434	2.21998	219;3028;5019;5096;587;586	ALDH1B1;HSD17B10;OXCT1;PCCB;BCAT2;BCAT1	0.0510093	1.29235	0.523318	Metabolism
path:hsa04714	Thermogenesis	18	408	216	7246	0.0441176	0.0298096	1.47998	109;23028;4723;4706;6602;51287;4698;4728;6390;5600;6605;6392;6199;65260;516;515;51103;9377	ADCY3;KDM1A;NDUFV1;NDUFAB1;SMARCD1;COA4;NDUFA5;NDUFS8;SDHB;MAPK11;SMARCE1;SDHD;RPS6KB2;COA7;ATP5MC1;ATP5PB;NDUFAF1;COX5A	0.0608197	1.21596	0.58677	Organismal Systems
path:hsa05016	Huntington disease	16	408	187	7246	0.0392157	0.0258073	1.51956	4723;5434;4706;6874;4698;4728;6390;127602;6392;515;516;5437;5435;9377;5432;6875	NDUFV1;POLR2E;NDUFAB1;TAF4;NDUFA5;NDUFS8;SDHB;DNAH14;SDHD;ATP5PB;ATP5MC1;POLR2H;POLR2F;COX5A;POLR2C;TAF4B	0.0614308	1.21161	0.58677	Human Diseases
path:hsa03440	Homologous recombination	5	408	41	7246	0.0122549	0.00565829	2.16583	10714;8438;5888;5932;79184	POLD3;RAD54L;RAD51;RBBP8;BRCC3	0.0783709	1.10585	0.723625	Genetic Information Processing
path:hsa00630	Glyoxylate and dicarboxylate metabolism	4	408	30	7246	0.00980392	0.00414022	2.36797	6470;5096;125061;2653	SHMT1;PCCB;AFMID;GCSH	0.085445	1.06831	0.763492	Metabolism
path:hsa00670	One carbon pool by folate	3	408	20	7246	0.00735294	0.00276014	2.66397	6470;2618;7298	SHMT1;GART;TYMS	0.0992899	1.0031	0.80916	Metabolism
path:hsa00970	Aminoacyl-tRNA biosynthesis	5	408	44	7246	0.0122549	0.00607232	2.01816	283459;92935;54938;10352;10056	GATC;MARS2;SARS2;WARS2;FARSB	0.0993193	1.00297	0.80916	Genetic Information Processing
path:hsa03022	Basal transcription factors	5	408	44	7246	0.0122549	0.00607232	2.01816	2963;6874;6877;6883;6875	GTF2F2;TAF4;TAF5;TAF12;TAF4B	0.0993193	1.00297	0.80916	Genetic Information Processing
path:hsa00220	Arginine biosynthesis	3	408	21	7246	0.00735294	0.00289815	2.53711	2806;2805;2744	GOT2;GOT1;GLS	0.111232	0.953772	0.880318	Metabolism
path:hsa05010	Alzheimer disease	13	408	164	7246	0.0318627	0.0226332	1.40779	8851;4723;3028;4706;4698;4728;6390;6392;8883;516;515;3710;9377	CDK5R1;NDUFV1;HSD17B10;NDUFAB1;NDUFA5;NDUFS8;SDHB;SDHD;NAE1;ATP5MC1;ATP5PB;ITPR3;COX5A	0.133081	0.875884	1	Human Diseases
path:hsa00190	Oxidative phosphorylation	10	408	120	7246	0.0245098	0.0165609	1.47998	4723;4706;4698;4728;6390;6392;516;515;9377;5464	NDUFV1;NDUFAB1;NDUFA5;NDUFS8;SDHB;SDHD;ATP5MC1;ATP5PB;COX5A;PPA1	0.13774	0.860939	1	Metabolism
path:hsa00510	N-Glycan biosynthesis	5	408	49	7246	0.0122549	0.00676235	1.81222	8704;10195;56052;1798;8813	B4GALT2;ALG3;ALG1;DPAGT1;DPM1	0.139719	0.854745	1	Metabolism
path:hsa05230	Central carbon metabolism in cancer	6	408	65	7246	0.0147059	0.00897047	1.63937	8140;4609;5223;3098;2744;6513	SLC7A5;MYC;PGAM1;HK1;GLS;SLC2A1	0.157767	0.801983	1	Human Diseases
path:hsa00563	Glycosylphosphatidylinositol (GPI)-anchor biosynthesis	3	408	25	7246	0.00735294	0.00345018	2.13118	94005;93183;284098	PIGS;PIGM;PIGW	0.163772	0.785759	1	Metabolism
path:hsa05166	Human T-cell leukemia virus 1 infection	18	408	253	7246	0.0441176	0.0349158	1.26354	109;701;10714;2648;6777;246184;991;54107;5111;5902;4609;11200;6929;10524;29882;55697;6513;894	ADCY3;BUB1B;POLD3;KAT2A;STAT5B;CDC26;CDC20;POLE3;PCNA;RANBP1;MYC;CHEK2;TCF3;KAT5;ANAPC2;VAC14;SLC2A1;CCND2	0.180918	0.742518	1	Human Diseases
path:hsa00620	Pyruvate metabolism	4	408	40	7246	0.00980392	0.00552029	1.77598	219;3945;31;1737	ALDH1B1;LDHB;ACACA;DLAT	0.186103	0.730247	1	Metabolism
path:hsa05012	Parkinson disease	10	408	129	7246	0.0245098	0.0178029	1.37673	4723;4706;27429;4698;4728;6390;6392;516;515;9377	NDUFV1;NDUFAB1;HTRA2;NDUFA5;NDUFS8;SDHB;SDHD;ATP5MC1;ATP5PB;COX5A	0.189876	0.72153	1	Human Diseases
path:hsa01040	Biosynthesis of unsaturated fatty acids	3	408	27	7246	0.00735294	0.00372619	1.97331	11332;79071;64834	ACOT7;ELOVL6;ELOVL1	0.192351	0.715907	1	Metabolism
path:hsa04066	HIF-1 signaling pathway	8	408	100	7246	0.0196078	0.0138007	1.42078	1977;7037;6199;3098;5335;7428;1978;6513	EIF4E;TFRC;RPS6KB2;HK1;PLCG1;VHL;EIF4EBP1;SLC2A1	0.200478	0.697932	1	Environmental Information Processing
path:hsa00730	Thiamine metabolism	2	408	16	7246	0.00490196	0.00220811	2.21998	205;9054	AK4;NFS1	0.226606	0.644729	1	Metabolism
path:hsa05168	Herpes simplex infection	13	408	183	7246	0.0318627	0.0252553	1.26163	708;6426;440275;6502;6874;6877;7874;6427;10189;1965;4793;5187;6875	C1QBP;SRSF1;EIF2AK4;SKP2;TAF4;TAF5;USP7;SRSF2;ALYREF;EIF2S1;NFKBIB;PER1;TAF4B	0.230805	0.636755	1	Human Diseases
path:hsa00062	Fatty acid elongation	3	408	30	7246	0.00735294	0.00414022	1.77598	11332;79071;64834	ACOT7;ELOVL6;ELOVL1	0.23723	0.624831	1	Metabolism
path:hsa03050	Proteasome	4	408	45	7246	0.00980392	0.00621032	1.57865	5691;5709;5693;10197	PSMB3;PSMD3;PSMB5;PSME3	0.246297	0.608541	1	Genetic Information Processing
path:hsa00360	Phenylalanine metabolism	2	408	17	7246	0.00490196	0.00234612	2.08939	2806;2805	GOT2;GOT1	0.247893	0.605735	1	Metabolism
path:hsa00471	D-Glutamine and D-glutamate metabolism	1	408	5	7246	0.00245098	0.000690036	3.55196	2744	GLS	0.251627	0.599243	1	Metabolism
path:hsa00524	Neomycin, kanamycin and gentamicin biosynthesis	1	408	5	7246	0.00245098	0.000690036	3.55196	3098	HK1	0.251627	0.599243	1	Metabolism
path:hsa00410	beta-Alanine metabolism	3	408	31	7246	0.00735294	0.00427822	1.71869	219;6611;6723	ALDH1B1;SMS;SRM	0.25258	0.597602	1	Metabolism
path:hsa01523	Antifolate resistance	3	408	31	7246	0.00735294	0.00427822	1.71869	6470;2618;7298	SHMT1;GART;TYMS	0.25258	0.597602	1	Human Diseases
path:hsa00640	Propanoate metabolism	3	408	32	7246	0.00735294	0.00441623	1.66498	5096;3945;31	PCCB;LDHB;ACACA	0.268067	0.571756	1	Metabolism
path:hsa04213	Longevity regulating pathway - multiple species	5	408	62	7246	0.0122549	0.00855644	1.43224	109;3312;23411;6199;81570	ADCY3;HSPA8;SIRT1;RPS6KB2;CLPB	0.269511	0.569424	1	Organismal Systems
path:hsa00440	Phosphonate and phosphinate metabolism	1	408	6	7246	0.00245098	0.000828043	2.95997	56994	CHPT1	0.293795	0.531956	1	Metabolism
path:hsa05221	Acute myeloid leukemia	5	408	66	7246	0.0122549	0.00910847	1.34544	51176;6777;4609;6199;1978	LEF1;STAT5B;MYC;RPS6KB2;EIF4EBP1	0.31394	0.503154	1	Human Diseases
path:hsa05231	Choline metabolism in cancer	7	408	99	7246	0.0171569	0.0136627	1.25574	10434;5881;6199;5335;8936;1978;56994	LYPLA1;RAC3;RPS6KB2;PLCG1;WASF1;EIF4EBP1;CHPT1	0.323121	0.490635	1	Human Diseases
path:hsa05216	Thyroid cancer	3	408	37	7246	0.00735294	0.00510627	1.43998	4609;51176;8030	MYC;LEF1;CCDC6	0.346481	0.46032	1	Human Diseases
path:hsa00010	Glycolysis / Gluconeogenesis	5	408	69	7246	0.0122549	0.0095225	1.28694	219;1737;5223;3098;3945	ALDH1B1;DLAT;PGAM1;HK1;LDHB	0.347862	0.458592	1	Metabolism
path:hsa00480	Glutathione metabolism	4	408	53	7246	0.00980392	0.00731438	1.34036	4953;494143;6611;6723	ODC1;CHAC2;SMS;SRM	0.349015	0.457156	1	Metabolism
path:hsa00900	Terpenoid backbone biosynthesis	2	408	22	7246	0.00490196	0.00303616	1.61453	23463;79947	ICMT;DHDDS	0.353869	0.451157	1	Metabolism
path:hsa03460	Fanconi anemia pathway	4	408	54	7246	0.00980392	0.00745239	1.31554	5888;197342;201254;22909	RAD51;EME2;CENPX;FAN1	0.362048	0.441233	1	Genetic Information Processing
path:hsa00740	Riboflavin metabolism	1	408	8	7246	0.00245098	0.00110406	2.21998	80308	FLAD1	0.371152	0.430449	1	Metabolism
path:hsa03060	Protein export	2	408	23	7246	0.00490196	0.00317417	1.54433	6727;58477	SRP14;SRPRB	0.374559	0.42648	1	Genetic Information Processing
path:hsa00340	Histidine metabolism	2	408	23	7246	0.00490196	0.00317417	1.54433	219;138199	ALDH1B1;CARNMT1	0.374559	0.42648	1	Metabolism
path:hsa04216	Ferroptosis	3	408	40	7246	0.00735294	0.00552029	1.33199	23516;7037;55240	SLC39A14;TFRC;STEAP3	0.393327	0.405246	1	Cellular Processes
path:hsa00380	Tryptophan metabolism	3	408	40	7246	0.00735294	0.00552029	1.33199	219;125061;2639	ALDH1B1;AFMID;GCDH	0.393327	0.405246	1	Metabolism
path:hsa00260	Glycine, serine and threonine metabolism	3	408	40	7246	0.00735294	0.00552029	1.33199	6470;5223;2653	SHMT1;PGAM1;GCSH	0.393327	0.405246	1	Metabolism
path:hsa04977	Vitamin digestion and absorption	2	408	24	7246	0.00490196	0.00331217	1.47998	25974;8884	MMACHC;SLC5A6	0.394973	0.403432	1	Organismal Systems
path:hsa04975	Fat digestion and absorption	3	408	41	7246	0.00735294	0.00565829	1.2995	2806;81579;10999	GOT2;PLA2G12A;SLC27A4	0.408768	0.388523	1	Organismal Systems
path:hsa00310	Lysine degradation	4	408	59	7246	0.00980392	0.00814242	1.20405	219;79823;6419;2639	ALDH1B1;CAMKMT;SETMAR;GCDH	0.426818	0.369758	1	Metabolism
path:hsa04932	Non-alcoholic fatty liver disease (NAFLD)	9	408	145	7246	0.0220588	0.020011	1.10233	4723;4706;4698;4728;6390;1965;6392;6945;9377	NDUFV1;NDUFAB1;NDUFA5;NDUFS8;SDHB;EIF2S1;SDHD;MLX;COX5A	0.431192	0.36533	1	Human Diseases
path:hsa00790	Folate biosynthesis	2	408	26	7246	0.00490196	0.00358819	1.36614	5805;4338	PTS;MOCS2	0.434842	0.361668	1	Metabolism
path:hsa00072	Synthesis and degradation of ketone bodies	1	408	10	7246	0.00245098	0.00138007	1.77598	5019	OXCT1	0.440053	0.356495	1	Metabolism
path:hsa00071	Fatty acid degradation	3	408	44	7246	0.00735294	0.00607232	1.2109	1632;2639;219	ECI1;GCDH;ALDH1B1	0.454296	0.342661	1	Metabolism
path:hsa00130	Ubiquinone and other terpenoid-quinone biosynthesis	1	408	11	7246	0.00245098	0.00151808	1.61453	79001	VKORC1	0.471626	0.326402	1	Metabolism
path:hsa04919	Thyroid hormone signaling pathway	7	408	116	7246	0.0171569	0.0160088	1.07171	9862;2648;4609;5335;9882;9442;6513	MED24;KAT2A;MYC;PLCG1;TBC1D4;MED27;SLC2A1	0.48148	0.317422	1	Organismal Systems
path:hsa04210	Apoptosis	8	408	135	7246	0.0196078	0.018631	1.05243	27429;10038;1965;55367;8797;142;2021;3710	HTRA2;PARP2;EIF2S1;PIDD1;TNFRSF10A;PARP1;ENDOG;ITPR3	0.493466	0.306743	1	Cellular Processes
path:hsa00565	Ether lipid metabolism	3	408	47	7246	0.00735294	0.00648634	1.1336	81579;5049;56994	PLA2G12A;PAFAH1B2;CHPT1	0.498304	0.302506	1	Metabolism
path:hsa00030	Pentose phosphate pathway	2	408	30	7246	0.00490196	0.00414022	1.18399	22934;5631	RPIA;PRPS1	0.51005	0.292387	1	Metabolism
path:hsa04350	TGF-beta signaling pathway	5	408	84	7246	0.0122549	0.0115926	1.05713	7027;4609;60436;9372;6199	TFDP1;MYC;TGIF2;ZFYVE9;RPS6KB2	0.515529	0.287747	1	Environmental Information Processing
path:hsa04012	ErbB signaling pathway	5	408	85	7246	0.0122549	0.0117306	1.04469	6777;4609;6199;5335;1978	STAT5B;MYC;RPS6KB2;PLCG1;EIF4EBP1	0.526179	0.278867	1	Environmental Information Processing
path:hsa04922	Glucagon signaling pathway	6	408	103	7246	0.0147059	0.0142147	1.03455	23411;5223;31;3945;3710;6513	SIRT1;PGAM1;ACACA;LDHB;ITPR3;SLC2A1	0.526374	0.278705	1	Organismal Systems
path:hsa04710	Circadian rhythm	2	408	31	7246	0.00490196	0.00427822	1.14579	9572;5187	NR1D1;PER1	0.527806	0.277525	1	Organismal Systems
path:hsa00052	Galactose metabolism	2	408	31	7246	0.00490196	0.00427822	1.14579	8704;3098	B4GALT2;HK1	0.527806	0.277525	1	Metabolism
path:hsa03450	Non-homologous end-joining	1	408	13	7246	0.00245098	0.00179409	1.36614	2547	XRCC6	0.529542	0.276099	1	Genetic Information Processing
path:hsa05210	Colorectal cancer	5	408	86	7246	0.0122549	0.0118686	1.03255	51176;4436;5881;4609;6199	LEF1;MSH2;RAC3;MYC;RPS6KB2	0.536726	0.270247	1	Human Diseases
path:hsa04114	Oocyte meiosis	7	408	124	7246	0.0171569	0.0171129	1.00257	109;25847;246184;991;7532;29882;3710	ADCY3;ANAPC13;CDC26;CDC20;YWHAG;ANAPC2;ITPR3	0.553108	0.25719	1	Cellular Processes
path:hsa00533	Glycosaminoglycan biosynthesis - keratan sulfate	1	408	14	7246	0.00245098	0.0019321	1.26856	8704	B4GALT2	0.55608	0.254863	1	Metabolism
path:hsa04622	RIG-I-like receptor signaling pathway	4	408	70	7246	0.00980392	0.0096605	1.01485	9755;26007;5600;4793	TBKBP1;TKFC;MAPK11;NFKBIB	0.561312	0.250796	1	Organismal Systems
path:hsa04931	Insulin resistance	6	408	107	7246	0.0147059	0.0147668	0.995877	133522;10999;6199;9882;6945;6513	PPARGC1B;SLC27A4;RPS6KB2;TBC1D4;MLX;SLC2A1	0.564256	0.248524	1	Human Diseases
path:hsa04211	Longevity regulating pathway	5	408	89	7246	0.0122549	0.0122826	0.997742	109;1977;23411;6199;1978	ADCY3;EIF4E;SIRT1;RPS6KB2;EIF4EBP1	0.5677	0.245881	1	Organismal Systems
path:hsa05203	Viral carcinogenesis	11	408	200	7246	0.0269608	0.0276014	0.976789	7337;6502;7874;2648;6777;991;7532;1642;5902;55697;894	UBE3A;SKP2;USP7;KAT2A;STAT5B;CDC20;YWHAG;DDB1;RANBP1;VAC14;CCND2	0.577212	0.238665	1	Human Diseases
path:hsa04115	p53 signaling pathway	4	408	72	7246	0.00980392	0.00993652	0.986656	11200;55367;55240;894	CHEK2;PIDD1;STEAP3;CCND2	0.583916	0.23365	1	Cellular Processes
path:hsa04520	Adherens junction	4	408	72	7246	0.00980392	0.00993652	0.986656	117178;51176;5881;8936	SSX2IP;LEF1;RAC3;WASF1	0.583916	0.23365	1	Cellular Processes
path:hsa00500	Starch and sucrose metabolism	2	408	35	7246	0.00490196	0.00483025	1.01485	178;3098	AGL;HK1	0.594369	0.225944	1	Metabolism
path:hsa00350	Tyrosine metabolism	2	408	36	7246	0.00490196	0.00496826	0.986656	2806;2805	GOT2;GOT1	0.609876	0.214759	1	Metabolism
path:hsa05162	Measles	7	408	131	7246	0.0171569	0.0180789	0.948997	440275;6777;3312;1965;8797;4793;894	EIF2AK4;STAT5B;HSPA8;EIF2S1;TNFRSF10A;NFKBIB;CCND2	0.612056	0.213209	1	Human Diseases
path:hsa04150	mTOR signaling pathway	8	408	151	7246	0.0196078	0.0208391	0.940917	6396;79726;6502;1977;4040;8140;6199;1978	SEC13;WDR59;SKP2;EIF4E;LRP6;SLC7A5;RPS6KB2;EIF4EBP1	0.62239	0.205938	1	Environmental Information Processing
path:hsa00450	Selenocompound metabolism	1	408	17	7246	0.00245098	0.00234612	1.04469	92935	MARS2	0.627063	0.202689	1	Metabolism
path:hsa00983	Drug metabolism - other enzymes	4	408	77	7246	0.00980392	0.0106266	0.922587	4830;7372;4831;1854	NME1;UMPS;NME2;DUT	0.637364	0.195613	1	Metabolism
path:hsa00564	Glycerophospholipid metabolism	5	408	97	7246	0.0122549	0.0133867	0.915454	10434;55326;81579;11313;56994	LYPLA1;AGPAT5;PLA2G12A;LYPLA2;CHPT1	0.644711	0.190635	1	Metabolism
path:hsa04370	VEGF signaling pathway	3	408	59	7246	0.00735294	0.00814242	0.903041	5335;5881;5600	PLCG1;RAC3;MAPK11	0.653681	0.184634	1	Environmental Information Processing
path:hsa01521	EGFR tyrosine kinase inhibitor resistance	4	408	79	7246	0.00980392	0.0109026	0.899231	1978;6199;5335;1977	EIF4EBP1;RPS6KB2;PLCG1;EIF4E	0.657453	0.182135	1	Human Diseases
path:hsa04914	Progesterone-mediated oocyte maturation	5	408	99	7246	0.0122549	0.0136627	0.89696	109;25847;246184;5600;29882	ADCY3;ANAPC13;CDC26;MAPK11;ANAPC2	0.662567	0.17877	1	Organismal Systems
path:hsa00100	Steroid biosynthesis	1	408	19	7246	0.00245098	0.00262214	0.934727	1718	DHCR24	0.667974	0.17524	1	Metabolism
path:hsa04218	Cellular senescence	8	408	158	7246	0.0196078	0.0218051	0.899231	54822;5600;4609;23411;11200;1978;3710;894	TRPM7;MAPK11;MYC;SIRT1;CHEK2;EIF4EBP1;ITPR3;CCND2	0.672939	0.172024	1	Cellular Processes
path:hsa00561	Glycerolipid metabolism	3	408	61	7246	0.00735294	0.00841844	0.873433	55326;219;26007	AGPAT5;ALDH1B1;TKFC	0.675948	0.170087	1	Metabolism
path:hsa04723	Retrograde endocannabinoid signaling	7	408	141	7246	0.0171569	0.019459	0.881692	109;4723;4706;4698;4728;5600;3710	ADCY3;NDUFV1;NDUFAB1;NDUFA5;NDUFS8;MAPK11;ITPR3	0.688486	0.162105	1	Organismal Systems
path:hsa00860	Porphyrin and chlorophyll metabolism	2	408	42	7246	0.00490196	0.0057963	0.845705	2395;1371	FXN;CPOX	0.693464	0.158976	1	Metabolism
path:hsa04217	Necroptosis	8	408	162	7246	0.0196078	0.0223572	0.877027	27183;192111;6777;10038;54822;8797;142;3146	VPS4A;PGAM5;STAT5B;PARP2;TRPM7;TNFRSF10A;PARP1;HMGB1	0.699907	0.154959	1	Cellular Processes
path:hsa04141	Protein processing in endoplasmic reticulum	8	408	164	7246	0.0196078	0.0226332	0.866332	6396;6747;440275;3312;2923;1965;22824;55768	SEC13;SSR3;EIF2AK4;HSPA8;PDIA3;EIF2S1;HSPA4L;NGLY1	0.712845	0.147005	1	Genetic Information Processing
path:hsa05131	Shigellosis	3	408	65	7246	0.00735294	0.00897047	0.819683	8936;5600;4793	WASF1;MAPK11;NFKBIB	0.717272	0.144316	1	Human Diseases
path:hsa05225	Hepatocellular carcinoma	8	408	165	7246	0.0196078	0.0227712	0.861081	51176;6602;4040;29117;6605;4609;6199;5335	LEF1;SMARCD1;LRP6;BRD7;SMARCE1;MYC;RPS6KB2;PLCG1	0.719175	0.143165	1	Human Diseases
path:hsa00514	Other types of O-glycan biosynthesis	1	408	22	7246	0.00245098	0.00303616	0.807264	8704	B4GALT2	0.7211	0.142005	1	Metabolism
path:hsa04140	Autophagy - animal	6	408	128	7246	0.0147059	0.0176649	0.832491	440275;30849;1965;6199;9110;3146	EIF2AK4;PIK3R4;EIF2S1;RPS6KB2;MTMR4;HMGB1	0.735006	0.133709	1	Cellular Processes
path:hsa04664	Fc epsilon RI signaling pathway	3	408	67	7246	0.00735294	0.00924648	0.795215	5335;5881;5600	PLCG1;RAC3;MAPK11	0.736351	0.132915	1	Organismal Systems
path:hsa00515	Mannose type O-glycan biosynthesis	1	408	23	7246	0.00245098	0.00317417	0.772165	8704	B4GALT2	0.736851	0.13262	1	Metabolism
path:hsa04964	Proximal tubule bicarbonate reclamation	1	408	23	7246	0.00245098	0.00317417	0.772165	2744	GLS	0.736851	0.13262	1	Organismal Systems
path:hsa05120	Epithelial cell signaling in Helicobacter pylori infection	3	408	68	7246	0.00735294	0.00938449	0.783521	5335;1445;5600	PLCG1;CSK;MAPK11	0.745503	0.127551	1	Human Diseases
path:hsa05206	MicroRNAs in cancer	7	408	150	7246	0.0171569	0.0207011	0.828791	4609;23411;5335;10642;2744;1789;894	MYC;SIRT1;PLCG1;IGF2BP1;GLS;DNMT3B;CCND2	0.74845	0.125837	1	Human Diseases
path:hsa00534	Glycosaminoglycan biosynthesis - heparan sulfate / heparin	1	408	24	7246	0.00245098	0.00331217	0.739992	9653	HS2ST1	0.751716	0.123946	1	Metabolism
path:hsa04658	Th1 and Th2 cell differentiation	4	408	90	7246	0.00980392	0.0124206	0.789325	6777;5335;5600;4793	STAT5B;PLCG1;MAPK11;NFKBIB	0.754245	0.122488	1	Organismal Systems
path:hsa04666	Fc gamma R-mediated phagocytosis	4	408	90	7246	0.00980392	0.0124206	0.789325	6199;5335;65108;8936	RPS6KB2;PLCG1;MARCKSL1;WASF1	0.754245	0.122488	1	Organismal Systems
path:hsa04612	Antigen processing and presentation	3	408	69	7246	0.00735294	0.0095225	0.772165	3312;2923;10197	HSPA8;PDIA3;PSME3	0.7544	0.122398	1	Organismal Systems
path:hsa04662	B cell receptor signaling pathway	3	408	70	7246	0.00735294	0.0096605	0.761134	8519;5881;4793	IFITM1;RAC3;NFKBIB	0.763046	0.117449	1	Organismal Systems
path:hsa05140	Leishmaniasis	3	408	70	7246	0.00735294	0.0096605	0.761134	65108;5600;4793	MARCKSL1;MAPK11;NFKBIB	0.763046	0.117449	1	Human Diseases
path:hsa04917	Prolactin signaling pathway	3	408	70	7246	0.00735294	0.0096605	0.761134	6777;5600;894	STAT5B;MAPK11;CCND2	0.763046	0.117449	1	Organismal Systems
path:hsa00592	alpha-Linolenic acid metabolism	1	408	25	7246	0.00245098	0.00345018	0.710392	81579	PLA2G12A	0.765742	0.115917	1	Metabolism
path:hsa05110	Vibrio cholerae infection	2	408	50	7246	0.00490196	0.00690036	0.710392	109;5335	ADCY3;PLCG1	0.781363	0.107147	1	Human Diseases
path:hsa00053	Ascorbate and aldarate metabolism	1	408	27	7246	0.00245098	0.00372619	0.657771	219	ALDH1B1	0.791468	0.101567	1	Metabolism
path:hsa00601	Glycosphingolipid biosynthesis - lacto and neolacto series	1	408	27	7246	0.00245098	0.00372619	0.657771	8704	B4GALT2	0.791468	0.101567	1	Metabolism
path:hsa05100	Bacterial invasion of epithelial cells	3	408	74	7246	0.00735294	0.0102125	0.719992	23607;10801;8936	CD2AP;SEPTIN9;WASF1	0.795186	0.0995311	1	Human Diseases
path:hsa05212	Pancreatic cancer	3	408	75	7246	0.00735294	0.0103505	0.710392	5888;6199;5881	RAD51;RPS6KB2;RAC3	0.802631	0.0954843	1	Human Diseases
path:hsa00650	Butanoate metabolism	1	408	28	7246	0.00245098	0.0038642	0.634279	5019	OXCT1	0.803254	0.0951472	1	Metabolism
path:hsa04722	Neurotrophin signaling pathway	5	408	119	7246	0.0122549	0.0164229	0.74621	9500;5600;4793;5335;4145	MAGED1;MAPK11;NFKBIB;PLCG1;MATK	0.808214	0.0924734	1	Organismal Systems
path:hsa00591	Linoleic acid metabolism	1	408	29	7246	0.00245098	0.00400221	0.612407	81579	PLA2G12A	0.814375	0.0891755	1	Metabolism
path:hsa04750	Inflammatory mediator regulation of TRP channels	4	408	99	7246	0.00980392	0.0136627	0.717568	109;3710;5600;5335	ADCY3;ITPR3;MAPK11;PLCG1	0.816609	0.0879861	1	Organismal Systems
path:hsa04070	Phosphatidylinositol signaling system	4	408	99	7246	0.00980392	0.0136627	0.717568	9110;9677;3710;5335	MTMR4;PPIP5K1;ITPR3;PLCG1	0.816609	0.0879861	1	Environmental Information Processing
path:hsa05134	Legionellosis	2	408	55	7246	0.00490196	0.00759039	0.645811	3312;3329	HSPA8;HSPD1	0.824366	0.0838798	1	Human Diseases
path:hsa00760	Nicotinate and nicotinamide metabolism	1	408	30	7246	0.00245098	0.00414022	0.591993	4860	PNP	0.824869	0.083615	1	Metabolism
path:hsa05416	Viral myocarditis	2	408	56	7246	0.00490196	0.0077284	0.634279	5881;1981	RAC3;EIF4G1	0.831999	0.079877	1	Human Diseases
path:hsa00512	Mucin type O-glycan biosynthesis	1	408	31	7246	0.00245098	0.00427822	0.572897	11226	GALNT6	0.834771	0.0784326	1	Metabolism
path:hsa04621	NOD-like receptor signaling pathway	7	408	167	7246	0.0171569	0.0230472	0.744423	54822;5600;4793;25828;7158;3710;79184	TRPM7;MAPK11;NFKBIB;TXN2;TP53BP1;ITPR3;BRCC3	0.838367	0.076566	1	Organismal Systems
path:hsa04310	Wnt signaling pathway	6	408	146	7246	0.0147059	0.020149	0.729855	51176;4040;5881;4609;79718;894	LEF1;LRP6;RAC3;MYC;TBL1XR1;CCND2	0.838671	0.0764085	1	Environmental Information Processing
path:hsa04136	Autophagy - other	1	408	32	7246	0.00245098	0.00441623	0.554994	30849	PIK3R4	0.844115	0.0735986	1	Cellular Processes
path:hsa05213	Endometrial cancer	2	408	58	7246	0.00490196	0.00800442	0.612407	4609;51176	MYC;LEF1	0.846375	0.0724374	1	Human Diseases
path:hsa05164	Influenza A	7	408	169	7246	0.0171569	0.0233232	0.735613	440275;29107;3312;1965;8797;5600;4793	EIF2AK4;NXT1;HSPA8;EIF2S1;TNFRSF10A;MAPK11;NFKBIB	0.847033	0.0720996	1	Human Diseases
path:hsa04659	Th17 cell differentiation	4	408	105	7246	0.00980392	0.0144908	0.676564	6777;5335;5600;4793	STAT5B;PLCG1;MAPK11;NFKBIB	0.850513	0.0703193	1	Organismal Systems
path:hsa04215	Apoptosis - multiple species	1	408	33	7246	0.00245098	0.00455424	0.538176	27429	HTRA2	0.852931	0.0690861	1	Cellular Processes
path:hsa04146	Peroxisome	3	408	83	7246	0.00735294	0.0114546	0.641921	10478;8504;5193	SLC25A17;PEX3;PEX12	0.854355	0.0683616	1	Cellular Processes
path:hsa05132	Salmonella infection	3	408	84	7246	0.00735294	0.0115926	0.634279	29941;5600;8936	PKN3;MAPK11;WASF1	0.859912	0.0655462	1	Human Diseases
path:hsa05020	Prion diseases	1	408	34	7246	0.00245098	0.00469224	0.522347	10963	STIP1	0.86125	0.0648708	1	Human Diseases
path:hsa00040	Pentose and glucuronate interconversions	1	408	34	7246	0.00245098	0.00469224	0.522347	6652	SORD	0.86125	0.0648708	1	Metabolism
path:hsa04911	Insulin secretion	3	408	85	7246	0.00735294	0.0117306	0.626817	109;3710;6513	ADCY3;ITPR3;SLC2A1	0.865282	0.0628425	1	Organismal Systems
path:hsa04068	FoxO signaling pathway	5	408	132	7246	0.0122549	0.0182169	0.67272	6502;7874;5600;23411;894	SKP2;USP7;MAPK11;SIRT1;CCND2	0.872645	0.0591622	1	Environmental Information Processing
path:hsa05340	Primary immunodeficiency	1	408	36	7246	0.00245098	0.00496826	0.493328	7374	UNG	0.876506	0.0572453	1	Human Diseases
path:hsa05169	Epstein-Barr virus infection	8	408	198	7246	0.0196078	0.0273254	0.717568	6502;7874;2923;5600;4793;4609;5709;894	SKP2;USP7;PDIA3;MAPK11;NFKBIB;MYC;PSMD3;CCND2	0.876852	0.0570739	1	Human Diseases
path:hsa04727	GABAergic synapse	3	408	88	7246	0.00735294	0.0121446	0.605448	109;92745;2744	ADCY3;SLC38A5;GLS	0.880321	0.0553591	1	Organismal Systems
path:hsa04927	Cortisol synthesis and secretion	2	408	64	7246	0.00490196	0.00883246	0.554994	109;3710	ADCY3;ITPR3	0.883042	0.0540188	1	Organismal Systems
path:hsa04137	Mitophagy - animal	2	408	65	7246	0.00490196	0.00897047	0.546456	192111;9101	PGAM5;USP8	0.888304	0.0514382	1	Cellular Processes
path:hsa04910	Insulin signaling pathway	5	408	137	7246	0.0122549	0.018907	0.648168	1977;6199;3098;31;1978	EIF4E;RPS6KB2;HK1;ACACA;EIF4EBP1	0.892031	0.0496198	1	Organismal Systems
path:hsa05223	Non-small cell lung cancer	2	408	66	7246	0.00490196	0.00910847	0.538176	6777;5335	STAT5B;PLCG1	0.893347	0.0489799	1	Human Diseases
path:hsa04064	NF-kappa B signaling pathway	3	408	93	7246	0.00735294	0.0128347	0.572897	5335;55367;142	PLCG1;PIDD1;PARP1	0.902093	0.0447485	1	Environmental Information Processing
path:hsa04657	IL-17 signaling pathway	3	408	93	7246	0.00735294	0.0128347	0.572897	6426;5597;5600	SRSF1;MAPK6;MAPK11	0.902093	0.0447485	1	Organismal Systems
path:hsa04912	GnRH signaling pathway	3	408	93	7246	0.00735294	0.0128347	0.572897	109;3710;5600	ADCY3;ITPR3;MAPK11	0.902093	0.0447485	1	Organismal Systems
path:hsa04920	Adipocytokine signaling pathway	2	408	69	7246	0.00490196	0.0095225	0.514777	6513;4793	SLC2A1;NFKBIB	0.907234	0.0422807	1	Organismal Systems
path:hsa05211	Renal cell carcinoma	2	408	69	7246	0.00490196	0.0095225	0.514777	7428;6513	VHL;SLC2A1	0.907234	0.0422807	1	Human Diseases
path:hsa04940	Type I diabetes mellitus	1	408	41	7246	0.00245098	0.00565829	0.433166	3329	HSPD1	0.907718	0.0420491	1	Human Diseases
path:hsa05219	Bladder cancer	1	408	41	7246	0.00245098	0.00565829	0.433166	4609	MYC	0.907718	0.0420491	1	Human Diseases
path:hsa04152	AMPK signaling pathway	4	408	120	7246	0.00980392	0.0165609	0.591993	23411;6199;31;1978	SIRT1;RPS6KB2;ACACA;EIF4EBP1	0.912831	0.0396095	1	Environmental Information Processing
path:hsa04713	Circadian entrainment	3	408	96	7246	0.00735294	0.0132487	0.554994	109;3710;5187	ADCY3;ITPR3;PER1	0.913379	0.0393492	1	Organismal Systems
path:hsa01522	Endocrine resistance	3	408	96	7246	0.00735294	0.0132487	0.554994	109;6199;5600	ADCY3;RPS6KB2;MAPK11	0.913379	0.0393492	1	Human Diseases
path:hsa04925	Aldosterone synthesis and secretion	3	408	96	7246	0.00735294	0.0132487	0.554994	109;3710;25865	ADCY3;ITPR3;PRKD2	0.913379	0.0393492	1	Organismal Systems
path:hsa05170	Human immunodeficiency virus 1 infection	8	408	211	7246	0.0196078	0.0291195	0.673357	2923;5600;1642;5881;8451;6199;5335;3710	PDIA3;MAPK11;DDB1;RAC3;CUL4A;RPS6KB2;PLCG1;ITPR3	0.914712	0.0387157	1	Human Diseases
path:hsa04976	Bile secretion	2	408	71	7246	0.00490196	0.00979851	0.500276	109;6513	ADCY3;SLC2A1	0.915534	0.0383257	1	Organismal Systems
path:hsa04972	Pancreatic secretion	3	408	98	7246	0.00735294	0.0135247	0.543667	109;3710;81579	ADCY3;ITPR3;PLA2G12A	0.920232	0.0361025	1	Organismal Systems
path:hsa04973	Carbohydrate digestion and absorption	1	408	44	7246	0.00245098	0.00607232	0.403632	3098	HK1	0.922526	0.0350214	1	Organismal Systems
path:hsa02010	ABC transporters	1	408	44	7246	0.00245098	0.00607232	0.403632	22	ABCB7	0.922526	0.0350214	1	Environmental Information Processing
path:hsa04962	Vasopressin-regulated water reabsorption	1	408	44	7246	0.00245098	0.00607232	0.403632	109	ADCY3	0.922526	0.0350214	1	Organismal Systems
path:hsa04933	AGE-RAGE signaling pathway in diabetic complications	3	408	99	7246	0.00735294	0.0136627	0.538176	6777;5335;5600	STAT5B;PLCG1;MAPK11	0.923471	0.0345769	1	Human Diseases
path:hsa00562	Inositol phosphate metabolism	2	408	74	7246	0.00490196	0.0102125	0.479995	9110;5335	MTMR4;PLCG1	0.926687	0.0330667	1	Metabolism
path:hsa04918	Thyroid hormone synthesis	2	408	74	7246	0.00490196	0.0102125	0.479995	109;3710	ADCY3;ITPR3	0.926687	0.0330667	1	Organismal Systems
path:hsa04660	T cell receptor signaling pathway	3	408	101	7246	0.00735294	0.0139387	0.527519	5335;5600;4793	PLCG1;MAPK11;NFKBIB	0.929589	0.0317088	1	Organismal Systems
path:hsa04971	Gastric acid secretion	2	408	75	7246	0.00490196	0.0103505	0.473595	109;3710	ADCY3;ITPR3	0.930086	0.0314768	1	Organismal Systems
path:hsa04930	Type II diabetes mellitus	1	408	46	7246	0.00245098	0.00634833	0.386083	3098	HK1	0.931056	0.0310243	1	Human Diseases
path:hsa05220	Chronic myeloid leukemia	2	408	76	7246	0.00490196	0.0104885	0.467363	4609;6777	MYC;STAT5B	0.933336	0.029962	1	Human Diseases
path:hsa04340	Hedgehog signaling pathway	1	408	47	7246	0.00245098	0.00648634	0.377868	894	CCND2	0.934963	0.0292058	1	Environmental Information Processing
path:hsa00600	Sphingolipid metabolism	1	408	47	7246	0.00245098	0.00648634	0.377868	7357	UGCG	0.934963	0.0292058	1	Metabolism
path:hsa04330	Notch signaling pathway	1	408	48	7246	0.00245098	0.00662434	0.369996	2648	KAT2A	0.938649	0.027497	1	Environmental Information Processing
path:hsa04934	Cushing syndrome	5	408	154	7246	0.0122549	0.0212531	0.576617	109;51176;9101;11091;3710	ADCY3;LEF1;USP8;WDR5;ITPR3	0.940132	0.0268113	1	Human Diseases
path:hsa05163	Human cytomegalovirus infection	8	408	223	7246	0.0196078	0.0307756	0.637123	109;2923;5600;5881;4609;6199;1978;3710	ADCY3;PDIA3;MAPK11;RAC3;MYC;RPS6KB2;EIF4EBP1;ITPR3	0.94037	0.0267012	1	Human Diseases
path:hsa04913	Ovarian steroidogenesis	1	408	49	7246	0.00245098	0.00676235	0.362445	109	ADCY3	0.942126	0.025891	1	Organismal Systems
path:hsa05030	Cocaine addiction	1	408	49	7246	0.00245098	0.00676235	0.362445	8851	CDK5R1	0.942126	0.025891	1	Human Diseases
path:hsa05160	Hepatitis C	4	408	131	7246	0.00980392	0.0180789	0.542284	5600;440275;1965;10197	MAPK11;EIF2AK4;EIF2S1;PSME3	0.942612	0.0256673	1	Human Diseases
path:hsa04270	Vascular smooth muscle contraction	4	408	131	7246	0.00980392	0.0180789	0.542284	109;3710;81579;4882	ADCY3;ITPR3;PLA2G12A;NPR2	0.942612	0.0256673	1	Organismal Systems
path:hsa04928	Parathyroid hormone synthesis, secretion and action	3	408	106	7246	0.00735294	0.0146288	0.502636	109;4040;3710	ADCY3;LRP6;ITPR3	0.942973	0.0255007	1	Organismal Systems
path:hsa05014	Amyotrophic lateral sclerosis (ALS)	1	408	50	7246	0.00245098	0.00690036	0.355196	5600	MAPK11	0.945407	0.0243812	1	Human Diseases
path:hsa04978	Mineral absorption	1	408	51	7246	0.00245098	0.00703837	0.348231	54822	TRPM7	0.948502	0.0229616	1	Organismal Systems
path:hsa05145	Toxoplasmosis	3	408	111	7246	0.00735294	0.0153188	0.479995	3312;5600;4793	HSPA8;MAPK11;NFKBIB	0.953968	0.0204663	1	Human Diseases
path:hsa04371	Apelin signaling pathway	4	408	137	7246	0.00980392	0.018907	0.518534	109;6199;3710;30849	ADCY3;RPS6KB2;ITPR3;PIK3R4	0.954632	0.020164	1	Environmental Information Processing
path:hsa04923	Regulation of lipolysis in adipocytes	1	408	54	7246	0.00245098	0.00745239	0.328885	109	ADCY3	0.956777	0.0191894	1	Organismal Systems
path:hsa04724	Glutamatergic synapse	3	408	114	7246	0.00735294	0.0157328	0.467363	109;3710;2744	ADCY3;ITPR3;GLS	0.95958	0.0179186	1	Organismal Systems
path:hsa04540	Gap junction	2	408	88	7246	0.00490196	0.0121446	0.403632	109;3710	ADCY3;ITPR3	0.962683	0.0165166	1	Cellular Processes
path:hsa05161	Hepatitis B	4	408	143	7246	0.00980392	0.019735	0.496778	4609;6777;5111;1642	MYC;STAT5B;PCNA;DDB1	0.964297	0.015789	1	Human Diseases
path:hsa04970	Salivary secretion	2	408	90	7246	0.00490196	0.0124206	0.394662	109;3710	ADCY3;ITPR3	0.966173	0.0149451	1	Organismal Systems
path:hsa04144	Endocytosis	8	408	244	7246	0.0196078	0.0336738	0.582289	27183;30844;9101;3312;51324;11021;7037;9372	VPS4A;EHD4;USP8;HSPA8;SPG21;RAB35;TFRC;ZFYVE9	0.969354	0.0135177	1	Cellular Processes
path:hsa04730	Long-term depression	1	408	60	7246	0.00245098	0.00828043	0.295997	3710	ITPR3	0.969558	0.0134264	1	Organismal Systems
path:hsa05224	Breast cancer	4	408	147	7246	0.00980392	0.0202871	0.48326	4609;6199;51176;4040	MYC;RPS6KB2;LEF1;LRP6	0.96964	0.0133893	1	Human Diseases
path:hsa05222	Small cell lung cancer	2	408	93	7246	0.00490196	0.0128347	0.381931	4609;6502	MYC;SKP2	0.970826	0.0128585	1	Human Diseases
path:hsa05226	Gastric cancer	4	408	148	7246	0.00980392	0.0204251	0.479995	4609;6199;51176;4040	MYC;RPS6KB2;LEF1;LRP6	0.970855	0.0128458	1	Human Diseases
path:hsa04611	Platelet activation	3	408	123	7246	0.00735294	0.0169749	0.433166	109;3710;5600	ADCY3;ITPR3;MAPK11	0.972808	0.0119727	1	Organismal Systems
path:hsa05217	Basal cell carcinoma	1	408	63	7246	0.00245098	0.00869445	0.281902	51176	LEF1	0.974455	0.0112384	1	Human Diseases
path:hsa00590	Arachidonic acid metabolism	1	408	63	7246	0.00245098	0.00869445	0.281902	81579	PLA2G12A	0.974455	0.0112384	1	Metabolism
path:hsa04390	Hippo signaling pathway	4	408	154	7246	0.00980392	0.0212531	0.461294	4609;7532;51176;894	MYC;YWHAG;LEF1;CCND2	0.977238	0.00999973	1	Environmental Information Processing
path:hsa04650	Natural killer cell mediated cytotoxicity	3	408	127	7246	0.00735294	0.0175269	0.419523	5335;5881;8797	PLCG1;RAC3;TNFRSF10A	0.977265	0.0099875	1	Organismal Systems
path:hsa04924	Renin secretion	1	408	65	7246	0.00245098	0.00897047	0.273228	3710	ITPR3	0.977274	0.00998348	1	Organismal Systems
path:hsa04720	Long-term potentiation	1	408	67	7246	0.00245098	0.00924648	0.265072	3710	ITPR3	0.979784	0.00886984	1	Organismal Systems
path:hsa00830	Retinol metabolism	1	408	67	7246	0.00245098	0.00924648	0.265072	8228	PNPLA4	0.979784	0.00886984	1	Metabolism
path:hsa04916	Melanogenesis	2	408	101	7246	0.00490196	0.0139387	0.351679	109;51176	ADCY3;LEF1	0.980416	0.00858949	1	Organismal Systems
path:hsa05031	Amphetamine addiction	1	408	68	7246	0.00245098	0.00938449	0.261174	23411	SIRT1	0.980933	0.00836086	1	Human Diseases
path:hsa04625	C-type lectin receptor signaling pathway	2	408	104	7246	0.00490196	0.0143527	0.341535	3710;5600	ITPR3;MAPK11	0.983158	0.00737665	1	Organismal Systems
path:hsa04630	Jak-STAT signaling pathway	4	408	162	7246	0.00980392	0.0223572	0.438514	4609;5771;6777;894	MYC;PTPN2;STAT5B;CCND2	0.983725	0.00712625	1	Environmental Information Processing
path:hsa05214	Glioma	1	408	71	7246	0.00245098	0.00979851	0.250138	5335	PLCG1	0.984003	0.00700357	1	Human Diseases
path:hsa01524	Platinum drug resistance	1	408	71	7246	0.00245098	0.00979851	0.250138	4436	MSH2	0.984003	0.00700357	1	Human Diseases
path:hsa04915	Estrogen signaling pathway	3	408	136	7246	0.00735294	0.018769	0.39176	109;3312;3710	ADCY3;HSPA8;ITPR3	0.984891	0.00661162	1	Organismal Systems
path:hsa05418	Fluid shear stress and atherosclerosis	3	408	136	7246	0.00735294	0.018769	0.39176	25828;5881;5600	TXN2;RAC3;MAPK11	0.984891	0.00661162	1	Human Diseases
path:hsa05412	Arrhythmogenic right ventricular cardiomyopathy (ARVC)	1	408	72	7246	0.00245098	0.00993652	0.246664	51176	LEF1	0.984913	0.00660227	1	Human Diseases
path:hsa03320	PPAR signaling pathway	1	408	74	7246	0.00245098	0.0102125	0.239997	10999	SLC27A4	0.98658	0.00586765	1	Organismal Systems
path:hsa04260	Cardiac muscle contraction	1	408	74	7246	0.00245098	0.0102125	0.239997	9377	COX5A	0.98658	0.00586765	1	Organismal Systems
path:hsa04550	Signaling pathways regulating pluripotency of stem cells	3	408	139	7246	0.00735294	0.019183	0.383305	4609;6929;5600	MYC;TCF3;MAPK11	0.986838	0.0057543	1	Cellular Processes
path:hsa04668	TNF signaling pathway	2	408	110	7246	0.00490196	0.0151808	0.322906	192111;5600	PGAM5;MAPK11	0.987569	0.00543241	1	Environmental Information Processing
path:hsa05133	Pertussis	1	408	76	7246	0.00245098	0.0104885	0.233682	5600	MAPK11	0.988064	0.00521509	1	Human Diseases
path:hsa04670	Leukocyte transendothelial migration	2	408	112	7246	0.00490196	0.0154568	0.317139	5335;5600	PLCG1;MAPK11	0.988773	0.00490358	1	Organismal Systems
path:hsa04725	Cholinergic synapse	2	408	112	7246	0.00490196	0.0154568	0.317139	109;3710	ADCY3;ITPR3	0.988773	0.00490358	1	Organismal Systems
path:hsa05205	Proteoglycans in cancer	5	408	198	7246	0.0122549	0.0273254	0.44848	5600;4609;6199;5335;3710	MAPK11;MYC;RPS6KB2;PLCG1;ITPR3	0.988968	0.00481779	1	Human Diseases
path:hsa04610	Complement and coagulation cascades	1	408	79	7246	0.00245098	0.0109026	0.224808	2161	F12	0.989988	0.00437016	1	Organismal Systems
path:hsa04072	Phospholipase D signaling pathway	3	408	145	7246	0.00735294	0.020011	0.367444	109;5335;55326	ADCY3;PLCG1;AGPAT5	0.990034	0.00435002	1	Environmental Information Processing
path:hsa04742	Taste transduction	1	408	82	7246	0.00245098	0.0113166	0.216583	3710	ITPR3	0.991602	0.00366242	1	Organismal Systems
path:hsa04071	Sphingolipid signaling pathway	2	408	118	7246	0.00490196	0.0162848	0.301014	5881;5600	RAC3;MAPK11	0.991741	0.00360173	1	Environmental Information Processing
path:hsa04015	Rap1 signaling pathway	5	408	206	7246	0.0122549	0.0284295	0.431063	109;5881;5600;5335;25865	ADCY3;RAC3;MAPK11;PLCG1;PRKD2	0.992056	0.00346382	1	Environmental Information Processing
path:hsa04921	Oxytocin signaling pathway	3	408	152	7246	0.00735294	0.0209771	0.350522	109;3710;4882	ADCY3;ITPR3;NPR2	0.992823	0.00312835	1	Organismal Systems
path:hsa05167	Kaposi sarcoma-associated herpesvirus infection	4	408	186	7246	0.00980392	0.0256693	0.381931	4609;3710;5600;5335	MYC;ITPR3;MAPK11;PLCG1	0.99426	0.00249996	1	Human Diseases
path:hsa05414	Dilated cardiomyopathy (DCM)	1	408	89	7246	0.00245098	0.0122826	0.199548	109	ADCY3	0.994431	0.00242556	1	Human Diseases
path:hsa05032	Morphine addiction	1	408	91	7246	0.00245098	0.0125587	0.195163	109	ADCY3	0.995047	0.00215621	1	Human Diseases
path:hsa05322	Systemic lupus erythematosus	2	408	130	7246	0.00490196	0.0179409	0.273228	6741;6632	SSB;SNRPD1	0.995561	0.00193225	1	Human Diseases
path:hsa04926	Relaxin signaling pathway	2	408	130	7246	0.00490196	0.0179409	0.273228	109;5600	ADCY3;MAPK11	0.995561	0.00193225	1	Organismal Systems
path:hsa04022	cGMP-PKG signaling pathway	3	408	163	7246	0.00735294	0.0224952	0.326868	109;3710;4882	ADCY3;ITPR3;NPR2	0.995747	0.00185088	1	Environmental Information Processing
path:hsa04728	Dopaminergic synapse	2	408	131	7246	0.00490196	0.0180789	0.271142	3710;5600	ITPR3;MAPK11	0.995786	0.00183394	1	Organismal Systems
path:hsa04640	Hematopoietic cell lineage	1	408	94	7246	0.00245098	0.0129727	0.188934	7037	TFRC	0.995847	0.00180721	1	Organismal Systems
path:hsa05215	Prostate cancer	1	408	97	7246	0.00245098	0.0133867	0.183091	51176	LEF1	0.996518	0.00151468	1	Human Diseases
path:hsa05142	Chagas disease (American trypanosomiasis)	1	408	101	7246	0.00245098	0.0139387	0.17584	5600	MAPK11	0.997248	0.0011969	1	Human Diseases
path:hsa04620	Toll-like receptor signaling pathway	1	408	102	7246	0.00245098	0.0140767	0.174116	5600	MAPK11	0.997405	0.00112846	1	Organismal Systems
path:hsa04261	Adrenergic signaling in cardiomyocytes	2	408	144	7246	0.00490196	0.019873	0.246664	109;5600	ADCY3;MAPK11	0.99787	0.000926165	1	Organismal Systems
path:hsa04020	Calcium signaling pathway	3	408	182	7246	0.00735294	0.0251173	0.292744	109;3710;5335	ADCY3;ITPR3;PLCG1	0.998311	0.000734258	1	Environmental Information Processing
path:hsa05202	Transcriptional misregulation in cancer	3	408	185	7246	0.00735294	0.0255313	0.287997	4609;6929;894	MYC;TCF3;CCND2	0.998543	0.000633301	1	Human Diseases
path:hsa04726	Serotonergic synapse	1	408	113	7246	0.00245098	0.0155948	0.157166	3710	ITPR3	0.998642	0.000590313	1	Organismal Systems
path:hsa04062	Chemokine signaling pathway	3	408	187	7246	0.00735294	0.0258073	0.284917	109;6777;4793	ADCY3;STAT5B;NFKBIB	0.99868	0.000573674	1	Organismal Systems
path:hsa04142	Lysosome	1	408	123	7246	0.00245098	0.0169749	0.144389	23431	AP4E1	0.999247	0.000327329	1	Cellular Processes
path:hsa05200	Pathways in cancer	15	408	523	7246	0.0367647	0.0721778	0.509363	109;51176;6502;5888;6777;4436;4040;5881;4609;6199;5335;7428;8030;6513;894	ADCY3;LEF1;SKP2;RAD51;STAT5B;MSH2;LRP6;RAC3;MYC;RPS6KB2;PLCG1;VHL;CCDC6;SLC2A1;CCND2	0.99931	0.000299828	1	Human Diseases
path:hsa04380	Osteoclast differentiation	1	408	125	7246	0.00245098	0.0172509	0.142078	5600	MAPK11	0.99933	0.00029089	1	Organismal Systems
path:hsa04360	Axon guidance	2	408	175	7246	0.00490196	0.0241513	0.202969	5335;5881	PLCG1;RAC3	0.999594	0.000176445	1	Organismal Systems
path:hsa05152	Tuberculosis	2	408	175	7246	0.00490196	0.0241513	0.202969	3329;5600	HSPD1;MAPK11	0.999594	0.000176445	1	Human Diseases
path:hsa04810	Regulation of actin cytoskeleton	3	408	213	7246	0.00735294	0.0293955	0.250138	8936;5881;23191	WASF1;RAC3;CYFIP1	0.999642	0.000155678	1	Cellular Processes
path:hsa04514	Cell adhesion molecules (CAMs)	1	408	142	7246	0.00245098	0.019597	0.125069	9019	MPZL1	0.999755	0.000106541	1	Environmental Information Processing
path:hsa04145	Phagosome	1	408	148	7246	0.00245098	0.0204251	0.119999	7037	TFRC	0.999828	7.47001e-05	1	Cellular Processes
path:hsa04151	PI3K-Akt signaling pathway	7	408	353	7246	0.0171569	0.0487165	0.352177	1977;7532;4609;6199;1978;29941;894	EIF4E;YWHAG;MYC;RPS6KB2;EIF4EBP1;PKN3;CCND2	0.99984	6.93379e-05	1	Environmental Information Processing
path:hsa04010	MAPK signaling pathway	5	408	295	7246	0.0122549	0.0407121	0.301014	51295;3312;5881;5600;4609	ECSIT;HSPA8;RAC3;MAPK11;MYC	0.999849	6.56376e-05	1	Environmental Information Processing
path:hsa04014	Ras signaling pathway	3	408	232	7246	0.00735294	0.0320177	0.229653	5335;81579;5881	PLCG1;PLA2G12A;RAC3	0.999865	5.88385e-05	1	Environmental Information Processing
path:hsa04510	Focal adhesion	2	408	199	7246	0.00490196	0.0274634	0.17849	5881;894	RAC3;CCND2	0.99989	4.77318e-05	1	Cellular Processes
path:hsa04024	cAMP signaling pathway	2	408	199	7246	0.00490196	0.0274634	0.17849	109;5881	ADCY3;RAC3	0.99989	4.77318e-05	1	Environmental Information Processing
path:hsa04530	Tight junction	1	408	170	7246	0.00245098	0.0234612	0.104469	5111	PCNA	0.999953	2.02681e-05	1	Cellular Processes
path:hsa05165	Human papillomavirus infection	4	408	339	7246	0.00980392	0.0467844	0.209555	7337;6199;1978;894	UBE3A;RPS6KB2;EIF4EBP1;CCND2	0.999997	1.43008e-06	1	Human Diseases
path:hsa04060	Cytokine-cytokine receptor interaction	1	408	292	7246	0.00245098	0.0402981	0.0608212	8797	TNFRSF10A	1	1.35596e-08	1	Environmental Information Processing
path:hsa04740	Olfactory transduction	1	408	442	7246	0.00245098	0.0609992	0.0401806	109	ADCY3	1	2.14283e-12	1	Organismal Systems

## Sheet: Upregulated genes-KEGG
Term_ID	Term_description	ListHit	ListTotal	PopHit	PopTotal	GeneRatio	BgRatio	Enrichment_score	GeneIds	GeneSymbols	p-value		FDR_bh	Classification_level1
path:hsa04142	Lysosome	38	378	123	7246	0.100529	0.0169749	5.92223	1520;26503;2581;3920;967;1508;3074;8763;55353;4668;5660;9741;8546;411;4669;7805;4758;5476;8218;2760;2799;950;4125;2517;23659;175;10577;2720;537;138050;427;1522;2717;2629;1509;6609;10312;1200	CTSS;SLC17A5;GALC;LAMP2;CD63;CTSB;HEXB;CD164;LAPTM4B;NAGA;PSAP;LAPTM4A;AP3B1;ARSB;NAGLU;LAPTM5;NEU1;CTSA;CLTCL1;GM2A;GNS;SCARB2;MAN2B1;FUCA1;PLA2G15;AGA;NPC2;GLB1;ATP6AP1;HGSNAT;ASAH1;CTSZ;GLA;GBA;CTSD;SMPD1;TCIRG1;TPP1	4.35543e-20	19.361	1.18468e-17	Cellular Processes
path:hsa00511	Other glycan degradation	8	378	18	7246	0.021164	0.00248413	8.51969	2517;175;4758;2720;2629;3074;23324;4125	FUCA1;AGA;NEU1;GLB1;GBA;HEXB;MAN2B2;MAN2B1	1.406e-06	5.85201	0.000191216	Metabolism
path:hsa05161	Hepatitis B	21	378	143	7246	0.0555556	0.019735	2.81507	4772;9641;6772;1388;5295;4214;4088;1026;3576;6773;5578;6778;843;317;537;5291;148327;5579;2353;64135;595	NFATC1;IKBKE;STAT1;ATF6B;PIK3R1;MAP3K1;SMAD3;CDKN1A;CXCL8;STAT2;PRKCA;STAT6;CASP10;APAF1;ATP6AP1;PIK3CB;CREB3L4;PRKCB;FOS;IFIH1;CCND1	1.4258e-05	4.84594	0.00129272	Human Diseases
path:hsa04650	Natural killer cell mediated cytotoxicity	19	378	127	7246	0.0502646	0.0175269	2.86785	2534;4772;5880;3133;3937;5295;3107;6655;8795;5578;8743;3383;6654;3459;5291;3455;7409;5579;6850	FYN;NFATC1;RAC2;HLA-E;LCP2;PIK3R1;HLA-C;SOS2;TNFRSF10B;PRKCA;TNFSF10;ICAM1;SOS1;IFNGR1;PIK3CB;IFNAR2;VAV1;PRKCB;SYK	2.80265e-05	4.55243	0.00151404	Organismal Systems
path:hsa05167	Kaposi sarcoma-associated herpesvirus infection	24	378	186	7246	0.0634921	0.0256693	2.47346	4772;9641;6772;3572;57580;3133;9976;5295;3107;1026;3576;6773;801;7132;3383;3459;3455;9261;5291;5294;2920;2353;6850;595	NFATC1;IKBKE;STAT1;IL6ST;PREX1;HLA-E;CLEC2B;PIK3R1;HLA-C;CDKN1A;CXCL8;STAT2;CALM1;TNFRSF1A;ICAM1;IFNGR1;IFNAR2;MAPKAPK2;PIK3CB;PIK3CG;CXCL2;FOS;SYK;CCND1	3.25103e-05	4.48798	0.00151404	Human Diseases
path:hsa04664	Fc epsilon RI signaling pathway	13	378	67	7246	0.0343915	0.00924648	3.71942	3937;5295;2534;6655;3635;9846;6654;7409;695;5578;6850;5880;5291	LCP2;PIK3R1;FYN;SOS2;INPP5D;GAB2;SOS1;VAV1;BTK;PRKCA;SYK;RAC2;PIK3CB	3.33979e-05	4.47628	0.00151404	Organismal Systems
path:hsa04662	B cell receptor signaling pathway	13	378	70	7246	0.0343915	0.0096605	3.56002	27071;5295;6655;3635;4772;6654;7409;5579;695;2353;6850;5880;5291	DAPP1;PIK3R1;SOS2;INPP5D;NFATC1;SOS1;VAV1;PRKCB;BTK;FOS;SYK;RAC2;PIK3CB	5.41788e-05	4.26617	0.00187389	Organismal Systems
path:hsa04666	Fc gamma R-mediated phagocytosis	15	378	90	7246	0.0396825	0.0124206	3.19489	5295;1794;2934;10092;3635;9846;7409;23396;5579;7408;5578;6850;7454;5880;5291	PIK3R1;DOCK2;GSN;ARPC5;INPP5D;GAB2;VAV1;PIP5K1C;PRKCB;VASP;PRKCA;SYK;WAS;RAC2;PIK3CB	5.51144e-05	4.25873	0.00187389	Organismal Systems
path:hsa04630	Jak-STAT signaling pathway	21	378	162	7246	0.0555556	0.0223572	2.48491	2057;6772;3572;9655;10254;1154;5295;6655;1026;6773;6778;3587;6654;51561;3459;3588;3455;5291;3597;5292;595	EPOR;STAT1;IL6ST;SOCS5;STAM2;CISH;PIK3R1;SOS2;CDKN1A;STAT2;STAT6;IL10RA;SOS1;IL23A;IFNGR1;IL10RB;IFNAR2;PIK3CB;IL13RA1;PIM1;CCND1	9.46126e-05	4.02405	0.0028594	Environmental Information Processing
path:hsa04070	Phosphatidylinositol signaling system	15	378	99	7246	0.0396825	0.0136627	2.90444	55361;5295;3631;200576;3635;3628;55529;23396;5579;3632;4534;5578;1609;801;5291	PI4K2A;PIK3R1;INPP4A;PIKFYVE;INPP5D;INPP1;PIP4P2;PIP5K1C;PRKCB;INPP5A;MTM1;PRKCA;DGKQ;CALM1;PIK3CB	0.000168622	3.77309	0.00458651	Environmental Information Processing
path:hsa04210	Apoptosis	18	378	135	7246	0.047619	0.018631	2.55591	1520;4000;7132;5295;1522;843;143;1649;8743;317;27113;8837;8795;1508;1509;4217;2353;5291	CTSS;LMNA;TNFRSF1A;PIK3R1;CTSZ;CASP10;PARP4;DDIT3;TNFSF10;APAF1;BBC3;CFLAR;TNFRSF10B;CTSB;CTSD;MAP3K5;FOS;PIK3CB	0.000207994	3.68195	0.00514312	Cellular Processes
path:hsa04380	Osteoclast differentiation	17	378	125	7246	0.0449735	0.0172509	2.60703	3937;7006;7132;5295;5291;2534;4772;8878;6772;9846;695;6773;3459;6688;2353;6850;3455	LCP2;TEC;TNFRSF1A;PIK3R1;PIK3CB;FYN;NFATC1;SQSTM1;STAT1;GAB2;BTK;STAT2;IFNGR1;SPI1;FOS;SYK;IFNAR2	0.00024429	3.61209	0.00553725	Organismal Systems
path:hsa00531	Glycosaminoglycan degradation	6	378	19	7246	0.015873	0.00262214	6.05347	138050;411;4669;2720;3074;2799	HGSNAT;ARSB;NAGLU;GLB1;HEXB;GNS	0.0002941	3.5315	0.00615348	Metabolism
path:hsa00600	Sphingolipid metabolism	9	378	47	7246	0.0238095	0.00648634	3.67072	2581;427;91012;4758;6610;2717;2720;2629;6609	GALC;ASAH1;CERS5;NEU1;SMPD2;GLA;GLB1;GBA;SMPD1	0.000605586	3.21782	0.0111204	Metabolism
path:hsa04611	Platelet activation	16	378	123	7246	0.042328	0.0169749	2.49357	3937;8673;5295;2534;7094;5023;5294;3688;4659;2771;6786;695;7408;6916;6850;5291	LCP2;VAMP8;PIK3R1;FYN;TLN1;P2RX1;PIK3CG;ITGB1;PPP1R12A;GNAI2;STIM1;BTK;VASP;TBXAS1;SYK;PIK3CB	0.000613256	3.21236	0.0111204	Organismal Systems
path:hsa04810	Regulation of actin cytoskeleton	23	378	213	7246	0.0608466	0.0293955	2.06993	3071;7414;200576;4659;23396;7454;5880;3678;54434;5295;10092;6655;6237;85464;6654;9459;5291;128239;2934;3688;9170;7409;7114	NCKAP1L;VCL;PIKFYVE;PPP1R12A;PIP5K1C;WAS;RAC2;ITGA5;SSH1;PIK3R1;ARPC5;SOS2;RRAS;SSH2;SOS1;ARHGEF6;PIK3CB;IQGAP3;GSN;ITGB1;LPAR2;VAV1;TMSB4X	0.0006857	3.16387	0.0116569	Cellular Processes
path:hsa04917	Prolactin signaling pathway	11	378	70	7246	0.0291005	0.0096605	3.01232	1154;5295;6655;6772;6654;9655;2353;2309;3659;595;5291	CISH;PIK3R1;SOS2;STAT1;SOS1;SOCS5;FOS;FOXO3;IRF1;CCND1;PIK3CB	0.000902853	3.04438	0.0144456	Organismal Systems
path:hsa04071	Sphingolipid signaling pathway	15	378	118	7246	0.0396825	0.0162848	2.43678	427;91012;5295;7132;2534;6610;9846;2771;1509;5579;6609;4217;5578;5880;5291	ASAH1;CERS5;PIK3R1;TNFRSF1A;FYN;SMPD2;GAB2;GNAI2;CTSD;PRKCB;SMPD1;MAP3K5;PRKCA;RAC2;PIK3CB	0.00114627	2.94071	0.0173214	Environmental Information Processing
path:hsa05163	Human cytomegalovirus infection	23	378	223	7246	0.0608466	0.0307756	1.9771	4772;5880;3133;1388;6892;5295;3107;6655;1026;6891;3576;5578;7132;3587;6654;3588;5291;148327;2771;5579;6890;801;595	NFATC1;RAC2;HLA-E;ATF6B;TAPBP;PIK3R1;HLA-C;SOS2;CDKN1A;TAP2;CXCL8;PRKCA;TNFRSF1A;IL10RA;SOS1;IL10RB;PIK3CB;CREB3L4;GNAI2;PRKCB;TAP1;CALM1;CCND1	0.00128811	2.89005	0.0178856	Human Diseases
path:hsa04072	Phospholipase D signaling pathway	17	378	145	7246	0.0449735	0.020011	2.24744	5295;2534;6655;5294;5899;10554;9170;9846;23396;6237;3576;9266;6654;5578;6850;1609;5291	PIK3R1;FYN;SOS2;PIK3CG;RALB;AGPAT1;LPAR2;GAB2;PIP5K1C;RRAS;CXCL8;CYTH2;SOS1;PRKCA;SYK;DGKQ;PIK3CB	0.00137848	2.8606	0.0178856	Environmental Information Processing
path:hsa00562	Inositol phosphate metabolism	11	378	74	7246	0.0291005	0.0102125	2.84949	55361;3631;200576;5294;3635;4329;3628;23396;4534;3632;5291	PI4K2A;INPP4A;PIKFYVE;PIK3CG;INPP5D;ALDH6A1;INPP1;PIP5K1C;MTM1;INPP5A;PIK3CB	0.00144663	2.83964	0.0178856	Metabolism
path:hsa05100	Bacterial invasion of epithelial cells	11	378	74	7246	0.0291005	0.0102125	2.84949	3678;5295;10092;7414;8218;63916;3688;3611;7454;391;5291	ITGA5;PIK3R1;ARPC5;VCL;CLTCL1;ELMO2;ITGB1;ILK;WAS;RHOG;PIK3CB	0.00144663	2.83964	0.0178856	Human Diseases
path:hsa04130	SNARE interactions in vesicular transport	7	378	34	7246	0.0185185	0.00469224	3.94662	6810;6811;8673;9342;8674;6809;8417	STX4;STX5;VAMP8;SNAP29;VAMP4;STX3;STX7	0.00157169	2.80363	0.018587	Genetic Information Processing
path:hsa05221	Acute myeloid leukemia	10	378	66	7246	0.026455	0.00910847	2.90444	11040;5295;861;6655;6654;5467;6688;5292;595;5291	PIM2;PIK3R1;RUNX1;SOS2;SOS1;PPARD;SPI1;PIM1;CCND1;PIK3CB	0.00203439	2.69157	0.0221341	Human Diseases
path:hsa05223	Non-small cell lung cancer	10	378	66	7246	0.026455	0.00910847	2.90444	5295;6655;1026;6654;83593;5579;5578;2309;595;5291	PIK3R1;SOS2;CDKN1A;SOS1;RASSF5;PRKCB;PRKCA;FOXO3;CCND1;PIK3CB	0.00203439	2.69157	0.0221341	Human Diseases
path:hsa00100	Steroid biosynthesis	5	378	19	7246	0.0132275	0.00262214	5.04456	51478;6713;6646;120227;6307	HSD17B7;SQLE;SOAT1;CYP2R1;MSMO1	0.00238188	2.62308	0.0249181	Metabolism
path:hsa04625	C-type lectin receptor signaling pathway	13	378	104	7246	0.0343915	0.0143527	2.39616	9261;5295;4772;9641;6772;6237;51561;6773;6850;29108;3659;801;5291	MAPKAPK2;PIK3R1;NFATC1;IKBKE;STAT1;RRAS;IL23A;STAT2;SYK;PYCARD;IRF1;CALM1;PIK3CB	0.00279727	2.55327	0.0281799	Organismal Systems
path:hsa05164	Influenza A	18	378	169	7246	0.047619	0.0233232	2.0417	7132;5295;5291;8743;7706;9641;6772;8795;6041;3383;5579;3576;6773;3459;5578;29108;64135;3455	TNFRSF1A;PIK3R1;PIK3CB;TNFSF10;TRIM25;IKBKE;STAT1;TNFRSF10B;RNASEL;ICAM1;PRKCB;CXCL8;STAT2;IFNGR1;PRKCA;PYCARD;IFIH1;IFNAR2	0.00298236	2.52544	0.0287194	Human Diseases
path:hsa00520	Amino sugar and nucleotide sugar metabolism	8	378	48	7246	0.021164	0.00662434	3.19489	55577;51167;3074;2584;2673;29926;80896;80146	NAGK;CYB5R4;HEXB;GALK1;GFPT1;GMPPA;NPL;UXS1	0.003062	2.51399	0.0287194	Metabolism
path:hsa05162	Measles	15	378	131	7246	0.0396825	0.0180789	2.19496	5295;8743;2534;1796;27113;9641;6772;8795;6773;3459;7128;5291;64135;595;3455	PIK3R1;TNFSF10;FYN;DOK1;BBC3;IKBKE;STAT1;TNFRSF10B;STAT2;IFNGR1;TNFAIP3;PIK3CB;IFIH1;CCND1;IFNAR2	0.00326535	2.48607	0.0296058	Human Diseases
path:hsa04218	Cellular senescence	17	378	158	7246	0.0449735	0.0218051	2.06252	9261;5295;3107;4772;4088;1026;83593;28996;8878;6237;3576;595;10114;2309;3133;801;5291	MAPKAPK2;PIK3R1;HLA-C;NFATC1;SMAD3;CDKN1A;RASSF5;HIPK2;SQSTM1;RRAS;CXCL8;CCND1;HIPK3;FOXO3;HLA-E;CALM1;PIK3CB	0.00347009	2.45966	0.0304473	Cellular Processes
path:hsa04668	TNF signaling pathway	13	378	110	7246	0.0343915	0.0151808	2.26546	1388;7132;5295;843;148327;8837;3383;2920;4217;7128;2353;3659;5291	ATF6B;TNFRSF1A;PIK3R1;CASP10;CREB3L4;CFLAR;ICAM1;CXCL2;MAP3K5;TNFAIP3;FOS;IRF1;PIK3CB	0.00457342	2.33976	0.0384632	Environmental Information Processing
path:hsa05418	Fluid shear stress and atherosclerosis	15	378	136	7246	0.0396825	0.018769	2.11426	4259;5880;7132;5295;9446;657;8878;3383;4780;9181;4217;2353;5175;801;5291	MGST3;RAC2;TNFRSF1A;PIK3R1;GSTO1;BMPR1A;SQSTM1;ICAM1;NFE2L2;ARHGEF2;MAP3K5;FOS;PECAM1;CALM1;PIK3CB	0.00466649	2.33101	0.0384632	Human Diseases
path:hsa05210	Colorectal cancer	11	378	86	7246	0.0291005	0.0118686	2.45189	5295;6655;27113;5899;4088;1026;6654;2353;5880;595;5291	PIK3R1;SOS2;BBC3;RALB;SMAD3;CDKN1A;SOS1;FOS;RAC2;CCND1;PIK3CB	0.00484174	2.315	0.0387339	Human Diseases
path:hsa05231	Choline metabolism in cancer	12	378	99	7246	0.031746	0.0136627	2.32355	5295;6655;6654;23446;23396;5579;5578;2353;7454;5880;1609;5291	PIK3R1;SOS2;SOS1;SLC44A1;PIP5K1C;PRKCB;PRKCA;FOS;WAS;RAC2;DGKQ;PIK3CB	0.00516406	2.28701	0.0401321	Human Diseases
path:hsa04670	Leukocyte transendothelial migration	13	378	112	7246	0.0343915	0.0154568	2.22501	5295;7414;3688;3383;83593;2771;5578;5579;7409;7408;5880;5175;5291	PIK3R1;VCL;ITGB1;ICAM1;RASSF5;GNAI2;PRKCA;PRKCB;VAV1;VASP;RAC2;PECAM1;PIK3CB	0.00533534	2.27284	0.0403115	Organismal Systems
path:hsa05133	Pertussis	10	378	76	7246	0.026455	0.0104885	2.52228	3678;3688;2771;10392;51561;3576;2353;29108;3659;801	ITGA5;ITGB1;GNAI2;NOD1;IL23A;CXCL8;FOS;PYCARD;IRF1;CALM1	0.00579788	2.23673	0.0426223	Human Diseases
path:hsa04137	Mitophagy - animal	9	378	65	7246	0.0238095	0.00897047	2.65421	23786;10241;65018;665;8878;6237;7030;8408;2309	BCL2L13;CALCOCO2;PINK1;BNIP3L;SQSTM1;RRAS;TFE3;ULK1;FOXO3	0.00621305	2.2067	0.043332	Cellular Processes
path:hsa05131	Shigellosis	9	378	65	7246	0.0238095	0.00897047	2.65421	3678;10092;7414;63916;3688;10392;3576;7454;391	ITGA5;ARPC5;VCL;ELMO2;ITGB1;NOD1;CXCL8;WAS;RHOG	0.00621305	2.2067	0.043332	Human Diseases
path:hsa05169	Epstein-Barr virus infection	19	378	198	7246	0.0502646	0.0273254	1.83948	7431;9641;6772;3133;6892;5295;3107;1026;6891;6773;317;3383;7128;5291;3455;695;6890;6850;595	VIM;IKBKE;STAT1;HLA-E;TAPBP;PIK3R1;HLA-C;CDKN1A;TAP2;STAT2;APAF1;ICAM1;TNFAIP3;PIK3CB;IFNAR2;BTK;TAP1;SYK;CCND1	0.00726434	2.1388	0.0493975	Human Diseases
path:hsa04510	Focal adhesion	19	378	199	7246	0.0502646	0.0274634	1.83024	2534;7414;4659;23396;5880;3678;5295;6655;3611;7408;5578;7094;2317;6654;5291;3688;7409;5579;595	FYN;VCL;PPP1R12A;PIP5K1C;RAC2;ITGA5;PIK3R1;SOS2;ILK;VASP;PRKCA;TLN1;FLNB;SOS1;PIK3CB;ITGB1;VAV1;PRKCB;CCND1	0.00765716	2.11593	0.0507988	Cellular Processes
path:hsa04144	Endocytosis	22	378	244	7246	0.0582011	0.0336738	1.72838	9765;23396;57403;9266;10254;7454;3133;10092;137492;3107;8218;11031;4088;7456;5869;26119;26286;377;23550;10617;51019;7251	ZFYVE16;PIP5K1C;RAB22A;CYTH2;STAM2;WAS;HLA-E;ARPC5;VPS37A;HLA-C;CLTCL1;RAB31;SMAD3;WIPF1;RAB5B;LDLRAP1;ARFGAP3;ARF3;PSD4;STAMBP;WASHC3;TSG101	0.00832691	2.07952	0.0539266	Cellular Processes
path:hsa04064	NF-kappa B signaling pathway	11	378	93	7246	0.0291005	0.0128347	2.26734	7132;7706;8837;3383;2920;5579;3576;10673;7128;695;6850	TNFRSF1A;TRIM25;CFLAR;ICAM1;CXCL2;PRKCB;CXCL8;TNFSF13B;TNFAIP3;BTK;SYK	0.00872103	2.05943	0.0551656	Environmental Information Processing
path:hsa04612	Antigen processing and presentation	9	378	69	7246	0.0238095	0.0095225	2.50035	1520;6892;3133;3107;1508;6891;6890;5721;5720	CTSS;TAPBP;HLA-E;HLA-C;CTSB;TAP2;TAP1;PSME2;PSME1	0.00917706	2.0373	0.0567309	Organismal Systems
path:hsa05152	Tuberculosis	17	378	175	7246	0.0449735	0.0241513	1.86216	1520;10312;7132;3920;843;5869;317;3587;6772;1509;51561;537;3459;9902;6850;3588;801	CTSS;TCIRG1;TNFRSF1A;LAMP2;CASP10;RAB5B;APAF1;IL10RA;STAT1;CTSD;IL23A;ATP6AP1;IFNGR1;MRC2;SYK;IL10RB;CALM1	0.00961506	2.01705	0.0581177	Human Diseases
path:hsa05213	Endometrial cancer	8	378	58	7246	0.021164	0.00800442	2.64404	5295;6655;1026;6654;3611;2309;595;5291	PIK3R1;SOS2;CDKN1A;SOS1;ILK;FOXO3;CCND1;PIK3CB	0.00989273	2.00468	0.0582762	Human Diseases
path:hsa04145	Phagosome	15	378	148	7246	0.0396825	0.0204251	1.94284	1520;3678;10312;3920;5869;3107;200576;526;3688;6891;537;9902;6890;3133;8417	CTSS;ITGA5;TCIRG1;LAMP2;RAB5B;HLA-C;PIKFYVE;ATP6V1B2;ITGB1;TAP2;ATP6AP1;MRC2;TAP1;HLA-E;STX7	0.0100698	1.99698	0.0582762	Cellular Processes
path:hsa05214	Glioma	9	378	71	7246	0.0238095	0.00979851	2.42991	5295;6655;1026;6654;5579;595;5578;801;5291	PIK3R1;SOS2;CDKN1A;SOS1;PRKCB;CCND1;PRKCA;CALM1;PIK3CB	0.0110099	1.95822	0.0623894	Human Diseases
path:hsa04150	mTOR signaling pathway	15	378	151	7246	0.0396825	0.0208391	1.90424	83667;7132;5295;6249;201163;96459;6655;526;54541;8131;6654;5579;8408;5578;5291	SESN2;TNFRSF1A;PIK3R1;CLIP1;FLCN;FNIP1;SOS2;ATP6V1B2;DDIT4;NPRL3;SOS1;PRKCB;ULK1;PRKCA;PIK3CB	0.0119933	1.92106	0.0665752	Environmental Information Processing
path:hsa04933	AGE-RAGE signaling pathway in diabetic complications	11	378	99	7246	0.0291005	0.0136627	2.12992	5295;4772;4088;6772;3383;5578;5579;3576;5292;595;5291	PIK3R1;NFATC1;SMAD3;STAT1;ICAM1;PRKCA;PRKCB;CXCL8;PIM1;CCND1;PIK3CB	0.0136652	1.86438	0.0743389	Human Diseases
path:hsa05212	Pancreatic cancer	9	378	75	7246	0.0238095	0.0103505	2.30032	5295;5899;4088;6772;1026;9459;5880;595;5291	PIK3R1;RALB;SMAD3;STAT1;CDKN1A;ARHGEF6;RAC2;CCND1;PIK3CB	0.0154813	1.81019	0.0807412	Human Diseases
path:hsa04660	T cell receptor signaling pathway	11	378	101	7246	0.0291005	0.0139387	2.08775	3937;7006;5295;2534;6655;4772;6654;8440;7409;2353;5291	LCP2;TEC;PIK3R1;FYN;SOS2;NFATC1;SOS1;NCK2;VAV1;FOS;PIK3CB	0.0157126	1.80375	0.0807412	Organismal Systems
path:hsa04140	Autophagy - animal	13	378	128	7246	0.0343915	0.0176649	1.94688	55062;5295;3920;8837;54541;1508;9776;1509;6237;9342;8673;8408;5291	WIPI1;PIK3R1;LAMP2;CFLAR;DDIT4;CTSB;ATG13;CTSD;RRAS;SNAP29;VAMP8;ULK1;PIK3CB	0.0157327	1.8032	0.0807412	Cellular Processes
path:hsa05220	Chronic myeloid leukemia	9	378	76	7246	0.0238095	0.0104885	2.27005	5295;861;6655;4088;9846;6654;1026;595;5291	PIK3R1;RUNX1;SOS2;SMAD3;GAB2;SOS1;CDKN1A;CCND1;PIK3CB	0.0167821	1.77515	0.0840903	Human Diseases
path:hsa04211	Longevity regulating pathway	10	378	89	7246	0.026455	0.0122826	2.15386	27244;83667;1388;143686;5295;148327;9776;8408;2309;5291	SESN1;SESN2;ATF6B;SESN3;PIK3R1;CREB3L4;ATG13;ULK1;FOXO3;PIK3CB	0.0170035	1.76946	0.0840903	Organismal Systems
path:hsa04062	Chemokine signaling pathway	17	378	187	7246	0.0449735	0.0258073	1.74266	5295;1794;6655;5294;6772;6654;2771;7409;5579;57580;6773;2920;3576;2309;7454;5880;5291	PIK3R1;DOCK2;SOS2;PIK3CG;STAT1;SOS1;GNAI2;VAV1;PRKCB;PREX1;STAT2;CXCL2;CXCL8;FOXO3;WAS;RAC2;PIK3CB	0.0177419	1.751	0.0861747	Organismal Systems
path:hsa05160	Hepatitis C	13	378	131	7246	0.0343915	0.0180789	1.9023	7132;5295;6655;9641;6772;1026;6041;6654;3576;6773;5291;3659;3455	TNFRSF1A;PIK3R1;SOS2;IKBKE;STAT1;CDKN1A;RNASEL;SOS1;CXCL8;STAT2;PIK3CB;IRF1;IFNAR2	0.0187671	1.7266	0.0895554	Human Diseases
path:hsa00052	Galactose metabolism	5	378	31	7246	0.0132275	0.00427822	3.09182	5211;2717;2720;231;2584	PFKL;GLA;GLB1;AKR1B1;GALK1	0.020837	1.68117	0.0963124	Metabolism
path:hsa04722	Neurotrophin signaling pathway	12	378	119	7246	0.031746	0.0164229	1.93304	9261;5663;5295;397;10019;6655;4214;6654;4217;2309;801;5291	MAPKAPK2;PSEN1;PIK3R1;ARHGDIB;SH2B3;SOS2;MAP3K1;SOS1;MAP3K5;FOXO3;CALM1;PIK3CB	0.0209212	1.67941	0.0963124	Organismal Systems
path:hsa04015	Rap1 signaling pathway	18	378	206	7246	0.047619	0.0284295	1.67499	3937;5295;7094;5899;3688;9170;9693;2771;136;5579;6237;7408;83593;2533;5578;5880;801;5291	LCP2;PIK3R1;TLN1;RALB;ITGB1;LPAR2;RAPGEF2;GNAI2;ADORA2B;PRKCB;RRAS;VASP;RASSF5;FYB1;PRKCA;RAC2;CALM1;PIK3CB	0.0215605	1.66634	0.0963124	Environmental Information Processing
path:hsa04217	Necroptosis	15	378	162	7246	0.0396825	0.0223572	1.77494	6609;7132;6778;143;8743;8837;8878;8795;6772;3455;6773;3459;7128;29108;2512	SMPD1;TNFRSF1A;STAT6;PARP4;TNFSF10;CFLAR;SQSTM1;TNFRSF10B;STAT1;IFNAR2;STAT2;IFNGR1;TNFAIP3;PYCARD;FTL	0.0215995	1.66556	0.0963124	Cellular Processes
path:hsa05200	Pathways in cancer	38	378	523	7246	0.100529	0.0721778	1.3928	2057;9446;5899;6772;4780;3572;83593;5880;11040;5295;6655;4088;1026;3576;6773;6688;5578;801;4259;6778;861;317;27113;6654;51561;5467;3459;10023;3455;5291;3597;3688;9170;5292;2771;5579;2353;595	EPOR;GSTO1;RALB;STAT1;NFE2L2;IL6ST;RASSF5;RAC2;PIM2;PIK3R1;SOS2;SMAD3;CDKN1A;CXCL8;STAT2;SPI1;PRKCA;CALM1;MGST3;STAT6;RUNX1;APAF1;BBC3;SOS1;IL23A;PPARD;IFNGR1;FRAT1;IFNAR2;PIK3CB;IL13RA1;ITGB1;LPAR2;PIM1;GNAI2;PRKCB;FOS;CCND1	0.0221126	1.65536	0.0970103	Human Diseases
path:hsa05130	Pathogenic Escherichia coli infection	7	378	55	7246	0.0185185	0.00759039	2.43973	10092;2534;3688;8440;9181;5578;7454	ARPC5;FYN;ITGB1;NCK2;ARHGEF2;PRKCA;WAS	0.0232532	1.63352	0.100395	Human Diseases
path:hsa05416	Viral myocarditis	7	378	56	7246	0.0185185	0.0077284	2.39616	1605;2534;3107;3383;5880;3133;595	DAG1;FYN;HLA-C;ICAM1;RAC2;HLA-E;CCND1	0.0254289	1.59467	0.108073	Human Diseases
path:hsa05170	Human immunodeficiency virus 1 infection	18	378	211	7246	0.047619	0.0291195	1.6353	995;5880;6892;5295;7132;3107;85363;4772;2771;5578;5579;6891;6890;2353;684;3133;801;5291	CDC25C;RAC2;TAPBP;PIK3R1;TNFRSF1A;HLA-C;TRIM5;NFATC1;GNAI2;PRKCA;PRKCB;TAP2;TAP1;FOS;BST2;HLA-E;CALM1;PIK3CB	0.0267019	1.57346	0.111737	Human Diseases
path:hsa05132	Salmonella infection	9	378	84	7246	0.0238095	0.0115926	2.05385	10092;2317;7454;2920;3576;3459;2353;29108;391	ARPC5;FLNB;WAS;CXCL2;CXCL8;IFNGR1;FOS;PYCARD;RHOG	0.030204	1.51994	0.124465	Human Diseases
path:hsa01524	Platinum drug resistance	8	378	71	7246	0.021164	0.00979851	2.15992	4259;5295;9446;317;27113;1026;4217;5291	MGST3;PIK3R1;GSTO1;APAF1;BBC3;CDKN1A;MAP3K5;PIK3CB	0.0306586	1.51345	0.124465	Human Diseases
path:hsa04012	ErbB signaling pathway	9	378	85	7246	0.0238095	0.0117306	2.02969	5295;145957;6655;1026;6654;8440;5579;5578;5291	PIK3R1;NRG4;SOS2;CDKN1A;SOS1;NCK2;PRKCB;PRKCA;PIK3CB	0.0322926	1.4909	0.12917	Environmental Information Processing
path:hsa04115	p53 signaling pathway	8	378	72	7246	0.021164	0.00993652	2.12992	27244;143686;317;27113;8795;1026;83667;595	SESN1;SESN3;APAF1;BBC3;TNFRSF10B;CDKN1A;SESN2;CCND1	0.0329881	1.48164	0.13004	Cellular Processes
path:hsa04360	Axon guidance	15	378	175	7246	0.0396825	0.0241513	1.64308	54434;5295;2534;2051;3688;2771;8440;3611;6237;5578;85464;5880;5361;23380;5291	SSH1;PIK3R1;FYN;EPHB6;ITGB1;GNAI2;NCK2;ILK;RRAS;PRKCA;SSH2;RAC2;PLXNA1;SRGAP2;PIK3CB	0.0393936	1.40457	0.153072	Organismal Systems
path:hsa00603	Glycosphingolipid biosynthesis - globo and isoglobo series	3	378	15	7246	0.00793651	0.00207011	3.83386	4668;2717;3074	NAGA;GLA;HEXB	0.0401425	1.3964	0.153785	Metabolism
path:hsa04979	Cholesterol metabolism	6	378	50	7246	0.015873	0.00690036	2.30032	26119;6646;10577;114879;29116;5360	LDLRAP1;SOAT1;NPC2;OSBPL5;MYLIP;PLTP	0.0443414	1.35319	0.167512	Organismal Systems
path:hsa05206	MicroRNAs in cancer	13	378	150	7246	0.0343915	0.0207011	1.66134	995;3678;6655;54541;7431;1026;6654;6935;5578;5579;27250;5292;595	CDC25C;ITGA5;SOS2;DDIT4;VIM;CDKN1A;SOS1;ZEB1;PRKCA;PRKCB;PDCD4;PIM1;CCND1	0.0490409	1.30944	0.182728	Human Diseases
path:hsa04621	NOD-like receptor signaling pathway	14	378	167	7246	0.037037	0.0230472	1.60701	140609;118429;7226;9641;6772;1508;6041;10392;2920;3576;6773;7128;29108;3455	NEK7;ANTXR2;TRPM2;IKBKE;STAT1;CTSB;RNASEL;NOD1;CXCL2;CXCL8;STAT2;TNFAIP3;PYCARD;IFNAR2	0.0531338	1.27463	0.194288	Organismal Systems
path:hsa05205	Proteoglycans in cancer	16	378	198	7246	0.042328	0.0273254	1.54904	3678;5295;967;6655;3688;2317;1026;6654;4659;5579;6237;5329;27250;5578;595;5291	ITGA5;PIK3R1;CD63;SOS2;ITGB1;FLNB;CDKN1A;SOS1;PPP1R12A;PRKCB;RRAS;PLAUR;PDCD4;PRKCA;CCND1;PIK3CB	0.0535719	1.27106	0.194288	Human Diseases
path:hsa00480	Glutathione metabolism	6	378	53	7246	0.015873	0.00731438	2.17011	4259;9446;3418;2539;2686;3417	MGST3;GSTO1;IDH2;G6PD;GGT7;IDH1	0.0563321	1.24924	0.20161	Metabolism
path:hsa05215	Prostate cancer	9	378	97	7246	0.0238095	0.0133867	1.7786	5295;148327;6655;1026;6654;2119;6935;595;5291	PIK3R1;CREB3L4;SOS2;CDKN1A;SOS1;ETV5;ZEB1;CCND1;PIK3CB	0.0654674	1.18397	0.231262	Human Diseases
path:hsa05211	Renal cell carcinoma	7	378	69	7246	0.0185185	0.0095225	1.94471	5295;201163;6655;1026;6654;7030;5291	PIK3R1;FLCN;SOS2;CDKN1A;SOS1;TFE3;PIK3CB	0.0669852	1.17402	0.233589	Human Diseases
path:hsa04310	Wnt signaling pathway	12	378	146	7246	0.031746	0.020149	1.57556	5663;25805;6907;4772;4088;5578;5579;5467;56998;10023;5880;595	PSEN1;BAMBI;TBL1X;NFATC1;SMAD3;PRKCA;PRKCB;PPARD;CTNNBIP1;FRAT1;RAC2;CCND1	0.0785529	1.10484	0.266393	Environmental Information Processing
path:hsa05323	Rheumatoid arthritis	8	378	86	7246	0.021164	0.0118686	1.78319	526;3383;10673;3576;537;51561;10312;2353	ATP6V1B2;ICAM1;TNFSF13B;CXCL8;ATP6AP1;IL23A;TCIRG1;FOS	0.0787327	1.10384	0.266393	Human Diseases
path:hsa05142	Chagas disease (American trypanosomiasis)	9	378	101	7246	0.0238095	0.0139387	1.70816	7132;5295;8837;4088;2771;3576;3459;2353;5291	TNFRSF1A;PIK3R1;CFLAR;SMAD3;GNAI2;CXCL8;IFNGR1;FOS;PIK3CB	0.0800651	1.09656	0.266393	Human Diseases
path:hsa04520	Adherens junction	7	378	72	7246	0.0185185	0.00993652	1.86368	5795;2534;5819;7414;4088;7454;5880	PTPRJ;FYN;NECTIN2;VCL;SMAD3;WAS;RAC2	0.0803098	1.09523	0.266393	Cellular Processes
path:hsa04068	FoxO signaling pathway	11	378	132	7246	0.0291005	0.0182169	1.59744	5295;8743;6655;4088;1026;6654;1032;2309;26260;595;5291	PIK3R1;TNFSF10;SOS2;SMAD3;CDKN1A;SOS1;CDKN2D;FOXO3;FBXO25;CCND1;PIK3CB	0.083079	1.08051	0.269948	Environmental Information Processing
path:hsa03050	Proteasome	5	378	45	7246	0.0132275	0.00621032	2.12992	5699;5696;5698;5721;5720	PSMB10;PSMB8;PSMB9;PSME2;PSME1	0.0833664	1.07901	0.269948	Genetic Information Processing
path:hsa04370	VEGF signaling pathway	6	378	59	7246	0.015873	0.00814242	1.94942	9261;5295;5579;5578;5880;5291	MAPKAPK2;PIK3R1;PRKCB;PRKCA;RAC2;PIK3CB	0.0856339	1.06735	0.272576	Environmental Information Processing
path:hsa04141	Protein processing in endoplasmic reticulum	13	378	164	7246	0.0343915	0.0226332	1.51952	1388;64374;6400;1649;10956;4780;9695;23645;10960;4217;51360;9871;6238	ATF6B;SIL1;SEL1L;DDIT3;OS9;NFE2L2;EDEM1;PPP1R15A;LMAN2;MAP3K5;MBTPS2;SEC24D;RRBP1	0.0861822	1.06458	0.272576	Genetic Information Processing
path:hsa05225	Hepatocellular carcinoma	13	378	165	7246	0.0343915	0.0227712	1.51031	4259;5295;9446;6655;4088;4780;1026;6654;5578;5579;10023;595;5291	MGST3;PIK3R1;GSTO1;SOS2;SMAD3;NFE2L2;CDKN1A;SOS1;PRKCA;PRKCB;FRAT1;CCND1;PIK3CB	0.0893707	1.0488	0.279412	Human Diseases
path:hsa05168	Herpes simplex infection	14	378	183	7246	0.037037	0.0252553	1.4665	7132;64135;5819;3107;9641;6772;6041;6891;6773;3459;2353;6890;3133;3455	TNFRSF1A;IFIH1;NECTIN2;HLA-C;IKBKE;STAT1;RNASEL;TAP2;STAT2;IFNGR1;FOS;TAP1;HLA-E;IFNAR2	0.0961804	1.01691	0.288981	Human Diseases
path:hsa04659	Th17 cell differentiation	9	378	105	7246	0.0238095	0.0144908	1.64308	6778;861;4772;4088;6772;3572;51561;3459;2353	STAT6;RUNX1;NFATC1;SMAD3;STAT1;IL6ST;IL23A;IFNGR1;FOS	0.0964901	1.01552	0.288981	Organismal Systems
path:hsa00561	Glycerolipid metabolism	6	378	61	7246	0.015873	0.00841844	1.88551	2710;2717;154141;10554;231;1609	GK;GLA;MBOAT1;AGPAT1;AKR1B1;DGKQ	0.0969628	1.01339	0.288981	Metabolism
path:hsa04915	Estrogen signaling pathway	11	378	136	7246	0.0291005	0.018769	1.55046	1388;5295;148327;6655;6654;2771;1509;10499;2353;801;5291	ATF6B;PIK3R1;CREB3L4;SOS2;SOS1;GNAI2;CTSD;NCOA2;FOS;CALM1;PIK3CB	0.0975763	1.01066	0.288981	Organismal Systems
path:hsa05143	African trypanosomiasis	4	378	34	7246	0.010582	0.00469224	2.25521	3383;8542;5578;5579	ICAM1;APOL1;PRKCA;PRKCB	0.0987735	1.00536	0.288981	Human Diseases
path:hsa04921	Oxytocin signaling pathway	12	378	152	7246	0.031746	0.0209771	1.51337	5294;4772;4637;1026;4659;2771;5578;5579;595;2353;7226;801	PIK3CG;NFATC1;MYL6;CDKN1A;PPP1R12A;GNAI2;PRKCA;PRKCB;CCND1;FOS;TRPM2;CALM1	0.098806	1.00522	0.288981	Organismal Systems
path:hsa04910	Insulin signaling pathway	11	378	137	7246	0.0291005	0.018907	1.53914	23433;2319;5140;5295;5509;6655;6654;90673;10211;801;5291	RHOQ;FLOT2;PDE3B;PIK3R1;PPP1R3D;SOS2;SOS1;PPP1R3E;FLOT1;CALM1;PIK3CB	0.101423	0.993863	0.29348	Organismal Systems
path:hsa05321	Inflammatory bowel disease (IBD)	6	378	63	7246	0.015873	0.00869445	1.82565	6778;4772;4088;6772;51561;3459	STAT6;NFATC1;SMAD3;STAT1;IL23A;IFNGR1	0.109049	0.962377	0.312225	Human Diseases
path:hsa04614	Renin-angiotensin system	3	378	23	7246	0.00793651	0.00317417	2.50035	5476;4012;10159	CTSA;LNPEP;ATP6AP2	0.115407	0.937767	0.324465	Organismal Systems
path:hsa05340	Primary immunodeficiency	4	378	36	7246	0.010582	0.00496826	2.12992	64421;695;6891;6890	DCLRE1C;BTK;TAP2;TAP1	0.115898	0.935926	0.324465	Human Diseases
path:hsa01521	EGFR tyrosine kinase inhibitor resistance	7	378	79	7246	0.0185185	0.0109026	1.69855	5295;6655;6654;5579;5578;2309;5291	PIK3R1;SOS2;SOS1;PRKCB;PRKCA;FOXO3;PIK3CB	0.116903	0.932175	0.324465	Human Diseases
path:hsa05146	Amoebiasis	8	378	95	7246	0.021164	0.0131107	1.61426	5295;7414;5579;3576;5869;5578;1992;5291	PIK3R1;VCL;PRKCB;CXCL8;RAB5B;PRKCA;SERPINB1;PIK3CB	0.121717	0.91465	0.334413	Human Diseases
path:hsa04960	Aldosterone-regulated sodium reabsorption	4	378	37	7246	0.010582	0.00510627	2.07236	5578;5295;5579;5291	PRKCA;PIK3R1;PRKCB;PIK3CB	0.124914	0.903387	0.339767	Organismal Systems
path:hsa04725	Cholinergic synapse	9	378	112	7246	0.0238095	0.0154568	1.54039	5295;2534;148327;5294;2771;5578;5579;2353;5291	PIK3R1;FYN;CREB3L4;PIK3CG;GNAI2;PRKCA;PRKCB;FOS;PIK3CB	0.129572	0.887488	0.348947	Organismal Systems
path:hsa04926	Relaxin signaling pathway	10	378	130	7246	0.026455	0.0179409	1.47456	1388;5295;148327;6655;4088;6654;2771;5578;2353;5291	ATF6B;PIK3R1;CREB3L4;SOS2;SMAD3;SOS1;GNAI2;PRKCA;FOS;PIK3CB	0.140428	0.852547	0.372481	Organismal Systems
path:hsa04146	Peroxisome	7	378	83	7246	0.0185185	0.0114546	1.61669	2180;215;5824;3418;5191;1891;3417	ACSL1;ABCD1;PEX19;IDH2;PEX7;ECH1;IDH1	0.141122	0.850404	0.372481	Cellular Processes
path:hsa05031	Amphetamine addiction	6	378	68	7246	0.015873	0.00938449	1.69141	1388;148327;5578;5579;2353;801	ATF6B;CREB3L4;PRKCA;PRKCB;FOS;CALM1	0.142419	0.846432	0.372481	Human Diseases
path:hsa04622	RIG-I-like receptor signaling pathway	6	378	70	7246	0.015873	0.0096605	1.64308	843;7706;4214;9641;3576;64135	CASP10;TRIM25;MAP3K1;IKBKE;CXCL8;IFIH1	0.156947	0.804247	0.404343	Organismal Systems
path:hsa05134	Legionellosis	5	378	55	7246	0.0132275	0.00759039	1.74266	23786;317;2920;3576;29108	BCL2L13;APAF1;CXCL2;CXCL8;PYCARD	0.157575	0.802513	0.404343	Human Diseases
path:hsa04620	Toll-like receptor signaling pathway	8	378	102	7246	0.021164	0.0140767	1.50348	54472;5291;5295;9641;6772;3576;2353;3455	TOLLIP;PIK3CB;PIK3R1;IKBKE;STAT1;CXCL8;FOS;IFNAR2	0.162184	0.789993	0.41228	Organismal Systems
path:hsa05165	Human papillomavirus infection	22	378	339	7246	0.0582011	0.0467844	1.24403	5663;9641;6772;3133;3678;5295;3107;6655;1026;6773;7132;6654;537;3659;3455;5291;10013;148327;526;3688;10312;595	PSEN1;IKBKE;STAT1;HLA-E;ITGA5;PIK3R1;HLA-C;SOS2;CDKN1A;STAT2;TNFRSF1A;SOS1;ATP6AP1;IRF1;IFNAR2;PIK3CB;HDAC6;CREB3L4;ATP6V1B2;ITGB1;TCIRG1;CCND1	0.168801	0.772625	0.425128	Human Diseases
path:hsa00604	Glycosphingolipid biosynthesis - ganglio series	2	378	15	7246	0.00529101	0.00207011	2.55591	3074;2720	HEXB;GLB1	0.182606	0.738485	0.455677	Metabolism
path:hsa03320	PPAR signaling pathway	6	378	74	7246	0.015873	0.0102125	1.55427	2180;2710;5360;3611;5467;1622	ACSL1;GK;PLTP;ILK;PPARD;DBI	0.187821	0.726257	0.464429	Organismal Systems
path:hsa04931	Insulin resistance	8	378	107	7246	0.021164	0.0147668	1.43322	7132;5295;5509;148327;90673;5579;2673;5291	TNFRSF1A;PIK3R1;PPP1R3D;CREB3L4;PPP1R3E;PRKCB;GFPT1;PIK3CB	0.194453	0.711185	0.474272	Human Diseases
path:hsa04962	Vasopressin-regulated water reabsorption	4	378	44	7246	0.010582	0.00607232	1.74266	6810;397;148327;5869	STX4;ARHGDIB;CREB3L4;RAB5B	0.195288	0.709323	0.474272	Organismal Systems
path:hsa00030	Pentose phosphate pathway	3	378	30	7246	0.00793651	0.00414022	1.91693	2539;5211;6888	G6PD;PFKL;TALDO1	0.204273	0.68979	0.491701	Metabolism
path:hsa05145	Toxoplasmosis	8	378	111	7246	0.021164	0.0153188	1.38157	7132;5294;3688;3587;6772;2771;3459;3588	TNFRSF1A;PIK3CG;ITGB1;IL10RA;STAT1;GNAI2;IFNGR1;IL10RB	0.222028	0.653593	0.52975	Human Diseases
path:hsa04014	Ras signaling pathway	15	378	232	7246	0.0396825	0.0320177	1.2394	55770;5863;5295;6655;5899;9846;6654;83593;5579;6237;5869;5578;5880;801;5291	EXOC2;RGL2;PIK3R1;SOS2;RALB;GAB2;SOS1;RASSF5;PRKCB;RRAS;RAB5B;PRKCA;RAC2;CALM1;PIK3CB	0.22961	0.639009	0.541017	Environmental Information Processing
path:hsa00640	Propanoate metabolism	3	378	32	7246	0.00793651	0.00441623	1.79712	4329;594;55902	ALDH6A1;BCKDHB;ACSS2	0.232045	0.634427	0.541017	Metabolism
path:hsa01522	Endocrine resistance	7	378	96	7246	0.0185185	0.0132487	1.39776	5295;6655;1026;6654;2353;595;5291	PIK3R1;SOS2;CDKN1A;SOS1;FOS;CCND1;PIK3CB	0.233967	0.630845	0.541017	Human Diseases
path:hsa00471	D-Glutamine and D-glutamate metabolism	1	378	5	7246	0.0026455	0.000690036	3.83386	80017	DGLUCY	0.235061	0.628819	0.541017	Metabolism
path:hsa04330	Notch signaling pathway	4	378	48	7246	0.010582	0.00662434	1.59744	55851;151636;5663;23385	PSENEN;DTX3L;PSEN1;NCSTN	0.23994	0.619897	0.541017	Environmental Information Processing
path:hsa05203	Viral carcinogenesis	13	378	200	7246	0.0343915	0.0276014	1.24601	9261;1388;5295;10013;2934;3107;148327;1026;3572;6850;3133;595;5291	MAPKAPK2;ATF6B;PIK3R1;HDAC6;GSN;HLA-C;CREB3L4;CDKN1A;IL6ST;SYK;HLA-E;CCND1;PIK3CB	0.244448	0.611813	0.541017	Human Diseases
path:hsa00051	Fructose and mannose metabolism	3	378	33	7246	0.00793651	0.00455424	1.74266	5211;29926;231	PFKL;GMPPA;AKR1B1	0.246181	0.608746	0.541017	Metabolism
path:hsa03410	Base excision repair	3	378	33	7246	0.00793651	0.00455424	1.74266	143;23583;55247	PARP4;SMUG1;NEIL3	0.246181	0.608746	0.541017	Genetic Information Processing
path:hsa04215	Apoptosis - multiple species	3	378	33	7246	0.00793651	0.00455424	1.74266	317;7132;27113	APAF1;TNFRSF1A;BBC3	0.246181	0.608746	0.541017	Cellular Processes
path:hsa05166	Human T-cell leukemia virus 1 infection	16	378	253	7246	0.042328	0.0349158	1.21229	7132;5295;7094;3107;4214;4772;4088;1026;3383;6237;6688;2353;4602;3133;595;5291	TNFRSF1A;PIK3R1;TLN1;HLA-C;MAP3K1;NFATC1;SMAD3;CDKN1A;ICAM1;RRAS;SPI1;FOS;MYB;HLA-E;CCND1;PIK3CB	0.24664	0.607936	0.541017	Human Diseases
path:hsa05230	Central carbon metabolism in cancer	5	378	65	7246	0.0132275	0.00897047	1.47456	5211;5295;2539;3417;5291	PFKL;PIK3R1;G6PD;IDH1;PIK3CB	0.250432	0.601309	0.544941	Human Diseases
path:hsa05110	Vibrio cholerae infection	4	378	50	7246	0.010582	0.00690036	1.53354	10312;5578;526;537	TCIRG1;PRKCA;ATP6V1B2;ATP6AP1	0.263093	0.57989	0.56454	Human Diseases
path:hsa04060	Cytokine-cytokine receptor interaction	18	378	292	7246	0.047619	0.0402981	1.18167	2057;3597;7132;23765;8743;657;3587;8795;3572;2920;3576;10673;3459;51561;3588;8744;10220;3455	EPOR;IL13RA1;TNFRSF1A;IL17RA;TNFSF10;BMPR1A;IL10RA;TNFRSF10B;IL6ST;CXCL2;CXCL8;TNFSF13B;IFNGR1;IL23A;IL10RB;TNFSF9;GDF11;IFNAR2	0.263591	0.57907	0.56454	Environmental Information Processing
path:hsa04066	HIF-1 signaling pathway	7	378	100	7246	0.0185185	0.0138007	1.34185	5211;5295;1026;5579;3459;5578;5291	PFKL;PIK3R1;CDKN1A;PRKCB;IFNGR1;PRKCA;PIK3CB	0.265962	0.57518	0.56517	Environmental Information Processing
path:hsa04530	Tight junction	11	378	170	7246	0.0291005	0.0234612	1.24037	861;10097;4637;3688;4214;9693;9181;7408;4217;7454;595	RUNX1;ACTR2;MYL6;ITGB1;MAP3K1;RAPGEF2;ARHGEF2;VASP;MAP3K5;WAS;CCND1	0.273219	0.563489	0.57609	Cellular Processes
path:hsa00532	Glycosaminoglycan biosynthesis - chondroitin sulfate / dermatan sulfate	2	378	20	7246	0.00529101	0.00276014	1.91693	55501;11285	CHST12;B4GALT7	0.280521	0.552034	0.582767	Metabolism
path:hsa05120	Epithelial cell signaling in Helicobacter pylori infection	5	378	68	7246	0.0132275	0.00938449	1.40951	526;10392;3576;537;10312	ATP6V1B2;NOD1;CXCL8;ATP6AP1;TCIRG1	0.280671	0.551802	0.582767	Human Diseases
path:hsa04152	AMPK signaling pathway	8	378	120	7246	0.021164	0.0165609	1.27795	5211;5295;148327;8408;23216;2309;595;5291	PFKL;PIK3R1;CREB3L4;ULK1;TBC1D1;FOXO3;CCND1;PIK3CB	0.288646	0.539634	0.594786	Environmental Information Processing
path:hsa05140	Leishmaniasis	5	378	70	7246	0.0132275	0.0096605	1.36924	3688;6772;5579;3459;2353	ITGB1;STAT1;PRKCB;IFNGR1;FOS	0.301216	0.521123	0.61602	Human Diseases
path:hsa04923	Regulation of lipolysis in adipocytes	4	378	54	7246	0.010582	0.00745239	1.41995	5291;2771;5140;5295	PIK3CB;GNAI2;PDE3B;PIK3R1	0.310482	0.507964	0.630232	Organismal Systems
path:hsa04928	Parathyroid hormone synthesis, secretion and action	7	378	106	7246	0.0185185	0.0146288	1.2659	1388;148327;1026;2771;5578;5579;2353	ATF6B;CREB3L4;CDKN1A;GNAI2;PRKCA;PRKCB;FOS	0.315954	0.500376	0.636589	Organismal Systems
path:hsa04024	cAMP signaling pathway	12	378	199	7246	0.031746	0.0274634	1.15594	5140;5295;148327;4772;4659;2771;7409;6237;2353;5880;801;5291	PDE3B;PIK3R1;CREB3L4;NFATC1;PPP1R12A;GNAI2;VAV1;RRAS;FOS;RAC2;CALM1;PIK3CB	0.344162	0.463237	0.688324	Environmental Information Processing
path:hsa04216	Ferroptosis	3	378	40	7246	0.00793651	0.00552029	1.4377	2180;6303;2512	ACSL1;SAT1;FTL	0.347368	0.459211	0.689664	Cellular Processes
path:hsa05222	Small cell lung cancer	6	378	93	7246	0.015873	0.0128347	1.23673	5295;317;3688;1026;595;5291	PIK3R1;APAF1;ITGB1;CDKN1A;CCND1;PIK3CB	0.357018	0.44731	0.693634	Human Diseases
path:hsa04657	IL-17 signaling pathway	6	378	93	7246	0.015873	0.0128347	1.23673	23765;9641;2920;3576;7128;2353	IL17RA;IKBKE;CXCL2;CXCL8;TNFAIP3;FOS	0.357018	0.44731	0.693634	Organismal Systems
path:hsa04912	GnRH signaling pathway	6	378	93	7246	0.015873	0.0128347	1.23673	6655;4214;6654;5579;5578;801	SOS2;MAP3K1;SOS1;PRKCB;PRKCA;CALM1	0.357018	0.44731	0.693634	Organismal Systems
path:hsa05219	Bladder cancer	3	378	41	7246	0.00793651	0.00565829	1.40263	1026;3576;595	CDKN1A;CXCL8;CCND1	0.361867	0.441452	0.698069	Human Diseases
path:hsa04010	MAPK signaling pathway	17	378	295	7246	0.0449735	0.0407121	1.10467	9261;7132;5778;1649;11221;6655;4214;4772;2317;9693;6654;5578;5579;6237;4217;2353;5880	MAPKAPK2;TNFRSF1A;PTPN7;DDIT3;DUSP10;SOS2;MAP3K1;NFATC1;FLNB;RAPGEF2;SOS1;PRKCA;PRKCB;RRAS;MAP3K5;FOS;RAC2	0.37061	0.431083	0.709901	Environmental Information Processing
path:hsa00860	Porphyrin and chlorophyll metabolism	3	378	42	7246	0.00793651	0.0057963	1.36924	326625;644;5498	MMAB;BLVRA;PPOX	0.376316	0.424448	0.713366	Metabolism
path:hsa00563	Glycosylphosphatidylinositol (GPI)-anchor biosynthesis	2	378	25	7246	0.00529101	0.00345018	1.53354	23556;5279	PIGN;PIGC	0.377664	0.422894	0.713366	Metabolism
path:hsa00564	Glycerophospholipid metabolism	6	378	97	7246	0.015873	0.0133867	1.18573	2820;23659;154141;10554;79143;1609	GPD2;PLA2G15;MBOAT1;AGPAT1;MBOAT7;DGKQ	0.394849	0.403569	0.736807	Metabolism
path:hsa03018	RNA degradation	5	378	79	7246	0.0132275	0.0109026	1.21325	5211;167227;694;9924;7832	PFKL;DCP2;BTG1;PAN2;BTG2	0.395492	0.402862	0.736807	Genetic Information Processing
path:hsa04919	Thyroid hormone signaling pathway	7	378	116	7246	0.0185185	0.0160088	1.15677	5295;6772;5579;10499;5578;595;5291	PIK3R1;STAT1;PRKCB;NCOA2;PRKCA;CCND1;PIK3CB	0.402124	0.39564	0.739322	Organismal Systems
path:hsa02010	ABC transporters	3	378	44	7246	0.00793651	0.00607232	1.307	215;6891;6890	ABCD1;TAP2;TAP1	0.404996	0.392549	0.739322	Environmental Information Processing
path:hsa04973	Carbohydrate digestion and absorption	3	378	44	7246	0.00793651	0.00607232	1.307	5295;5579;5291	PIK3R1;PRKCB;PIK3CB	0.404996	0.392549	0.739322	Organismal Systems
path:hsa04966	Collecting duct acid secretion	2	378	27	7246	0.00529101	0.00372619	1.41995	10312;526	TCIRG1;ATP6V1B2	0.415085	0.381863	0.752688	Organismal Systems
path:hsa04721	Synaptic vesicle cycle	4	378	63	7246	0.010582	0.00869445	1.2171	10312;6809;526;8218	TCIRG1;STX3;ATP6V1B2;CLTCL1	0.418581	0.37822	0.754001	Organismal Systems
path:hsa04550	Signaling pathways regulating pluripotency of stem cells	8	378	139	7246	0.021164	0.019183	1.10327	5295;657;10336;4088;3572;6498;3720;5291	PIK3R1;BMPR1A;PCGF3;SMAD3;IL6ST;SKIL;JARID2;PIK3CB	0.439925	0.356622	0.780588	Cellular Processes
path:hsa04924	Renin secretion	4	378	65	7246	0.010582	0.00897047	1.17965	1508;2771;5140;801	CTSB;GNAI2;PDE3B;CALM1	0.442255	0.354327	0.780588	Organismal Systems
path:hsa00430	Taurine and hypotaurine metabolism	1	378	11	7246	0.0026455	0.00151808	1.74266	2686	GGT7	0.44554	0.351113	0.780588	Metabolism
path:hsa04961	Endocrine and other factor-regulated calcium reabsorption	3	378	47	7246	0.00793651	0.00648634	1.22357	5578;5579;8218	PRKCA;PRKCB;CLTCL1	0.44724	0.349459	0.780588	Organismal Systems
path:hsa04350	TGF-beta signaling pathway	5	378	84	7246	0.0132275	0.0115926	1.14103	9765;657;25805;4088;7050	ZFYVE16;BMPR1A;BAMBI;SMAD3;TGIF1	0.44769	0.349022	0.780588	Environmental Information Processing
path:hsa05410	Hypertrophic cardiomyopathy (HCM)	5	378	85	7246	0.0132275	0.0117306	1.12761	1605;3678;7171;3688;4000	DAG1;ITGA5;TPM4;ITGB1;LMNA	0.458009	0.339126	0.793494	Human Diseases
path:hsa04514	Cell adhesion molecules (CAMs)	8	378	142	7246	0.021164	0.019597	1.07996	5175;5819;6404;3107;3688;3383;4359;3133	PECAM1;NECTIN2;SELPLG;HLA-C;ITGB1;ICAM1;MPZ;HLA-E	0.463925	0.333552	0.798656	Environmental Information Processing
path:hsa05030	Cocaine addiction	3	378	49	7246	0.00793651	0.00676235	1.17363	1388;148327;2771	ATF6B;CREB3L4;GNAI2	0.474729	0.323554	0.799149	Human Diseases
path:hsa05144	Malaria	3	378	49	7246	0.00793651	0.00676235	1.17363	3383;5175;3576	ICAM1;PECAM1;CXCL8	0.474729	0.323554	0.799149	Human Diseases
path:hsa04151	PI3K-Akt signaling pathway	19	378	353	7246	0.0502646	0.0487165	1.03178	2057;2309;3678;1388;5295;6655;54541;1026;5578;6654;4602;5291;3455;148327;5294;3688;9170;6850;595	EPOR;FOXO3;ITGA5;ATF6B;PIK3R1;SOS2;DDIT4;CDKN1A;PRKCA;SOS1;MYB;PIK3CB;IFNAR2;CREB3L4;PIK3CG;ITGB1;LPAR2;SYK;CCND1	0.47841	0.3202	0.799149	Environmental Information Processing
path:hsa04022	cGMP-PKG signaling pathway	9	378	163	7246	0.0238095	0.0224952	1.05843	1388;5140;148327;5294;4772;4659;2771;7408;801	ATF6B;PDE3B;CREB3L4;PIK3CG;NFATC1;PPP1R12A;GNAI2;VASP;CALM1	0.479901	0.318848	0.799149	Environmental Information Processing
path:hsa00410	beta-Alanine metabolism	2	378	31	7246	0.00529101	0.00427822	1.23673	4329;54498	ALDH6A1;SMOX	0.486302	0.313094	0.799149	Metabolism
path:hsa00020	Citrate cycle (TCA cycle)	2	378	31	7246	0.00529101	0.00427822	1.23673	3418;3417	IDH2;IDH1	0.486302	0.313094	0.799149	Metabolism
path:hsa05014	Amyotrophic lateral sclerosis (ALS)	3	378	50	7246	0.00793651	0.00690036	1.15016	4217;317;7132	MAP3K5;APAF1;TNFRSF1A	0.488238	0.311368	0.799149	Human Diseases
path:hsa04540	Gap junction	5	378	88	7246	0.0132275	0.0121446	1.08917	6655;6654;2771;5579;5578	SOS2;SOS1;GNAI2;PRKCB;PRKCA	0.488618	0.311031	0.799149	Cellular Processes
path:hsa05414	Dilated cardiomyopathy (DCM)	5	378	89	7246	0.0132275	0.0122826	1.07693	1605;3678;7171;3688;4000	DAG1;ITGA5;TPM4;ITGB1;LMNA	0.498686	0.302173	0.799149	Human Diseases
path:hsa03450	Non-homologous end-joining	1	378	13	7246	0.0026455	0.00179409	1.47456	64421	DCLRE1C	0.501967	0.299325	0.799149	Genetic Information Processing
path:hsa00061	Fatty acid biosynthesis	1	378	13	7246	0.0026455	0.00179409	1.47456	2180	ACSL1	0.501967	0.299325	0.799149	Metabolism
path:hsa04136	Autophagy - other	2	378	32	7246	0.00529101	0.00441623	1.19808	55062;9776	WIPI1;ATG13	0.503253	0.298214	0.799149	Cellular Processes
path:hsa05224	Breast cancer	8	378	147	7246	0.021164	0.0202871	1.04323	10023;5295;6655;1026;6654;2353;595;5291	FRAT1;PIK3R1;SOS2;CDKN1A;SOS1;FOS;CCND1;PIK3CB	0.503421	0.298068	0.799149	Human Diseases
path:hsa04658	Th1 and Th2 cell differentiation	5	378	90	7246	0.0132275	0.0124206	1.06496	6778;4772;6772;3459;2353	STAT6;NFATC1;STAT1;IFNGR1;FOS	0.508679	0.293556	0.799149	Organismal Systems
path:hsa04970	Salivary secretion	5	378	90	7246	0.0132275	0.0124206	1.06496	1471;4069;5579;5578;801	CST3;LYZ;PRKCB;PRKCA;CALM1	0.508679	0.293556	0.799149	Organismal Systems
path:hsa05226	Gastric cancer	8	378	148	7246	0.021164	0.0204251	1.03618	5295;6655;4088;1026;6654;10023;595;5291	PIK3R1;SOS2;SMAD3;CDKN1A;SOS1;FRAT1;CCND1;PIK3CB	0.51122	0.291392	0.799149	Human Diseases
path:hsa05150	Staphylococcus aureus infection	3	378	52	7246	0.00793651	0.00717637	1.10592	3383;6404;719	ICAM1;SELPLG;C3AR1	0.514736	0.288416	0.800046	Human Diseases
path:hsa05218	Melanoma	4	378	72	7246	0.010582	0.00993652	1.06496	1026;5295;595;5291	CDKN1A;PIK3R1;CCND1;PIK3CB	0.522405	0.281993	0.802792	Human Diseases
path:hsa05412	Arrhythmogenic right ventricular cardiomyopathy (ARVC)	4	378	72	7246	0.010582	0.00993652	1.06496	1605;3678;4000;3688	DAG1;ITGA5;LMNA;ITGB1	0.522405	0.281993	0.802792	Human Diseases
path:hsa04728	Dopaminergic synapse	7	378	131	7246	0.0185185	0.0180789	1.02431	1388;148327;2771;5578;5579;2353;801	ATF6B;CREB3L4;GNAI2;PRKCA;PRKCB;FOS;CALM1	0.529776	0.275908	0.809545	Organismal Systems
path:hsa04918	Thyroid hormone synthesis	4	378	74	7246	0.010582	0.0102125	1.03618	5578;1388;148327;5579	PRKCA;ATF6B;CREB3L4;PRKCB	0.544304	0.264159	0.827098	Organismal Systems
path:hsa05330	Allograft rejection	2	378	35	7246	0.00529101	0.00483025	1.09539	3107;3133	HLA-C;HLA-E	0.551883	0.258153	0.833956	Human Diseases
path:hsa04971	Gastric acid secretion	4	378	75	7246	0.010582	0.0103505	1.02236	5578;2771;5579;801	PRKCA;GNAI2;PRKCB;CALM1	0.555058	0.255662	0.83412	Organismal Systems
path:hsa04713	Circadian entrainment	5	378	96	7246	0.0132275	0.0132487	0.998402	2771;5578;5579;2353;801	GNAI2;PRKCA;PRKCB;FOS;CALM1	0.566801	0.246569	0.842459	Organismal Systems
path:hsa04925	Aldosterone synthesis and secretion	5	378	96	7246	0.0132275	0.0132487	0.998402	1388;148327;5579;5578;801	ATF6B;CREB3L4;PRKCB;PRKCA;CALM1	0.566801	0.246569	0.842459	Organismal Systems
path:hsa00730	Thiamine metabolism	1	378	16	7246	0.0026455	0.00220811	1.19808	79178	THTPA	0.57605	0.23954	0.847115	Metabolism
path:hsa04371	Apelin signaling pathway	7	378	137	7246	0.0185185	0.018907	0.979454	5140;5294;4088;2771;6237;801;595	PDE3B;PIK3CG;SMAD3;GNAI2;RRAS;CALM1;CCND1	0.57799	0.23808	0.847115	Environmental Information Processing
path:hsa05332	Graft-versus-host disease	2	378	37	7246	0.00529101	0.00510627	1.03618	3107;3133	HLA-C;HLA-E	0.582392	0.234785	0.847115	Human Diseases
path:hsa05216	Thyroid cancer	2	378	37	7246	0.00529101	0.00510627	1.03618	1026;595	CDKN1A;CCND1	0.582392	0.234785	0.847115	Human Diseases
path:hsa04750	Inflammatory mediator regulation of TRP channels	5	378	99	7246	0.0132275	0.0136627	0.968147	5295;5579;5578;801;5291	PIK3R1;PRKCB;PRKCA;CALM1;PIK3CB	0.594515	0.225838	0.855598	Organismal Systems
path:hsa04914	Progesterone-mediated oocyte maturation	5	378	99	7246	0.0132275	0.0136627	0.968147	995;5140;5295;2771;5291	CDC25C;PDE3B;PIK3R1;GNAI2;PIK3CB	0.594515	0.225838	0.855598	Organismal Systems
path:hsa00450	Selenocompound metabolism	1	378	17	7246	0.0026455	0.00234612	1.12761	51091	SEPSECS	0.598215	0.223143	0.856392	Metabolism
path:hsa04916	Melanogenesis	5	378	101	7246	0.0132275	0.0139387	0.948976	148327;2771;5579;5578;801	CREB3L4;GNAI2;PRKCB;PRKCA;CALM1	0.612434	0.212941	0.866397	Organismal Systems
path:hsa04730	Long-term depression	3	378	60	7246	0.00793651	0.00828043	0.958466	5578;2771;5579	PRKCA;GNAI2;PRKCB	0.612772	0.212701	0.866397	Organismal Systems
path:hsa04020	Calcium signaling pathway	9	378	182	7246	0.0238095	0.0251173	0.947933	93129;5023;80228;5025;136;5579;6786;5578;801	ORAI3;P2RX1;ORAI2;P2RX4;ADORA2B;PRKCB;STIM1;PRKCA;CALM1	0.614759	0.211295	0.866397	Environmental Information Processing
path:hsa00620	Pyruvate metabolism	2	378	40	7246	0.00529101	0.00552029	0.958466	3029;55902	HAGH;ACSS2	0.62524	0.203953	0.873595	Metabolism
path:hsa04261	Adrenergic signaling in cardiomyocytes	7	378	144	7246	0.0185185	0.019873	0.931842	1388;148327;5294;7171;2771;5578;801	ATF6B;CREB3L4;PIK3CG;TPM4;GNAI2;PRKCA;CALM1	0.63108	0.199916	0.873595	Organismal Systems
path:hsa05202	Transcriptional misregulation in cancer	9	378	185	7246	0.0238095	0.0255313	0.932561	861;1649;1026;2120;7030;2119;3576;6688;6935	RUNX1;DDIT3;CDKN1A;ETV6;TFE3;ETV5;CXCL8;SPI1;ZEB1	0.634414	0.197627	0.873595	Human Diseases
path:hsa04213	Longevity regulating pathway - multiple species	3	378	62	7246	0.00793651	0.00855644	0.927547	2309;5295;5291	FOXO3;PIK3R1;PIK3CB	0.635106	0.197154	0.873595	Organismal Systems
path:hsa04940	Type I diabetes mellitus	2	378	41	7246	0.00529101	0.00565829	0.935088	3107;3133	HLA-C;HLA-E	0.638746	0.194672	0.873595	Human Diseases
path:hsa00770	Pantothenate and CoA biosynthesis	1	378	19	7246	0.0026455	0.00262214	1.00891	79717	PPCS	0.639137	0.194406	0.873595	Metabolism
path:hsa04911	Insulin secretion	4	378	85	7246	0.010582	0.0117306	0.902085	5578;1388;148327;5579	PRKCA;ATF6B;CREB3L4;PRKCB	0.654548	0.184058	0.890186	Organismal Systems
path:hsa00670	One carbon pool by folate	1	378	20	7246	0.0026455	0.00276014	0.958466	160428	ALDH1L2	0.658012	0.181766	0.890444	Metabolism
path:hsa00071	Fatty acid degradation	2	378	44	7246	0.00529101	0.00607232	0.871332	37;2180	ACADVL;ACSL1	0.67697	0.16943	0.907074	Metabolism
path:hsa00970	Aminoacyl-tRNA biosynthesis	2	378	44	7246	0.00529101	0.00607232	0.871332	51091;23438	SEPSECS;HARS2	0.67697	0.16943	0.907074	Genetic Information Processing
path:hsa04270	Vascular smooth muscle contraction	6	378	131	7246	0.015873	0.0180789	0.877984	4637;4659;136;5579;5578;801	MYL6;PPP1R12A;ADORA2B;PRKCB;PRKCA;CALM1	0.686372	0.16344	0.91146	Organismal Systems
path:hsa04720	Long-term potentiation	3	378	67	7246	0.00793651	0.00924648	0.858327	5578;5579;801	PRKCA;PRKCB;CALM1	0.686946	0.163077	0.91146	Organismal Systems
path:hsa00514	Other types of O-glycan biosynthesis	1	378	22	7246	0.0026455	0.00303616	0.871332	23127	COLGALT2	0.692858	0.159356	0.914841	Metabolism
path:hsa04930	Type II diabetes mellitus	2	378	46	7246	0.00529101	0.00634833	0.833448	5295;5291	PIK3R1;PIK3CB	0.700582	0.154541	0.920571	Human Diseases
path:hsa05032	Morphine addiction	4	378	91	7246	0.010582	0.0125587	0.842607	5578;2771;5579;5140	PRKCA;GNAI2;PRKCB;PDE3B	0.706605	0.150823	0.922626	Human Diseases
path:hsa03060	Protein export	1	378	23	7246	0.0026455	0.00317417	0.833448	196294	IMMP1L	0.708929	0.149397	0.922626	Genetic Information Processing
path:hsa00280	Valine, leucine and isoleucine degradation	2	378	48	7246	0.00529101	0.00662434	0.798721	4329;594	ALDH6A1;BCKDHB	0.722745	0.141015	0.923413	Metabolism
path:hsa00534	Glycosaminoglycan biosynthesis - heparan sulfate / heparin	1	378	24	7246	0.0026455	0.00331217	0.798721	11285	B4GALT7	0.724162	0.140164	0.923413	Metabolism
path:hsa04977	Vitamin digestion and absorption	1	378	24	7246	0.0026455	0.00331217	0.798721	55788	LMBRD1	0.724162	0.140164	0.923413	Organismal Systems
path:hsa05034	Alcoholism	8	378	180	7246	0.021164	0.0248413	0.851969	1388;10013;148327;6655;6654;2771;136;801	ATF6B;HDAC6;CREB3L4;SOS2;SOS1;GNAI2;ADORA2B;CALM1	0.729799	0.136797	0.923413	Human Diseases
path:hsa00980	Metabolism of xenobiotics by cytochrome P450	3	378	72	7246	0.00793651	0.00993652	0.798721	9446;4259;8574	GSTO1;MGST3;AKR7A2	0.733087	0.134845	0.923413	Metabolism
path:hsa00330	Arginine and proline metabolism	2	378	49	7246	0.00529101	0.00676235	0.782421	54498;6303	SMOX;SAT1	0.733299	0.134719	0.923413	Metabolism
path:hsa00510	N-Glycan biosynthesis	2	378	49	7246	0.00529101	0.00676235	0.782421	4124;4122	MAN2A1;MAN2A2	0.733299	0.134719	0.923413	Metabolism
path:hsa05320	Autoimmune thyroid disease	2	378	50	7246	0.00529101	0.00690036	0.766772	3107;3133	HLA-C;HLA-E	0.74351	0.128713	0.931957	Human Diseases
path:hsa00790	Folate biosynthesis	1	378	26	7246	0.0026455	0.00358819	0.737281	231	AKR1B1	0.752283	0.123619	0.93571	Metabolism
path:hsa04978	Mineral absorption	2	378	51	7246	0.00529101	0.00703837	0.751738	4501;2512	MT1X;FTL	0.753384	0.122983	0.93571	Organismal Systems
path:hsa04932	Non-alcoholic fatty liver disease (NAFLD)	6	378	145	7246	0.015873	0.020011	0.793213	7132;5295;1649;3576;4217;5291	TNFRSF1A;PIK3R1;DDIT3;CXCL8;MAP3K5;PIK3CB	0.775593	0.110366	0.95462	Human Diseases
path:hsa04744	Phototransduction	1	378	28	7246	0.0026455	0.0038642	0.684618	801	CALM1	0.777544	0.109275	0.95462	Organismal Systems
path:hsa03460	Fanconi anemia pathway	2	378	54	7246	0.00529101	0.00745239	0.709975	116028;84464	RMI2;SLX4	0.781065	0.107313	0.95462	Genetic Information Processing
path:hsa04110	Cell cycle	5	378	124	7246	0.0132275	0.0171129	0.772956	995;4088;1026;1032;595	CDC25C;SMAD3;CDKN1A;CDKN2D;CCND1	0.782648	0.106433	0.95462	Cellular Processes
path:hsa04922	Glucagon signaling pathway	4	378	103	7246	0.010582	0.0142147	0.744439	5211;148327;5140;801	PFKL;CREB3L4;PDE3B;CALM1	0.793109	0.100667	0.962927	Organismal Systems
path:hsa00630	Glyoxylate and dicarboxylate metabolism	1	378	30	7246	0.0026455	0.00414022	0.638977	55902	ACSS2	0.800235	0.0967825	0.962927	Metabolism
path:hsa00760	Nicotinate and nicotinamide metabolism	1	378	30	7246	0.0026455	0.00414022	0.638977	22978	NT5C2	0.800235	0.0967825	0.962927	Metabolism
path:hsa04512	ECM-receptor interaction	3	378	82	7246	0.00793651	0.0113166	0.701316	1605;3678;3688	DAG1;ITGA5;ITGB1	0.809136	0.0919787	0.962927	Environmental Information Processing
path:hsa00512	Mucin type O-glycan biosynthesis	1	378	31	7246	0.0026455	0.00427822	0.618365	29071	C1GALT1C1	0.810699	0.0911402	0.962927	Metabolism
path:hsa04710	Circadian rhythm	1	378	31	7246	0.0026455	0.00427822	0.618365	8553	BHLHE40	0.810699	0.0911402	0.962927	Organismal Systems
path:hsa05020	Prion diseases	1	378	34	7246	0.0026455	0.00469224	0.563803	2534	FYN	0.838924	0.0762772	0.984973	Human Diseases
path:hsa00040	Pentose and glucuronate interconversions	1	378	34	7246	0.0026455	0.00469224	0.563803	231	AKR1B1	0.838924	0.0762772	0.984973	Metabolism
path:hsa04623	Cytosolic DNA-sensing pathway	2	378	62	7246	0.00529101	0.00855644	0.618365	9641;29108	IKBKE;PYCARD	0.841957	0.0747102	0.984973	Organismal Systems
path:hsa04727	GABAergic synapse	3	378	88	7246	0.00793651	0.0121446	0.653499	5578;2771;5579	PRKCA;GNAI2;PRKCB	0.845367	0.0729547	0.984973	Organismal Systems
path:hsa00250	Alanine, aspartate and glutamate metabolism	1	378	35	7246	0.0026455	0.00483025	0.547695	2673	GFPT1	0.847367	0.0719286	0.984973	Metabolism
path:hsa04927	Cortisol synthesis and secretion	2	378	64	7246	0.00529101	0.00883246	0.599041	1388;148327	ATF6B;CREB3L4	0.854573	0.0682511	0.989122	Organismal Systems
path:hsa05010	Alzheimer disease	6	378	164	7246	0.015873	0.0226332	0.701316	55851;5663;7132;317;23385;801	PSENEN;PSEN1;TNFRSF1A;APAF1;NCSTN;CALM1	0.864382	0.0632944	0.996237	Human Diseases
path:hsa04640	Hematopoietic cell lineage	3	378	94	7246	0.00793651	0.0129727	0.611787	3678;2057;945	ITGA5;EPOR;CD33	0.875489	0.0577493	0.998583	Organismal Systems
path:hsa00982	Drug metabolism - cytochrome P450	2	378	68	7246	0.00529101	0.00938449	0.563803	9446;4259	GSTO1;MGST3	0.87709	0.0569559	0.998583	Metabolism
path:hsa04920	Adipocytokine signaling pathway	2	378	69	7246	0.00529101	0.0095225	0.555632	2180;7132	ACSL1;TNFRSF1A	0.882195	0.0544356	0.998583	Organismal Systems
path:hsa00010	Glycolysis / Gluconeogenesis	2	378	69	7246	0.00529101	0.0095225	0.555632	5211;55902	PFKL;ACSS2	0.882195	0.0544356	0.998583	Metabolism
path:hsa03440	Homologous recombination	1	378	41	7246	0.0026455	0.00565829	0.467544	84142	ABRAXAS1	0.889517	0.0508457	0.998583	Genetic Information Processing
path:hsa04975	Fat digestion and absorption	1	378	41	7246	0.0026455	0.00565829	0.467544	10554	AGPAT1	0.889517	0.0508457	0.998583	Organismal Systems
path:hsa04260	Cardiac muscle contraction	2	378	74	7246	0.00529101	0.0102125	0.51809	10479;7171	SLC9A6;TPM4	0.904902	0.0433983	0.998583	Organismal Systems
path:hsa04934	Cushing syndrome	5	378	154	7246	0.0132275	0.0212531	0.62238	1388;148327;1026;2771;595	ATF6B;CREB3L4;CDKN1A;GNAI2;CCND1	0.910613	0.0406663	0.998583	Human Diseases
path:hsa05012	Parkinson disease	4	378	129	7246	0.010582	0.0178029	0.594397	9246;317;2771;65018	UBE2L6;APAF1;GNAI2;PINK1	0.910918	0.0405209	0.998583	Human Diseases
path:hsa04672	Intestinal immune network for IgA production	1	378	46	7246	0.0026455	0.00634833	0.416724	10673	TNFSF13B	0.91562	0.0382849	0.998583	Organismal Systems
path:hsa00983	Drug metabolism - other enzymes	2	378	77	7246	0.00529101	0.0106266	0.497904	9446;4259	GSTO1;MGST3	0.916495	0.0378697	0.998583	Metabolism
path:hsa04340	Hedgehog signaling pathway	1	378	47	7246	0.0026455	0.00648634	0.407858	595	CCND1	0.92005	0.0361887	0.998583	Environmental Information Processing
path:hsa00270	Cysteine and methionine metabolism	1	378	47	7246	0.0026455	0.00648634	0.407858	55256	ADI1	0.92005	0.0361887	0.998583	Metabolism
path:hsa04610	Complement and coagulation cascades	2	378	79	7246	0.00529101	0.0109026	0.485299	719;5329	C3AR1;PLAUR	0.923473	0.0345757	0.998583	Organismal Systems
path:hsa05204	Chemical carcinogenesis	2	378	80	7246	0.00529101	0.0110406	0.479233	9446;4259	GSTO1;MGST3	0.926753	0.033036	0.998583	Human Diseases
path:hsa04913	Ovarian steroidogenesis	1	378	49	7246	0.0026455	0.00676235	0.39121	51478	HSD17B7	0.928226	0.0323464	0.998583	Organismal Systems
path:hsa04120	Ubiquitin mediated proteolysis	4	378	136	7246	0.010582	0.018769	0.563803	7319;9246;9886;4214	UBE2A;UBE2L6;RHOBTB1;MAP3K1	0.930171	0.0314374	0.998583	Genetic Information Processing
path:hsa04726	Serotonergic synapse	3	378	113	7246	0.00793651	0.0155948	0.50892	5578;2771;5579	PRKCA;GNAI2;PRKCB	0.939438	0.0271321	0.998583	Organismal Systems
path:hsa04724	Glutamatergic synapse	3	378	114	7246	0.00793651	0.0157328	0.504456	5578;2771;5579	PRKCA;GNAI2;PRKCB	0.941767	0.0260567	0.998583	Organismal Systems
path:hsa04974	Protein digestion and absorption	2	378	90	7246	0.00529101	0.0124206	0.425985	10008;206358	KCNE3;SLC36A1	0.953007	0.020904	0.998583	Organismal Systems
path:hsa00190	Oxidative phosphorylation	3	378	120	7246	0.00793651	0.0165609	0.479233	10312;526;537	TCIRG1;ATP6V1B2;ATP6AP1	0.954086	0.0204125	0.998583	Metabolism
path:hsa00310	Lysine degradation	1	378	59	7246	0.0026455	0.00814242	0.324904	23127	COLGALT2	0.958168	0.0185584	0.998583	Metabolism
path:hsa00140	Steroid hormone biosynthesis	1	378	60	7246	0.0026455	0.00828043	0.319489	51478	HSD17B7	0.960368	0.0175623	0.998583	Metabolism
path:hsa04390	Hippo signaling pathway	4	378	154	7246	0.010582	0.0212531	0.497904	4088;657;27113;595	SMAD3;BMPR1A;BBC3;CCND1	0.963651	0.0160803	0.998583	Environmental Information Processing
path:hsa00590	Arachidonic acid metabolism	1	378	63	7246	0.0026455	0.00869445	0.304275	6916	TBXAS1	0.9663	0.0148881	0.998583	Metabolism
path:hsa05217	Basal cell carcinoma	1	378	63	7246	0.0026455	0.00869445	0.304275	1026	CDKN1A	0.9663	0.0148881	0.998583	Human Diseases
path:hsa04972	Pancreatic secretion	2	378	98	7246	0.00529101	0.0135247	0.39121	5578;5579	PRKCA;PRKCB	0.967275	0.0144499	0.998583	Organismal Systems
path:hsa05016	Huntington disease	5	378	187	7246	0.0132275	0.0258073	0.512548	10126;317;148327;27113;8218	DNAL4;APAF1;CREB3L4;BBC3;CLTCL1	0.970541	0.0129861	0.998583	Human Diseases
path:hsa04714	Thermogenesis	6	378	216	7246	0.015873	0.0298096	0.532481	2180;55818;148327;6655;6654;4217	ACSL1;KDM3A;CREB3L4;SOS2;SOS1;MAP3K5	0.972884	0.0119387	0.998583	Organismal Systems
path:hsa04723	Retrograde endocannabinoid signaling	3	378	141	7246	0.00793651	0.019459	0.407858	5578;2771;5579	PRKCA;GNAI2;PRKCB	0.980584	0.00851517	1	Organismal Systems
path:hsa03008	Ribosome biogenesis in eukaryotes	1	378	81	7246	0.0026455	0.0111786	0.236658	81691	REXO5	0.987279	0.00556007	1	Genetic Information Processing
path:hsa04114	Oocyte meiosis	2	378	124	7246	0.00529101	0.0171129	0.309182	995;801	CDC25C;CALM1	0.990236	0.00426131	1	Cellular Processes
path:hsa00240	Pyrimidine metabolism	1	378	101	7246	0.0026455	0.0139387	0.189795	22978	NT5C2	0.995704	0.00186994	1	Metabolism
path:hsa04080	Neuroactive ligand-receptor interaction	6	378	305	7246	0.015873	0.0420922	0.377101	2908;5023;9170;5025;136;719	NR3C1;P2RX1;LPAR2;P2RX4;ADORA2B;C3AR1	0.998998	0.00043522	1	Environmental Information Processing
path:hsa00230	Purine metabolism	2	378	174	7246	0.00529101	0.0240132	0.220337	22978;5140	NT5C2;PDE3B	0.999138	0.00037432	1	Metabolism
path:hsa04740	Olfactory transduction	2	378	442	7246	0.00529101	0.0609992	0.086739	83988;801	NCALD;CALM1	1	2.82319e-10	1	Organismal Systems
