# Supplementary material for: Matrine, a potential c-Myc inhibitor, suppresses ribosome biogenesis and nucleotide metabolism in myeloid leukemia
Source: Front Pharmacol. 2022 Oct 21;13:1027441. doi: 10.3389/fphar.2022.1027441 (PMC9634663; doi:10.3389/fphar.2022.1027441)
Supplement: Supplementary file 8 [file DataSheet11.xlsx]

## Sheet: Sheet1
	Name	sense primer (5'-3')	antisense primer (5'-3')
	mRNA of c-Myc	GTCAAGAGGCGAACACACAAC	TTGGACGGACAGGATGTATGC
	pre-RNA of c-Myc	TAACTCAAGACTGCCTCCCG	CCTCCTCGTCGCAGTAGAAA
	c-Fos	GGGGCAAGGTGGAACAGTTAT	CCGCTTGGAGTGTATCAGTCA
	c-Jun	TCCAAGTGCCGAAAAAGGAAG	CGAGTTCTGAGCTTTCAAGGT
	IER2	ACTGGTCCCGAGCAAGAAAG	CGACTTCGGATGACGCTCC
	EGR1	GCAGTCCCATTTACTCAGCG	GGAAACAGGTAGTCGGGGAT
	PRMT5	CGATCAGACCTACTGCTGTCA	CTCGGAGTTCCTGCGAATCT
	FKBP4	GAAGGCGTGCTGAAGGTCAT	TGCCATCTAATAGCCAGCCAG
	β-actin	ACTGGAACGGTGAAGGTGAC	AGAGAAGTGGGGTGGCTTTT
	HSPD1	CTACTGTACTGGCACGCTCTA	CAACAGCTAACATCACACCTCTC
	NCL	GAACCGACTACGGCTTTCAAT	AGCAAAAACATCGCTGATACCA
	LDHA	TTGACCTACGTGGCTTGGAAG	GGTAACGGAATCGGGCTGAAT
	WDR77	TGTGAGAGATGCGACTTGGT	CAGGGCAAAGAAGTGGACAC
	BOP1	GTGGGCTTCAACCCCTATGAG	CCATGCGAGAGACCTTCTCC
	CLNS1A	AGCCGCCTGTCTTGGTTAG	TCACTTCGGTCCCTGGATAATG
	GEMIN4	AGGTGTCTGCAACCGTGTATC	CAGCCCACGAAAATGGTCTC
	NOP56	ACAGGAGGAGTTAGGGTACAAC	GATTGTGGAAGTGCAGACGAA
	WDR43	CCTACTTCGCTTTGGCCTCTA	GAAGGCACGTACTCCTGGTG
	IMP4	CCAGCGAATGAACCGAGGTC	AGCGTGAAGTAGGCAGTAGGA
	UTP14A	GACAGACCCTTTACTGACCCC	CTCTGCTCGTCGCATCTTTG
	EMG1	TCAAGCCTCGTGAACGAAGC	CGGCCTCCGATCTTGTTTCC
	DHODH	GTTCTGGGCCATAAATTCCGA	TCTGGGTCTAGGGTTTCCTTC
	PAICS	TTGCAGAAGAATAGCAACTGGTT	CACTGTGGGTCATTATTGGCAT
	UMPS	TTGGTGACGGGTCTGTACGA	GAAGACGCGGTCGAGACAC
	PPAT	AATTGTCAGCCCTTCGTTGTT	CCTTAATCGAGCAGCATTTACCA
	MYCL	CTATGCTGCCCGTTTTCCTC	CTTTTCCCCTGCAGCATCTC
	MYCN	CACGTCCGCTCAAGAGTGTC	GTTTCTGCGACGCTCACTGT
	sgRNA-1	TCCGTATTGAGTGCGAAGGGAGG
	sgRNA-2	TGGCCCTTAGAGCCTATACAGGG
