# Supplementary material for: Matrine, a potential c-Myc inhibitor, suppresses ribosome biogenesis and nucleotide metabolism in myeloid leukemia
Source: Front Pharmacol. 2022 Oct 21;13:1027441. doi: 10.3389/fphar.2022.1027441 (PMC9634663; doi:10.3389/fphar.2022.1027441)
Supplement: Supplementary file 9 [file DataSheet9.xlsx]

## Sheet: downregulated
MAT_RNA-Seq(FC≥1.5&Padj≤0.05)			MYC-KO_RNA-Seq(FC≥1.2&Padj≤0.05)		Intersection-303
HL-60_2580	K562_1804	U937_1579	K562-3038	HL-60-3331
TERT	NEFH	DNAAF3	LPL	IGF2BP2	MYC
DDN	TERT	CTXN1	DCAF4L2	NLRP2	RAC3
MATK	ARHGAP22	FJX1	DNAJC12	KCNH2	MACROD1
MYC	FJX1	ACTL8	SNORA22B	APBA2	SORD
PODXL2	AMER1	IL8	HCLS1	DNAAF3	B4GALT2
FKBP4	BHLHA15	MYC	POPDC3	PDCD6IPP2	CD320
SLC38A5	LRFN1	TERT	PLAAT1	LEF1	CENPV
PLD6	DDN	CCL2	AK4	IFITM1	NTHL1
RAC3	ACSS1	POLR3G	PAGE1	PITX1	IPO4
LPPR3	MATK	RASL11A	OSBPL6	CD320	CCDC86
GAL	HBZ	ALDH1A1	MATK	MAPK11	TGIF2
POLR3G	GYLTL1B	WNT10B	GNG13	TBX1	SRM
MACROD1	WNT5B	DUSP2	EXO5	CCND2	PUS7
AC005682.5	TMEM52	TMEM121	CTAG2	STMN3	LYAR
SORD	BEND3	SRPX	SSX3	TBC1D4	NAT8L
B4GALT2	KCNH4	RP11-315D16.2	RNVU1-4	ZNF30	NPM3
CD320	CA1	GAL	DDN	MAGED1	ALKBH2
C20orf27	TNFRSF8	F3	LINC02780	NPR2	PDCD2L
CENPV	AC074389.9	SPTB	HBB	MREG	NME1
RP11-461A8.4	MIR451B	NRARP	OAF	NIPA1	ALDH1B1
MS4A3	SOHLH2	KCNN2	FHL2	NAP1L5	KAT2A
ISOC2	GAL	CCND2	GUSBP13	PRKACB-DT	DHODH
FABP5P7	SOSTDC1	SLAMF8	RHOXF2B	LIN28B	MRTO4
NTHL1	RP11-132A1.4	SUGCT	CDC42EP1	DDN	DPH2
KCNH2	MEX3A	SNORA11	PRNP	RAC3	TSEN2
IPO4	KCNQ4	E2F5	PASD1	HK1	GCSH
CCDC86	ADD2	SLC16A10	AK4P1	TYRO3	MIR17HG
NOP16	POLR3G	MIR17HG	JAG2	TBKBP1	RRS1
SPATC1L	CTC-246B18.8	PAX5	RELN	HSPA4L	PPA1
EXOSC5	HBA2	MT1X	EPB42	NAT8L	ANKLE1
TRAP1	HBBP1	SERPINB2	NEK6	CCN1	AMER1
MRM1	RP11-315D16.2	PRDM8	TNFRSF8	CDK2AP1	QTRT1
TGIF2	RCN3	MPP6	UBE2FP3	MARCKSL1	NLE1
PYCRL	FKBP4	DDX21	CXCL11	TSPAN4	TRMT61A
KLF1	PLD6	SLC27A2	EMSLR	NCS1	FXN
FABP5	SLC19A1	GPR84	MAGEA8-AS1	CTXN1	AK4
AC090945.1	PKLR	IPCEF1	GAGE13	NR6A1	GPATCH4
FUOM	FABP5P7	RUVBL1	B4GALNT4	SLC35F2	C1QBP
SRM	RAC3	CCDC86	UBE2FP1	DNMT3B	DCTPP1
MMACHC	PODXL2	CRYZ	FAR2	MIR17HG	SLC5A6
STEAP3	FABP5	CHML	SNORA80B	ATP5MC1	WDR3
TSPO	HBD	SNORA76	TSSK5P	RABEPK	DNAJC12
C16orf13	RP11-564C4.6	AMER1	ABCA3	SURF2	BEND3
RP11-1055B8.6	KCNJ8	HSPA8	C6orf52	TLCD3A	HSPE1
HRSP12	MARS2	C10orf2	PAGE2B	PEX12	RRP1
FAM195A	VANGL2	NOP16	SH3GL3	RFX7	GEMIN5
MRPL12	RP1-120G22.11	RP11-132A1.4	OR51AB1P	F12	MIPEP
CHCHD6	FAM203A	SPTBN2	KCNQ4	FAM86C1P	RRP7A
PUS7	RP1-152L7.5	FOSL1	SLC25A41	PRR7	EBNA1BP2
LYAR	FGF2	FKBP4	MEX3A	HMGN5	CHCHD4
GCSHP5	RP11-453F18__B.1	RRS1	PPP1R14C	GALNT6	MARS2
NAT8L	RHOV	MT1G	ZBTB11-AS1	OAF	PPAN
NPM3	BCL6B	LYAR	TEF	TIPIN	FAM162A
MIR4740	CCDC116	CLCN2	RNU7-75P	ITPR3	SLC39A14
SNORA73B	UTP20	PRDM13	FABP5	SNHG25	MPP6
ADCK3	ZNF296	ALDH1B1	LINC01287	CHORDC1	TFB2M
ALKBH2	FOXO3B	UTP20	RNF207-AS1	DNAH14	CMSS1
CD3EAP	KCNQ5	BEX1	GUSBP1	PDF	TRMT10C
FAM216A	SIK1	RP11-128M1.1	ACHE	PKN3	WDR43
CHCHD10	EBLN1	WDR3	OR51I1	MPI	TAF4B
NME4	AL031320.1	TRAP1	ZNF618	IPO5	WDR46
IFRD2	HBZP1	HEATR2	SNORA66	LRFN4	NIP7
PDCD2L	FAM213B	ICAM2	ARHGAP22	CHPT1	SURF6
RP11-328M4.2	RP1-202O8.2	POP1	HBBP1	TP53BP1	DDX10
NME1	CD3EAP	EBNA1BP2	SLC38A5	FAM98B	MRPL4
C10orf2	SNORA76	FAM110D	MRPS33	MKRN3	MRPS12
ALDH1B1	STAP2	FGFBP3	OR52D1	SNORD15B	AEN
MT1X	ACTL8	TRMT10C	HILPDA	PCLAF	TSR1
ZNF593	PNPO	GCLM	PER2	GOLGA8B	DHX37
CCDC169	DLL3	WDR43	NMNAT1	DUSP14	HDDC2
KAT2A	C1orf172	NAT8L	LUC7L2	PCID2	UNG
RUVBL1	ASCL2	PLD6	NBPF6	OIP5	PES1
LRFN4	C20orf27	FOSB	CHRAC1	MFAP1	PHB
DHODH	CTD-2643I7.1	C17orf96	CSPG5	TMEM70	GCDH
ADAT2	JAG2	GEMIN5	NRTN	HERC2	REXO4
MRTO4	LPPR3	MRTO4	ADK	MRPL49	UTP20
DPH2	TFAP4	PTPRU	IMPA2	ALKBH8	SOX12
TSEN2	ZBTB2	TMEM158	TBX1	LRP6	MRPL21
GCSH	MIR4740	ANKRD33B	LINC02193	MPZL1	GAR1
MIR17HG	GCSH	PRR7	ANKRD13B	BRMS1	GRWD1
HSPE1P2	SLCO4A1	SLC29A1	PLD6	TFR2	SUPV3L1
RRS1	EIF5AP2	DANCR	ABCF2	RPAP1	PUS1
NR1D2	LINGO1	COL27A1	SCML2	DIS3	BYSL
PPA1	DHODH	CD3EAP	ANKLE1	COPS2	PNO1
ANKLE1	HBB	BEND3	LEAP2	DGUOK-AS1	NOP56
FGFBP3	TAF4B	NPM3	F12	TUBGCP5	MRPS2
AMER1	PUS7L	PNO1	PUS7	C10orf95-AS1	POLR3H
BOP1	STEAP1	RP11-326A19.4	PLCD1	NIP7	RRP12
MYBBP1A	GDAP1	SEPW1	CPNE7	AEN	DDX31
RP11-138I1.3	TATDN2P2	POLR1E	LONRF3	SEPTIN9	NOL6
QTRT1	LYAR	TCOF1	SNORD46	SPRED1	IMP4
RPP40	CNKSR3	SLC39A4	TMEM52	PDCD2L	COA7
NLE1	DUSP9	NIP7	NBPF4	NDUFAF1	DUS3L
TRMT61A	C17orf96	TAF4B	NBPF2P	DCUN1D5	NOB1
FXN	AC090945.1	AL662800.1	MRAS	SORD	TUFM
ADA	TPD52L1	RP11-54F2.1	ATAD3B	DDX10	HSPD1P1
AK4	GEMIN5	ZNF593	GAGE12J	SLC39A14	ATAD3A
RP11-315D16.2	CECR5	RP11-17M16.2	LARGE2	ZFYVE9	WDR74
RRP9	URB2	RP11-379F4.7	TOP1MT	NTHL1	EIF2B3
C12orf45	PPAP2C	MIR221	SNORD83A	NOB1	POLR1C
ZNF485	PACSIN3	CERS1	P2RY11	CUL4A	AKAP1
GPATCH4	AC073046.25	PRMT1	RAC3	ARGLU1	MRPL3
C1QBP	MIR17HG	RNASEH1-AS1	AGAP3	TRMT61A	POLR1B
ANKRD16	CASKIN1	AC005682.5	NPR2	UTP4	NOP14
RP4-592A1.2	RP11-214O1.2	SPHK1	ANTKMT	UBR1	ZNF581
DCTPP1	CDCA7	IPO4	CAMKK1	RPUSD4	RPIA
SLC5A6	ANKLE1	SNORD17	SLC17A7	C17orf58	MRPS26
FBXO41	LPL	IFT57	SFN	PTS	MCAT
WDR3	FAM69B	EIF2B3	RAB27A	TLE3	MT-TP
RHOV	HRSP12	RP11-797A18.6	TSPO	TSEN54	RCC1
PRR22	RP11-829H16.3	BBS5	EXOSC4	RBBP8	NOL10
SLC19A1	ALDH1B1	FERMT1	BOP1	RSAD1	RRP15
DNAJC12	RP11-134O21.1	RP11-22P6.3	CCDC78	UBE3A	RSL1D1
WDR12	NLE1	KLF15	GAGE1	PRELID3A	TIMM50
RUVBL2	LHX6	MCAT	TMUB1	ZNHIT2	PRR3
TBX1	SNORA71C	L3MBTL3	NOS3	FHOD1	SLC9B2
BEND3	PNPT1	RANP1	HK2-DT	MRPL21	FARSB
HSPE1	ALKBH2	FGD4	SPATA5L1	NSMCE3	NOC4L
WDR35	RCOR2	ELFN1	KLHL17	WASF1	ODC1
C17orf96	SOX18	CLEC4D	CUL1	GOLGA8A	HSPD1
FAM86A	MPP6	SACS	DUS4L-BCAP29	TAF1A	NUDC
STAR	AC004471.9	SLC29A4	PTBP2	TFDP1	MRPS9
CLUH	RPIA	AEN	ACTR3B	CCDC86	THAP4
PA2G4	OR52D1	CHORDC1	TNFRSF10A-AS1	MRPL11	UMPS
SLC29A1	STMN3	ABCF2	PPA1	FCHSD2	NUFIP1
RRP1	RP11-585P4.5	MYBBP1A	HAGHL	DDX19A	MRPL47
GEMIN5	GRPEL1	NOC3L	KLF15	ZSCAN29	PINX1
PFAS	STEAP3	BATF3	COMTD1	CSK	POLR1E
ZBTB12	UTP15	POLR1B	LINGO1	ZNF254	GTF3A
MIPEP	SPTBN2	RP11-172E9.2	WARS2	ZNF48	NOP2
RRP7A	KCNJ11	RGCC	SNORD15B	ZNF512B	UTP14A
EBNA1BP2	WDR4	AC007040.7	FBXO10	PUS3	PRMT5
DERL3	SLC25A15	CILP2	SLC39A14	COCH	ADSL
ZNRF3	ZNF485	REXO4	SRM	CLNS1A	FDXACB1
CHCHD4	FAM173A	PDCD2L	FABP5P7	PHF14	PAK1IP1
TFAP4	FASTKD3	NTHL1	GTF2IP14	TGS1	GADD45GIP1
RNASEH1-AS1	TBL3	BRIX1	SPHK1	STK40	WDR77
MARS2	MT1X	MYCBP	LINC01029	BAHD1	DDX28
MRPL1	WDR3	GNAZ	ZFP69B	EIF1AD	FASTKD3
PPAN	CCDC112	MRPS2	RPIA	TYMS	URB1
RP11-152N13.16	HAND2	C16orf13	SLC25A24P2	TUBGCP4	NOC2L
FAM162A	RP11-266K4.9	FAM124A	ATP6V1F	PIGW	WDR4
TTLL12	SNORD17	CYTIP	SUPV3L1	POLR1C	DDX21
SLC39A14	RRS1	MARS2	TUBGCP4	PINX1	UBE3D
MPP6	C10orf2	NLN	COPS2	BTBD1	POLRMT
SNORA71D	ADAT2	TSR1	NOC2L	NKAPD1	ZMYND19
CCDC58	RRP9	KIAA1161	IMPDH1	WDR77	URB2
SLIRP	RP11-332H14.2	NEIL2	MIR17HG	BYSL	CCT3
KTN1-AS1	NTHL1	ID1	RBM28	NR1D1	ZBTB2
TFB2M	CDK5R1	C12orf45	ALG14	ZNF251	SETMAR
METTL1	NFIA	PA2G4P4	RPUSD2	STAG1	EXOSC2
FAM86C1	MEIOB	C8orf33	HGH1	IMP3	LAS1L
SNHG15	C8orf33	SLC5A6	WNT10B	HAUS2	ALG3
CMSS1	GCDH	HOMER1	SNHG12	PLCXD1	PAICS
TRMT10C	HK2	MT1E	DUT	AASDHPPT	PPRC1
SPR	MYBBP1A	HMGA1	DDX21	CDK5R1	KBTBD6
TOMM40	HEATR1	TMEM54	ING3	WDR76	BRIX1
WDR43	DPH2	NAA15	TLCD4	MAPK6	C12orf43
NSMF	DEPDC7	SIK1	TRIP6	POLD3	FAM136A
RP11-259N19.1	GCSHP5	PDE4B	GFUS	MPHOSPH6	WDR75
SLC27A5	SEC14L6	GCSH	NEFH	PGBD4	PPARGC1B
TAF4B	URB1	HSPH1	DNAJB6	ZNF770	WDR18
WDR46	CCDC86	PA2G4	FAM133DP	CAMKMT	ATAD3B
VARS	CDCA7L	NME1	HSP90AB3P	RPUSD2	CLPB
NIP7	SLC10A4	HSPD1	SNHG25	DDX31	DDX56
SURF6	ATP1B2	MRPL1	WASL-DT	EEF1E1	BCCIP
TRIM14	PUS7	FAM83G	RAP1GDS1	CKB	RPL26L1
DDX10	ZNRF3	RRP1	SSBP1	HSPA8	SNORD17
DCAF4	AQP1	PWP2	TAF4B	ANP32A	COA4
MRPL4	SORD	DPCD	C1orf109	AFMID	CISD3
MRPS12	UNG	NOLC1	FAM136A	HK2-DT	SMYD5
PEBP1	TEX15	TOX	LAS1L	MRPL45	NOC3L
TBL3	OR51I1	PINX1	TYW3	DCPS	TOMM22
AEN	RASGEF1A	GTF3C4	KIF9	KARS1	DNAJC2
RP11-486G15.2	TRIB2	CXCL2	SNORA73B	CDC26P1	KNOP1
RPF2	E2F5	LRFN3	BCDIN3D	KBTBD6	CLNS1A
ECE2	ITPRIPL1	CTB-60B18.10	CHCHD3	SPATA5L1	FAM207A
RP11-295D4.1	POP1	PNPT1	SNHG3	ANAPC2	MRPL20
ANKRD13B	FBXO41	RP6-99M1.2	DNAJC17	PMS2P5	MRPL2
RBFA	NOC3L	ECE2	VDAC1P2	CYFIP1	RBM28
TSR1	SRM	NUFIP1	MRPL47	SMIM10	NDUFA5
CAT	MS4A3	NLE1	METTL2B	LEO1	TSFM
MAP6D1	NRARP	SLC39A14	HCN3	SRP14	MRPL50
YDJC	CCND1	TOMM40	LINC01667	ATXN7L2	GTPBP4
FBL	B4GALNT4	DCTPP1	MROH1	CHD7	PDF
AFMID	SKP2	HSPA4L	NOM1	DHODH	MRPS7
DHX37	DDX28	NCL	ZNHIT6	CYB5D2	GOT2
NCL	LRFN4	KIAA1430	LINC00115	SLC16A1	TRIAP1
PRMT1	RP11-815I9.4	PROK2	VDAC1P1	VPS4A	NAF1
RRP7B	NME4	ATAD3A	BOLA3-AS1	DPAGT1	ALDH18A1
CAMKK2	CITED2	TBC1D30	STAP2	SAC3D1	RIOK1
TMEM241	RP11-631M6.2	DLL3	DYNC2I1	AQR	NR1D1
HDDC2	CFD	SNORA71D	SLC35F2	ADCK2	ZNF22
UNG	NOP16	C1QBP	LRRC14	ZBTB44	MALSU1
EIF5A	C17orf99	PHB	SERBP1P5	CDK5RAP1	TAF1A
PES1	ANP32A	SNORD15B	PTP4A3	VAC14	HSPA8
NLN	ASF1A	CYB5D1	BCAN-AS1	EIF3J	NKRF
PHB	ENTPD1	RP11-1033A18.1	TNFRSF10A	MIPEP	ABCE1
STMN3	MCCC2	CLPB	SORD	ELOF1	RPUSD4
NHP2	NOC4L	DEPTOR	SOX18	ODC1	CCT7
GCDH	TBX1	SSSCA1	SBDSP1	ZNF496	TOMM5
RP11-453F18__B.1	NIP7	TMEM132E	DPH2	NLE1	PSMG3
REXO4	EPPK1	GPR141	CDC14A	UNG	C12orf29
UTP20	FXN	NUP35	PPIP5K1	CCDC137	PWP1
STOML2	NMNAT3	ZNRF3	HES4	PHB	CNBP
SOX12	CAND2	MIR621	SLC4A7	CTNNAL1	PFDN4
PA2G4P4	RP11-671C19.2	RGS16	SERBP1	APOM	FLAD1
MRPL21	HBA1	DPH2	CCDC163	RMDN3	NXT1
ABCF2	TNFRSF21	ZBTB2	PRR7	PNPLA4	SACS
SNORA71C	SLC38A5	WDR4	RPAP1	TFDP2	KDM1A
GAR1	STAT5A	RP11-215G15.5	TMEM209	URM1	CCT2
RP11-247L20.3	MIR4786	GPATCH4	KCNC3	TEF	RPL7L1
FARSA	CENPV	TCP1	WDR3	CCDC138	NAA15
NDUFAF4	RRP7B	TSKU	ABCB10P4	UMPS	CTU2
PRDX2	NAT8L	PALD1	SNORA33	NUFIP1	NIFK
GRWD1	FAM216A	APBB2	TET1	ZNF202	NAA25
SUPV3L1	NEK3	ZNF584	GAL	LRRC57	LETM1
SFXN2	CTC-786C10.1	ONECUT2	MAGOH	GTF3C4	FBRSL1
PUS1	SMN1	AKR7A3	POLR3G	DHX36	RPUSD2
BYSL	POLR1B	ANKRD63	ADCY3	DLAT	POP7
PNO1	GDPD1	MRPL19	ZNF232-AS1	EXOSC2	MRPS23
NOP56	SNORA71D	UMPS	JRK	NOP10	SNRPD1
SIGMAR1	SACS	SEMA3G	NDUFAF1	LUC7L3	NGDN
NDUFA5P11	RP11-247L20.3	PUS7L	DBNDD1	ZFP1	ZNF639
MRPS2	FOXH1	AC005229.1	DUSP7	TIMM8B	RRP1B
POLR3H	RP1-266L20.2	SNHG9	RSL24D1	VPS18	ZNF48
RRP12	TMEM246	RRP1B	OPN3	WDR61	ANP32A
DDX31	SAPCD2	HSPD1P1	AGAP6	SCAI	IMP3
NOL6	NOLC1	RFK	SLC25A13	ZCCHC3	PGAM5
IMP4	HSPE1P2	SLC25A19	CISD1	NME1	IDH3A
COA7	CTA-481E9.3	SURF6	PKP3	ZNF639	AGPAT5
DUS3L	RRP15	PUS7	TRMT1	MCM4	ESF1
NOB1	MSX1	CCT3	ABCB8	USPL1	GART
FAM69B	ZNF385D-AS1	SLC25A32	NOB1	CBX6	TXLNG
CITED2	TAP2	HSPE1	ZNF770	TMOD3	MRPS30
FAM86EP	PFAS	TRIM71	NOLC1	CDAN1	NOL11
GNL3	RP11-350F4.2	PES1	HAT1	CDC7	FASTKD2
SERHL2	DTWD2	FUOM	PKN2	NAA50	TIMM21
TUFM	NUFIP1	LSM12P1	PYCR3	RPL7P1	TGS1
HSPD1P1	RRP1B	TXNDC5	BHLHA15	IGF2BP1	SET
C8orf33	SRFBP1	FDXACB1	GLIPR2	NOP56	MRPL42
RP11-332H14.2	GAB1	AK4	NOP16	GLS	SLC35F2
ATAD3A	GPATCH4	ENAH	RAD18	BLMH	PSME3
WDR74	TRMT10C	TFB2M	AFMID	TGDS	FAM210A
EIF2B3	OR51K1P	PDSS1	STMN3	TRPM7	NOL8
SNRPE	AC004771.1	PAICS	SERBP1P1	SPG21	UTP18
POLR1C	P2RY1	FAM46A	TERT	IPO4	DDX18
AKAP1	KBTBD6	CIRH1A	NDUFA5	ZNF485	DOHH
MRPL3	DYRK2	STOML2	HK2	NOL11	GFM1
ERCC2	AHSP	SEMA3F	SLC18B1	FOXP4-AS1	TFR2
PWP2	SLC5A6	DNAJA1	CEP192-DT	RSL24D1	TFDP2
STRA13	SNORD94	RRP7A	DNAJB6P1	RFC3	NTMT1
NAT14	CCDC169	FABP5	KLHL18	NDUFV1	TRNT1
POLR1B	PRR3	NAF1	B4GALT2	ELOVL6	MAK16
NOP14	RP11-727F15.9	FXN	GALNT6	ZFYVE19	MRPL11
RPL22L1	KIAA0020	BAG2	FKBP4	UPF3A	FAM98B
ZNF581	ZNF639	DHX33	SBDS	ECSIT	STIP1
RPIA	MIR621	TMEM177	PDCD6IPP2	GEMIN7	SURF2
MRPS26	IGFBP4	CMSS1	YRDC	RPL7	PPAT
KIAA0020	TFB2M	ANKRD22	DDI2	RCN2	PRPF19
MCAT	WDR43	PITX1	VPS9D1-AS1	EID1	TIPIN
MT-TP	SLC17A7	RFC3	RSAD1	SNORD17	U2SURP
RPL36A	FBXO27	PPP1R14B	GNB1L	MRPL50	COPS2
RCC1	PATZ1	VDAC1	RCC1	TMEM62	PRPS1
PNPO	MYC	TATDN2P2	UBE3A	SF3B2	CEBPZ
SNHG17	JADE2	ODC1	RASGEF1A	ARL3	XPO4
RP11-585P4.5	ZMYM3	CLUAP1	NAMPTP1	MRPL48	ALKBH8
NOL10	RP11-195E2.4	NDUFAF4	DHX30	WDCP	METAP2
UNC93B1	MDN1	DDX10	AK2	MRPL3	IPO5
AC004463.6	SCML2	NUMBL	CDIN1	MRPS7	DNTTIP2
RRP15	CDK6	HSP90AB1	ENTPD1	MTSS2	TMEM201
RSL1D1	RP11-573D15.9	AGO2	DHDDS	AVEN	MRGBP
TIMM50	BBS5	TIMM13	SLCO4A1	REXO4	CDC20
PTMAP5	RP11-38P22.2	P2RY2	SNHG9	TRMT112	CSE1L
GEMIN4	FAM136A	NUDC	NUP205	EXOSC6	TOE1
PRR3	TOMM40	RP11-876N24.5	GSTZ1	PTRH2	POLR3K
GEMIN6	AMMECR1	MRPL12	AHSP	ARHGAP11A	CHORDC1
EPB41L4A-AS1	DDX51	GNB1L	ECHDC2	SRPRB	SGTA
NT5DC3	FGFR4	SLC12A2	FOXP4-AS1	TWNK	BMS1
MECR	ALKBH8	SERBP1	NDC1	RRS1	POLE3
SLC9B2	QTRTD1	DNAAF2	ZBTB12	RPRD1B	RPP38
HSP90AB1	RP11-417L19.4	PGAM5	MEMO1P1	MRPL15	METTL16
FARSB	SLC39A14	IFRD2	CRYZ	XPO5	NAA50
SOX18	FANCF	CD320	HERC2P9	ALYREF	NDC1
NOC4L	ZNF620	PACSIN3	PER3	TRMT10C	TTC4
CARM1	GFM1	DYRK2	BUD23	TRUB2	GTF3C4
AK2	TMEM177	RPF2	RINT1	NTMT1	SSRP1
NPM1P27	RARG	BOP1	RPL5P34	SLCO4A1	MCM2
BBS5	WDR74	PFAS	CRPPA-AS1	EMC4	CEP290
NOLC1	FUOM	NADK2-AS1	STUB1	CTDSPL2	CDV3
ODC1	FAM117B	EIF5AL1	INAFM2	YBEY	NUP88
C17orf89	DHX33	RNF165	RPUSD4	RTF1	CCDC138
PTGES2	AC016757.3	TBL3	SOHLH2	COA4	CDK2AP1
HSPD1	RP11-1055B8.6	SCO1	NOP10	RRP36	AASDHPPT
TNFRSF21	RPUSD1	KIAA0020	EPCAM	PMPCA	TFDP1
NUDC	ANAPC1	PODXL2	NFIX	DMAC1	NSUN2
MRPS9	PRSS21	ACTL10	CPSF1	PUSL1	DHX57
EXOSC7	RP11-797A18.6	HILPDA	IQSEC1	SMS	PRMT6
EIF5AL1	RBM14	TTC26	FAM117B	GABPB1-AS1	USP10
THAP4	GTF2H2	TFAP4	C8orf33	PLCG1	DDX27
RP11-797A18.6	TSR1	GEMIN6	BPGM	TKFC	SRSF1
UMPS	ADA	EIF3C	RMDN3	KNSTRN	DYRK2
PNPT1	HSPH1	TRMT61A	MPP6	MRPS2	GNL3L
ZNF74	RNF138	UBE2E2	TFAM	SLC2A1
TTC27	NEK6	DNAJC2	NAMPT	RPS6KB2
JMJD4	DHX37	MRPL21	LINC01006	DTWD1
NME3	ZIC2	C20orf27	PPIF	ALDH1B1
DANCR	MGAT3	NUDCD1	SNHG4	MRPS25
EARS2	ZNF618	SEPT5	PRXL2B	PDPR
TIMM22	OSR2	PPAT	TMEM192	PPIP5K1
ZNF343	MTRR	RIOK1	VSTM4	DUT
NUFIP1	OR51B5	SERBP1P5	IMMP2L	PUM3
MRPL47	TGIF2	GAMT	MAF1	PRMT6
PINX1	AC002454.1	CWC27	XRCC2	LIG3
POLR1E	WDR36	ASUN	CYC1	FAN1
GTF3A	SLC22A4	TYW3	EZH2	MRPL20-DT
NOP2	SNX22	TFB1M	REXO4	CMSS1
YBX3	SLC35G1	RRP12	RPL14	AK4P1
RP11-727F15.9	CCDC58	MT-TP	CNOT10	EMC3-AS1
MRPL19	PKP2	AHSA1	DHODH	RAD51
RPS26	TESC	EIF5B	ZYG11A	URB2
TCOF1	ODC1	IMP4	AGL	TARS3
UTP14A	GAMT	MRPL3	ZNF282	PDPR2P
C12orf66	REXO4	CLUH	CHCHD4	SNHG1
FAM117B	HSD3B7	NAA50	CCDC116	OXSM
ZNRD1	SLC7A5P1	ACTR3B	GTF2I	RBM26
RNMTL1	SIGMAR1	TNFSF13B	SH2D3A	SLC9B2
SERBP1P1	SURF6	TIMM10	CPED1	SHMT1
AARSD1	COMTD1	SLC35F2	TRAPPC2L	QSOX2
NPM1	COA7	UTP15	COG5	GUSBP1
CECR5	RGCC	KBTBD8	SPIRE2	SURF6
CIRH1A	PNO1	C10orf12	NSUN5P2	MYC
TRMT1	PRMT1	TIPIN	PA2G4	METTL16
ABCB10	TRAP1	CHAC2	GVINP2	DPH2
PRMT5	DES	NAT10	SMARCC1	C9orf85
PDSS1	SRPK1	SLC16A1	RANP1	TAF1D
RPUSD1	SMIM1	STIP1	PUSL1	ZNF830
ADSL	DBNDD1	B4GALT2	SDHAF3	NDUFS8
UTP15	ECHDC2	ITGB5	RNF32	GOT2
CDK6	CTD-2366F13.1	URB2	TRPM7	MRPS23
EMG1	TAF1A	FABP5P7	MARCKSL1	SDHD
LTV1	ISOC2	MDN1	MID1IP1	SGSM2
MYB	FAM207BP	DTX4	KMT2E-AS1	PPAT
NT5C	PAK1IP1	RP11-728G15.1	UBR1	PNP
FDXACB1	TWISTNB	FAM210A	CLDN15	SIGMAR1
PAK1IP1	ESF1	GRPEL1	LINC00641	TRNT1
GADD45GIP1	TMEM56	GFM1	EBNA1BP2	ARRDC1-AS1
NAT10	SSSCA1	TOE1	UBIAD1	QTRT1
DKC1	AKAP1	FARSB	TMEM140	DDX27
WDR77	C1QBP	POP7	CCDC18	GCSH
RP11-342M1.3	RNMTL1	RUVBL2	NIP7	ESF1
MINA	NOTUM	TTC27	SURF2	UBE3D
DTD1	MMACHC	ANKRD13B	HMGN5	CLN8
ZNF121	MRPL19	UTP14A	POLR3A	LSG1
FRAT2	MRTO4	TONSL	TMEM69	MIX23
DDX28	SASS6	PTCD2	MHENCR	SIAH2
ALKBH4	PRPS2	NOB1	RPSAP19	AP4E1
SSSCA1	MRPL12	MIF	AGO2	CLPX
FASTKD3	HIPK2	FAM72D	LYAR	PSMD5
URB1	DUSP23	MLK4	TEAD4	DHCR24
FAM173A	SPR	MYLIP	DNTTIP2	EMC7
FKBP7	PDCD2L	CCDC71	NDUFB2	SMARCD1
NOC2L	NAF1	RP11-153M3.1	SLC25A22	IDH3A
WDR4	NCL	MREG	CDC7	ATP11C
DDX21	MPP3	SERBP1P1	VILL	MCM2
UBE3D	CCDC59	UCHL5	RECQL4	MORC2
THUMPD2	ANKRD13B	SLC25A15	DANCR	FBRSL1
MRPS34	SNORA84	RPP40	RRP1B	ZNHIT6
POLRMT	CTB-60B18.10	PRMT6	ACTL8	AARSD1
ZMYND19	U2SURP	GADD45GIP1	RABGGTB	WDR74
EIF5B	KTN1-AS1	TAF1A	FAM162A	FDXACB1
URB2	AMD1	HSPB1	MCAT	USP36
PRMT7	CLUH	WDR12	PRELID3A	ELP5
CCT3	RP5-1051H14.2	RABL3	DNAJC6	MRPL27
ZBTB2	MT-TP	FAM69A	AMMECR1	GPN2
SETMAR	DPF1	YARS2	RPUSD1	HERC2P9
EXOSC2	TRMT61A	ST6GALNAC4	MYL4	PUS7
LAS1L	SLC25A10	MAK16	REPIN1	TRMT6
ACTR3B	HMBS	NHP2	PDK1	TNFRSF10A
ERGIC1	SH2D3A	MEX3A	UBE2MP1	ERCC6L
ALG3	GEMIN4	TCEB1P2	SND1	AK4
PAICS	CSPG5	OTUD4	SLC25A24P1	EXO5
PPRC1	PNMT	MRPL4	MON1A	MRPL58
LRPPRC	LMO2	ZMYND19	SASS6	GRWD1
RITA1	RNF207	SNORD12B	KMT2C	MPP6
KBTBD6	EHD4	RANBP1	MRPL20	FLVCR1
HSPB1	TCOF1	FAM208B	DNAJC2	TRIP13
BRIX1	ZNF239	RP11-342K6.1	RPL8	NOC3L
C12orf43	NFE2L3	CCT2	KATNB1	TOMM5
FAM136A	DDX21	KLHL23	SLC4A2	MRPL40
FTSJ1	RABL3	PRR3	NIPA2	MAFK
WDR75	SYNGR3	CHST10	PA2G4P4	PES1
RP1-266L20.2	HMGN5	DCUN1D5	SNAPC4	DNA2
TANGO6	GAGE1	RNA5-8S5	MTHFD1L	UTP18
EIF3B	ZBTB12	SNAI3	VKORC1L1	AMPD2
DHX33	PKP3	RP11-461A8.4	FAM98A	MRPS9
GRPEL1	GTF2H3	RP11-631M6.2	MALSU1	MACROD1
PPARGC1B	NAT10	FAM86C1	CARD9	POLR2H
MTHFD1	SLC30A1	WDR74	INO80	POLR1G
ZNF296	NGDN	FAM86C2P	MRTO4	GINS3
HEATR2	DCTPP1	C17orf89	C17orf99	STK11IP
WDR18	HEMGN	RAC3	MYBBP1A	PDIA3
ATAD3B	PDSS1	MCM10	FBXL19-AS1	SLC25A12
CLPB	IPO4	DDX28	CRLF1	LRRC42
DDX56	AARSD1	EXOSC2	ZZZ3	MRM3
PDCD11	GRWD1	IPO11	DUS2	PRPS1
BCCIP	TIMM13	DHODH	PPIH	KNL1
ENTPD1	PAICS	NAA25	SS18L2	POLR3K
KB-1208A12.3	CTC-487M23.5	EMG1	LEPR	MGA
RPL26L1	CEP290	PRMT5	E2F5	STEAP3
TMEM177	XYLB	CSE1L	SMG1P7	GNPDA2
SNORD17	PPIP5K2	ZNF639	DUS3L	COX5A
SLC39A4	EFNA3	FAM162A	PGBD4	ACACA
DFFA	SLC29A1	SNAPC1	CAPZA2	RPS3
MRPS17	RRP7A	VARS	CTU2	BUD23
SLC25A4	NOP56	GTPBP4	EXOSC7	TEX30
AL031320.1	CCDC102A	ANAPC1	GRPEL1	ZSCAN21
COA4	GNB4	RP11-339B21.14	IFRD1	SHLD2
CISD3	SDPR	DNAJC12	SLC25A19	C12orf73
SNORA84	LEPR	ZNF649	PMS2P5	CEP152
ELAC2	RP11-876N24.5	EIF5A	RPL23AP24	EIF2AK4
SMYD5	RRP1	MIR5587	FBXL6	FBXO45
NOC3L	NOL6	FASTKD2	AVEN	USP10
SMN2	KLF15	CIB3	FAM227B	PAFAH1B2
LIN28B	MMP15	PHLDA2	ELOA	ANKLE1
TOMM22	DDX18	MALSU1	RRP1	KCTD15
GMDS	SUPV3L1	TTLL12	CEP85	MRPL32
DNAJC2	COQ3	CHCHD6	POP7	SETD6
KNOP1	PEX3	POLR2I	AP4E1	PAK1IP1
CLNS1A	APOOL	SMN1	RIDA	PRKD2
MTHFD1L	IKZF1	NOL10	ZNF212	DCTPP1
CHST10	PRELID2	KNSTRN	SDHB	FAM162A
SSBP1	NUP155	AGPAT5	MRPS17	EEF1AKMT4
FAM207A	RP13-46H24.1	C9orf116	PITX1	DHX37
EIF5AP4	PINX1	PET112	SLC16A1	DPM1
RSAD1	MAK16	RPIA	WDR27	MED19
MRPL16	ZNF543	HSP90AA1	ZNF696	RSKR
COQ3	CHMP6	SRPK1	PRELID1P6	KAT5
IMPDH1	KNOP1	NOC2L	TMEM198	EIF2B2
MRPL20	PHF10	WDR18	FAM185A	PRPF4
MT2A	EFCAB10	NOL11	GTPBP10	CLP1
MRPL2	HSPE1	UNKL	MYC	IREB2
HEATR1	PTMAP5	NDUFA5P11	PEBP1	IQCB1
SERBP1	TRAF3IP1	IPO5	ATG7	ANAPC13
RBM28	HSPA1A	QSER1	SNORD100	NFRKB
PATZ1	CACYBP	PDZD8	ECSIT	STARD7
NDUFA5	MBLAC2	NDC1	ATAD3A	COA7
TSFM	MRPL1	F2R	UBE3C	EAF1
TMA16	CDC42EP1	GOT2	AQR	ZFP64
BLMH	GPR63	TRIP13	RIOK1	GEMIN5
CFD	MINA	C2orf47	GSTK1	DDI2
MRPL50	EIF2AK2	ERCC6L	KLHDC10	MED27
IDH3B	RCC1	CEP290	MAPKBP1	PHF13
SCO1	LSM6	GAR1	SLC9B2	TFRC
TIMM10	RP11-259N19.1	STK17A	COA7	TRIAP1
GTPBP4	METTL13	CCDC58	TONSL	SAPCD2
PDF	RP1-13D10.2	AC083899.3	HHLA3	NIPA2
C11orf31	FAM86A	POMGNT2	PPP1R14A	BCAT2
MRPS7	LTV1	TNFRSF10A	TRAPPC3	KPNB1
GOT2	SLC39A4	XRCC2	RHEB	PHF5A
MTL5	HYLS1	CHRNA5	USP54	SLC25A19
TRIAP1	PGAM5	KAZN	VDAC2	ISCA1
NAF1	CTA-392E5.1	FAM72A	LINC00689	LSM12P1
ALDH18A1	THNSL1	EXOSC5	SLC52A2	GFM1
PMS1	RP11-138I1.3	METTL16	GPHN	C12orf43
RIOK1	SYNCRIP	FAM81A	COPG2	TGIF2
SMIM11	HBQ1	GRWD1	MRPS27	BUB1B
MRPL32	NPM3	KREMEN2	RPF1	LYAR
C2orf47	HMGN3	YRDC	ORC5	POLRMT
UBIAD1	NR1D1	NOP56	DNAJA3	UGCG
NR1D1	ZBTB24	CCDC138	EEF1D	NOL6
METTL8	DLC1	MRPS26	WASF1	ELAC1
ZNF22	LINC00200	RNMTL1	POM121C	PSME3
SERBP1P5	SFXN2	SNAI1	SLC6A8	MRTO4
KARS	GUF1	TSFM	RPL14P1	OMA1
MALSU1	DIEXF	RCL1	UAP1	LSM1
POP1	CBX2	RAB8A	ZNF276	GTF2F2
POLDIP2	KLHL23	GATAD2A	ADAL	MCAT
POLR1A	MAP2K3	LLPH	VDAC2P5	PRMT7
TAF1A	ZNF467	LRPPRC	DIPK1A	UTP20
CCT5	FBRSL1	TUFM	LCMT2	TATDN3
HSPA8	RP11-342K6.1	C16orf59	TNPO3	BCS1L
CUTC	ZNF777	NUP155	EYA3	FOXD2-AS1
SLC25A39	SMN2	DNTTIP2	YBX1P10	MAIP1
LSM6	C10orf12	LTV1	EIF3J	SSBP4
PARS2	HSPD1	POLE2	PRPF38B	IDH3B
SNORA71A	VPS9D1-AS1	GTF2H2	ZC3HC1	ALKBH2
CTC-479C5.12	ADORA2B	TNPO2	UBN2	RRP1B
NOP58	ANKEF1	NMD3	MCM7	FAM207A
NKRF	TBC1D24	ZNF280C	RAD54L	MRPL47
ABCE1	C10orf35	TRMT5	MRPL4	SKP2
RPUSD4	ST8SIA6	NUP107	TMEM35B	ALG1
CCT7	EBPL	RPL7L1	MIR762HG	CINP
LLPH	RPUSD2	MTHFD1L	TRMT10A	MIRLET7A1HG
TOMM5	RAB3IL1	EIF3B	SCRIB	NUP85
PSMG3	LIN28B	NFE2L3	RDH13	NDC1
SNRPC	RDH14	LARS2	IPMK	TMEM87A
C12orf29	MCM10	TUBGCP4	SLC25A33	TNFRSF10A-AS1
GSPT1	ADCK3	RPL23AP53	AGK	RNF8
BNIP3	NOC2L	MRPS28	EMC8	SNRPA1
YARS2	DUS3L	TOMM5	ALKBH4	EIF4EBP1
TBRG4	LINC01029	SNORA33	TYW1	AATF
PWP1	PPRC1	OLA1P1	FMC1	NCBP1
PDHA1	JMJD4	MRPS12	EEF1AKMT4	FAM89B
KLF16	PTPLB	RPL26L1	HAUS2	BCAS2
DDX51	RANP1	C12orf29	DDX20	CDC6
RANP1	POLR3K	BYSL	PGRMC2	IBA57
CNBP	CIRH1A	POLR3E	EEF1AKMT1	MALSU1
PFDN4	IL15RA	FAM86A	CCDC22	TOP1
FLAD1	TRIM14	AC002056.3	POM121	CD2AP
SAAL1	HSD17B8	ZNF296	WASL	WARS2-AS1
DUS2	SLC25A4	EIF5AP4	TRIT1	SLC27A4
ACADSB	PSME3	ABCC4	NOL9	CLK3
FAM207BP	MAST1	CBX6	USP24	KATNBL1
NXT1	RGS14	CCT6A	CYHR1	RIDA
SACS	HMGB3	DTD1	FAM3C2P	NGLY1
DUSP23	TCP1	YOD1	WDR74	ENTR1
RP11-342K6.1	MRM1	NOP14	AP4M1	TUBD1
NARS2	C11orf31	MRPL24	RBMXL1	MRPL37
CCT4	ASB13	XYLB	PHF14	APTX
KDM1A	FAM210A	COPS2	LRRC40	DIXDC1
DTD2	RP11-379F4.7	SUPV3L1	EIF3I	FASTKD3
CCT2	PTMA	CTU2	C1orf52	FXN
RPL7L1	HS3ST3B1	ATP5G1	PAXIP1-DT	NSRP1
NAA15	FAM184A	RCC1	ZNF777	COMTD1
EFCAB4B	CCDC85C	POMK	DFFA	POLE3
NCBP2-AS2	PDZD8	CCT4	TAF1A	U2SURP
MDN1	RFC3	SNORD78	MRPS23	GATC
DNAAF2	ATP6V0E2	N6AMT2	NPM3	DNAJC17
MTERFD1	C12orf45	LIAS	LHX6	UBXN8
CTU2	CHCHD6	VDAC1P2	NAT8L	C9orf78
COMTD1	ZNF770	ARMC6	DFFB	CCDC32
NIFK	CD320	PSMD1	TCOF1	LINC00641
PSMG1	JRK	RP4-758J18.13	STAG3L3	BLOC1S6
NAA25	CACYBPP2	SOX12	PUF60	KIF21A
DFFB	LRRC20	CEBPZ	RPL5	ENOPH1
LETM1	TMEM201	PPP1R14BP3	EHD4	HS2ST1
MTPAP	PEBP1	DFFA	MARCHF1	LYPLA2
TIMM8A	AC004463.6	CLNS1A	CCDC169	CISD3
GCFC2	HMGB1P10	FCAR	ADM5	TMX2
DIEXF	TRMT11	BCLAF1	CYB5D2	MRPS21
EXOSC4	GS1-57L11.1	TRUB2	ZNF7	CCDC6
FBRSL1	SNHG17	SSB	VPS50	TMEM97
PHB2	HTR1F	KIF2A	GIGYF1	DHX34
FBXL19	AC003104.1	BCCIP	NFKBIB	POLR1D
RPUSD2	WDR35	DYRK3	VDAC1	DPH7
MYCBP	GCFC2	THAP4	CARM1	SSB
PEX5	GLB1L2	MRPS9	PPAN	SLC25A17
METTL13	CCDC51	OLFML2B	TTC26	RRP7A
RDH14	SNORA73B	SLC39A10	LRRC47	LTO1
PDCL3	FAM72B	EIF3J	NGLY1	TNRC6A
TARBP1	SSX2B	UTP23	YARS1	C2orf49-DT
POLR2D	UMPS	C15orf41	APOM	EBPL
MRPS5	ATAD3B	KNOP1	TUBGCP5	WARS2
POP7	GPRIN1	RABL5	TMEM87A	PNO1
MRPS23	FAM65A	CACYBP	CDK5	GTF3A
FYCO1	TRIM26	RRP9	NOCT	CRLF3
SLC39A10	ISPD	DHX57	ASAP1	UTP14A
UCHL5	PPAT	SRM	MRPL36	NMD3
SNRPD1	CDC20	KBTBD6	FAM133B	TMEM38B
NGDN	CPNE7	CENPV	BAZ1B	RSRP1
TFB1M	SLC27A2	HDDC2	ESF1	RCC1
ADAM15	RBM28	RP11-25K19.1	ITPKA	EIF4A3
D2HGDH	NAA50	PDCD11	SRP14	ECI1
LDHB	RANBP2	MAFK	TSSC2	NOL9
ZNF587B	KREMEN2	TXNDC17	SSU72	RRN3P3
MRPL46	AK4P1	SORD	KCNH2	RPL24
SEH1L	XPO4	SNHG3	PGAM1	MRPL2
ZNF579	FASTKD2	NKRF	RPP14	CSE1L
ZNF639	PA2G4	PAK1IP1	SF3A3	PLPBP
RRP1B	ABCE1	MRPS7	MINCR	TPP2
ZNF48	POLR1A	GINS3	PDCD6IP-DT	KLHL21
MCCC2	RNF169	TNFRSF21	ESYT2	TTC4
ANP32A	CBX6	XPO4	CTPS1	STAT5B
ZNF696	GTPBP10	ALKBH2	TRG-AS1	RPF1
HMGN5	CCDC88C	SATB1	UTP20	PUS1
IMP3	RCHY1	DLEU1	PPRC1	ANKRD40
PGAM5	CHD7	SKIV2L2	SLC39A4	CDK8
PTCD2	PYCRL	SAAL1	SRP14-AS1	POLR2F
IDH3A	TNPO2	MORN2	TAF12	SNHG12
AGPAT5	RP11-461A8.4	PDF	OSR2	RIOK1
MAGOH	ZNF232	RP11-800A3.4	NUDT16	IGHMBP2
ESF1	NBN	RP11-573D15.1	RHEBP2	TAMM41
TNPO2	RP11-33B1.2	CWF19L2	CDK5R1	KLHDC4
RP11-706O15.1	ZNF391	WDR36	NCL	PAICS
GART	SAAL1	LHB	PAFAH1B3	PPARGC1B
HMBS	POU4F1	MRAS	MFSD14A	UBIAD1
TCF3	RP11-163E9.1	ARL4D	ODC1	PIK3R4
SUCLG2	LHB	PARPBP	RPS8	SNHG4
TXLNG	RANBP1	CHCHD4	XYLB	LRRC58
MRPS30	NFIX	RSL1D1	PKP4	MATK
RP11-134K13.2	SLC30A10	CCT7	LINC01004	SLC7A5
LARS2	RP3-395M20.12	TXLNG	WDR91	ELOA
NOL11	MRPL21	MRPS23	POLR2H	GATAD2A
WBSCR22	RBMXL1	MT2A	GPR3	WRAP73
MIR621	ESPN	ISG20L2	BCAT2	TIMM21
WDR36	AK2	CSTF2	SRSF11	DYRK2
MRPL28	SNORA71A	ARL6	DDX51	SF3B3
KLHL23	C17orf58	FBXO41	ZC3H3	CSPP1
ANKS3	RP11-141C7.4	FAM136A	PDCD2L	MRPL41
FASTKD2	NOM1	KIAA1524	PARP3	SMARCA5-AS1
DNAJC11	NLN	OPN3	DDX19A	PGAP2
MANEAL	MRPL3	EXOSC7	TSEN2	TMEM201
TIMM21	PTCD2	PRRT4	ARMC10	NPM3
TGS1	SPTA1	DDX18	YBX1	TBCCD1
SET	DGCR11	WDR75	USP1	SNRPEP4
CCRN4L	NOL10	EXOSC4	RPL32	DPH5
GTPBP3	C14orf169	LAS1L	MRPL37	PNN
SLC25A32	RPF2	EGFL7	GLMN	ZNF330
MRPL42	XRCC2	RRP15	RRN3P3	SARS2
PKIG	IPO11	MRPL36	PPFIA3	RPS19BP1
SLC35F2	FAM162A	DKC1	DNAJC11	GCDH
PSME3	ERCC2	PPM1G	BMS1	SNHG7
ALG1	EARS2	MRM1	TSEN54	SOX12
FAM210A	NAA15	MRPL42	IPO4	AMER1
TMEM141	GEMIN6	EBPL	CDC26P1	ZMYND19
NOL8	ANP32E	SF3B14	BEND3	CDK11B
HILPDA	PER2	GCFC2	SCMH1	UTP3
SHQ1	RCN2	THNSL1	GEMIN5	MARS2
DDX49	PRKD3	DCAF4	ATXN7L2	TAF4
RAN	RIF1	ERGIC1	TMEM120A	GTPBP4
UTP18	ACADSB	FAM86JP	WDR35	PELP1
NTPCR	HSP90AB1	POLRMT	APTR	ZC3HC1
DDX18	DDX31	TMA16	FARSB	EMC3
EFTUD2	EXOSC5	JAG1	RPS24	RRP15
MRPS15	WDR75	VDAC1P1	PREP	SNRNP40
MRPS18C	NOP9	COQ3	TMED5	CEBPZ
SNAPC4	CTD-3099C6.9	MTURN	NOL6	RPL21
DOHH	DDX10	NIFK	TIMM23	ZNF561
LUC7L	KIAA0754	TWISTNB	C20orf27	ANP32B
BCKDK	BCLAF1	PSMG3	FTSJ1	TMEM222
NUDCD1	PGBD4	C11orf82	DPH5	CDV3
CCT6A	RN7SL8P	FOXO3B	GINS2	MRPS22
GFM1	GTF2H2C	ERI3	PRELID3B	PRPF19
TCTN3	GAR1	PTGES2	SLC25A16	MRGBP
MRPL39	CHORDC1	TFAM	HSP90AB1	EEF2KMT
TFR2	EMG1	AHCTF1P1	CDC25A	PIDD1
XRCC6BP1	C12orf43	UTP18	UTP25	EEF1AKMT1
POLE2	PPAN	GTF3A	IKZF5	CEP290
C16orf91	CHML	C9orf41	TPI1P2	RSL1D1
CACYBP	PWP1	CTNNAL1	PIGB	GABPB1
C9orf41	TFAM	SUCLG2	CTXN1	MKLN1
EIF3G	PMS1	KCNA3	STK26	XPO4
FARS2	DICER1	BICD1	ETFDH	WDR3
NDUFA10	CCRN4L	ANKLE1	STRIP2	KNOP1
SARS2	UCK2	SNORA71C	MYSM1	LCMT2
TFDP2	OTUD4	MSNP1	RPSA	DLEU1
TACO1	EBNA1BP2	SEPN1	TIMM44	TYW3
ZNF574	ECE2	TGS1	TRMT61A	NR2C2
AC004980.7	LPHN1	ATAD3B	EIF2B3	KAT2A
AHSA1	DUSP7	PYCRL	TMEM132D-AS1	SSRP1
HNRNPD	PES1	BZW2	LRFN4	TXNL4A
KDM8	NR6A1	C1orf233	MFSD3	CSKMT
L3HYPDH	MRPL39	UTP3	CHML	OXCT1
NTMT1	DNAJC12	TIMM22	TDP1	PGAM5
MRPL13	NUDC	RP11-849F2.5	BNIP3	NDUFAF8
MRPL34	ABCB10	CLPX	MACROD1	QTRT2
TRNT1	GTF3C4	C12orf43	ZSCAN29	PPP1R14B
METTL2A	AC015849.19	MAGOHB	BZW2	MTERF4
MAK16	ABCF2	NOL6	TSFM	EBNA1BP2
NAA20	GNL3	NSMF	NKRF	NAA20
GTF2H2C	ERCC6L2	CACYBPP2	MBOAT2	VHL
AP000525.9	SDAD1	PRKDC	TMEM201	THAP4
GUF1	AK4	RP11-177B4.1	ABCB10	CDR2
MRPL11	DUS4L	TTC4	DOHH	WDR35
HK2	RP11-326C3.2	STRA13	STMP1	MRPL20
SDAD1	PHB2	GMPS	EXOSC10	RPIA
RP11-446E9.1	AKR1B1	KLHL18	PHF10	ABCE1
CDCA7L	UTP14A	FAM135A	CCDC32	METAP2
GPR63	RP4-789D17.5	MYRF	OIP5	SNRPA1P1
ZNF219	TFR2	CD302	POLR1G	SKA3
SUMO3	MRPL55	SRFBP1	KMT2E	EMC6
FAM98B	AGO2	TIMM21	ZNF800	NME2
ASB13	C1orf74	RTN4IP1	FBXO31	BCAT1
ANAPC1	SOX12	SETSIP	PDF	SMYD5
TONSL	FAM72A	PDAP1	NR2C2	ALDH18A1
LRP5	CEP57L1	RP11-650L12.2	NAF1	TMEM69
CTPS1	CTC-338M12.9	EIF1AXP1	ZMYND19	SDHDP6
ICT1	MRPL11	UTP11L	SLC25A25-AS1	MAK16
DNAJC19	RUVBL2	CTB-61M7.2	PODXL2	TXLNG
SYNCRIP	KCNH2	NUBPL	MTF2	MRPS12
STIP1	AHCTF1P1	PRPS1	DCAF4	SMG1P7
C19orf48	MRPL16	HSPE1P2	NPM1P27	TMEM33
DNAJA3	C1orf198	TSTA3	TRIM24	ZSCAN25
SURF2	EXOSC7	DDX56	ZNF767P	ZNF584
AC141586.5	MRPS26	C12orf73	NEURL4	ASCC1
KHK	RNF20	SEH1L	TRMT11	SLBP
MRPS24	UCHL5	TIMM8B	SLC5A6	ARPP19
CCT8	KLHL8	NOP58	OXSR1	RPUSD3
SMYD2	METTL16	RNF126	ZNF674-AS1	DNAJC19
OXNAD1	C2orf47	C9orf78	FASTKD3	STIP1
PPAT	RP11-134K13.2	RP5-1061H20.4	MRPS34	ZNF689
PRPF19	ADSL	PPA1	H2AC6	TRIT1
TIPIN	TSN	CCDC169	CSDE1	LSM10
U2SURP	RELN	QTRTD1	NOP14	RAD18
COPS2	SLC40A1	AMD1	NPM1	ADAL
MRPL55	ZNF587B	AK4P1	C8orf82	GALK2
DDX19A	NDC1	CERS6	DHRS2	NUDT5
RPTOR	HOMER1	HRSP12	ATP5PB	DPP7
TRMT44	CWF19L2	KATNB1	MAPK6	PDP2
PRPS1	POLR1E	EFNA3	FBRSL1	LUC7L
GINS2	TOE1	JMJD4	ALDH18A1	EIF4A2
PWWP2B	C1orf109	MRPS17	DBF4	RP9
DTWD1	IVNS1ABP	NOP2	SLC41A1	HDDC2
ZNF30	CEBPZ	SNRPEP4	CDR2	CDC20
LYRM7	KRR1	U2SURP	NPIPP1	PIGBOS1
CEBPZ	EFCAB4B	IL31RA	GPATCH4	PARP1
SMIM10	HNRNPH3	MIPEP	MAK16	AGL
ORC5	ATAD3A	NOC4L	OR10Z1	EFTUD2
DDX1	CAT	PRR19	NUFIP1	RWDD3
CCDC51	GNL3L	RPL23AP7	RBBP4P1	ASB6
WDR92	CYR61	RPUSD2	DNAAF5	CEP83
PUS7L	SCO1	ARSK	NDUFS5	TSFM
ZNF512B	KCTD15	GTF2F2	MKRN3	BAG5
XPO4	NAAA	NTN1	UCK2	C12orf66
ZNF830	OAF	FLT3	TMEM222	ZRANB2
SLC22A4	C9orf41	CTU1	MRPS28	GAR1
ALKBH8	DCAF4	SLIRP	AKT1S1	HSD17B10
TRMT2A	RPP25	CBR1	PFAS	CCT2
MTIF2	BCL2L11	IGF2BP2	ARPP19	PRPF31
DHX30	AACSP1	PSME3	DYNC1LI1	GADD45GIP1
NRROS	SUMO3	LYRM7	CASKIN2	C1orf109
METAP2	TMEM109	RRP7B	CCNL2	GNB1L
MRPS35	RBM27	BICD2	TRNT1	MRPL4
ADK	GTPBP4	CORO2A	CT55	METTL6
WDR89	CKB	GCSHP5	BYSL	WDR59
FTSJ3	TMEM9	ESF1	RTF1	MYO19
NDUFAF5	PHB	PRMT3	RPSAP15	CNBP
MOCS3	TIMM10	NXT1	RBFA	METTL3
RP11-51F16.9	TANGO6	ZNF74	RPS26	DDX24
ERICH1	YDJC	MTHFD1	YBX1P1	DHX57
IPO5	SBDSP1	TMEM147	SMIM30	VKORC1
KTI12	FAM207A	SLC27A5	WDR4	CDK12
NOL9	TCERG1	PELO	ZNF598	MED24
EMC1	KIAA0947	GNL3	ACACA	ZNF581
CCDC41	RUVBL1	TMEM261	MRPL49	KPNA4
MPHOSPH6	MRPS34	MRPL50	ATP5MF	SRSF1
HNRNPC	SETMAR	BOLA3	C2orf49-DT	LMTK2
DNTTIP2	SLC25A32	COA7	AATF	PSMG3
CCDC59	SLC9B2	COLGALT1	KLHL21	MOCS2
TMEM201	USP2	B9D1	DDX56	TTC9C
TWISTNB	PON2	CCT5	KIAA1143	NXT1
CDCA7	FAM124B	DESI1	NRSN2-AS1	NEK6
ZNF146	HSPA8	CCDC112	TIMM23B	POLR3D
MRGBP	GATC	PSMD11	DLEU2	IARS1
TMEM109	MRPL28	AHCTF1	WHRN	MTX2
PELP1	SERBP1	CCDC51	STAG3L5P	CPOX
MGST1	AL133493.2	NCS1	TFB2M	EIF4E
EIF3C	PWP2	OTUB2	PPAT	RPL35
BAG2	DNAAF2	TEX10	UTP23	GPATCH4
ISG20L2	GTPBP3	CDC25A	DDX1	HSPE1
SRFBP1	TSEN2	CWC22	AHCY	EIF4EP2
COCH	PER3	SSRP1	FASTK	DDX56
TCP1	SMIM15	EIF3M	KIF15	WDR75
HNRNPH3	GAREML	CD24P4	STAG3L2	PDCD10
RP11-75L1.2	MCAT	BAZ1A	LSM8	NAE1
CASKIN2	RP11-121C2.2	RARS	RAB11FIP5	ZNF644
STUB1	ZNF22	IFITM2	INTS13	SETMAR
ZNF202	MYCBP	RAD18	PNRC2	DHX35
DLAT	LRP11	SNRPC	MDN1	POLR1H
CDC20	TUFM	NGDN	ARMC5	ARMC6
ARL14EP	RHOXF2B	C1DP1	TMEM102	ZNF22
CFL2	BRI3BP	ASF1A	RRP15	TARDBP
EIF3CL	G3BP1	MINA	FBXW9	PCCB
POMGNT2	RP11-328M4.2	PPARGC1B	MAP4	DNAJC12
PEX26	NAA25	PACRGL	VPS28	SET
C11orf95	C16orf13	ZNF37A	EIF4EBP1	NKRF
SRP72	SHPRH	COA4	UFSP1	TFB2M
SKIV2L2	IFRD2	ANKRD36B	SNORD17	MED6
UBE2E1	WDR12	RNASEH1	PRMT1	PPRC1
CCDC94	ELAC2	FANCB	PTMAP2	CCDC25
EXOSC3	MRAS	AL359195.1	C1orf174	DNTTIP2
ZNF17	NUDT16P1	REXO2	RAD51-AS1	PLA2G12A
ZNF576	NSUN2	RP11-332H14.2	POLR1A	BEND3
EIF1AXP1	CYB5A	FAM216A	DPH3	METTL8
ALKBH3	PLAGL2	GSPT1	CINP	C12orf29
CSE1L	RCSD1	LIG3	FAM241A	LDHB
MED9	WDR89	CHID1	CLUH	TNPO1
XRCC2	PDHA1	IGFBP4	ELP5	FAM174C
TPCN2	TIFA	NAMPT	GOLGA8B	XRCC6
FBXO4	TTC27	TPD52	PTDSS1	RPL7L1
TRMT11	ZNF579	ALDH5A1	PSMB2	IMP4
CISD1	ZNF35	RBM27	RPL22P1	DUS1L
TOE1	NETO2	BDP1	PES1	MRPS30
MAGOHB	DTD1	SLC25A17	MRPS26	LYPLA1
POLR3K	RSAD1	TMEM109	EPHB4	HSPD1
HSPA9	B4GALT2	RP11-61N20.3	PRPF31	DMAP1
UCK2	PRKAA1	TTI1	MIIP	AUNIP
BCLAF1	LINC00839	OR7E38P	PUS3	PFDN4
RTN4IP1	LRRC58	DNAJC25	NIFK	SNU13
CYB5A	SLC25A41	MNS1	HERC2	CENPV
CWC22	TIMM21	MAGOH	BCAS2	ERICH1
LANCL2	LRPPRC	ZYG11A	HSPD1	PMS2P1
RBM3	NR1D2	FAM72B	L3MBTL2	SVBP
ABT1	XXbac-BPG252P9.9	PRELID1	GALNT11	POLR1B
CCDC71	PRPF19	POLR2F	SLC7A6	ELP1
CHORDC1	LETM1	TRNT1	KIFBP	FAM98A
UBE2N	SETP14	DVL1	FAM98B	SAFB2
UBE2G2	ZNF696	PTDSS1	GABPB1-AS1	RPP38
APEH	CHRNA5	CUEDC2	ZNF106	RBM28
SGTA	ME2	PSMB5	PGAM5	RPL35A
ACN9	MRPS9	C5orf30	POMT2	PRPF6
BMS1	LAS1L	PHAX	KYAT3	GNL3L
XRCC5	RP11-51F16.9	ADSS	FAM189B	SLC5A6
POLE3	CHD1	GADD45A	HERC2P2	NSUN2
ZBTB24	USP7	PFDN6	MFAP1	NGDN
LIAS	GTF2H2B	MRPL47	TTF2	BCCIP
PRKRIR	UHRF1	THOC5	RPL22	PARP2
LRRC20	DFFB	CCT8	CCN1	MMACHC
TCERG1	RP11-295D4.1	PEMT	SAR1A	TOMM70
RPP38	PELP1	TAP2	PARS2	NFS1
ZHX3	TMEM14A	ADSL	RPAP2	NUP93
TFAM	DNTTIP2	FARSA	NSUN5P1	TSR1
METTL16	PRKRIR	AKAP2	UNG	RANBP1
ME2	DNAJC11	SLC2A1	GAPDH	SNRNP25
CUL1	ACTR8	MRPL20	DNAAF3	ZNF428
THEM4	RP11-216L13.19	NME7	PARK7	MTX1
NAA50	ZYG11A	GLRX3	HOOK2	TMX1
TMEM206	NFXL1	RP11-395L14.17	ITPR3	SSR3
IPO11	POMK	SHPRH	FOXH1	MTERF1
DHX35	LRRC40	DOHH	SMG9	URB1
UQCC1	RP11-446E9.1	SSBP1	WDR76	MCM5
NDC1	LLPH	SRGN	EMC4	TRMT1
NOM1	RPL22L1	OXNAD1	FAF1	SLC25A33
CCDC102A	SLC39A6	SF3B5	ARHGAP11A	CCDC47
RP11-573D15.9	ZNF395	SLAIN1	B4GALNT1	FIP1L1
FCF1	DNMT3A	ETV4	PMPCB	RRP12
CCDC66	IMP4	PCOLCE2	TATDN1	CYB5RL
ZNF35	ALDH18A1	SHISA2	EGFL8	RBM19
SNX5	UBE3D	BCKDK	PITHD1	MFSD11
TTC4	CTPS1	ISOC1	PTMA	FAM136A
GTF3C4	EPB42	ZFP36L2	AMER1	EFHD2
CTD-2228K2.5	HS3ST3A1	ATR	LIN28B	ECD
DNAJA1	SMYD5	PHB2	CNTF	UBE2V2
ARFRP1	ZDHHC8	HSD17B6	GINS3	PEX3
OPA1	MRPS30	CARM1	EID1	ZDHHC18
AGK	OXNAD1	MRPS34	ZNF30	COG2
CDK5RAP1	CHAC2	ASCL2	FIP1L1	PTPN2
PARP1	AC004980.7	APITD1	GOLGA8A	GNL2
TMEM69	PWWP2B	PSMD7	TRMT13	SMIM13
NUS1	BRIX1	RBM28	BAG1	TRMT10A
SSRP1	HILPDA	PSMD12	EIF4H	C1QBP
UTP23	CISD1	HSPA4	TIMM50	PER1
RCHY1	EOGT	XRCC5	BAHD1	FARSB
SRSF7	AHCTF1	MRPS33	TRMT44	DUS3L
GTF2H2B	FAM72D	SNRPF	RPL15	NSUN6
MPHOSPH10	DHRS3	GAS8	GPN2	THUMPD2
AMD1	RBFA	FAM189B	HSPA8	EME2
MCM2	KDM2B	DDX46	YWHAG	HSPD1P1
CEP290	NUS1	EARS2	CMPK1	ILF2
COG2	ZNRD1	C7orf50	QTRT1	PRPF38A
CHML	HSPD1P1	FAM60A	ZNF398	EIF2B3
CDV3	PRKDC	PFDN4	ZNF37BP	ACTR5
GTF2H3	BLMH	NHP2L1	PRMT7	USP8
MIEF1	WDR18	HDAC2	ORC1	GMNN
DUS4L	CDK12	MFSD2A	C10orf95-AS1	NCAPD3
NUP88	LINC00843	HDGF	TMEM183A	BMS1
ZNF614	RP11-424C20.2	ELAVL1	MECR	SACS
PRPS2	IMPDH1	DDX31	SSX2IP	SGTA
NADK2	MRPL4	EIF4E	NTMT1	TMEM120B
LARP1	ORC5	LCLAT1	CCDC6	EIF2S1
C5orf30	SNORD125	C21orf59	CRY2	MRPS26
NPRL2	THUMPD2	GTF2H2B	LPCAT3	NOL8
CCDC138	DSC2	PSMB2	ATP6V0B	GART
ZBED4	NOB1	TOMM22	INTS11	NELFA
FAM133B	ZNF57	C2orf43	FJX1	NUDC
CDK2AP1	PTER	WARS2	MTPN	SMC5
DHX9	VARS	SURF2	PXK	MRPL9
SIK1	GINS2	ASCC3	LEO1	FBXL15
WDR5	PCGF6	AIMP2	PRDX1	LRIG2
C1orf109	NAA16	ENKD1	CRCP	PIGM
ZMYM3	AGPAT5	SNX25P1	PRMT6	INO80
KCNQ5	XIST	FAM207A	WDR43	SMARCE1
BRD9	DDX56	HNRNPA3P5	ZNF239	UTP11
AASDHPPT	FAM133DP	KIF20B	ZNF22	RTF2
TTLL4	RP11-486G15.2	ATP5D	SNHG30	MAP4K5
GDAP1	HMMR	GART	PSMG4	NOA1
EIF1AX	ZMYND19	LARP4	ACADM	CHCHD4
SENP3	KAT2A	UNG	MEN1	SRI
VKORC1L1	ZNF593	MRPL17	RBM15-AS1	FAM210A
UBE2G1	FDXACB1	PAPD5	NUP160	RPL9
PTCD3	SERBP1P1	PUS1	TSR1	MRPS15
METTL18	TCF15	NAA10	HEATR1	GOT1
HSP90AA1	FAM208B	TRMT10A	RBM19	NUP133
TFDP1	TOMM5	CCT8P1	PDPR2P	BRCC3
NR6A1	PRPF31	ELAC2	ATP7A	KIF9
NSUN2	WBSCR16	SYNJ2	RBM33	RPL23A
PYURF	POLE2	NOL7	NLN	FUBP1
DHX57	KPNA5	RPUSD4	FBXO4	SRM
EMC8	CLUHP3	ASMTL	ABCB7	NAA15
POFUT1	FTSJ2	PPRC1	BRAF	RRN3
VMA21	EPCAM	UBE2V1P2	DTWD1	TGFBRAP1
CUL4A	UTP23	PEX5	ADAT2	RINT1
GTPBP10	PIK3R4	CTPS1	WDR77	SERF2
NSUN5	PARP1	RP11-345J4.5	MRRF	NAA25
GATC	NSD1	RAN	DVL1	WDR5
MRPS31	USP46	NSUN2	ST7	DPH3
PRMT6	METTL1	SLCO4A1	PSTK	FUT11
FAM72C	MTR	DOCK6	EMC7	WDR4
MRPL44	TTC4	MSN	LINC02476	NDRG3
TRIM32	IPO5	HYAL2	HS2ST1	ZNF800
KATNB1	TXLNG	ZNF749	HDHD5	RRP1
USP10	RP11-312J18.5	FTSJ3	BRPF1	NOC4L
UAP1	SMIM11	FASTKD3	MIR1244-2	PPIH
DDX19B	CCDC134	PRPF31	RRP7A	ARL13B
ANP32B	TMEM123	KIF18A	SRI	EIF3I
MCM5	TIMM22	SPNS2	SPTB	SDR39U1
C1orf131	KCTD6	METAP2	CHERP	POLR1E
AD000090.2	ZNF257	PRPF19	CSK	TSEN2
MSH6	SPN	SUPT16H	ATP5PD	CCNDBP1
TOMM40L	MRPL20	ABCE1	ZC3H12A	CENPX
SLC25A22	CARM1	MCIDAS	NUTM2B-AS1	DNAJC2
TATDN2P2	BCCIP	AHDC1	PTK2	SUPV3L1
DARS	AP000525.9	ZNF343	CHAC2	BRIX1
DDX27	HSPB1	ZNF581	TRMT10C	DDX23
HDAC2	DSG2	EXOSC3	ARL13B	FASTKD2
TSSC1	FYCO1	RPF1	TMEM39B	C19orf53
YRDC	RIOK1	POLE3	GNL2	DHDDS
SUPT16H	HNRNPD	AASDHPPT	EIF1AX	THG1L
CBR1	KLHL17	GCDH	FAM207A	AHCY
HSPH1	EIF1AX	TNF	DCAF1	NELFB
FAM208B	SMS	GALNT14	PDAP1	NSMCE2
TBC1D24	BMS1	NUP88	MRPL50	NCBP2AS2
CTC-297N7.8	C5orf30	WDR54	PRPF38A	LETM1
SMS	SNAPC4	PPP5C	GNL3	LSM12
NFXL1	MTHFD1	CCNB1	CCDC12	SSX2IP
RP11-876N24.5	MRPL46	KCNC4	ANKRD13C	GLMN
FAM185A	NPM1	TRIAP1	TATDN2	TIMM50
MTR	TCF3	RP11-57A19.2	CPSF4	WDR43
BCKDHB	TGS1	ISOC2	SCAP	NIFK
SRRT	HNRNPU	MRRF	EIF4A1	C19orf48
MTG2	ISPD-AS1	STAC	PEX14	MTA2
NEURL4	MIEF1	PRR5	NOP2	DOHH
CHERP	PRR19	SFXN1	TLCD3A	JAGN1
MAP7D3	NFRKB	SNRPE	ACAA1	CHEK2
SRSF1	ZNF629	FTSJ1	SYPL1	INF2
DYRK2	AC007620.3	MRPL39	TFB1M	VWA8
ZNF689	ERGIC1	KRR1	LARS2	TRMT44
QTRTD1	GOT2	RBBP9	TOE1	SNHG17
WBSCR16	MIOS	UBE3D	PHB	NSUN5P1
GNL3L	GTF2I	IMP3	TPD52L1	TOE1
FITM2	RPL26L1	VRK1	SLC13A3	PSMB3
TSN	NDST1	PCCB	POLR2F	WDR46
HMGB1	TRIAP1	CLPP	MTRR	SNRPD1
RCC2	HEATR2	ZC3H15	SELENOF	HTRA2
SF3A3	ZFPM2	PLK1	TRUB2	DDX55
NEK3	AQR	LETM1	PSMA5	MTRR
FUT10	NIFK	NPM1P27	TMEM62	MTMR4
SBDSP1	RP3-465N24.5	PLXNA1	SCAI	ASNSD1
MAT2A	RP11-27I1.4	THAP11	UTP4	CARNMT1
ZCCHC4	RREB1	LINC00683	RSL1D1	FBXO4
DNAJC25	TFB1M	DHX9	FBL	TAF12
WDR24	CCDC94	TRIB2	FDXACB1	EHD4
SLC25A15	TRUB1	QRSL1	AASDHPPT	HMGA1
PRTN3	MAGOH	PPT2	METRN	ENDOG
IGLL1	SOD2	ENDOG	FCHSD2	UBE2O
CLC	NUP160	TIMM50	KPNB1	ZBTB2
RNASE3	SNORA33	TOP1	FUBP1	MLX
EPX	FAM98B	METTL13	MCM2	TUFM
PPP1R27	STXBP4	ADRM1	ZRANB2	NOL10
MPO	OTUD6B	URB1	RPSAP12	TCF3
LPO	ABT1	SSBP4	LRRC57	ZC3H15
SERPINB10	METTL18	NUP205	SNHG17	NUP153
BEX1	NUDCD1	PSMA5	UBE4B	BRD7
ELANE	THOC3	POLR3H	TWNK	MRPS5
AEBP1	MAP3K4	RORB	TRNAU1AP	THOC1
GALNT14	METRN	SNHG16	FAM149B1	GTPBP3
RP11-84C10.2	CSTF2	RP11-512F24.1	PPP1R16A	MRPL42
PRSS57	ZNF526	RP11-84C13.1	THEM6	CHAC2
AZU1	RP4-592A1.2	SFXN4	CTC1	DDB1
OGDHL	ZKSCAN4	AAMP	RPS6KL1	ITGB3BP
HAGHL	C1DP1	MACROD1	KTI12	MRRF
HPDL	LINC00984	CD2AP	BCKDHA	NSUN4
CTD-2008A1.2	RAE1	SRP72	NOP56	HSPA14
PRRT4	CWC22	TMEM161A	MPHOSPH10	CPSF6
PRG2	NME3	METTL5	NR1D1	PSMD3
RP11-800A3.4	CMSS1	LMAN1	SNRNP40	ZNF587B
P2RY2	FARSB	NMB	CRLF3	TXN2
PSTPIP2	BDP1	RITA1	GART	ICMT
CD79B	PDF	PFDN2	SNRPEP4	USP7
TMCC1-AS1	COG2	PMPCA	DPH1	DNAJC7
AGMAT	EXOC3L4	PSMC4	RFX7	C11orf54
NPAS1	CTD-2619J13.16	NANOS1	EIF4HP1	NFKBIB
GSTM3P1	MOCS3	MANEAL	SRRM1	KCTD9
CTC-425F1.2	PRPF40A	ADM5	ATP5F1D	ADSL
EIF4EBP3	C11orf95	AC004797.1	RRP9	UPF1
PTPN3	FAN1	AC010761.8	ZNF485	POLR2E
CTXN1	DDI2	DNAJA3	GFM1	ZCCHC10
CYP2W1	TRMT6	FAM98B	MTOR	MRPL38
ADRB2	MRPL50	AATF	SETMAR	ADCY3
PLAC8	LIN7C	OXCT1	PRKAR2B	RPL21P16
ATP1A3	BICD2	NR1D1	PRPS2	PIGS
SDF2L1	GAB3	NOV	HSPD1P1	TRIM14
MLC1	MRPS17	RPL29P11	TMEM167B	SECISBP2
SNORD12B	IDH3B	ALG8	SPTBN2	KTI12
UNC5C	GPR160	NUP153	STK25	ATP5PB
NKD2	DHX35	KIF14	PTCD1	MEAF6
SFXN4	PRRC2C	MAP2K3	NUS1	TAF5
COL23A1	AGPS	SNORA71A	CEP104	SLC38A5
WBSCR17	FAM83D	MSX1	PCGF1	TBL1XR1
COX7BP1	MYH10	ALDH18A1	STK11IP	CDC26
LINC00926	TOMM40L	DNAJC7	MKLN1	PRKRIP1
C19orf77	DCAF17	TMEM201	SIGMAR1	LRRC59
RP11-416N2.4	DBN1	ZCCHC4	SURF6	FLAD1
HBE1	RPTOR	DHX37	MMACHC	SZRD1
MFSD3	RPL7L1	ST6GALNAC6	CCDC85C	PARG
RASA3-IT1	SLC27A5	GOPC	TMEM147	EDRF1
ANKRD55	RPE	SMIM13	CCDC86	CLPB
FAM86C2P	EIF3CL	ZNF770	POLR1H	POP7
FAM46A	E2F8	XPNPEP3	MRM3	YWHAG
IMMP2L	LMNB1	THRA	DGAT1	C1orf52
FIBCD1	SRRM1	APEX1	DIMT1	PWP1
CTSG	GLIPR2	ME2	PCOLCE	CCT3
TEF	PPP1R9B	RAB3IL1	ATP1A1	PPP1R14BP3
DNAAF3	KDM8	DDX24	BSDC1	CTU2
CERKL	EXOSC3	CUL1	MLH1	CCAR1
DNPH1	PEX5	SLC9B2	NFYC-AS1	AGO3
SYNGR1	CCDC6	PIK3CG	TXLNG	NAF1
PPP1R14BP3	TMEM141	POLR2H	DNAAF2	RBM14
SNORD20	NTPCR	ZFP92	TUFM	UTP25
C3orf80	CUL4A	TRMT12	BUB1B	EIF2B5
HOXD13	MCM4	SLC19A2	STAG3L1	ALG3
SNORD104	FAM86C1	SOD1	PHB2	DDX28
HYAL2	FAM78A	VWA8	EIF5B	PPAN
KCNN2	DANCR	PPIL1	USP8	TOMM22
RP11-154H12.3	XRCC6BP1	PPIH	DLD	ABCB7
BZW2	ADAM15	BMS1	ITGB3BP	RNPS1
DYRK1B	BCKDHB	SERHL2	MDH2	C9orf40
AE000661.37	TET1	CNBP	MYCBP	AGPAT5
PPP1R14B	C16orf91	SART3	LARP7	PDZD8
KANK1	HMGB1P5	METTL9	LZTR1	PEF1
MRPL24	NOP58	TIMM8A	NASP	WDR18
GPR125	PUS1	EIF3I	TUBD1	CACTIN
UFSP1	RPL36A	MCM2	GPI	MARS1
RP11-895M11.3	TMEM33	RP11-10A14.4	FARS2	SNHG16
SNHG3	CRYAB	KAT2A	SYNCRIP	LRRC47
ACAT1	IDH3A	B3GNT1	METTL16	MRPL36
IGFBP7	SCAI	BZW1P2	ZNF3	PCNA
PSMG4	ZNF17	CCNH	BCL7B	NUP88
PYCR1	PARS2	MRPS21	UBE2M	TSN
FAM86JP	CCDC43	ZNF121	NSUN4	RAD54L
ZNF692	CDC14A	ZNF22	FAM83H	KXD1
SLC17A9	NOL11	TCERG1	PAK1IP1	NASP
PNP	ACTR3B	KIAA1549	PANK4	NUDT21
METAP1D	KHK	XPO5	FAM241B	SCYL1
DHRS11	RCC2	FAM98A	SNHG1	KDM1A
RP11-620J15.1	PKP4	ZNF48	FBXO17	HMGB1P6
TRIP6	TIMM50	RPL21	GP6	TAF4B
ACY1	DTWD1	CIAPIN1	NDUFAF2	POLR3H
IFT57	MKRN3	RPE	NHP2	MSH2
CLEC11A	RAD18	KLHL8	RCC2	SNIP1
SOWAHD	DLG3	LCMT2	MXI1	ATAD3B
C22orf34	PSMG3	PEX3	LARP1B	DNAAF5
CALR	FKBP7	FRG1	SLC19A1	RCC2
PDIA5	PRMT7	BBX	ZSCAN21	CRBN
HSP90B1	LYRM7	NUP93	PAXIP1	PPA1
PIWIL4	ZNF142	PNPO	MRPS25	ICE1
GPR85	RNASEH1P1	RP1-179N16.3	ZNF16	AKAP1
ME3	FARSA	PLEKHA3P1	DHX15	RFC4
RCL1	DHX9	IPO7	CISD3	B4GALT2
RABEPK	TMEM64	RPL14P1	OTUD4	PRR3
MSRB3	AHSA1	TRMT6	NSUN5	NOP14
RP11-393M11.2	ANKRD16	BOLA1	TCERG1	DDX18
IFITM2	PEX26	TOMM70A	USP36	NDUFAB1
AC015815.2	PRMT5	RBM19	HSF1	PMM2
MIF	SDE2	HSPBP1	DDX10	SFXN1
RP11-421L21.3	KARS	NSA2	MPV17L2	SRRD
PPT2	VPS13A	DEPDC1B	FAM3C	TIMM44
PEMT	SLIRP	APLN	IMP4	MTF2
FTCDNL1	INF2	RANGAP1	LSM12P1	TATDN2
MEST	NDUFA5P11	DDI2	CBS	STEEP1
CRELD1	CISD3	PDCD2	MUTYH	LSM6
RP11-498E2.8	TARBP1	ZNF444	WRAP73	RCC1L
SNORD88A	MTMR1	GRAMD1A	CASP2	LRRC40
CCDC106	RBM3	YDJC	COMT	SCMH1
MZB1	BOP1	APOOL	ENDOG	POU2F1
TRDC	NOP14	WDR60	SLC37A3	DNAJC8
TRMT5	CCDC71	CSNK2A3	CDR2L	COASY
SNHG16	KPNB1	PMS1	CLN8	ATAD3A
CTB-31O20.8	E2F2	MCM4	NSUN2	AKIRIN1
RNASE2	ARMC8	GTF2H2C	CS	RPL26L1
MTFP1	MRPS12	C11orf1	GOT2	SEC13
RP11-1020A11.1	SERBP1P5	TFDP1	NFYC	RPL12
SCARB1	EXOSC2	C11orf31	FAM83G	SIRT1
IGSF10	STRA13	SMYD5	LZTFL1	RBM17
HSPA5	RP11-253E3.3	KPNA3	LRP8	DDX21
TOP1MT	DHX36	GMDS	OTUD6B	LAS1L
PVT1	CAMKK2	RTCB	GOLGA4	CRCP
TMEM147	FBXW4P1	MTX3	PKIB	THUMPD3
NDUFAF2	MRI1	UBE2MP1	AARSD1	INTS2
NFE2	TCTN3	FCN1	PRKRIP1	SRRT
METTL7B	CTC-479C5.12	MTAP	ATP11C	RER1
APBA2	YRDC	DUS3L	ZNF257	YARS1
SCARNA12	NRDE2	POLR2D	LMBR1	POLR2C
AP001628.6	NUCKS1	SNRPD1	RPSAP58	TMEM209
QDPR	GCHFR	SCFD2	MGA	DXO
AVEN	MYSM1	CUTC	ZNF589	ACOT7
FUT4	SERPINF1	TSR3	CDPF1	NDUFA5
SRGN	GOLGA2P7	NUP37	RAN	PGAM1
SLC25A19	YTHDC2	POU2F2	WASF2	NOC2L
IQCK	EFNB1	PTGES3P1	RPS6KA1	CCT7
RNY4P6	RP11-598P20.3	CDC123	NCAPG2	SRSF11
CITED4	LIAS	WDR46	DDX49	EIF4G1
ZDHHC11B	NHP2	THOP1	RELL2	OIP5-AS1
ATP6V1C2	EIF2B3	EIF2B2	SSB	CIPC
TMEM119	UBE2G1	PSMG4	RPS6KB1	SRSF2
RP11-573D15.1	ARFRP1	SNORD125	GTF2IRD1	RARS1
ATP5G1	IMP3	DUS1L	TOMM40	RPL7A
FUZ	F12	HAUS7	CUL4A	RFC2
IFITM1	RP11-342M1.3	NDUFB10	MT-TP	SDHB
ZNF667	BRMS1L	ZNF598	TASOR2	ELOVL1
PFKM	RP11-706O15.3	IDH3A	NLE1	RMND5A
ZNF835	STIP1	OLA1	IVNS1ABP	RPL32
TMEM161A	SMIM10	ERG	THAP4	UAP1
FAM189B	CCT5	TTC7B	AGAP4	OGFOD1
MFNG	LMNB2	ZNF324B	RSKR	ALKBH5
SLC7A2	NUP153	UBQLN4P1	CCND2	PSMB5
NHP2L1	NDUFAF4	EIF4HP1	GABPB1-IT1	PTBP2
RAB38	PHRF1	SF3A3	POLR3K	NOP2
SYNGAP1	RPUSD4	CDK8	NDUFAF4	ZCCHC17
RP11-512H23.2	ZNF254	PVRL1	IGF2BP2	TFIP11
ZBTB16	ZBED4	IL17D	NOC3L	RAB35
SGPP2	CCNE1	MAD2L1	KNSTRN	MT-TP
SNORD101	MAGOHB	MIEF1	SLC25A10	ABCF3
TPM2	PPA1	AUNIP	ILF3	EXOSC9
RP11-452K12.4	TMA16	ALG3	CAV2	HMGB1
DPCD	MECR	STAP1	SRPK1	PRMT5
SDCCAG3	FBL	TFDP2	PWP1	CREB5
CTD-2302E22.5	TMX1	RNA18S5	JAGN1	HOXD13
SSB	POLR3H	SOCS2	ZC3HAV1	PHKA1
THRA	GMDS	ACN9	SIKE1	FEV
AC010761.8	MANEAL	DUSP23	ASNS	GSPT2
SNORA13	PPARGC1B	NEK4	POLR2L	AFF2
AP001205.1	DLAT	ASPHD1	SNU13	HMGA2
RP11-498E2.7	DDX46	PODXL	RBM48	HOXA9
NOG	MRPL2	PSME4	CTU1	NUDT11
RP11-799B12.4	POLR2D	ACOT7	LRRC59	PTPRG
PVRL1	CTC-297N7.8	DHX34	LINC00623	VWDE
MPI	SHQ1	WDR77	CCT6P1	TRIM71
SNRPEP4	NCEH1	DGKH	RPL26L1	SMIM24
ITGA4	RSL1D1	POLA1	FAM210A	NKD2
DCUN1D5	ERICH1	HMOX2	IFRD2	GALNT17
TMED6	DNAJA1	NDUFV2	KREMEN2	CES3
MANF	CSAG4	FUT7	ZNF296	FLT4
BDH1	EIF3C	B4GALT5	PPID	MYEF2
SNHG8	SNRPF	FLAD1	PCID2	DPY19L2
RPL21	RP5-1061H20.4	MRPL46	NTHL1	BEND4
DLEU1	MTERFD2	GDAP1	ITPRIPL1	SHC3
ATP5D	C20orf112	PRKACB	PRDX6	DSG2
PRDX4	FTSJ1	FAH	PABPC4	TRIM32
APRT	STAR	UNC93B1	ELAC2	SV2A
AC083899.3	DERL3	SETMAR	LINC02577	IL18R1
IMPDH2	CCT3	CHCHD10	GLOD4	ZNF835
DDX54	CTU2	HSPA9	PAICS	C12orf75
RP11-558F24.4	FRAT2	B3GALT6	DDX55	HCG11
MYLIP	PPIF	SKP2	HADH	GLRB
RP11-159D12.2	ZNF74	SGTA	EXOC4	GABRA3
ADM5	ERCC6L	MRPL16	SNHG7	ZNF44
SSBP4	DNAJC2	SIGLEC12	SYNGR3	STAP1
ZDHHC9	ZSCAN12	FAM117B	EME2	UCHL1
ECSIT	NKRF	RP11-93B14.5	CEP152	CD69
REXO2	AP1AR	QTRT1	ERI3	XK
PTMAP4	CNBP	CISD1	MTMR4	MACC1
PDIA4	RP11-22P6.3	MBLAC2	RAD51	SPEG
PARVB	NARS2	MAGED1	MTERF4	ABLIM1
AC005943.4	UNC93B1	RPL14	TCEA2	DPY19L2P1
NME2P1	BYSL	NADK2	SARS1	NLRC3
RP11-218F10.3	PROSER2	PCGF2	MIR4458HG	CD3D
SNORA71B	SUPT16H	POLR3K	CTDSPL2	RTN4R
LRRC34	METTL2A	NMNAT3	PWP2	TMEM273
ERI3	BCL7A	RP11-321F6.1	TRMU	SLC16A14
PRKCQ-AS1	TEAD4	KPNB1	KARS1	HAGLROS
BOLA3	RBM15	EXOSC6	LZIC	ITM2A
ZNF584	CPT1A	AC005943.5	GOPC	SLA2
ZNHIT2	RBM25	POLDIP2	MEAF6	AEBP1
PET112	SERHL2	IL18R1	LRRC42	SCD5
UBXN8	TRMT1	SUV39H2	PUS1	ARHGAP5
SNORD100	SCFD2	RDH14	UTP15	BEX1
AHCY	LANCL2	KLC2	CLPB	PHKA1P1
ICAM2	TSFM	TRIT1	ZNF576	AR
CD302	RFX7	AGPS	LRRFIP2	GAS6-AS1
MRPL36	CLPB	NCLN	TNPO2	CDC42BPA
RPS14P3	CCT2	F12	ENO1	MX2
TSTA3	ALG3	DNAJC11	ZFP69	LINC01088
N6AMT2	OPA1	TNNT1	MTLN	TRAV8-5
NUCB2	CCT8	NET1	TRIM4	NEURL1
PDCD5	TSHZ1	NPM1	DGKE	MAP4K1
CUEDC2	AC104389.28	SNHG1	EIF2AK4	TRIO
CCDC78	POLE3	DUSP1	PFDN2	TCN2
AIMP2	ZNF830	CDC34	HSPE1	RETN
VAMP8	SMYD2	ORC5	POP1	NTS
BCS1L	FAM185A	PTPN11	PSMG1	FGFR1
APEX1	CTPS2	PRKCQ-AS1	PRSS21	TCEAL9
PMPCA	WDR46	NOM1	PTCD2	OBSL1
DENND1A	TYW3	ZNRD1	ZNF33B	FSTL5
NCLN	BAG4	PSMD13	NME1	NPDC1
BDH2	SRSF1	PROCR	UBP1	CPNE8-AS1
ARL2	C12orf29	LMBR1	PRPF8	ADGRB1
VDAC1	FOXD2-AS1	ADAMTS7	POLR1C	NTNG2
TRIM65	SUCLG2	IMPDH2	GATC	DDAH1
DHRS4L2	EIF5B	TOMM34	XPC	KHDC1
FOSL1	PRR11	MRPS35	DCTPP1	RASA3-IT1
NUDT7	CRLF3	EBF3	LONRF2	CECR7
TSKU	MRPL42	KARS	ZNF202	CLSTN3
ATIC	NXT1	UFSP1	FYCO1	ENPP4
SNORD99	TCEB3	TAMM41	KDM2B	B4GALT6
ASIC1	MRGBP	CCDC85B	SRSF4	IKZF2
CEBPA	LDLRAD3	CISD3	ASCC1	TSKU
PRKAR1B	TACO1	NDUFAF7	KIAA0930	HOXA7
RPL9	WDR77	UBE2G1	KCTD3	ZNF542P
CRELD2	MSH6	LSM2	PNPT1	MFAP4
CIAPIN1	RP11-206L10.2	TRAF3IP1	HNRNPF	CRACR2B
CCDC85B	PSMD12	PPAN	UTP11	ZBTB16
GPD1L	ZFYVE9	EIF1AX	PAPSS1	SEMA7A
SATB1	MPHOSPH6	CPSF3	ALYREF	NMS
METTL5	LPCAT3	DRG1	STRAP	CMBL
TMEM261	KIAA1524	HNRNPC	EP400P1	ANKRD35
RP4-758J18.13	TTLL12	WBP11	CDK11B	PFN2
UBE2E2	MCPH1	NME1-NME2	AFG3L1P	LINC01399
DPP7	MT2A	LYRM4	CDK12	CERS4
NEURL1	AGK	PSMD14	NAA20	CUEDC1
SNORD6	MED9	SPATA13	RIPOR1	UGT3A2
ZBED3	ARL14EP	SHQ1	MIER1	FOXD1
MINOS1	LARS2	SF3B3	RRN3	LRIG1
CTC-546K23.1	ST6GALNAC4	GINS4	SRRD	IGLL1
RPL5P34	CHERP	MRPL2	CCAR1	KITLG
MON1A	UCP2	CNST	RBSN	MAP1B
EIF4A1P10	AARS2	TLCD1	ARHGEF25	RHOB
GHDC	ZNF367	PSMD3	NUP54	CST7
LYRM4	SNRPE	ZNF518B	HSPA14	MAGEB2
MRPS25	CCDC8	ERF	ZNF644	HOXA5
KCNG2	AFMID	LSM12	PNO1	TM6SF1
PFDN6	DBR1	PHF14	TRIAP1	ADAM22
NUBPL	XRCC5	PHF5A	RAVER1	ASIC1
TRUB2	C9orf117	DCAF13	MRPL11	GALNT14
FAM86DP	SLC18B1	ARL5A	HERC2P3	SPINDOC
POGLUT1	SET	TOMM20	SLC2A1	POU4F1
MRPL15	RAB11FIP2	BCAS2	MRPL22	HOXA10
RP11-339B21.15	DTD2	PHACTR3	MICOS10	TSPAN5
RBM19	MPHOSPH10	SFXN2	PHF5A	CRACD
DUS1L	NSUN5	GTF3C6	LINC01033	C3orf80
NREP	MRPL18	PSMB7	NOL10	DZIP1
DPH5	MIPEP	STK36	C1QBP	SNX18P7
MRPS28	HSP90AA1	TCEB3	ZNF778	SLC12A7
RP11-861E21.1	ALKBH4	RP3-460G2.2	AP1S1	PRSS57
MIR142	PALM3	CHST11	GPBP1L1	SIGLEC10
SCLY	GPAM	C19orf53	GON7	IGFBP6
BCL11A	SMU1	CHD1	MAPK8	SERPINE2
UBQLN4	C11orf82	NARS2	U2SURP	DAB2
B9D1	EXOG	GNL3L	INTS10	ANKRD18B
ARMC6	ZNF398	SLC7A5P1	MRPL35	TRAM1L1
RP5-1068B5.3	PRDX2	MND1	BCL6B	OGDHL
PAM16	SENP3	EMC1	STRIP1	C19orf38
C11orf83	L2HGDH	CDV3	R3HDM1	TNIK
RP11-548H3.1	XKR3	RP11-773D16.1	AK6	TREML2
COMMD9	HSPA1B	CYCS	FASN	CD79A
NME1-NME2	TMEM168	HIATL2	AHSA1	PJA1
EPS8L1	CCDC120	TMEM64	ELP6	ZNF695
SNHG7	DDX19B	MTERFD1	TFAP4	EPX
PTRH2	CHST2	KLF16	PRELID1	RNU6-893P
RP11-478C6.4	TADA1	MPHOSPH10	AASDH	PCDHGC3
PDIA6	LCLAT1	PVT1	NKTR	TIMP2
C7orf50	ASPM	FAM86EP	MAP3K4-AS1	TSPOAP1
LINC00998	COX11	WBSCR16	DLEU1	ARHGAP23
WARS2	FAM86EP	FBRSL1	CAMKK2	CTSW
SNORD15B	PRR12	UQCC1	GTF2B	SPRY4
PRMT3	CCDC144NL	AC004463.6	DNAJC8	BCYRN1
GALK1	ZNF121	ERH	SDHAF1	FSCN1
POLD2	FAM72C	DHRS11	UBE3D	ANKRD55
TMEM86B	ILVBL	POLR1A	FBXO45	CPVL
SNORD14E	DHX30	NTMT1	SLC35A3	SYTL3
SF3B5	NRTN	ODF2L	TENT4B	RASAL3
CSRP2BP	CUTC	NCBP2-AS2	NUDCD1	MTARC2
AE000661.50	RP11-412P11.1	P2RX5	TTC9C	DYRK3
FAM156B	NEURL4	C11orf57	MRI1	S100P
RASGRP2	DDX27	MIS18A	DENND1A	CD37
C15orf61	CSE1L	RANBP2	PUS7L	AGMAT
LYST	ISG20L2	XK	USE1	MSI2
ABHD14A	AC010536.1	CSPP1	RPL23A	IL9R
SCRIB	SMG8	PDHA1	NUB1	SYDE2
VDAC1P1	POM121	P2RY6	DBT	GCNT2
NAGPA	HDAC2	C2CD2	TMEM161A	SHISA3
CCDC124	MAT2A	ZW10	MRPS7	TESPA1
GJA3	ZNF343	CAMKV	FHOD1	NECTIN1
LRP3	PFDN4	TIMM23B	PKD1P6-NPIPP1	MEST
PCCB	BRCA2	TRAF3	DMAP1	TBC1D10C
FBXW9	SLC2A8	TPRKB	AURKAIP1	MB21D2
ENDOG	PDCD11	EIF2S1	ZIC5	MLC1
KIAA0930	PTGES2	TIGD5	GATAD2A	PDGFC
CTA-984G1.5	EIF1AXP1	SYNCRIP	FAM27B	CYFIP2
NUDT11	CHST10	RP11-266K4.9	PRPF4	MTA3
KIAA1430	PTPLAD1	TFR2	PLCXD1	HMGB3P24
NDUFAB1	LAP3	IFT81	THOC2	TSPAN33
OSBPL1A	CLNS1A	STT3B	XPO6	CLC
MFSD10	SF3A3	YWHAG	CAPRIN2	NEDD4
RP11-107F6.3	STOML2	GPD1L	HNRNPAB	HOXA11
RPL24P8	ICT1	ABL2	NOTUM	NBDY
NAA10	DOHH	MRPL54	MRPS9	BHLHE41
GNPNAT1	ZNF581	MRPL28	EIF3L	F11R
GSTM3	ING5	NDUFAB1	UTP14A	GNG2
RP3-337H4.9	ZNF512B	RPL35	RABEPK	HMGB1P1
GTPBP6	EPB41L4A-AS1	RIBC2	ACLY	PKIG
FAAH	GRSF1	ATIC	PFKFB3	SPNS2
SLC39A3	USP10	NAMPTL	EEF2KMT	SLC45A3
NDUFS3	SMIM13	SLC27A4	MRPS5	MYH10
RPUSD3	C17orf89	SNAPC4	MSN	KCNG2
NMRAL1	TMEM206	CPS1	HSD17B10	CA8
RP11-1055B8.7	SMNDC1	SMIM15	MPHOSPH6	TP53I3
NDUFB10	TFDP1	MTBP	RPL7L1	TP53I11
RPL7AP30	IREB2	GTF2F1	AP4B1	ZFP82
ABCC4	TMPO	PDCD5	NUP210	MAP7
DVL1	RNF182	ANKRD16	LINC01311	CD59
CTA-29F11.1	SKA3	TMEM206	MARS2	SOCS2
SNHG10	GADD45GIP1	UHRF1BP1L	DDX12P	LKAAEAR1
RPL39	NDUFA5	FYCO1	FAM86C1P	TMEM255B
NR2F2	KB-1208A12.3	ANP32A	NUP42	ZNF823
NDUFB8	NOP2	RP11-110I1.12	FUT11	PTPN13
CTD-2270N23.1	DNAJC25	TMEM231	URB1	ANKRD18A
RP11-389C8.3	DDHD1	NDUFA5	DDX31	RAVER2
ZNF114	NADK2	SPATA5L1	RPL11	NRN1
TELO2	TTLL4	XPO6	LINC02604	LINC00539
HYOU1	CCT7	BNIP1	PRICKLE3	ABCA11P
ZNF169	SNRPC	CCDC59	B3GALNT2	KLHL13
GTF3C6	DDX19A	AVEN	RSBN1L	ZNF678
FAM96A	RP9	RP11-613M10.6	RRS1	DNAJA4
RP11-54C4.1	SLC23A2	PWP1	RPL36	MGAT3
BAG1	SLFN14	ST13P6	SEC24C	PADI2
CHID1	PAFAH1B3	SDCCAG3	MREG	CDKN2B
CTU1	C16orf59	NT5C	KCTD15	SYT11
CTC-559E9.6	SLC25A38	TCTN3	PRKACB-DT	ABHD17C
TMCO6	CTD-2228K2.5	B3GALNT2	POLE3	SNX18P3
SCO2	CDKN1C	LRRC3	EEF2	MIR4740
RP11-15J10.1	BRD9	PDRG1	ARHGAP17	PRKCQ
JMJD8	ZFR	PRPS2	PDCD11	PDE4A
AC074117.10	FAM208A	EFHD2	MPST	CTSG
GRAMD1A	CALB1	MRPL13	TGIF2	GAS6
POLR3E	POLR3A	MYLK2	GRK3	ITM2C
RP5-1057J7.6	RAD54L	TBRG4	FAM210B	MLLT3
TIGD5	ZBTB26	MRPS31	PIGBOS1	LRRC34
RP3-468K18.6	UQCC1	TRUB1	SRSF1	ABCA1
TXNDC5	SLC25A12	POLR1C	TBC1D4	PLS1
OLA1P1	YBX3	COX10-AS1	RFC2	FBN2
MORN2	UBE2N	KIF5C	WDR18	ASS1
INO80B	C19orf48	PSMC6	MSTO2P	HIVEP2
MEN1	CHST14	NAGPA	TGFBR3	FAM95C
ERLIN1	DKC1	IVNS1ABP	TBKBP1	PNMA1
EIF3J	FBXO30	TMEM33	SDF2L1	CYP1B1
RANGRF	SUV39H2	AL031320.1	RBBP4	GPAT3
ZC3H15	SART3	GTF2E1	ZNF251	FGFBP3
GPI	CFL2	ALKBH4	LETM1	NAT14
ECI2	SKIV2L2	KDM1A	LSM11	EPDR1
RP11-339B21.14	NTMT1	LARS	SLC6A9	SLAIN1
GEMIN7	SSRP1	BCAT1	ZNHIT1	CA2
ACOX3	PTBP2	PRPF40A	BRCC3	AIG1
PTMAP2	PFKFB3	PSMB3	PRMT5	AMOTL1
CTD-2162K18.4	KIF14	SNRPGP10	DLAT	ZC4H2
ITPA	VCPKMT	RCAN1	FIS1	BMPR2
MRPL23	IQSEC1	PPP6R1	ELAC1	GDAP1
AP003068.9	RITA1	MED6	ERICH1	SEPTIN1
RFT1	CASKIN2	SDAD1	SETD5	RPL36AP54
GEMIN8P4	DARS	FBXL19	POLD1	TMEM144
MTA1	TOMM22	RP11-138I1.3	WDR36	TOM1L1
RP11-1134I14.2	TTC5	PTPLAD1	DGUOK-AS1	ATP6V0E2
RPP25L	NAA20	SRSF1	CDC20	DNASE2
RNA18S5	RUNX1	TTC8	GCC1	SERPINH1
C19orf44	NMT2	DPH3	NSRP1	ZNF256
NDUFV1	RP11-706O15.1	HBS1L	DHX34	ARHGEF17
RPS6KL1	NEK4	THOC3	SFXN1	ATP8A1
LINC00422	FITM2	RELL2	CDAN1	PGBD5
MTX1	NOL8	ANTXR2	MIX23	ARMCX6
PTDSS2	UBE3A	CDC20	HMOX2	ZNF528
RP4-706A16.3	MAP6D1	FAM104B	MMS19	LIMA1
MT1E	ZNF202	DARS2	AKAP8	SLC27A2
RPL13AP6	WWOX	PLCL2	SDHDP6	ZSCAN12
DBP	MTDH	CETN3	EIF2A	IL2RG
PMS2P1	ENOPH1	PRIM1	GEMIN7	FAM201A
ST3GAL4	MAP7D3	SLC7A5	ABT1	TCEAL4
RP11-267J23.4	B3GALNT2	ZNF71	MLX	PLSCR1
LIG3	PRMT6	LRRC59	DDX54	YOD1
AP000580.1	SRP72	ZNF653	VHL	C22orf34
FAM86GP	PKIG	CEP41	GATD1	CBX3P2
CAMKMT	SSBP1	CFDP1	NDUFA10	SGCB
C11orf1	CDK2AP1	WDR92	NFRKB	ASMTL
AURKAIP1	KNSTRN	QSOX2	MED6	MARCKS
RP11-345J4.8	TRMT44	NFXL1	NVL	ATP1B1
CLYBL	RP11-697E2.7	CDR2L	SLC25A38	PHC1
CCDC137	RP11-423O2.5	MRPL35	ACOT7	B4GAT1
TGFBRAP1	MRPL13	DDX49	C12orf29	APOBEC3C
MDH2	TRAF3	EIF3E	TCP1	PYROXD2
MRPS33	CENPF	RAD54B	CHCHD1	TUBB6
CCDC61	FAM195A	RBM26	POLR3H	CHRNA5
SMYD3	NDUFAF5	CPNE7	SCAF4	DACH1
SC22CB-1E7.1	MTG2	ST13	ATRIP	DST
TMED3	SAMHD1	CCL5	CCNE1	CHST10
THOC7	ZNF574	AMOTL1	ABCF3	FAM86C2P
GRAMD4	ANP32B	LDOC1L	MORC2	MACF1
THOC6	PLA2G12A	INVS	THRAP3	CCDC102A
EHMT2	PPID	TIMM23	MRPL33	HS6ST1
C20orf201	FTSJ3	MGAT5	ANKRD28	P2RY1
POLR2I	RPP40	PTMAP2	DUS4L	PRDM5
RPL23AP82	MTHFD1L	XXYLT1	ZNF232	HOXA13
FASTKD1	ACN9	MRPS30	USP16	ECI2
ALG14	MCM2	GEMIN4	HSPA4L	ACSS1
PMS2P5	SCAF8	CRLF1	PTS	ZNF219
PHOSPHO2	FAM133B	AGAP3	OR51B5	BEND3P1
EIF3M	CTAG2	C16orf91	LIMK1	TIGD7
ARHGAP23	RABGGTB	GINS2	NELFCD	ARID3B
TXNDC17	MANEA	PLAA	ABCE1	AMH
MRPL14	SNRPD1	RCHY1	PMPCA	SVIP
C9orf142	RP11-152N13.16	CEP128	NFXL1	MTFMT
CYCS	PSMD5	SOD2	DDX39A	EPB41L2
C19orf24	BRCC3	DDX20	MTPAP	ME3
GRAMD1B	PARPBP	DDX27	WDR59	PLEKHG4
HDGF	DNAH14	C14orf79	CSE1L	USP44
CTSW	SIKE1	MRPS18A	PEF1	LINC01215
TMPRSS9	NDUFA10	INTS12	IPO5	IPO5P1
RP11-126K1.6	SPDL1	MINOS1	PSMC2	IGSF10
CCDC34	MRPS24	DOLPP1	NAT10	SAMD8
PDIA3	NUP205	HNRNPR	POLR1E	IL18
GTF2F2	EIF3B	FASTKD5	PINX1	DIPK1B
CLPP	TIPIN	ELMO1	SMYD5	HEIH
SNX18P7	ZNF146	ZC3HC1	SLC27A5	NCKAP5L
IMPACT	ZNF496	CHST2	AGFG2	ZNF721
APOA1BP	CTD-2267D19.6	PRDX4	MRPS16	TSTD1
UQCR11	CNN2	ZNF614	PUM3	SPRY1
RPS7P10	MRPL32	NTRK3	RTCA	THYN1
EEF1E1	UBE2G2	PRDX1	EPB41L4A-AS1	EFNB2
NDUFB9	IPO8	SMARCC1	RRP12	BAHCC1
DESI1	UBIAD1	XPO1	CYP51A1	ANXA6
RPL7AP66	ZCCHC4	FAM57A	MRPS2	HENMT1
VAMP5	SGTA	MRPS27	MIRLET7A1HG	QPRT
RP11-556K13.1	TGDS	SNRPD3	VWA8	RHOC
CTA-445C9.14	MTERF	SRXN1	C6orf120	CCDC69
HSPBP1	NOL9	MED11	RWDD3	PALD1
B3GALT6	NACC2	ALKBH8	KNL1	DZIP3
ISCA1P1	COPS2	PRKRIR	RFNG	THBS3
ZNF783	PRR5	FH	NAGPA	LINC01694
MRPL9	AC025335.1	LDHA	RPS18	SLC9A3R1
HMOX2	XPO1	RPS26	EEF1E1	IFI6
PLAC8L1	SLC25A22	MRPL55	SPR	TRDD3
BID	PDCL3	ECT2	THG1L	PABPC1L
RP11-66B24.4	APEH	MTFP1	BPNT1	SNORD62A
RNF126	TBKBP1	ENDOD1	SAC3D1	TRIM6
AC004967.7	VKORC1L1	IKZF1	SDR39U1	SATB1
TIMM17A	NMD3	EIF4G1	TBCA	KDM5B
LDHA	ABHD10	SBDS	OSBPL9	ICAM3
HNRNPDL	SIVA1	LINC00116	MRPL54	GALNT3
DGAT1	FBXO45	PLS1	OMA1	TCEA3
DCPS	POFUT1	C19orf44	HOMER1	FADS2
MRPS27	VPRBP	DDX54	RPS2	SMCO4
GABPB1-AS1	KIF7	MFAP1	RNF126	ARNTL2
EIF3I	C1orf52	RPL36	NOL8	MMP14
QSOX2	LINC00641	USP42	LAMTOR2	FIBCD1
FAM46C	GPALPP1	UBXN8	TIGD5	ZNF138
IRX3	MTMR4	RFC1	ZDHHC18	BEND6
TATDN1	HSP90AB3P	RPL23AP82	AMPD2	RTKN2
PDCD2	KDM1A	DHX30	PMS2P3	SNORD12B
MRP63	DNAJA3	DCPS	FAM78A	CLGN
URI1	NUDT16	MECR	DPF1	SYNGR1
ASUN	RHOXF2	GFOD1	ASL	RDM1
AC093106.7	RNASEH1-AS1	PET117	NAA10	PLXND1
PPA2	CCDC41	CCDC137	FAM86EP	NFAM1
SYNGR2	FBXL19	SDF2L1	DNAJA2	ABTB2
POLR2H	FUT10	UBR1	PDP2	LXN
PPIL1	POMGNT2	C14orf169	RNF220	MIR3186
RP11-757O6.4	CLSTN1	SNX5	SNRPA1	IFT46
MRPS21	ASTE1	TGIF2	SRR	LPO
P4HB	C2CD2	RFT1	TRMT2A	PPM1H
C19orf70	CWF19L1	UBQLN4	SPRED1	IGSF8
OXSM	ZBTB6	POLR2E	ELOVL1	MTHFS
AUH	ZNF689	LARP1	GGPS1	RAB38
NDUFAF6	SLC25A30	RP4-673M15.1	DHX37	HNRNPCP7
RPL14	TIMM8A	RPP38	MED27	GALNT2
MRPL54	BRF2	ADCK3	ATP5IF1	PHLDA2
RNASEH1	NUP54	MRE11A	CTH	RAB37
HSPA4	FKBP5	DDX51	GMCL1	RBM38
ATP5F1	NUP133	RP11-259N19.1	BCAT1	STAR
PSMA5	MRPS23	ZNF35	GTPBP3	JUP
CTD-3185P2.1	AASDHPPT	PSMB6	VPS26A	ZIK1
EGFL8	UBE2E1	DIS3	ZSCAN25	UBAC2-AS1
DZIP1	UGGT1	C12orf10	GTF2H4	GOLGA8N
DEAF1	EMC8	RMND5A	RPF2	SPATA13
DCAF13	MIR4458HG	SMIM11	TGS1	GOLM1
SETD4	C12orf66	CDYL	GTPBP4	HELLS
CDKN2AIPNL	TSPO	PSMC1P1	NEK4	MAGEH1
GATAD2A	CSNK2A3	ZNF503	ZNF746	TM2D3
B4GALT5	SARS2	CAPN15	DDX28	MANEAL
NMB	ANKRD18DP	WNT6	CEP43	CHST14
NSA2	MIS18A	MRPL11	TIMM21	TMEM135
NDUFAF3	WAPAL	SREK1IP1	NME2	KAZALD1
SNHG1	LRRCC1	SET	AJM1	TMEM182
TYSND1	TMEM237	GLRX5	EFR3A	TNFSF14
ALG5	COX15	TNKS1BP1	MAT2A	ZNF385A
VILL	RNF2	KPNA2	HPRT1	ANKH
PDAP1	LRP5	SLC25A22	GAS5	PTGS1
C11orf49	QTRT1	RWDD2B	AHCTF1	RNASE3
TBCA	PA2G4P4	EIF3G	STIP1	CYB561
ACSL5	GINS1	CDCA7	THOC3	SLC25A25
NOL7	C1orf131	LINC00094	WDR61	ZNF117
RP11-192H23.8	KATNB1	TTLL4	RPL15P3	DBN1
TAF1D	DUS2	RBFA	FOXO4	ZNF433-AS1
MAFK	CNOT7	AKAP1	VARS1	LRRC1
ELP5	AGO1	NOL8	EIF2B1	ADD2
NHEJ1	MGST1	LY6E	NCDN	FRMD8
AIFM1	FAIM	CDKN2AIPNL	ADAMTSL5	PAK1
KLRG1	KLF1	TTC33	FRAT2	TENT5C
RP11-304L19.5	MYB	TMED3	ST6GALNAC4	RBM4
ANKRD27	RP11-274B21.1	LGALS12	EVI5	SYNGAP1
SDHB	ZNF3	TASP1	CLCN2	IL23R
PPIH	TRIM58	PCGF6	FBXL15	OTUD7B
NDUFA11	MRPS7	ITGA4	MTHFD1	SNRPN
C21orf59	PKN3	FUT10	WWC2	CBX2
NOMO1	ALG1	TSEN2	MFN2	SASH3
OLA1	MRPS15	MFNG	GTPBP6	TLE5
CAD	ADK	PGAM1	NOC4L	DHRS13
BTF3	TMEM241	MAPK6	PDSS1	PARD6A
RP11-1105G2.3	CBR1	SH2B2	EIF4A3	NRGN
TOMM20	ZNF326	LRWD1	NLRP1	FST
LARS	METAP2	PTGER2	KATNBL1	ARMC7
SLC25A26	NCBP2-AS2	CAND1	FANCA	LNP1
RP11-690D19.3	TCAM1P	PDS5B	CCDC137	ABHD8
SNORD14A	THEM4	PDXP	QTRT2	RBM14-RBM4
FAM98A	PRNP	BUB1B	PAM16	AHDC1
PTPMT1	TRNT1	BTK	RABEP1	NINJ2
GAS5	NME1	DTL	FOXD2-AS1	NUDT12
MAN2B1	TTI1	JUNB	CPOX	LFNG
RPL35	UPF1	ZNF473	GNPDA2	ZNF606
RPL24	UAP1	MTFMT	UHRF1	ZNF607
MGST2	MRPL44	KHSRP	PGAP2	C11orf1
NUDT8	PSMG1	FARP2	DDX27	FER
GLRX3	MTPAP	ASNA1	POLR1B	LIG4
EEF1B2P3	FIP1L1	MRPL14	CENPX	HOXA1
ATXN7L2	SF3A1	GPATCH2	LRFN1	HACD3
MTA3	OGFOD2	NUDT19	FOXG1	SNORD14E
BCKDHA	EIF5A	RP11-16P6.1	AUNIP	ZSCAN16
SPRY1	THAP4	SMARCA4	FECH	EED
PIM2	DDX52	CBX2	DHX33	CCNY-AS1
HSPA4L	CCDC66	NVL	EIF5A	PHGDH
TMEM5	ZNF219	TUBA4A	MRPL19	ABI3
UQCC2	TFDP2	CIDEB	KCNK1	BATF3
PARL	ANKRD28	ADAM15	ABCF1	IFITM2
CTA-714B7.5	PDIK1L	EPHB4	TRIP10	ABI2
COMMD1	ALKBH3	PDP2	ZNF580	HEXIM1
LENG9	NUP88	TRIM28	GABPB1	TNK2
COX5A	TRIM32	BCS1L	KRIT1	C15orf40
SLC43A1	D2HGDH	ABCD3	NKAPD1	ERV3-1
NPDC1	SMAGP	SBDSP1	CRY1	SLC7A2
SCAP	RP11-1033A18.1	STRAP	DESI1	GATA2
UQCRFS1	TTPAL	POLD1	PER1	TBC1D2B
SNRPA1	ZNF576	ZNF576	NXT1	STAMBPL1
TIMM8B	POLR3F	RMND1	GHITM	ZNF772
UROS	TPCN2	EMB	KDM1A	PEX11A
FLJ00418	BAG5	PRR22	HIGD1A	MSANTD4
USMG5	POLDIP2	RNASEH2A	TRAF3	KCNK5
MVB12A	EIF4A3	PRDX2	RBM26	SNX19
RET	MRPS35	NUDT8	DMC1	HERC6
SNHG5	VMA21	RAB11FIP2	RITA1	ADGRA3
TRIT1	PPP1R14A	TRIM52-AS1	MRPL13	CPNE8
RPF1	DDX1	USP10	LSM6	SNORD12C
ELP2	FAT1	CXXC5	EFTUD2	TM7SF3
UTP3	MTIF2	GTF2H3	PPARGC1B	TRIM68
C19orf10	RP11-75L1.2	GUF1	FAM174C	C1orf54
MRRF	MYCL	NASP	CPSF6	TTC30A
PPIB	ZNF441	C15orf61	CLP1	NABP1
EIF3E	NFYB	GNPNAT1	MAZ	KLHL23
SAMM50	SRSF7	NOL12	SAP30	STK24
GALNT2	PDPR	CSNK2A1	USP49	OBI1
HNRNPCP2	WDR5	METAP1	RPL21	FAM118B
ABHD14B	CCT6A	THADA	NDUFS3	NQO1
HEATR3	MTERFD1	RPTOR	RCN2	ACAD8
ASS1	ISOC1	TMCO6	RANBP1	SUGT1-DT
RWDD1	AC005682.5	DIS3L2	ARVCF	ZNF790-AS1
POMGNT1	AC016734.2	TP53RK	CAVIN1	CYSTM1
PIGL	NUDT12	FAM83D	APBA2	FUT10
C3orf33	EMC1	PTGES3	HSD3B7	NEAT1
KPTN	HMGB1	RP9	PEMT	UNC5C
COASY	PITX1	MRGBP	ALDH1B1	ZNRD2
SUPT3H	HSPA9	CDK2AP1	ZCCHC2	ID2
ZEB2	EIF2AK4	DUS4L	PPP1R8	PLAGL1
FBXO25	AC141586.5		CA1	ZNF510
RPL13AP25	RBM12		SHLD2	ADA
RPL34	LBR		FAAP20	COG8
COLGALT1	CLSPN		FASTKD2	RNASEH2C
TARBP2	TONSL		EIF1AXP1	JAG1
NR2C2AP	THEM6		RPL36A	MNS1
CRYZ	NSMF		C1orf159	TWIST1
AC008982.2	PSPC1		ELOF1	ULK3
RPL35A	RFWD3		NT5C3B	TTC23
SLC22A16	HNRNPAB		WDCP	TMEM44
CYB5D1	CHCHD4		MT-ND4	SPATA20
USE1	PYURF		SERF2	CEBPE
SKOR1	RP11-423H2.1		PEX3	RNF169
PDRG1	ICAM3		RRP36	ZMYM2
MIR25	MRPS31		MAPKAPK5	PPP1R3B
PPM1G	AEN		CELF1	PSIP1
NDUFV2	U47924.30		ASCC3	TLNRD1
CLPX	USP1		SSBP4	ZNF56
MNDA	FECH		CHEK2	TSPAN3
RP11-632C17__A.1	PRR22		HDAC1	GUCA1B
RFXANK	BCR		LANCL2	SEPTIN6
PAXIP1-AS1	MALSU1		NDUFAB1	DCUN1D2
AC007969.5	CHCHD10		YDJC	CWF19L2
RP11-395L14.17	POP7		ARF5	MESD
RPGR	NPM1P27		ANKRD16	RHBDL1
TUSC2	SLC18A2		CYFIP1	IRX5
NDUFA8	MSH2		PIK3R3	TPM3P6
AC004074.3	RBM17		DUSP16	SORD2P
RGS18	EFTUD2		EIF3B	SLC25A29
XYLT2	COCH		GET3	ALDOC
CTDP1	FAM27A		TRAP1	ST3GAL2
RP11-497G19.1	HDDC2		GNB2	PGBD1
C8orf59	DDX49		URB2	CTSC
SLC39A11	SPATC1L		IREB2	PXN-AS1
TIMM9	MRPS18C		C12orf73	UNC119
PACRGL	WBSCR22		KIFC2	PPT2
NXF3	NSMCE4A		MRPS30	THAP12P7
SNRPGP15	FKBPL		ZIC2	GNMT
TNFAIP8	RPP38		ACP1	CPNE1
ATR	RBM12B		CYRIB	TEDC2
TPRN	MOCOS		MRPL3	FAM219B
TRAPPC2L	UBTF		CEBPZ	PFKM
RPL36	KPNA3		SNHG5	CDCA5
SLC27A4	KTI12		LSM7	FAM217B
FAM35A	CTC-365E16.1		RPS10-NUDT3	DRAM1
ZBTB9	ARHGAP11A		C19orf44	MCTP2
RP11-620J15.3	PHAX		CCT7	TMED6
RP11-434O22.1	ZMPSTE24		RAF1	TMC8
GCNT1	SMC2		PTRHD1	CENATAC
EIF4EBP1	PLK1		TGFBRAP1	APH1B
ADAT3	L3HYPDH		SH3PXD2A	ARHGAP25
P2RY8	LARP4B		CSPP1	TM7SF2
PUSL1	PAPD5		ZNF326	DOLPP1
SIL1	LMTK3		NMD3	FAM222A
NDUFS6	FGFBP3		SEH1L	AAGAB
SNORA5C	EIF5AP4		CSKMT	STEAP1
SLC8B1	SURF2		NUDT21	GOLGA8O
DECR2	ZNF614		ICE1	ZNF440
AQP11	TMX3		LIAS	PTPN3
NDUFS5	MGA		NUP93	ZNF362
PUF60	PRPF18		CDCA7	ZNF664
GLRX5	MATR3		PAF1	SGPP2
DPH1	SNX5		GTF2H1	C1orf53
ENO1	LDB1		TRIM14	UBL7
RPL14P1	PTGFRN		RBM15B	FDX2
CENPT	UTP6		GCSH	ANXA2R
RPL13A	CERS6		ARIH2	PARP16
MED11	MACROD1		ADSL	SFXN2
ZNF691	CDV3		BNIP1	THAP12
CTC-512J14.5	CSTF2T		CPTP	ASCL2
TGFBR3L	PPIG		PEX1	RHEX
PPP2R2D	ANKS3		SNX13	PLCB2
CPNE1	RP11-563N4.1		NAPEPLD	POLH-AS1
MIPEPP3	MRPL34		GPRIN1	GAN
RP13-582O9.5	KLF16		FKBPL	MRPL45P2
ARMC10	RTN4IP1		ICMT	DNAJB2
RPL7	FGFR3		MRPS12	IGF1R
COX14	PAK2		FAM184A	SPATA24
NDUFV2P1	EXOSC4		ZNF335	ZNF114
EIF4A2	GS1-251I9.4		IMP3	ZNF107
ZNF444	ARMCX5		CD320	DUXAP9
HAUS7	YY2		NUDT5	AP1G2
RPL7P1	PIAS2		LTB4R	RAMAC
PIH1D1	SEPT7P2		PDPR	TSPYL2
ATP5B	BAG2		FAM135A	SMTN
RPL18	KAZN		MPZL1	NARS2
CDPF1	RP11-480A16.1		RPLP2	CLYBL
MSTO1	FAM217B		WDR12	SNORA71B
NIT2	MRPS5		UBXN8	DUXAP8
PEX10	SLC2A4RG		CBWD5	SLC29A2
TAMM41	PSMD11		RNASEK	PPP2R1B
GRHPR	NUP50		FAM13A	MRPL46
NDUFS7	DGKE		DHRS1	RAB3IP
UCHL3	AD000090.2		PEX12	UBASH3B
COX7C	ENGASE		PPP5C	CELSR1
CEBPE	UTP18		SCO1	GPR180
LSM12P1	POLA1		SIMC1	IL27RA
CINP	GSPT1		CROCCP2	MRM1
CPNE2	FARS2		NEIL2	ZMAT3
LAMTOR2	POLD3		SAMD10	METTL7A
PPIAP29	LDHB		GLUL	ST3GAL4
MIR600HG	GCAT		THOC5	CYB5B
COX5B	DFFA		ZFYVE9	ZNF83
DPY19L2	SLC4A1		WDR75	DPF2
IMMT	NPRL2		BTG3	GPR141
ILF2	SPIN4		LY6G5B	CFDP1
RP11-425L10.1	FAM120A		KPNA6	SPRY2
UQCRFS1P1	RP11-473I1.9		RNPS1	GNPTAB
DDX41	RRP12		DKC1	ZNF594
CST7	GTF3A		NCBP2AS2	MFSD13A
RP11-49I11.1	PRPS1		TBL3	TERF1
ATP5I	NAT14		TOP2B	AMDHD2
SNHG9	NRROS		PSME3	DENND5B
INTS9	BARD1		NRF1	UBE2C
LINC00116	SNHG15		C17orf58	ANPEP
ZNF771	2021-03-09		EEF1B2P3	CDKN2A
NDUFAF1	TBRG4		DHCR24	PLEKHO1
NDUFB7	PTPN11		TTC27	EFNB1
TEX10	CCNA2		NAA50	REXO2
RP4-758J18.2	METTL8		RBM14	ALG9
ISCA1	TULP4		SRSF7	DNAJC1
RP11-613M10.6	PPP2R1B		LYPLA2	NCR3
RPL6P27	CENPE		SACS	ZNF582
SRPRB	UTP14C		CEPT1	NAA40
RPS7	PGRMC2		ERMARD	PPCDC
WDR61	RP11-384K6.6		SLC25A42	ARMCX3
SCMH1	NT5DC3		TMEM198B	OTUD3
PTDSS1	TSSC1		H4C9	KRT8P12
TBCE	MAD2L1		VPS18	TERF2
QRSL1	POLR1C		LINC01003	GPR35
SEPW1	TAF15		SPECC1	POLG
MRPL45	CSK		CCT2	CHEK1
KLHL13	PDE3B		PPM1F	RCE1
C21orf33	VPS51		TMEM70	PRKCQ-AS1
DNAJB5	SEH1L		TFDP2	ZNRF1
RPL24P4	EIF5AL1		AKAP1	MTCP1
KBTBD11	FOXK1		CDK6	CELF2-AS1
RWDD2B	DNAJC19		MRPL55	EMC10
EIF2B5	SMPD2		CDT1	FKBP5
ZNF500	CDK5RAP1		POLRMT	ZNF329
RP11-497G19.2	NT5C		ADPRS	HAUS6
EIF4A1	TMEM69		ZFAND1	CYB5A
ZNF814	FBXO4		YTHDF2	GCHFR
RPL4P4	SLC39A10		CAMKMT	MAPRE2
CTD-2227E11.1	CCDC138		SNRPF	CWC15
NUP35	HCFC1		CBLL1	WDR73
CDK20	CCDC152		YBEY	POLR2M
GAS6-AS1	FZD5		ZC3H18	RNF121
DRG1	MRPS2		SMARCA5-AS1	FIBP
LL22NC03-N14H11.1	POLRMT		RCHY1	SLC2A3
RPL13AP5	SLC25A39		NPHP4	MTAP
MAFG-AS1	PTCD3		MKRN1	SNAPC5
TAF9	PICK1		ANAPC1	RAB20
ZNF566	RPP14		ZRSR2	TMEM41A
RP11-61A14.3	SNX18		PEX26	GSTM3
RP11-572P18.1	RLIM		ZBTB40	CHKA
RPL18AP3	MICAL3		PRPF40A	RCL1
TRMT12	CCNB1		PRCC	LYSMD2
RABL2B	GLOD4		DTYMK	SLC25A4
C12orf10	POLR2M		IMMT	TMED3
MARC2	MARVELD1		POLE	STN1
CFDP1	DHX57		ATAT1	TMEM218
RPL18A	YARS2		AGO3	PITPNM1
RP11-234A1.1	CSNK1A1P1		RPLP0P6	SNHG21
EEF1B2	AC002116.7		UBE2J2	RDX
RPL6	GART		MRPS15	RIOX2
HOMER3	NAA40		ZNF584	OTUB1
RP11-505K9.1	ACTR5		ARHGAP45	FEN1
LSM5	KRAS		ZNF142	KLHL9
ZC3HC1	ETF1		MRPL58	TANGO6
CHPT1	EIF3G		CIPC	ITPR2
SART1	BNIP3		AZI2	CCS
RFK	ZNF236		TIMM17A	TTI2
TMEM120B	ZNF30		ZNF277	ZNF91
ALYREF	MRPL47		MOCS2	ARFGAP1
RPS2P5	RPS26		TMA16	WDR54
RIOK2	WDR92		CHCHD10	FDX1
RBM8B	ABHD11		UCHL5	PDCD7
TMX2	COA4		ZNF689	MT2A
OGFOD3	ZHX3		PSMG3	GTF2A2
MRPS18B	PECR		LRPPRC	VPS51
SH2D4A	ZW10		SLC19A2	TMEM126B
NOL12	SLC35F2		XPO5	MRPS11
LY6E	TNPO1		PCGF2	ANXA9
TEX2	LMBR1		STT3B	PLIN2
NDUFA9	ATRX		IPO13	KMT2A
THAP3	MCM5		CCDC59	NDUFV2P1
LA16c-60H5.7	TTF1		TUBAL3	DHCR7
MX2	SRRT		TRMT112	EDC3
CHST12	LARP1		MTFR1	PPIB
RPL8	MMS22L		TAF5	JDP2
TRIM28	CUL1		MSH6	MSANTD3
POLE4	STUB1		DPH7	RSF1
DUSP2	MED1		RPS2P46	CHAMP1
SLC35B1	MYCBP2		POLR3B	ZXDB
SNUPN	FCF1		KIF1C	PMS2P10
ZNF141	RBM26		CFAP20	ZNF738
ZNRF2P1	TRMT2A		HMGB1	CDH24
RARS	SFMBT1		GCDH	GTPBP8
AATF	LUC7L		EXOSC2	ZNF268
CNPY2	NUP214		PARP1	TMEM9
ALDH5A1	WDR24		IPO11	SPINT1
RPL38	SIMC1		CNOT4	TMEM268
PAAF1	ZNF48		LYRM7	R3HCC1
ANAPC7	DNAJC10		PTDSS2	IL18BP
DAP3	SPATA5		MACO1	BCL11A
RPL23AP7	MTL5		C12orf66	AGAP2
RP11-137H2.4	JADE1		SAPCD2	HCST
C8orf82	RAN		GTF2H3	FRRS1
BRMS1	DDX55		CUX1	FTSJ3
CDK4	HNRNPC		GNPDA1	ZNF331
ATP5O	SPRED1		SIVA1	ZNF75A
ATP5J	BCKDK		MRPS24	C11orf95
AL589743.1	SHMT1		ADCK2	FAM222B
CYC1	ADCY3		HNRNPM	FAM120AOS
B3GNT1	MTBP		UGCG	ARHGEF7
ATXN10	FLAD1		ZWINT	SPCS2P4
ZNF416	SLC25A37		AP3M1	COMMD6
ZNF32	CCT4		FAN1	AAMDC
EIF3D	PREP		RNASEH1	CASP7
THAP11	ARRB2		KLHL8	ITPKB
METTL12	RP11-782C8.1		POR	ATIC
ZNF324B	PSMC6		SEC13	DEF8
NDUFA7	PPIE		RNPC3	IFI16
TXN2	BMI1		RACK1	TIRAP
GAS6			COPS6	SPCS2
ST13P6			GANC	ATXN1L
EIF2B4			ARHGAP39	C12orf45
CWC27			RSRP1	HIKESHI
TMEM203			SF3B6	C5orf63
MCCC1			IGF2BP1	PRPS1P2
MAGED1			ZCCHC9	YIF1A
ZNF330			TADA1	SREBF1
SNRPGP10			EXOSC5	HMG20A
AC022431.1			SETD1A	ALG8
NUP37			MRPS21	EXTL2
WDR70			FNBP1L	ORMDL3
GTSF1			HDDC2	TSC22D1
RP11-587D21.1			CCDC88C	SH2D4A
TLCD1			EIF3K	ZNF814
HIBCH			CDK5RAP1	MAGEF1
RIN1			SNHG16	ZNF530
ATOX1			SMARCAD1	ASTE1
RPL7A			MTF1	POLA2
VARS2			C16orf91	ESCO1
AIMP1			SNRPA1P1	BANF1
ATP5J2			SAR1B	RAB7B
ARL4D			H2AW	RUVBL1
ZNF346			H2BC12	LYSMD1
STRBP			PCNA	BRD3OS
PSMB7			RHD	PPME1
DPY19L2P2			RPS13	DCBLD2
RP11-305K5.1			ZNF587B	APOBEC3B
UCKL1			PTPN23	ZNF302
RPL17			TFIP11	MOCS3
GYPC			ENOPH1	SOWAHD
MTFMT			ALKBH2	C4orf48
NENF			FAM229A	SFXN4
PHKA1			MCMBP	FANCI
RP3-460G2.2			SDHD	POGLUT3
MRPL22			HMGA1	SERTAD2
MRPL35			KHSRP	ANKRD10
NACA			METTL6	MIPEPP3
UBALD1			BRK1	MEA1
RP11-422P24.11			PDIA3	C3orf38
TPI1			BLMH	SNAP23
HIST1H2AC			GCAT	SLC37A4
ABTB2			NUP188	BUD13
FUT7			HACL1	MIR3685
RPS2P46			EIF4G1	NGRN
RP11-313P13.3			NDUFB10	MLKL
CLPTM1L			HK1	BCORL1
UBOX5			LINC00958	PIAS3
C19orf53			MRPL34	NANP
PER1			AGRN	PTAR1
RP11-345J4.5			ERCC2	ATP1B3
ZNF37A			SCYL1	POMK
NUP93			SNIP1	MKS1
DDX24			SSRP1	PAAF1
GNB1L			FRA10AC1	POLB
RP11-496I2.5			BTBD1	HINFP
GLA			FUS	CIAO2A
CWC15			TRMT6	SRD5A1
FAM60A			PTPN2	ZNF519
MUM1			MRPL30	MCM8
NAE1			TRIP13	ZNF273
TECRP1			MRPL20-DT	HMBS
CECR7			UBE2V2	RDH10
TOMM34			C15orf61	PGAP1
WDR59			MCRIP2	ZBTB26
HSH2D			TUBGCP6	TGFBR2
FBXO31			PGD	MED20
RPL23A			ZDHHC8	MFHAS1
PCID2			PCGF6	EI24
POLR2J4			TMEM120B	ZFP30
ACBD6			TRIM33	LUZP1
PRDM13			RNMT	FIRRE
RP11-225B17.2			MAP2K7	SNUPN
BCAT2			SACM1L	PIP5K1A
THOP1			KAT2A	KANK1
ZSCAN5A			TBK1	NPAS1
SLMO1			DNAJC30	RRAGA
RPS27A			HMGN4	ZNF609
HERPUD1			MSH2	UNC13D
DRAP1			DCLRE1B	RANGRF
TIMM23			CT45A10	C15orf39
EI24			ABCD3	RPS17
AC009245.3			VCPKMT	NMB
LL22NC03-80A10.6			CCDC138	ANKRD42
FLNB			ELOVL6	SLC17A9
INTS10			ERCC3	NDFIP2
RPS13			RTCB	ZNF708
DNPEP			FAM76A	CDK9
TMEM186			DNAJC9	SNX1
AC108488.4			PRPF19	C17orf80
MOGS			REV3L	BCL2A1
DCP1B			TYRO3	AP5B1
RP11-20O24.4			SLC7A5	ZNF443
XRCC6			PHC2	TTPAL
UQCRC2			BAIAP2L1	ZNF667
FAM204A			CWC27	BICD1
NUDT3			MIF	PIF1
LINC00884			SMARCA4	FBXO22
IFT74			WARS2-AS1	MEIS2
RPS3AP26			NAA16	KPTN
DAXX			MT-ATP6	NDUFC2-KCTD14
PHF23			CCT6A	KLHL6
ESD			CDC123	SCD
ANAPC5			SZRD1	ZNF416
CHD1L			PAGR1	PLEKHJ1
CTB-63M22.1			MEMO1	PIBF1
SDHA			AMD1	HINT2
TSSC4			RHOXF2	CHMP2B
UQCR10			FOXJ3	FAM86B3P
YBX1			RPL17	CDKL1
SNRPB			DHFR	ACER3
RPL10AP6			LTV1	KATNAL2
EIF3K			SETD2	C2CD3
PSMD6			MAGED1	CMTR1
COX16			POLD2	METRNL
TIMM44			NELFA	JUN
NDUFC1			RPL24	EXOSC3
RPL3P4			ANP32A	CNTLN
MRPS18A			SLC25A17	LRP5
DIS3L2			DGCR8	INTS14
HADHB			C9orf85	SP140L
MYBPH			POLR2J	DSTN
RP11-296I10.3			SARS2	TRAPPC4
CTD-2286N8.2			BOLA3	TTC14
IL12RB2			OIP5-AS1	PTPN22
UQCRQ			SKI	GEMIN6
YBX1P10			SLC25A20	ALS2
MBD3			XPO4	DYNC2I2
RPS10			SNHG10	ZNF92
PFDN2			NUMBL	XPA
FBXL6			RPA2	ZNF529
YBX1P1			MTDH	ARMCX5
RP1-239B22.5			SNRPB2	RNF125
THG1L			RPS10	ZNF382
RPL29P11			TKT	C7orf50
CCDC12			NSMCE2	TRIP4
RPL7P9			ERMAP	SUV39H2
PEX14			SRPK2	PPP1CA
RHOT2			MTHFD2L	FYTTD1
RPL10			TOMM40L	RAB11A
ZCCHC7			NAP1L5	XXYLT1
C11orf48			MAEA	VAV3
ACAD9			LUC7L3	ZNF17
RP11-408P14.1			BUD31	SUSD1
PPIA			CHD7	BATF
MROH6			KBTBD6	IMPACT
RP11-97C16.1			LRWD1	EFL1
FKBP8			DDX11L2	ADNP2
RPS23			MOSPD3	UQCC1
ATP5A1			GCLM	ZNF101
MORC2			U2AF2	CDCA7L
COA3			THUMPD3	ATP5MG
RSBN1L-AS1			SRSF10	ZNF680
UBAC1			JMJD1C	CDK2AP2
RPS14			E4F1	SPATS2
UTP11L			ZNF394	SUGT1
ATF7IP2			EIF3M	KIF3B
ASH1L-AS1			SMS	PML
CCDC101			HINT1	NDUFC2
THAP7			RPS6KB2	SART1
LEO1			MAD2L2	ZNF761
HDHD3			ETF1	OSBPL7
THYN1			JMY	NCK1
SH3BGR			ARL3	LACTB2
CXorf56			TMEM43	MRPS31
RPS29			TMEM183B	VPS13C
POLR2E			DR1	ZNF121
DIMT1			YBX3	KLRG1
L3MBTL2			NEMF	SCRN2
ETFA			PARVB	ZNF527
GPS1			RAP1A	SNF8
RPL12P4			EIF2D	DENND4C
COPS7B			EDEM3	FURIN
RPS28			NAE1	MZT1
SNRPD2			CARNMT1	ZFP90
LZTR1			EIF4G3	PPP1R27
NR1H3			GNL3L	RANBP6
ST13P19			SETD6	TMX2P1
TMEM50B			RPL41P1	TPM3P9
SDHDP6			GRWD1	SDC4
CTD-2538C1.2			NKIRAS1	ARHGAP11B
TTC1			MSL3	CBX8
RRP8			TM2D1	DIS3L
RPL11			HEMGN	LINC00431
SDHD			DPP7	CUTALP
POLR3B			PSMC4	CEP295
MPND			SLC27A4	ZBTB4
RP11-51O6.1			TFRC	ZNF544
MIIP			KHDRBS1	C11orf98
NUTF2			BDP1	RPL7P9
PFDN1			MKRN2	PSTPIP1
KIF9			LDHA	HMCES
CDC123			EIF5AL1	DBR1
POLD1			RAB33B	MZB1
[truncated: 1,333 more rows]

## Sheet: Upregulated
MAT_RNA-Seq			KO_RNA-Seq		交集-108
HL-60_2225	K562_2016	U937_1646	K562-2509	HL-60-3589	ABHD4
2021-03-02	BMPR2	C6orf223	IDO1	PDLIM1	ACSS2
2021-03-03	LINC00467	ZNF117	MLLT3	LAPTM4B	AGO4
ABHD15	SYF2	HMGCS1	CLDN16	APOL1	AHNAK
ABHD16A	FNDC3B	MSMO1	LY96	CDC42BPB	ANXA5
ABHD4	GSKIP	ERV3-1	RPL7AP28	RHOBTB1	APOBR
ABHD8	POFUT2	C5AR1	LINC01474	AKR1B1	ASAH1
ABI2	ACTBP8	TUBA1A	LINC02088	C8orf88	BBC3
AC005077.14	LYZ	DDIT4	PPP1R2P10	RBM47	BHLHE40
AC005083.1	ARAP1	MVD	TUBA3C	LYZ	BNIP3L
AC005306.3	MAN2B1	ACSS2	RNA5SP174	ARHGAP21	BRI3
AC009299.5	HEPH	MS4A7	C12orf75	IL13RA1	CAPG
AC018766.4	RBM41	RP11-439L8.4	HOXD13	DLX2	CD53
AC018766.5	CCDC104	CREB3L3	CCDC80	CCND1	CD63
AC023490.1	TMF1	CTD-2636A23.2	CD36	LRP12	CDK19
AC079922.3	TMEM194A	BTBD19	SPANXD	ALDH1L2	CDKN1A
AC093673.5	HSD17B7	VWA5A	MT1A	IER3	CDKN2D
AC144652.1	TUBB6	GPR34	HNRNPA1P46	GGT7	CREBL2
AC147651.4	HSPB3	MS4A4A	MAGEB6	MERTK	CSRNP2
ACAT2	TMEM184B	TSC22D3	VENTXP1	PECAM1	CTNNBIP1
ACSL1	UCA1	SMIM14	PCNPP3	LGR4	CTSD
ACSS2	SYNGAP1	LSS	LINC02212	PSMB9	CYTH2
ACVR1	HEXDC	RP11-439L8.3	TRPM2	BLVRA	DBI
ACVR1B	STK17B	AP001468.1	PELI2	MTURN	DDAH2
ADARB1	BBIP1	TDRD9	LINC01049	TBXAS1	DDIT3
ADM2	LRTOMT	KCNE1	TNFSF10	FOS	DDIT4
AGO4	KCNAB2	HMGCR	SPARC	DIRAS1	DUSP10
AGPAT9	SUN2	TNFRSF14	CD3G	DHX32	FAM111A
AHNAK	WDR26	RP11-301G19.1	RADX	CLEC2B	FLCN
AKNA	COPE	STARD4	KIF25-AS1	CAMSAP2	FMNL1
ALDOC	CORO1C	IDI1	RNU6-944P	LGALS3	FNIP1
AMN1	FAM127A	MVK	PLOD2	IL10RA	G6PD
AMZ2P1	PIGP	ICAM5	RCAN3	DAPP1	GPR108
ANKRD13D	IKBKG	COL9A3	CYRIA	APOBR	GSN
ANKRD33B	SMDT1	FXYD6	REN	HLA-C	HAGH
ANKRD37	SDF2	RUSC1-AS1	SCN2A	PTGES3L	HGSNAT
ANKRD9	PLEKHG2	NPPA-AS1	ZNF256	FNDC10	HLA-E
ANO6	FAM111A	PRL	ABLIM1	TPST1	IDH1
ANXA2	DPY19L1P1	INSIG1	ITGBL1	ANXA2P2	IER3
ANXA2P2	ZNF160	CYP51A1	ZNF331	TMEM263	IL10RA
ANXA5	ADSSL1	RP3-395M20.8	FOLR1	TNFAIP3	IQGAP3
ANXA9	TSPAN4	DHCR7	SLC44A1	TEC	IRF1
AP001412.1	CHP1	TM4SF19	LINC02575	FCHSD1	KCNE3
AP001468.1	UBXN11	DNAJC5B	PSMB9	RNF144A	KHNYN
APAF1	MAPRE3	SCD	B4GALT6	ZNF300	KIF13B
APC2	XPNPEP1	RP11-106M3.2	HLA-C	TAP1	KLHL24
APOBR	DCAKD	ITGAX	VEPH1	ICAM1	LGALS1
APOL2	DENND6A	FADS2	RAB27B	PELI2	LGALS3
ARAP1	PLA2G15	MFAP4	EFEMP1	CXCL8	LMNA
ARF4	SLC37A3	SQLE	PLA2G4A	NRG4	LPAR2
ARFGAP3	CDC42BPB	LILRA5	HAMP	ACSS2	LRP10
ARG2	PET100	PTK6	PSMB8	ANXA2	MAGED2
ARHGAP25	C9orf116	ACAT2	COL9A2	RGS12	MGST3
ARHGAP33	NMI	C14orf1	BRINP3	LRG1	MICAL1
ARID3B	RPS2P32	CHI3L1	COBLL1	STC2	MMAB
ARMCX3	ARHGEF18	MYO15B	SLC6A19	IQGAP3	MOSPD2
ARPC4-TTLL3	STARD7-AS1	RASA4CP	PDGFA	WAKMAR2	MR1
ASAH1	SOX15	CDKN1A	LINC02377	HLA-E	MSMO1
ASB16	RABEP2	PODNL1	DLK1	BST2	NAGK
ASB16-AS1	ETV4	AC004988.1	NEO1	GRN	NEU1
ATF3	EMP3	C3	MIR3945HG	TMTC2	NFIL3
ATP2A3	LEMD2	SERPINE1	SCRN1	CPQ	NPC2
ATP6AP1	ARFGAP1	AQP8	AKAP12	CD84	NRBP1
ATP6V0A1	PGD	UBA7	INPP5D	PINK1	ORAI3
ATP6V1B2	ITPRIP	LDLR	AURKC	PAQR8	P2RX1
B3GNT8	TMEM57	YPEL5	SAMD5	TDRD7	PAN2
BBC3	NAGLU	ARHGEF3	TMPRSS11F	GAB2	PBXIP1
BBIP1	CTA-204B4.2	DDIT3	USP18	UBE2L6	PGPEP1
BCAN	HARBI1	CTSO	CCR7	CTNNBIP1	PI4K2A
BCL2L1	GOLGA5	BMF	EVI2B	NFATC1	PLP2
BCL6	P4HB	KB-1732A1.1	SLC37A1	SIRT5	PSAP
BHLHE40	VPS18	TP53INP2	GDF2	QSOX1	RAPGEF2
BMF	AC006486.1	SH3TC1	PRG2	EPOR	RCBTB2
BMPR2	NCOA4	CTD-3065J16.6	NDRG1	B3GNT8	RGL2
BNIP3L	SWAP70	RP4-647J21.1	TAC3	AGO4	RIT1
BRI3	TMEM55B	MPO	APOL6	SLC44A1	RRAS
BSDC1	FAM171A2	JAG2	ARHGEF6	FUCA1	RRNAD1
BTBD19	CLCN5	SPATC1	LGALS3BP	HIPK2	SAT1
BTG1	MIIP	SLC34A3	WSCD2	IFIH1	SESN2
BTG2	TCTEX1D2	HTRA4	TRANK1	MILR1	SIDT2
C11orf94	TECPR1	AC078883.3	LINC01097	SESN3	SKAP2
C12orf57	TUBB1	IFITM10	MLC1	NPC2	SKIL
C14orf1	KIAA0355	TSPAN10	TSPEAR-AS2	GPD2	SLC17A5
C15orf65	COL6A5	IL11RA	GZMM	WT1-AS	SLC1A4
C18orf56	TMEM80	HELZ2	MS4A3	NDRG1	SMPD1
C18orf8	LIN37	DLK1	TSPEAR-AS1	SLC17A5	SQLE
C19orf54	MYL12A	BZRAP1	ASB9	YPEL5	SQSTM1
C1RL	ANKRD9	LINC00263	ZNF730	MICAL1	STARD4
C21orf58	AP2M1	OPTN	SLAMF6	SERINC5	STAT2
C22orf23	CCDC11	IRF7	S100A10	ARHGAP12	STIM1
C2CD2L	CNEP1R1	CYTH4	CAMK2N1	SLC66A3	STX5
C4orf33	TESK2	DHCR24	CTSS	GM2A	TCIRG1
C5AR1	KIAA1279	WIPI1	ABRACL	PHF7	THAP8
C5orf45	SYVN1	OAS1	ACSM3	HTATIP2	TMEM127
C5orf54	RP6-159A1.3	RP11-1055B8.4	FMR1NB	FLOT1	TMEM87B
C6orf1	TACC1	BCL3	CD53	KLHL22	TNFAIP3
CALU	B9D2	FDFT1	SMPD4P1	IL23A	TOM1
CAP1	KIAA1324L	FADS1	UTRN	RCSD1	TPP1
CAPG	ARF4	RNF224	IFIH1	APAF1	TRIM38
CAPN2	MRPL53	RP11-20D14.6	EGF	TNFSF9	TRIM5
CAPS	KB-431C1.4	SLC22A18AS	AIF1	CTSZ	WAC-AS1
CARHSP1	FASTK	SOCS1	IL18RAP	ERAP1	WBP1L
CASC4	SEPT6	IQSEC2	CD3D	MS4A3	WBP2
CASP7	FAM46B	PIK3IP1	IFI6	PPARD	WIPI1
CASP8	NADSYN1	NPPA	USP24P1	PNRC1	WSB2
CASP9	RP11-152P17.2	PRSS57	CD84	SRGN	YPEL5
CC2D1B	PTGS1	RP11-124O11.1	IRS1	GPR160	ZCCHC24
CCDC136	AVL9	MILR1	LINC02307	NECTIN2	ZER1
CCDC142	RP11-307P5.1	ARHGEF10L	PDE11A	CST3
CCDC183	GTF2E2	RP11-661A12.5	FAM27E5	PLTP
CCDC53	BBS2	RAB4B	PRF1	PTPRJ
CCDC64	RBL2	NLRP7	IKBKE	BTG2
CCDC88B	LIN7B	RCN3	ZNF229	H2AC11
CCDC92	GPR98	AP001469.5	NDN	CEBPD
CCNDBP1	TMEM41B	HTRA1	PPIC	MEGF9
CCPG1	ZNF226	TYROBP	TP53INP1	ANKRD33B
CCSER2	RMI2	CLCN6	FN1	TPST2
CD37	ABHD16A	CAMP	DDX3ILA1	FAM174A
CD3D	CTBS	CD82	SLC46A3	RNASET2
CD52	RHOG	PFKFB4	HDGFL1	DDIT3
CD53	BCL2L1	RP5-882C2.2	TAPBPL	ANKRA2
CD58	SMOX	C15orf52	LINC00665	MAFF
CD63	NBR1	ARHGEF25	GDF15	HGSNAT
CD69	IFI27L1	CTA-392E5.1	PKD2	FYN
CD70	MAN1A1	FDPS	CDKN1A	LMNA
CDC25C	RP11-89K11.1	HSD17B14	RHOB	IL6ST
CDC42SE1	ACTN4	SC5D	TCN1	PREX1
CDK19	CLIC4	STAT2	SELPLG	TAP2
CDKN1A	RP6-42F4.1	RP5-864K19.4	DDX60L	TPP1
CDKN2D	MIDN	PLIN4	LINC02527	CAST
CEBPB	RP11-303E16.2	SPON2	TC2N	H2BC21
CEP164	ASB16	ADCY4	IGFBP4	TNFRSF10B
CHAC1	C21orf2	SCML1	RASGRP4	H2AC17
CHD2	CD33	TPSAB1	SLCO2B1	SNN
CIC	CBX7	LY96	PTK7	GDF11
CLCN3	CIB1	RP11-589N15.2	IRAG1-AS1	LPAR2
CLCN5	PNPLA2	MTHFR	ZNF728	PARP14
CLCN6	AURKC	SKIL	PLAC1	GPSM3
CLIC4	SC5D	SPSB1	IL18R1	NIBAN2
CLIP2	CTC-428G20.3	GPNMB	ZNF112	PIM1
CNEP1R1	UBE2F	CTSK	NNMT	CISH
COPA	WRAP53	DPEP2	WIPF1	CTSD
COQ10B	AHSA2	BNIP3L	ANKRD55	TMEM65
CORO1B	STIM1	ORAI3	ANKRD33B	KLHL24
CPEB4	CHMP2A	SLC29A2	LINC01088	PTPDC1
CREB3	KSR1	RP4-803A2.1	AKR1B1	CREBL2
CREBL2	SLC3A2	PLAC9	LINC00520	STAT6
CRYL1	FRMD8	DHRS3	MILR1	TMSB4XP8
CSRNP1	PYGL	FLRT1	CD24	TMSB4X
CSRNP2	AP006621.5	LINC00649	LINC00942	SERPINB1
CSTB	THAP7-AS1	RAPGEF3	ARAP3	HEXB
CTB-25B13.12	ANAPC16	PILRA	UBE2L6	TNFSF13B
CTB-55O6.12	LINC00152	ABCA7	KRT12	P2RX1
CTD-2020K17.1	ACTG1	ACACB	ARHGAP25	PRKCB
CTD-3074O7.12	FNIP2	TMEM52B	CENPIP1	NCOA7
CTDSP2	TMEM127	C9orf169	MARCKS	AHNAK
CTH	TEAD2	EBP	CD82	H2AC13
CTNNA1	CTD-2260A17.2	MUC1	ACBD7	RNF146
CTNNBIP1	NPW	RP11-474B16.1	LINC01162	TAX1BP3
CTSD	RHBDF1	ZMIZ1-AS1	TCN2	SMOX
CTSK	INSIG2	OSCAR	TPST1	ZNF395
CTTN	B3GAT3	CCNG2	DOK2	DUSP10
CUL4B	UBC	RP11-893F2.9	PYCARD	SLC1A4
CUL7	NFATC1	C19orf35	HJV	SAP30L
CYP51A1	GNPTG	AC116366.5	GPAT3	MGST3
CYSTM1	RP11-126K1.2	ASAH1	DAB2	TNFAIP2
CYTH2	KCTD10	SESN2	SESN3	ARSB
DAPP1	SPATS2	CAPS	ZIK1	PSME1
DBI	TBC1D10A	PDXDC2P	DOCK2	EVI2B
DCUN1D3	KCTD7	FBXO10	PHF2P2	TMEM205
DDAH2	CD58	CR1	IFI27L2	PSME2
DDB2	KIAA0226	ALDOC	SOSTDC1	STIM1
DDIT3	MSRB1	NEU1	LYZ	ITGB1
DDIT4	SERF2	TMEM251	VCX3A	CREG1
DDX59	CTD-2270L9.4	P2RX7	STXBP5-AS1	P2RX4
DHCR24	TMEM91	KLHL24	NMRAL2P	FRAT1
DHCR7	CCDC142	OPRK1	IGF1	FOXJ2
DHRS2	COPA	IL3RA	SULT1A2	PDCD4
DLGAP1-AS1	FAM46C	ADM2	ZNF91	SMPD1
DLGAP1-AS2	MLXIP	RP11-352D3.2	RSAD2	DTX3L
DMPK	DHDH	SIGLEC15	LINC02863	OSBPL5
DNAJB2	NINJ2	METTL7A	NCKAP1L	CD53
DNAJC4	KBTBD2	CCDC159	ZFP90	IDH1
DNASE1	SWT1	RP11-443B7.1	GSN	TMEM87B
DNASE1L1	ATP6V0A2	CHAD	SCHLAP1	GALC
DNASE2	LRRC8A	COL28A1	TAP1	MYLIP
DOCK11	TIGD6	NAGK	NTRK1	ZER1
DOCK8	C18orf8	CCDC183	RALGPS2	BTN3A1
DOK4	C12orf44	SIDT2	TXNDC2	ACSL1
DUSP1	BLOC1S1	HCK	PAK1	JARID2
DUSP10	AQP3	PLXNC1	ZNF876P	RFLNB
DUSP16	RALA	DNAH10	APOBR	PRKAR1B-AS1
DUSP5	G6PD	SLC22A18	PAIP2B	TAPBP
DVL2	ATP6V0E1	MMAB	CHMP1B2P	RAB32
DYNLT1	DAD1	NLRP12	ZNF486	AKR7A2
DYNLT3	PROCA1	CD300A	DAPP1	CDKN1A
EBP	HES1	RP11-285F7.2	GRAMD2B	PPP1R15A
ECM1	CLCN6	AC017002.1	TAMALIN	ZBTB18
EDEM1	ARID3A	SLC2A6	SPAG16	DHTKD1
EGR1	SWI5	KB-1410C5.5	TMEM158	CLTCL1
EIF2AK3	PTPDC1	CCDC146	GYG2	BISPR
EMP3	LENG8	FCER1G	STAP1	MRC2
ENDOV	ITPKC	RP11-473M20.9	TMEM150B	PLAUR
ENO2	GBAP1	HAR1B	HECW2-AS1	RRAS
EPG5	TUBB2B	CDKN2B	LINC00656	RCN1
EPHB6	TAPBP	SLC22A20	ATP2A3	STAT2
ERV3-1	ATP6V0A1	C2	CCND1	VCL
ETV4	SMIM4	ARSD	DMTN	RNF19A
EVA1B	C8orf58	CCT6B	SELENOP	PYCARD
EVI5L	CLK1	LA16c-380H5.5	IFI16	PSMB10
FADS2	TPT1	RP11-863K10.7	ZNF418	CALCOCO2
FADS3	TREML2	DUSP10	VWA5A	PLA2G15
FAM111A	ZFP69B	TSPAN32	GPR183	WAC-AS1
FAM129A	NEK7	DNASE1L1	LINC01036	ITGB1P1
FAM129B	CLDN7	TMEM97	CD22	ITSN1
FAM134C	DDX59	NEAT1	TMCC2	BTG1
FAM177A1	TBC1D20	SPATA12	TRDN	AGTPBP1
FAM195B	MTCP1	ARHGAP33	EIF4E3	DDX60L
FAM214A	CEP164	P2RX1	DIRAS3	SLC36A1
FAM214B	NRSN2	YPEL3	P2RX6	HECA
FAM229A	JUP	LMBR1L	PLAAT3	ZSWIM6
FAM50A	TNNT1	AP001056.1	KCNJ16	MIB2
FAM63A	PFKFB2	MARCO	ZNF772	HAGH
FAM8A1	TOR1B	RAB37	NINJ2-AS1	BBC3
FCGR2A	CTA-217C2.1	FAM214A	GIPC3	KIF21B
FDFT1	CMTM6	SLCO4C1	NRG4	TBL1X
FERMT3	TP73	AIFM3	TPM4	TCTA
FIG4	C16orf93	C10orf55	PHYH	NAGA
FILIP1L	FLNB	CTD-2587H19.1	CD276	IL17RA
FLCN	HHEX	LINC00685	LINC01388	SNX16
FLNA	KLHDC8B	RP11-150O12.3	LGALS3	LCP2
FLOT1	RND2	CTA-126B4.7	P2RX1	GSN
FMNL1	ZDHHC12	RIPK3	CD52	SKAP2
FMNL3	ANKRD10-IT1	FKSG48	KCNE3	SPSB2
FNIP1	DUSP16	MAPK8IP2	DNAJC15	SQSTM1
FNIP2	EPT1	ABHD4	COL4A2	TSG101
FOS	NAPSA	RP11-439E19.3	ECM1	HINT3
FOXO3	MOSPD1	RP11-750H9.5	TAFA2	CCNYL1
FRRS1	TP53TG1	LACC1	OPTN	SESN1
FTH1	CSRNP2	IL1RN	SNPH	EMID1
FTH1P2	ARRB1	CTB-179K24.3	NAV1	MMP24OS
FZD7	TMEM59	SCPEP1	APLNR	STX7
G6PD	VRK3	HCG27	LIFR	KLHL5
GAB2	CASC4	RILP	AMIGO2	NDFIP1
GABARAP	TP53I13	HOXA3	LCP2	KHNYN
GABARAPL1	MIR3916	PPARG	CAPG	FLNB
GDF15	SKA1	RP11-660L16.2	MAG	WSB2
GDI1	RP11-486A14.1	AC068580.7	FYB1	EXOC2
GFPT1	UBE2B	VEGFB	LINC02323	CPNE2
GGT1	RABL2B	SLC16A13	CALB1	TMX4
GOLGA2	RP11-114H21.2	HOXA11-AS	SOD1P3	CDK19
GPR108	APOL4	STARD5	FNDC4	UTRN
GPR137	NDST2	RP11-20I20.4	SMIM3	KIF13B
GPSM3	TMEM63B	TMEM255B	GABRQ	MTM1
GRN	SRA1	RP11-1398P2.1	KLF5	PIK3CG
GS1-44D20.1	ADARB1	CLEC2D	NPTXR	ELK3
GSDMB	VPS16	RP11-685G9.2	AMHR2	PIP5K1C
GSKIP	ZNF251	ABAT	PRKAR1B-AS1	SUN2
GSN	PPM1N	RP11-162D9.3	ADAM19	ELMO2
GSTZ1	ZNF672	DBI	ADTRP	SPI1
GTPBP2	RP11-793H13.11	FAM214B	TMSB15A	RNASEL
H6PD	CTD-2287O16.5	LGALS3	TEX19	STING1
HAGH	LAMP2	EVI2A	LINC00638	UEVLD
HBP1	C17orf103	FLVCR1-AS1	TNFSF13B	STX3
HCG27	ARHGAP33	EFCAB4A	EDARADD	ZCCHC24
HELZ2	TMEM189	DYSF	VANGL2	BNIP3L
HES1	MADD	CTD-2020K17.1	SLC4A1	ZNF524
HEXB	GDPD3	NSDHL	NCOA2	HIPK3
HGSNAT	SPTBN1	PNPLA8	SNCG	ORAI3
HHLA3	PAN2	DCSTAMP	NKX3-2	ABRAXAS1
HLA-E	KRCC1	POLD4	PTPRR	COLGALT2
HMGCL	NEDD4	OXER1	VENTX	R3HDM2
HMGCR	C5orf54	MIR616	UBASH3A	DDIT4
HMGCS1	PI4KA	PDLIM1P4	ESRRB	NR3C1
HPCAL1	ACAP3	RP11-661A12.9	SDSL	ULK1
HS1BP3	LINC00205	RP11-244H3.1	PPDPFL	SEL1L3
hsa-mir-6080	PELI1	VCX	VCX3B	EPHB6
HSD17B1P1	HIST3H2A	KCND1	SYNJ2BP	VAMP4
HSD17B7	MAPK8IP3	MXRA8	CASP7	PJA2
HSDL1	DDB2	S100A13	VIM	ARFGAP3
HSF4	IQCE	SREBF2	LINC00861	ARHGAP1
HSPA13	RNF170	CAB39L	NINJ2	RHOQ
ICAM1	RP11-10A14.5	LINC00051	SPAG4	TMEM256
ID3	CYSTM1	CRYGS	PMPCAP1	ZNF627
IDH1	NUMBL	NDUFA4L2	DENND5B	SEC24D
IDI1	LINC01033	MXD1	LIPH	DENND6A
IDS	RNF11	TRAPPC6A	IL4R	IRF1
IDUA	SHISA5	PLXNA3	SUSD3	GABPB2
IER2	SIRT2	PBXIP1	TMTC2	BLOC1S1
IER3	TP53BP1	Z84812.4	LHFPL2	SDHAF4
IER5	USP35	MROH6	ZC3H12C	NCALD
IFI16	FAM157A	RP11-544A12.5	ERO1B	LPXN
IFI27L1	PLEKHA2	AVPR2	C11orf21	NRBP1
IFI35	HIST1H2BK	NPC2	THPO	NEK7
IFI6	C12orf76	RP11-556E13.1	TNNI3	IRF2
IFNAR2	CAMLG	RP11-166P13.3	ULBP1	PDE3B
IGF2R	TIGD3	CTD-2616J11.11	PROCR	SOS2
IL10RA	RP11-119F19.2	FNIP2	IL10RA	HPS5
IL11RA	SPATS2L	MICE	AFP	CHFR
IL16	CTD-3074O7.12	ZNF688	IL18	CTSS
IL23A	RBM48P1	CYP46A1	TMEM273	DOCK2
IL3RA	TSC1	RP1-283E3.8	COL15A1	SAT1
IL4R	ERLEC1	VAMP5	NRGN	KDM6B
IL8	AC005083.1	IGFLR1	CELF2	TRAM2
ILK	UBXN6	TGM3	ALDH1A1	TRIM5
INHBE	RP11-783K16.13	RP11-140I16.3	LINC02608	ACOT13
INSIG1	ABHD12	GPR18	VCX	PLEC
INSIG2	TUSC3	ABTB1	ZNF826P	CYBC1
IQGAP1	ATP2A1	TDRKH	PCED1B	CXCL2
IQGAP3	JOSD2	DOC2A	ARHGEF40	SLC39A13
IRF1	USO1	TPSB2	ENO2	PSMB8
IRF7	KIAA0040	ZSWIM8	S100A6	ZNF785
ITGAV	RP11-817O13.8	RP1-170O19.14	HELZ2	ARHGAP4
ITPKA	TOM1L2	H6PD	PMP22	ZNRF2
ITPR1	PEX6	KCNH4	WIPI1	BMT2
ITPRIP	AMZ2P1	RP1-283E3.4	APLP1	ROGDI
IZUMO4	RP11-169K16.9	RP11-802E16.3	MYEOV	IFNAR2
JAK1	FAM220A	KCTD7	LINC00879	PLXNA1
JMJD1C-AS1	TMEM135	RAP1GAP2	PM20D2	MPZ
JUN	CRIPAK	ATF3	CLEC2B	S100A11
JUNB	LINC00534	MVP	PAQR8	TLE4
JUND	ST7	KIAA0513	HM13-AS1	SMIM29
KANSL1-AS1	OSTM1	RSPH3	SPI1	TRPM2
KBTBD2	RASSF5	VMAC	TBC1D1	RAB5B
KCND1	SEC23A	GPT	DNAJC17P1	SIL1
KCNE3	WBP5	AC093818.1	SPDYC	TFE3
KCTD7	ENSAP2	TOM1	ZNF738	DENND1B
KDM3A	LONRF3	AC068282.3	AKR1C2	GPR108
KDM6B	SLC41A3	GLTPD2	NIBAN1	RALGAPA2
KHNYN	MAP7D1	VPS9D1	DSC2	PHF11
KIAA0226	COMMD6	GGT5	DDX53	VASP
KIAA0430	RRNAD1	PAQR6	MEIS1	ZNF75D
KIAA1279	EAF2	VCX3A	ACSS1	SOCS5
KIF13B	IQGAP1	CBLB	ITGB5	LNPEP
KIF21B	NUP62CL	RP11-455F5.4	MLXP1	MADD
KIF3C	C6orf106	ITGA7	TMCO1-AS1	ABHD4
KIFC3	ZBTB17	CFD	LPAR2	MT-RNR2
KLF10	MGEA5	NCF2	LINC01215	CD99L2
KLF6	REEP5	BRICD5	GLOD5	ASAH1
KLF9	CC2D1B	RP11-617F23.1	DCHS2	DGKQ
KLHL22	C19orf54	NHLRC3	TUBB1	TAPBPL
KLHL24	CSAD	NLRC4	PTGDR2	PBXIP1
KRCC1	RP4-717I23.3	IFI35	FADS1	STARD4
KRTCAP3	HEPACAM2	ITGAL	PTGS1	ORAI2
LA16c-380H5.5	TMEM175	CTD-2231E14.8	TLR6	TALDO1
LAMB3	ZFAND2B	APBA2	ANK3	CPD
LAPTM5	ABHD8	ZFYVE1	SERPINI1	MBD6
LASP1	MICU1	CTD-2357A8.3	TSPAN5	SLC48A1
LCP1	C7orf43	NOG	LINC02484	IL10RB
LCP2	NQO1	GM2A	ADAM8	WDFY1
LDLR	PCBP1-AS1	IL10RB-AS1	MPZL3	OSTM1
LDLRAP1	CCDC88B	NPIPB15	PLAU	RNF24
LGALS1	RP11-708J19.1	RP4-635E18.6	LRCH2	DAP
LGALS3	RRBP1	TMEM150B	PPP1R26-AS1	MSRA
LHPP	TCEAL8	TPT1-AS1	ARMCX1	SNX10
LIMS1	CDC25C	ASIC3	ORAI3	EAF2
LINC00106	PTH2R	NEK8	APOE	HDAC6
LINC00205	FKBP11	LINC00106	BHLHE40	EFCAB11
LINC00263	MTMR14	RP11-694I15.7	MR1	ATF6B
LINC00476	WDR54	AP001055.1	GATA5	BMPR1A
LINC00649	DSTNP2	S100A1	LINC01608	GNAI2
LINC00963	NBR2	QPRT	SLC12A7	TOLLIP
LINC01004	SULT1A1	MFGE8	FZD4	FNIP1
LINC01088	CCDC183	CCDC183-AS1	IL6	PPP1R18
LINC-PINT	NT5C2	RNFT1	PBXIP1	CDKN2D
LMBR1L	CYB561A3	PCP2	CD80	TMEM63A
LMNA	ZCCHC24	PLCB2	YPEL3	STX4
LPAR2	GLA	LA16c-390E6.4	HGSNAT	CDC25C
LPIN1	FXR2	CD244	PECAM1	SDCBP
LPIN2	ABRACL	XXbac-BPG299F13.14	ABHD4	CDC42SE1
LRP10	FAM134C	WBP2	ANXA6	SLC39A11
LRRC57	KMT2E-AS1	ARHGAP31	MT2A	VIM-AS1
LSS	LINC01023	IL4I1	B3GALNT1	CREB3L4
MADD	KLHDC2	RP5-1074L1.4	ZDHHC2	MOSPD2
MAFF	SIL1	FTH1	LGALS1	ARL6IP5
MAGED2	CMPK2	AC068580.5	KNOP1P5	TMEM30A
MAP1LC3B	C1RL-AS1	CTD-3088G3.4	CASC9	LMBRD1
MAP3K10	RNF185	RNF19B	NT5DC4	MAPKAPK2
MAP3K3	CRTC1	ASMTL-AS1	TEX9	LRRC8C
MAP3K6	FAM129B	NUDT14	ZNF844	BRI3
MCAM	THAP8	C11orf35	PEAR1	AGPAT1
MCL1	SORBS1	DPYSL2	IFI35	SIDT2
MESDC1	FAM160B2	ISYNA1	GBGT1	RABGAP1L
METRNL	LINC00879	NCF1C	FZD2	SMAD3
MFGE8	NCALD	MXD3	ARHGDIB	LAPTM5
MFSD11	TSPAN32	CLIP3	HECA	LINC00205
MFSD6	LPIN2	SLC26A6	RCBTB2	TMEM254
MGAT4B	SLC38A10	RHEBL1	ACVR1	ALDH6A1
MGEA5	RP11-195F19.9	RP11-809O17.1	VAV1	BHLHE40
MGST3	LRRC37A16P	AC093162.5	ID2	FAM3A
MICAL1	DAP	TMEM154	RINL	FBXO30
MICALL1	MAGED2	MAP3K8	AKR1C3	FAM160B2
MIDN	ANTXR2	FAM111A	FAM214B	SSH1
MIR22HG	PIP5K1C	AACS	RNASET2	TMSB10
MIR24-2	RNASEK	ZC3H6	MAP7	UXS1
MIR3178	MR1	QRICH2	SPTAN1	PIM2
MIR3916	KBTBD8	C18orf32	ZNF585A	CCM2
MIR616	MXRA7	AC159540.1	TSKS	IKBKE
MLLT11	TMEM53	AC012531.25	IRF7	STAT1
MMAB	PYCARD	C11orf45	NPC2	CEP120
MMP14	MAPKBP1	OPLAH	SLC27A6	CSRNP2
MMP24-AS1	AP003068.23	BHLHE40	CNNM3-DT	CEP55
MORN4	ENTPD3-AS1	PDE1B	SRC	GBA
MOSPD1	DYNLT1	GLO1	SSR4P1	SESN2
MOSPD2	PHACTR2	RPS6KA2	COTL1	ATP6AP1
MPZ	SRGN	LAIR1	C12orf76	GK
MR1	CCNDBP1	RHOC	ZNF442	EDEM1
MSMO1	TK2	PAG1	SULT1A1	TMEM63B
MTHFR	CTD-2325M2.1	TNFAIP2	LIMD2	RAB31
MTX1P1	STXBP5-AS1	RNY4P10	CDC14B	DCUN1D3
MVD	PPP1R3B	RETSAT	IFIT3	CKAP2L
MVK	TSC22D4	MAP3K12	DUSP10	LRRCC1
MXD1	CDRT15P1	LRRC37A15P	TRIM6	NBPF12
MXD3	SNX24	C1RL	SOD3	CLIC1
MXRA7	ZNF222	LYG1	FAM114A1	TMEM219
MYL12A	ALG1L13P	S100A10	IFTAP	PTTG1IP
N4BP3	EIF1B	RP11-66N24.3	CD47	CALCOCO1
NAB2	LINC00476	PSMG3-AS1	DNAJB2	TMEM164
NABP1	CTD-3074O7.5	RP11-203M5.7	MGAT5	ADAM9
NAGK	SH3BP5L	PRSS51	ALDH2	GMFG
NBR1	TPRG1L	NCF1B	POLD4	ZFYVE16
NCOA7	CUL4B	S100P	CD99	SLC10A3
NCR3	CCDC159	EPAS1	HRC	NNT-AS1
NDRG1	MZF1	MANBA	HS1BP3	TRIM8
NDST2	NCOA7	TTLL3	PHGDH	MARVELD1
NEAT1	FIG4	RP11-458F8.4	MEX3B	PRMT2
NEDD4	BBS12	F11R	EGFLAM-AS4	WIPI1
NEIL1	MYO1C	RNU7-163P	ID3	SMIM3
NEK7	TEAD3	AC079922.3	THBD	SEPSECS
NEK8	OCEL1	SAT1	SMAD6	TBC1D1
NEU1	ANAPC11	VAMP4	C1orf54	CYTH2
NFATC1	ZNF688	ATXN1	RENBP	CCHCR1
NFIL3	GLYCTK	RENBP	CMPK2	MSH5
NFKB2	ICAM5	KRCC1	MARCHF2	SWAP70
NFKBIA	DDR1	LRP10	CLTCL1	CARD19
NFKBIZ	IFI35	TBC1D2	KIF21B	ZDHHC14
NINJ1	PTTG1IP	TXNIP	VIM-AS1	NEIL3
NINJ2	PRKACA	FAM114A1	YPEL5	NMI
NKG7	FTH1	ADPGK-AS1	SELENOM	SLC25A30
NOL3	MYO18B	TMEM55B	SNX29	ARPC5
NOTCH1	RALGDS	NBPF11	PRSS8	PCMTD1
NPC1	MBD4	LY6G5C	ZNF815P	CYB5R4
NPC2	NLGN2	ARSA	ZNF350	MT-RNR1
NPL	COQ10B	NAV2	AREG	CYP2R1
NPPA-AS1	FAM83A	AC104135.2	SDC4	DIP2A
NQO1	FLOT1	RP4-536B24.4	C3orf18	SKIL
NRBP1	RNF181	TGFB1I1	IGSF11	KDM3A
NRGN	MXD4	RP6-42F4.1	ASAH1	PLBD2
NUDT14	ZC3H10	ITGAM	PPP1R3B	WAS
NXPH4	LAPTM4A	NABP1	IDH2	APBB3
OCEL1	GNRH1	ZSWIM4	TTC30A	RGL2
OPN1SW	IFNAR2	APPL2	LINC00649	LGALS8
OPTN	NEK8	PPAP2B	TANC2	ARHGDIB
ORAI3	SFI1	ACSF2	SLC45A3	RAPGEF2
OSGIN1	CARHSP1	RP5-1057J7.6	RFPL4B	MBOAT7
OSTF1	DYNLRB1	ERN1	TENM1	TOR2A
OSTM1	AMDHD2	RP4-758J24.5	LINC02573	LGALS1
P2RX1	FNIP1	FCGRT	LAPTM5	NIN
PABPC1L	IGF2R	ECM1	ST3GAL5	HPCAL1
PAFAH2	DNAL4	C17orf59	KIF13B	PGPEP1
PAN2	SUSD1	CCDC88B	SEZ6L2	GMIP
PANX2	CHFR	CACNA2D4	INHA	CHST12
PAQR6	TMEM2	RP11-166O4.5	S100A4	HSPA13
PBLD	PLGRKT	ZNF137P	FNDC10	MAP3K5
PBXIP1	IRF1	AP001412.1	CCDC68	ZNF815P
PCK2	MIB2	GRIK3	INHBE	ZKSCAN3
PDCD4	AGO4	RP11-448G15.3	LPCAT2	RRNAD1
PDGFA	FTH1P2	RNASE6	FYN	SLX4
PEA15	WAS	C5	CSF1	ASRGL1
PELI1	TMEM134	NOXA1	EPAS1	SNX29
PFKFB4	CTD-3065J16.9	NRBP2	TTLL7	ADORA2B
PGD	PPP1R27	SIRT2	RNASE1	RHOG
PGM3	C2CD2L	AF064858.11	SLC26A2	IGFBP4
PGPEP1	RTN4	RP11-340F14.5	B3GNT8	C6orf47
PHF21A	NPL	IFIT3	GPRASP2	KCNE3
PHGDH	DOK4	PARP10	ARHGAP4	FYB1
PHLDA1	AP001412.1	AC068039.4	ATP1B1	HPS3
PHLDA2	SUGT1P	COL7A1	HLA-E	TNFAIP8L1
PHTF1	ASPH	GOLGA2	CYP2T1P	INPP4A
PHTF2	CBX4	FBXL8	BTG2	POC5
PI4K2A	RP11-1017G21.5	RHBDL1	AKR1E2	SLC23A2
PIK3CG	NICN1	MATN4	ZNF385D-AS1	CENPJ
PIK3IP1	HIST1H2BF	RP11-29H23.4	ADGRB3	CD63
PINK1	LRRC57	AC068580.6	NPL	FAM91A1
PIP5KL1	DFNB31	RP11-264B17.4	BEX2	DBNL
PLA2G6	SOD3	IER3	TNFAIP2	YIPF5
PLAU	ST3GAL3	AC004840.9	MEIOSIN	R3HDM4
PLAUR	LPCAT1	CX3CR1	IL13RA1	RAC2
PLCD3	DYRK1B	CTSD	ZNF433	C6orf62
PLD3	SERPINB6	LRRC25	KIAA0513	ZNF275
PLEKHA2	ALS2	AC018766.5	IL23A	RNF141
PLEKHF1	CREBL2	RP11-690G19.3	TAX1BP3	ADAM8
PLEKHG2	GGT7	RAB3D	PLEKHA2	SERINC1
PLEKHM1P	ACSL4	CTA-384D8.33	CEBPD	PLAG1
PLEKHO1	ANO6	FGR	PTPRJ	SRGAP2D
PLK3	ZNF329	RP13-104F24.3	TP53INP2	DCLRE1C
PLP2	NBPF10	RP11-495P10.8	GLRX	EMP3
PLXNA3	C4orf33	AP001057.1	HPGD	ATL3
PMAIP1	SGSM3	SYNJ1	AKR1C1	LCP1
PNPLA8	RNF213	AP000233.4	CXCL8	PRKCA
POLD4	FAM8A1	FUCA1	EFHC2	HPS1
PPARD	STAT2	CFP	SGK1	SRGAP2
PPM1M	WNK4	GBA2	ZNF44	PEA15
PPP1R13L	AC108463.2	BCL6	CRPPA	GNS
PPP1R15A	SNAP23	MICAL1	OSGIN1	TMPO-AS1
PPP1R16B	CYTH2	FCER2	KYNU	ANKRD13A
PPP1R18	LHPP	PGD	COLEC11	SCARB2
PPP2R5B	CDK2AP2	UBALD2	RNF213	ZDHHC9
PPP4R1L	AKR7A2	RP5-901A4.1	GPSM3	RP2
PQLC2	GABARAPL2	ZNF83	SEMA7A	GRAMD4
PRF1	APOL2	IRGM	ZBED8	ACADVL
PROCR	RNF19A	SLC28A3	HBE1	DCP2
PRR24	LINC01002	LINC00854	KIF7	TIPARP
PRR7-AS1	PRKCA	KLC4	ITSN1	TRIM38
PSAP	AP2S1	S100A4	CACFD1	NOD1
PTGS1	IQGAP3	MEIS1	FMNL1	DCBLD1
PTH2R	PBLD	AP006621.6	BTN3A1	OSGIN2
PTK2B	CIC	HCN3	ACBD4	LAPTM4A
PTPDC1	SEC31B	CD63	QPRT	MAN2A1
PTTG1IP	SERINC2	C11orf21	PALMD	RCBTB2
PXN	HIST1H2BN	CHD2	ELAPOR2	ILK
PYGB	SORT1	RP11-612B6.2	LINC02432	PI4K2A
QPRT	AMH	CALCOCO1	MERTK	CAPG
QRICH2	LINC01003	C12orf23	TMEM254	MR1
RAB11FIP1	PDLIM7	RP11-271K11.1	SYT10	INPP5D
RAB11FIP4	PCBP4	ALDH3B1	ERAP1	NETO2
RAB22A	CTNNBIP1	C19orf59	CYP2F2P	SH3BGRL3
RAB4B	COMMD3	C1orf63	CFH	APPL2
RABGEF1	CCNY	MYO1G	NEU1	CTSA
RAC2	CEBPG	WBP1	ULBP2	THAP8
RAD51-AS1	TMEM159	MMP25	LINC02240	WBP2
RALGDS	SLC12A4	AP001053.11	FCGR2A	TSHZ1
RAPGEF2	AC133528.2	RP11-313D6.3	NINJ1	DGLUCY
RASSF5	SNAI1	BBC3	GJD3	GPR183
RBCK1	CTDSP2	CYTH2	LINC00668	DBI
RCBTB2	KCTD18	RP13-516M14.1	CARD11	ETV5
RELB	SMAD3	MFSD7	CLDN7	RALB
RENBP	RP1-199J3.7	hsa-mir-6080	MYO6	RYBP
RETSAT	AC006538.1	ATP10D	HOXB5	MMD
RFFL	ST6GAL1	RP11-73M18.6	SH3BGRL3	ARHGEF2
RGL2	ZNF654	DNAJB9	SNTA1	ZNF783
RHBDF1	WDTC1	RP11-82L18.4	FADS3	STAM2
RHEBL1	TMSB4XP8	LY86	OR2AT4	GLB1
RHOB	FLNA	PQLC2	NCALD	PIKFYVE
RHOC	ATF4	CHKB	CBLB	NCK2
RHOH	N4BP3	ZFYVE26	USP46-DT	DOCK11
RIT1	FZD7	RP11-273B20.1	RASSF5	C1GALT1C1
RMI2	STAC3	IDUA	MFSD2B	BRPF3
RNF103	ZNF350	RP11-539L10.2	TRAPPC2B	MDM1
RNF185	RP11-661A12.14	AP001258.4	GBE1	NPRL3
RNF19B	MARK4	VSIG2	RCN1	DYM
RNF213	TNRC18	PLEKHM1P	CSRP1	CIT
RNF215	SH2B3	NEIL1	NES	PSEN1
RNF39	IFT122	APOBR	GNG12	SMPD2
RNFT1	CTD-2186M15.3	RP11-347I19.8	GCC2-AS1	ZEB1
RP11-108K14.4	KANSL1-AS1	FAM219B	SQSTM1	PIP4P2
RP11-1275H24.2	BLOC1S3	ISL2	TBXAS1	ETFB
RP11-15I11.3	TMEM66	APOLD1	CTSD	DUSP22
RP11-166P13.3	MSH5	SLC17A5	TUBA3FP	UNKL
RP11-169K16.9	PLD3	RP4-777O23.2	WAS	ANO6
RP11-196G18.22	RP1-151F17.1	PNRC1	PNRC1	PIGN
RP11-218M22.1	AC004837.5	CLDND2	PTPRC	NCSTN
RP11-268J15.5	DHRS12	RP11-526I2.5	DES	SEL1L
RP11-284F21.10	HOXB3	CD52	RHOH	PLP2
RP11-284F21.7	RFFL	MR1	CDKN2D	FBXL17
RP11-284F21.9	HIST2H2BC	ANO8	PRTFDC1	ZNF319
RP11-285F7.2	FAM155A	EVI2B	LINC00534	PAN2
RP11-336K24.12	TMCO3	RP13-977J11.2	ZNF671	NUCB1
RP11-343N15.5	RNFT1	IL18	TSPAN32	ENDOD1
RP11-352D3.2	MEF2D	C6orf1	FAM174A	PIK3CB
RP11-361D15.2	DOCK11	TMEM106A	EPHB6	LDLRAP1
RP11-396K3.1	RP11-148K1.12	HEXA	BOK	PACSIN2
RP11-427H3.3	RP11-143J12.2	SLC16A5	PHACTR1	TGOLN2
RP11-465B22.3	PGM3	RNU1-22P	DYSF	RAB29
RP11-495P10.9	BSDC1	CTA-331P3.1	TTYH3	SAMSN1
RP11-545E17.3	CNTNAP1	CSF3R	STAT2	STXBP2
RP11-54O7.18	DNHD1	SPTLC2	SOCS1	HARBI1
RP11-589N15.2	LMNA	RP5-1086K13.1	LRP12	PCGF3
RP11-802E16.3	GNS	COL4A3BP	TNXB	ZBED8
RP11-817O13.8	SP140L	SNRPGP14	SLC7A8	GLA
RP11-861A13.4	IKZF4	CTD-3185P2.2	PRECSIT	ATP6V1B2
RP11-927P21.4	PIGV	CTD-3214H19.16	RAC2	ENOX2
RP11-96H19.1	TNFAIP8L1	TMEM71	TMSB4XP8	TWSG1
RP13-104F24.3	SNAP29	CAPG	APOC1	SMUG1
RP13-270P17.2	CTNNA1	ATG16L2	ZNF416	CTDSP2
RP1-92O14.6	AAMDC	RP11-439E19.10	CD99L2	SLC38A6
RP3-402G11.26	TMEM219	AC109826.1	PPP1R18	TNFSF10
RP4-635E18.6	MGST3	STX5	C3orf86	DDAH2
RP4-730K3.3	KCNIP2	PLD1	TNFAIP3	ATRN
RP5-1086K13.1	USP12	AP001055.6	IL20RB	CBX5
RP5-1120P11.1	ANXA1	FMNL3	ASPH	RIT1
RP5-864K19.4	PABPC1L	SLC25A35	LAMP2	RING1
RP6-42F4.1	TNNI3	RP1-178F15.4	IGHV4-39	MOAP1
RRAGC	SRGAP2B	PSMD5-AS1	LBX2-AS1	SSH2
RRAS	YES1	GSN	RRAS	BTBD2
RRNAD1	DNASE1	ANXA5	VASN	CLDN12
RSPH3	KCNIP2-AS1	PAN2	MAGEC1	FBXO25
RUSC1-AS1	EFHC1	PAPLN	ABCD1	MRTFA
RUSC2	AL356585.1	AC005154.7	SMPD1	CXXC5
S100A11	RHBDD2	CTD-3074O7.12	KRT18P5	GALK1
S100A13	G0S2	CD53	ARHGAP42	AP3B1
S100A5	LIMS1	ATP6AP1L	CDK19	TNFAIP8
S100A6	STIM2	RP11-498E2.9	HACD1	PBX2
SAMD8	DVL2	RP11-426C22.6	ODF2L	ABCD1
SAT1	LYSMD2	P2RX4	LINC01876	CLIP1
SC5D	ATP6V1E1	HSF4	SYK	WBP1L
SCD	NBPF12	PQLC3	CDC42EP4	PCTP
SDC4	MST1P2	IL12A-AS1	TTC30B	PKD2
SDCBP	HIST1H2BO	NNAT	KLHL24	TGIF1
SEC14L1	PRSS16	GPR68	ADAMTS14	C1orf198
SEC23A	ZNF497	PLXND1	STAC3	TMEM260
SEC24D	ESYT1	ZNF75D	CCDC173	G6PD
SEL1L3	ANXA2	RIN3	CTSB	ADI1
SELPLG	C2orf48	RP11-473M20.5	DPY19L3-DT	COPB1
SEMA4B	ICAM2	AOAH	EHHADH	THTPA
SEMA7A	CNPY4	ASGR2	PRKCB	RMI2
SERTAD1	RP11-395B7.7	TBC1D17	LINC02663	NAGK
SESN2	NRBP2	FAM117A	MSRB2	BCL2L13
SGK1	AC074212.6	SEC31B	HABP4	NRIP3
SH2B3	RP11-191G24.1	CCDC69	PPP3CA	TMEM106B
SH3BGRL3	LMBR1L	AC005932.1	ZFPM2-AS1	C11orf21
SH3BP2	CCDC53	MMP24-AS1	QSOX1	TMEM127
SIDT2	GRINA	FGD3	P4HA2	PEX19
SIGIRR	PDE6D	HHLA3	PSMB10	NIBAN1
SKA1	CETN2	AMT	ZNF548	NUCB2
SKAP2	ALAS2	RP11-410L14.2	SSH1	TFPT
SKIL	CRADD	PAFAH2	GFOD1	IMMP1L
SLC16A13	TES	CDKN2C	ZNF615	PPP1R12A
SLC16A5	MATN1-AS1	CRYL1	ACTBP8	FAM220A
SLC17A5	DOCK8	GOLGA1	INPP1	C3AR1
SLC1A4	C18orf56	HERPUD1	TUBA1A	ANTXR2
SLC22A18	SPSB3	JSRP1	MARVELD1	ARL8A
SLC26A2	LGALS8	MST1L	EREG	CEP164
SLC2A3	ACAD10	TFRC	MAGI1	FOXO3
SLC36A1	LRP12	TCIRG1	ZNF550	TESMIN
SLC38A2	TMEM191C	PCYT2	RALGAPA2	MYB
SLC6A6	ASNS	APOBEC3A	WDFY3	OSTF1
SLC7A11	ILK	KCNE3	PTPRS	PPP1R3E
SMAD6	NOTCH1	RP11-137L10.6	RBM11	CASP10
SMAD7	CUL9	JAK3	CDCP1	MSRB1
SMCO4	OS9	RP5-1042I8.7	LBH	N4BP2
SMIM14	PMAIP1	NXN	EAF2	COMMD10
SMOX	PEA15	AC069282.6	RNASEL	LAMP2
SMPD1	RP11-268J15.5	SLC2A11	KAZN-AS1	LIMD2
SNAI1	PGPEP1	AC005306.3	PCTP	ZMYND11
SNX33	IFT20	LINC00342	PLGRKT	KCTD18
SOCS1	SPATC1	H1F0	MAGI3	TOM1
SPACA6P	NFKBIA	TMEM53	TRIM38	ZBTB10
SPATA2L	CREG1	FASN	NEMP2	FLOT2
SPATS2	SLC7A11	HOXC6	MAN2B2	ABHD12
SPATS2L	TTC7A	L3MBTL1	FBXL17	PRIMPOL
SPRY4	C19orf73	RP11-106M3.3	BNIP3L	ZNF619
SPSB3	GMPR	RP11-525A16.4	SCG3	GTPBP2
SPTAN1	C9orf172	RP11-76E17.3	ZFAND3	CFLAR
SQLE	PCK2	KAT2B	PIM1	SCPEP1
SQSTM1	EIF4HP2	IFI6	FAM111A	SLC9A6
SREBF2	FBXL8	C17orf103	CTSF	ELMOD3
SRGAP2	FADS3	AC004166.6	TLE4	ZNF888
SRGAP2B	CLDN15	AP006621.5	LINC01347	NFE2L2
SRGAP2C	RNF19B	SNX10	SAT2	ARL4A
SRP14-AS1	FCHSD1	AF064858.10	RP2	NINJ1
SSH1	ETV2	SNORD56	TMEM107	ITGA5
STARD4	ZNF140	SOS2	TEP1	CCPG1
STAT2	USP20	ADAMTSL4	FAM131A	DNAL4
STAT3	AGA	FAM229A	MTURN	DNAJC15
STIM1	AP001468.1	ABHD8	CCR10	RASSF5
STK17B	MIF4GD	AC084018.1	BEND7	GFPT1
STK40	GNG3	GS1-124K5.10	TK2	VPS37A
STRIP2	ACAA2	RP11-344P13.6	RAB32	CELF2
STX3	ADCY10P1	MPG	WAKMAR2	PTPN7
STX5	LINC01004	UBAP1L	APOBEC3F	SPPL2B
SULT1A1	MORN4	MPPE1	OSTF1	MAN2B2
SUN2	WAC-AS1	LIN7B	ZNF841	SCLT1
SWAP70	CORO1A	CDKN2D	IL17RB	VAMP8
SWI5	TMBIM1	LGALS1	GLCE	TRIB2
TACC1	PCED1A	AC144652.1	KLK13	PSD4
TAGLN	ZNF211	PSAP	AGA	CYTOR
TAPBP	HSPA13	MAPK7	ZNF140	PPP1R3D
TBC1D10A	LDLRAP1	AGO4	LINC01234	PFKL
TBC1D17	XX-C2158C6.3	RP5-1085F17.3	FDXR	FNBP1
TBC1D20	HTATIP2	LIPT2	SCN9A	ZDHHC13
TBC1D7	VAMP8	RP11-305E17.6	DSTYK	INPP1
TCIRG1	SEMA4B	OSBPL11	NRIP3	SHKBP1
TCN2	GAB2	CYLD	ST3GAL2	TNFRSF1A
TCTEX1D2	TMEM60	ZNF786	ITM2C	OS9
TEP1	ST20	RCBTB2	DAPK1	RNF130
TES	AP5Z1	PYHIN1	HAGH	ATG13
TFE3	RAB6B	SERTAD1	ELK3	GDI1
THAP8	GPR108	MALAT1	WDR54	IFNGR1
TIGD3	VCL	UAP1L1	RBM47	SELPLG
TIMP1	RP11-1334A24.6	CD99P1	HCG27	KLHL36
TK2	FDPS	SOX13	CST3	PLPP6
TM7SF2	CCDC136	RIT1	TUFT1	ACTR2
TMBIM1	RP11-285F7.2	TOM1L2	SRGAP2D	STX5
TMC8	NFIL3	GPR55	FMNL3	B4GALT7
TMCO3	RHD	RP11-1049A21.2	COL6A5	PIM3
TMEM107	KLK1	HDAC6	LPAR5	FTL
TMEM127	GBA	RP11-573G6.9	DLGAP1-AS2	CMTM6
TMEM175	NIPSNAP3A	LINC-ROR	NBPF15	ZNF76
TMEM184B	STXBP2	RP11-449P15.2	ZNF792	CEP68
TMEM191A	CASP10	SFXN3	TENT5A	ZNF865
TMEM194A	LRP10	CIC	RAB20	FLYWCH2
TMEM53	ATG2A	PLEKHO2	GRN	PLIN3
TMEM55A	NPEPL1	TIMP2	MICAL1	MAGED2
TMEM55B	TNIK	SAT2	TDRD7	PM20D2
TMEM60	RP1-313I6.12	LINC00888	C1orf100	NPL
TMEM87B	HYI	VLDLR	TLE2	ZNF784
TMF1	RP1-178F15.4	IL10RA	MALAT1	MAN2B1
TMOD2	TIPARP-AS1	TAPBPL	DDAH2	TCIRG1
TMSB10	SLC38A7	CRLF2	RARA-AS1	PSENEN
TNFAIP3	PEX11G	AC018766.4	TIMP1	PLEKHO2
TNFAIP8L1	LINC00942	TMEM55A	LNX1	BAMBI
TNFRSF10B	SERPINI1	LINC01003	GPR160	STK17A
TNFRSF12A	SAMD8	MST1	FAM234A	REXO5
TNRC18	RP11-488L18.10	ST3GAL6	WT1-AS	TMEM129
TNRC6C-AS1	AMN1	ARPC4-TTLL3	ALDH1L2	IDH2
TOM1	RP11-307C12.12	DNASE2	FUT1	DEF6
TP53I13	GPANK1	PALLD	LINC00839	FBXW4
TP53INP2	IQSEC2	RP11-341G23.4	APOBEC3G	TROAP
TPM4	PAFAH2	TMEM41B	AAMDC	RNF103
TPP1	WDR13	PHYH	SKAP2	MT1X
TREML2	YIF1B	RAD51-AS1	PGR	TLN1
TRIB3	TBC1D17	TEP1	NCOA7	VAV1
TRIM38	RXRB	ERCC6	CCDC113	VPS16
TRIM5	PHF1	RP11-797A18.3	ZNF585B	SLC2A13
TRPV2	RP11-343N15.5	DLG5	SMAGP	LMAN2
TTC7A	MAPK8IP1	TMEM91	RAG1	VIM
TTLL3	RP11-655M14.13	TRIOBP	POU3F2	PSAP
TUBA1A	ANXA2P2	CTB-55O6.12	APH1B	ZSCAN26
TUBB2A	RNF139-AS1	CSAD	ZNF626	TM9SF1
U47924.31	NR2F2-AS1	NARF-IT1	PPARA	JKAMP
UAP1L1	DXO	ATHL1	PLEKHO2	FNDC3B
UBE2H	C19orf81	CSTA	RCOR2	SQLE
UBTD1	NDRG2	AP001058.3	PPARD	SUCO
ULBP2	PLEKHM1P	HDAC5	MRC2	PARP4
ULK1	HSDL1	C10orf54	RHBDF1	TTYH3
UPP1	APBB3	IRAK4	ERMP1	RFX2
USP35	ASB16-AS1	AP000350.4	SAT1	FKBP14
VAT1	SIRT7	RP11-452C13.1	APOL1	NAAA
VCL	CD80	MAFB	STAT6	RCOR3
VEGFA	MAN2B2	BTBD11	DLGAP1-AS1	ILRUN
VPS9D1	PSMG3-AS1	KIF13B	NUCB2	FLCN
VWA5A	FAM53C	ARHGEF40	RRM2P3	ZNF350
WAC-AS1	LRRC8B	DALRD3	NOD1	HSD17B7
WBP1L	DPM3	TMCO3	SHOX2	WIPF1
WBP2	ZNF76	2021-03-02	E2F6P4	NEU1
WDR37	TGFBR3	RP11-396K3.1	ZNF525	TNRC18
WDR45	RP11-347I19.8	NBPF2P	SLC39A11	MMAB
WDTC1	ANKRD33B	GDPD3	DCUN1D3	TES
WIPI1	TWF2	TMEM191A	SDHAF4	SNAP29
WSB2	EPG5	ZNF703	PIMREG	GIHCG
YPEL5	U52111.14	PTPRB	FAT1	ZNF429
ZBTB22	FMNL1	PLD3	EFHD1	ZNF697
ZCCHC24	LY6E	NMRK1	PTGES3L	BBS7
ZDHHC11	PFKFB4	CORO2B	CCRL2	MON2
ZER1	PGBD2	RP13-580F15.2	PABIR3	LASP1
ZFAND3	MAP3K3	CLSTN3	CAHM	PPCS
ZFP36	CYB561	IGIP	PPP1R26	HARS2
ZMIZ1	HIST1H2AK	MST1P2	HOXB6	DOK1
ZNF117	DNAAF3	LPIN1	DNASE1	RUSF1
ZNF160	AC007383.3	RP11-82L18.2	ZNF641	NT5C2
ZNF211	IRS2	RASGRP4	EPHX1	CERS5
ZNF654	GSTZ1	MTX1P1	ARHGAP5-AS1	CD164
ZNF697	RP11-321F6.1	DVL2	PPM1H	MBOAT1
ZNF837	RNU6-510P	GAS1	NR2F2-AS1	ZNF646
ZSWIM4	GDA	PPP1R3E	CD69	SH2B3
ZSWIM8	TBXA2R	RP11-460N20.4	EPS8L2	B3GNTL1
ZYX	ID1	CTB-83J4.2	TBCEL	PLPPR3
7SK	CTSD	TRPC2	FKBP9	COPA
ABCA7	CLCN3	TRIB3	RAB31	ZNF225
ABHD2	PPP2R5C	RP11-458F8.2	CLUAP1	VIPAS39
ABHD3	GOLGA2	CTD-3137H5.1	RND2	GTF2IP4
ABI3	BAIAP2	CD300C	TREML2	TMED1
ABTB1	PDCD4	ARHGEF11	COLGALT2	CD33
AC000078.5	RP11-600F24.7	RP13-895J2.7	GAS6	SYK
AC000089.3	CASP8	TMEM63A	DUSP13	NFIL3
AC003092.1	C9orf16	ZNF575	KIAA0040	ZNF641
AC004893.11	SLC25A25	LPAR2	ATP2B4	PPOX
AC008746.5	RUSC1-AS1	RP3-395M20.12	ZNF433-AS1	ALDH16A1
AC008753.6	PLXNA3	LTB	DDIT3	NCKAP1L
AC009495.2	NFKBIZ	PIGV	BBS12	UBE2A
AC009948.5	H19	AHNAK	CHST12	DENND10
AC016773.1	ENO3	RNF39	RAB6B	KIAA0232
AC073115.7	KIAA0430	RP11-159D12.2	BTN2A2	TMUB2
AC079807.2	NRBF2P2	ASNS	AQP10	KBTBD8
AC098614.2	ACAT2	RP11-93K22.6	TBXA2R	TRIM25
AC111200.7	SLC36A1	TRIM62	PHF11	NCOA2
AC118278.1	CISH	FAM134C	CCDC69	MAP3K1
AC127496.1	STARD10	BAIAP2	IRF1	PEX7
AC132872.1	CTD-2083E4.6	RP11-644F5.11	LINC02525	ETV6
AC132872.2	HHLA3	FZD7	MAST4	ZNF671
AC144831.1	ARPC4-TTLL3	ZSCAN16-AS1	ATF3	ARF3
AC159540.1	2021-03-02	FCGR2A	ZNF883	C12orf57
ACBD3	AC096649.2	CHFR	ZNF329	MAP1S
ACBD5	RP11-10C24.1	IRAK2	SMOX	PIK3R1
ACOT11	MXD3	POLR2J4	BTBD3	ECH1
ACSL3	PRRT1	TNFAIP3	SLC26A1	MBTPS2
ADAM17	WARS	VMO1	CD63	TINF2
ADAM8	CTD-2639E6.9	MMP2	ZNF358	AGA
ADAM9	LRRC23	LMO1	APOBEC3B	SOAT1
ADCK5	LCAT	NBPF12	EXOC3L4	TOR1B
ADCY7	EDEM2	KIFC2	HOXB-AS1	TRAPPC1
ADD3	MTG1	NFAM1	PURPL	DAG1
ADORA3	MSS51	OLIG1	USP51	ABRACL
AF011889.2	TGFBR3L	TPP1	CAVIN2	PLEKHM1
AFF4	DNAJB9	HLA-DMA	MEF2C	TRAFD1
AGAP2	WSB2	AIG1	SKIL	PBK
AGFG2	QSOX1	STX16-NPEPL1	MIF4GD-DT	INPP5A
AGRN	OPN1SW	BCL2A1	PARP14	ZNF548
AGTRAP	PLIN3	ZNF469	RAB3IP	NDE1
AHDC1	GPSM1	USP44	PCED1A	GLRX
AHR	ZHX1-C8ORF76	RP11-284F21.9	ASNSP1	RUNX1
AIDA	CDC42SE1	GS1-358P8.4	ZNF594	CTDSP1
AIM1	MFSD11	AC068020.1	SMARCA1	SOS1
AKAP9	ACCS	GRTP1	ZNF117	CHROMR
AKR1C7P	ASIC4	CHKB-AS1	MFGE8	REX1BD
AKTIP	PMP22	RAB33A	EEF1A2	CYB561D1
AL109615.1	SDC3	NIPAL2	BAIAP2-DT	ACTR1B
AL592183.1	WDR66	TMEM187	MIR3936HG	ANKS1A
ALAS1	SGPL1	AC003090.1	ZCCHC24	FAM111A
ALKBH6	IFNGR1	IFI16	ZNF93	FMNL1
ALOX5	SIDT2	HBP1	ID1	KLF9
ALOX5AP	RP11-288H12.3	RP11-54O7.3	SDCBP	MAN2A2
ALPK1	CTD-3099C6.11	HOXC4	UNKL	COPG1
AMACR	LINC00106	STXBP1	NIN	CALM1
ANKRA2	YIPF3	TK2	TM7SF2	LRP10
ANKRD12	CYP51A1	RP11-798M19.3	ABHD15	BTK
ANKRD42	LCP1	DSTNP1	SLC25A43	HSDL1
ANKRD44	CTD-2331H12.5	MIR940	DUSP5	ANXA5
ANKRD52	RNF145	CLK1	LAPTM4B	GSTO1
ANLN	GALNS	RRNAD1	GALC	NAGLU
ANO8	TBC1D7	WARS	SNX24	WASHC3
AP000233.4	PAGE2	CERS4	PNMT	GMPPA
AP001055.6	SDCBP2	CSTB	F2RL3	TSPAN31
AP001258.4	LA16c-390E6.4	IDH1	TP73	ELF4
AP001372.2	CERS5	SLC2A3	SNX10	CTSB
AP001469.5	PLP2	RP11-165J3.6	ZNF572	STAMBP
AP1S2	RP11-617D20.1	RFX8	ASIC4	SLC26A2
APBB2	RP5-884M6.1	SMAD7	SSX2	MSMO1
APOBEC3B	RCBTB2	ALKBH6	SLC44A5	ARHGEF6
APOL6	CTTN	APBB3	MAN2B1	BACH1
APOLD1	ZFAND3	LRRC56	DOK3	ATP6AP2
APPL2	RP11-522I20.3	AC018470.4	WBP1L	RALGPS2
ARAP3	CALU	PILRB	SLC2A3	PIGC
ARHGAP18	SEMA3F	C22orf23	MEF2A	NKAP
ARHGAP26	STK40	GNG7	SERPINB9	BCKDHB
ARHGAP27	RP11-126K1.6	CTD-2006C1.12	BAD	USP20
ARHGAP30	RAB22A	RP11-231K24.2	ARSA	PSKH1
ARHGAP31	TREX1	NARF	DNASE2	RRBP1
ARHGAP9	RP11-22N19.2	COL9A2	TBC1D2	ADGRE5
ARHGEF11	RP11-309L24.4	EMBP1	ZNF136	ODF2L
ARHGEF2	PHTF1	CYBRD1	OBSL1	STARD3NL
ARHGEF40	AC012358.4	RP11-296I10.6	CYB5A	ETV3
ARHGEF9	RP11-146I2.1	MBLAC1	MYCL	TPM4
ARID4A	NKG7	NPTXR	PANX2	ZDHHC17
ARID5A	SAPCD1	RP11-18H7.1	ZNF443	DGCR6L
ARL13B	CHIC2	ASB16-AS1	ZNF417	RAB22A
ARL2BP	RP11-362F19.1	HGSNAT	DOK4	CENPA
ARL6IP5	ACVR1B	MAP3K3	WNT5B	ACTR10
ARL6IP6	C21orf58	RHOH	ABHD2	RNF181
ARL8A	HIST1H4I	MROH1	ZNF226	MYL6
ARMC12	PRDX5	KANK2	NPAS1	NAV3
ARPC5	ORAI1	THAP8	FOS	CES1
ARSG	AC000068.5	DDX60L	TPP1	CD74
ASB2	RAPGEF2	NBPF3	CDCA7L	ARL4C
ASF1B	WDR19	RP11-93K22.13	PLD3	IRF8
ASPDH	TENM1	TMPRSS9	COMMD1	LY86
ASPHD2	TMEM50A	KRT8P46	ZDHHC21	VIT
ASRGL1	AGER	SRD5A1	FBF1	LAMP5
ATAD2	CLCN7	STX11	TGFBR1	KCNA3
ATAD2B	C14orf119	HOXA13	FAM110A	IGSF6
ATF5	WBP1L	NBR2	KCTD18	RIOX1
ATG16L2	ANKRD13D	VAT1	PIR	IL31RA
ATG9A	IGIP	PPAPDC1B	KDELR3	HGF
ATM	CDKN2D	TRAF3IP3	PKP2	MPEG1
ATP11A	SNX33	RBM47	PTPDC1	AFF3
ATP11B	JAK1	CASP9	DTX3L	HAND2
ATP13A2	FLCN	CTC-428G20.3	ACSS2	CD180
ATP1B1	SIGIRR	RP4-717I23.3	ALDH5A1	FAM50B
ATP2B1	SMCO4	FMO4	TNFAIP8	CACNA2D3
ATP2B4	RP11-792A8.4	TGFBR2	SWAP70	BMP2
ATXN1	SLC26A2	STXBP2	ITGA5	CCR2
ATXN7	WT1-AS	SQSTM1	DLX2	TIFAB
AVPR2	AC018766.5	CTC-559E9.5	RDM1	FCER2
B3GALT4	TMSB4X	AC090571.1	KAZALD1	PTPRN2
B3GALTL	SLC16A5	TMEM38A	ANGPT1	LINC00996
B3GNT2	HSD17B1	TESK2	FNBP1	PLCB4
B3GNT5	MLXIPL	PREX1	ZNF280A	MYOF
B4GALNT1	TMEM116	PCYOX1	ZNF225	LPAR6
B4GALT1	LAMB2	CTB-39G8.3	EDEM2	TLR8
BARD1	AMPD3	SOS1-IT1	LINC02616	HLA-DRA
BAZ2A	TRIM25	GSTZ1	S100A11	WDR49
BBX	RP11-67L3.4	LINC00426	IDUA	RNF175
BCL2A1	RP11-254F7.2	C9orf139	TCTN2	ZC3HAV1L
BCL3	DOK2	CCER2	TES	FAM20C
BCL9L	FOSB	ITGB2	TMSB4X	RTL8C
BEST1	NPPA	NFIL3	ZNF222	DTNA
BHLHE41	LYRM1	HOTAIRM1	PHACTR2	SASH1
BIN2	RP11-336K24.12	VIM	LINC01023	HLA-A
BIRC2	RP1-228H13.5	CACFD1	MAFF	GPR27
BIRC3	RP11-385F7.1	USP51	CADM4	ROR2
BLVRA	EDEM1	AC012414.1	ZNF569	HTR7
BLVRB	HIST1H4D	MOAP1	ARL8A	XAF1
BLZF1	DYNLT3	SYTL1	MTM1	GAS2L3
BMP4	PLEKHA8P1	MTMR10	ZNF850	LILRB4
BRIP1	LASP1	NCOA3	MATN1-AS1	LOXHD1
BRPF3	SPDYC	MAP1LC3B	AACSP1	CYBB
BST1	C1orf63	LPIN2	NMI	HLA-B
BTBD10	PLEKHF1	ITPRIPL2	PTH2R	NAPSB
BTBD3	RAP1GAP	DMWD	MSRB1	MT1G
BTN3A1	CASP7	UBASH3B	SUSD1	FGL2
BX322557.10	OSER1	EIF3J-AS1	ANTXR2	B3GNT7
BX936347.1	PLAUR	RP11-345P4.9	IL6ST	CD70
C10orf118	DNAJC4	AAMDC	NCK2	UPK3A
C10orf54	ASMTL-AS1	JHDM1D-AS1	TSPYL6	TLR2
C11orf21	CCPG1	CTD-2201E18.3	GM2A	TNS3
C11orf24	HPCAL1	RP11-686D22.7	CFAP20DC	DEFA4
C11orf80	EBP	CTD-3214H19.6	ZNF846	ADAMDEC1
C11orf89	CTB-58E17.5	KLF7	CYP3A5	HDAC9
C15orf52	PIK3CG	PLIN2	MSRA	MS4A6A
C15orf62	PPP1R3E	PLAU	CTDSPL	HSPG2
C17orf59	FAM213A	CCR10	TRIM5	ZNF703
C18orf32	VEGFA	SMPDL3A	PLXNA1	OTULINL
C18orf54	RP11-599J14.2	PARP14	IL17RC	NEFH
C19orf38	AL627309.1	GATA2	OBSCN	ORM1
C19orf59	SLC1A4	NPHP3	MYO16	TSPAN2
C1orf106	SRGAP2C	WDR37	DYNLT3	MYO10
C1orf186	ING4	DDX60	RUNX1	RXFP1
C1orf192	ITPKA	IL10RB	RIT1	TNS1
C20orf112	NUCB1	IRF1	ORAI2	PTGER2
C20orf197	DBI	CTD-2647E9.3	TNFAIP8L1	TREM2
C21orf67	P4HA1	LBX2-AS1	IFNGR1	CALHM6
C22orf46	RP13-270P17.2	RP4-635E18.8	SERPINH1	CTPS2
C3	CFH	KLF6	ZNF697	CPM
C5orf22	SLC16A13	DNAJB2	TDRKH	DEFB1
C5orf34	FBXW4	ZNF654	PTPRH	BEX4
C6orf211	KIF5A	CLIC4	MAGED2	TMEM64
C6orf223	SCD	CLN3	NEAT1	CLEC5A
C6orf226	IFI6	STK40	TSPAN31	THBS4
C6orf99	HIST1H4K	ACBD4	MGAT3	SIGLEC7
C7orf60	RP1-92O14.6	ANKRD37	DAG1	CLEC1B
C7orf61	RP11-1055B8.4	ZBED5-AS1	PLAG1	IRAK2
C9orf89	FRRS1	CTB-50L17.9	MCUB	MMP17
CABLES2	TEP1	CTD-2006H14.2	MT1X	ELANE
CACNA2D4	MANBA	SUCNR1	DNMBP	HAL
CALCOCO2	TMEM187	CTSS	ACVR2A	LINC02132
CALHM2	C14orf1	NIT1	TBC1D19	GIMAP8
CALM1	ZER1	IFT27	MOCS1	C19orf81
CAMK1	GLB1	IQGAP3	GKAP1	JAML
CAMK2N2	GMIP	BZRAP1-AS1	ERV3-1	MT1F
CAMP	PYGB	PELI3	FER	MPP7
CAPN7	CTSH	PTEN	CCDC152	SERPINB2
CARD16	ITPR1	ITGA3	CCDC15	GIMAP2
CASC5	AC084018.1	CTD-2630F21.1	CASP8	SMPDL3A
CASP1	RBCK1	TNFSF13	DHTKD1	SLC2A6
CASP3	ANXA4	MAGEF1	HES1	SDC2
CASP8AP2	NRIP3	STRIP2	PIP5K1C	PDZD7
CAST	DERA	FIG4	FXYD5	CD14
CBL	TBC1D3F	COMMD6	LINC02882	GPR68
CBR3	RB1CC1	RRAS	CALCOCO1	F13A1
CCDC109B	TGFB1	VEGFA	PIF1	UBA7
CCDC126	SMYD3	ZBTB22	CCDC74A	CDA
CCDC147	TMEM54	RETN	ANXA5	TFEC
CCDC15	SNX18P16	CD300LB	ZFP82	CLEC12A
CCDC183-AS1	ARFGAP3	AP000351.10	LDLRAP1	BMP8B
CCDC65	FAM132A	SLC37A1	TNFSF9	GSAP
CCDC69	MBD6	DDAH2	G6PD	SCML1
CCDC71L	C15orf65	RP11-345P4.6	LINC00847	GPR18
CCDC82	FXYD5	ARL6IP5	LPXN	CHST2
CCDC93	FAM178B	GNE	NETO2	PTAFR
CCDC96	HIST1H2BJ	SH3PXD2A	PLCL1	ITGAL
CCL2	FAM115C	IRF2	CREB3	C3
CCL20	NRBP1	TMEM66	PINK1	IL1RN
CCL3	LINC00638	MBD6	TMEM87B	MS4A7
CCL4L2	CYB561D1	FLCN	ANO8	MRAS
CCL5	SLC6A6	CNEP1R1	STOM	NCF1B
CCND3	MYO1D	MFSD6	ADGRE5	ADGRA2
CCNE2	NUDT18	ABHD2	CSRNP2	PLPPR2
CCNG2	KCTD21	CNIH3	GBA	NTSR1
CCNJL	SOCS2	FAM177A1	ERRFI1	ENG
CCNYL1	ZSWIM4	LAIR2	MDK	SEMA6B
CCR1	PMM1	XXbac-B135H6.15	ADAMTSL4	ORM2
CCSAP	RP11-686O6.2	IFFO1	MAML2	PIK3R5
CD101	SSH1	PLD4	STAR	HIP1
CD244	ZBTB22	NCF1	ZSWIM6	ZNF438
CD300C	MFSD7	HECTD4	HTATIP2	HRH2
CD300LF	PPARD	SLC35E2	IRF2-DT	EPB41L3
CD48	RP11-967K21.1	GLIPR1	MYO18B	FGR
CD79A	SPACA6P	RP1-170O19.20	CENATAC-DT	TSPO
CD82	RP11-1070N10.7	CSRNP2	C3AR1	TASL
CD83	EPHB6	APOL6	CEP68	FAM83H
CD86	SKAP2	RP3-402G11.25	ZNF234	DLX1
CD96	MCOLN1	IL9RP3	SAMSN1	OXCT2
CDC14A	RHCE	CCT6P3	SMYD3	LGALS9
CDC25B	DMTN	CTC-444N24.11	DDB2	FBP1
CDC42BPA	TUBA3FP	AMACR	TIGD7	CITED4
CDC42EP2	DUSP1	COG4	TMEM54	CNR2
CDCA2	ACYP2	UPP1	SNCA	PROK2
CDK17	GADD45A	PIM1	SNX22	LY75
CDKN1B	VAMP2	EMR2	SPAG6	METRN
CDKN2B	RP11-96H19.1	WSB2	CD37	TNFRSF1B
CDKN2C	SREBF2	AP001372.2	PIK3R1	DDX43
CDS2	CTH	CTD-3099C6.11	GAB2	SHANK1
CELF2-AS1	ULK1	ZNF449	GMIP	RNASE6
CENPI	CARD11	PIGZ	BCL2L1	ST14
CEP120	ACTR1B	AP001065.2	CISH	MITF
CEP135	MPDZ	FRRS1	ZNF518B	PRICKLE1
CEP19	MYL6	MAPK13	ZNF43	NUDT16
CEP55	FHDC1	HPS4	DOCK11	TYMP
CEP85	KIFC3	RNASEL	DBNDD2	CCL2
CEP97	ZNF513	ST3GAL1	EFCAB10	ADCY9
CERS4	SERPINB1	FNIP1	CPD	ODF3B
CFP	CCSER2	CTC-429P9.3	TMPO-AS1	NEXN
CGGBP1	CELF2	CTA-384D8.36	MAGEB2	GPR132
CHD9	RP11-690G19.3	DNAH1	ZNF823	S100A8
CHGB	TMEM55A	SGK223	PSME1	TSHZ3
CHI3L1	AMFR	SGK1	PJA1	NCF1C
CHKB	FADS2	RP11-126K1.2	TMEM14A	RASSF4
CHKB-AS1	HPS1	RAB27A	TTC7B	TRDJ1
CHMP5	P4HA2	CDK19	MBOAT1	P2RY6
CHPF	STK19	NUDT18	ADA	MICAL2
CHRM3-AS2	NHLRC4	MIR146A	SLC66A3	CASC11
CHST2	FOXO3	C21orf58	MAP3K8	ALOX5
CIT	MOSPD2	CCDC154	SSH2	PRSS12
CKAP2	ACSL1	OCEL1	CCS	TRGJP2
CKAP2L	STRIP2	RP11-380G5.2	ZNF76	LPL
CKLF	INPP5K	TBC1D3F	HSPA1L	ST3GAL3
CLASP1	YBEY	RASD2	GMFG	IL1B
CLCN4	CTB-114C7.3	CTD-2228K2.7	KLF6	IRF5
CLDND1	RFPL4B	CCDC78	DNASE1L1	HCK
CLDND2	ATP6V1B2	ARHGEF12	SPRY2	AOAH
CLEC2D	ABHD15	KIAA1841	MBOAT7	MMP9
CLEC4E	RAB5B	GP1BA	MXRA8	TMEM121B
CLEC5A	GMFG	CCDC92	MAGEB1	MAN1C1
CLIP1	KLF9	ECH1	ACP2	OGFRL1
CLN3	CTB-33G10.1	CEL	KLHL22	ANKRD22
CLSTN3	MCAM	FCHSD1	IDH1	TTC38
CLU	PANX2	PLEC	IER3	VAV2
CMTM1	SNAI3-AS1	ACYP2	ANKEF1	DLEU7
CMTM3	RAD51-AS1	HEXDC	REXO5	S100A9
CMTM4	CERCAM	MAGED2	KCNJ8	PHACTR3
CMTM8	TM7SF2	PHF1	CREB3L4	IPCEF1
CNIH3	HIST1H2AI	CYP1A1	MAGEC2	PLPP1
CNN2	RP11-284F21.7	ALOX5AP	UNC119	NCF1
CNNM4	RP1-313L4.3	PIK3R3	CD33	OTUD1
COG4	RP11-10C24.3	PHF21A	TOM1	CD101
COG6	PPM1M	PCTP	KRT19	CFP
COL11A2	RP11-1275H24.2	KLHL6	CHMP6	LTB
COL15A1	FAM177A1	LPP-AS2	ZC2HC1C	ZFP69
COL9A2	CREB3	RP11-12A2.1	GTPBP2	SLC66A1
COPG1	IDH1	RP13-20L14.6	SUCO	NFKB2
CPD	NFE4	RP11-218M22.1	SH3BGR	SLC37A2
CPE	SPARC	TRPM4	CUL9	PRXL2B
CPNE8	PRR24	BIRC2	ZDHHC24	CAMK2D
CPT1B	TMC8	PIK3C2B	ARSB	STX11
CR1	SLC35D2	CTBS	LAMB1	MCEMP1
CREB3L2	TRIM38	EVA1B	LINC00467	CDC42EP3
CREBBP	LINC00863	OSBPL7	METTL7A	BLVRB
CRIP1	CLEC18B	SDHAP1	ADGRL1-AS1	P2RX7
CRTC3	FAM210B	GLIPR2	KHK	SFXN3
CSF2RA	CTSA	DNAJC4	DACT3	RELB
CSGALNACT2	ARSA	VENTX	DDIT4	PITPNC1
CSRP1	TSSK3	NEURL1B	ITGAV	SLC27A1
CSTA	HCG25	PHGDH	STING1	TOP1MT
CTA-211A9.5	CPEB4	LMNA	GRAP2	PRRG4
CTA-384D8.31	ARL3	PRDX5	SEL1L3	SERPINB6
CTA-384D8.35	TFPI	ZNF517	MEAK7	STOX2
CTC-429P9.2	AGPAT4	SLC15A2	PKN1	RAB3D
CTC-429P9.5	HIST2H3D	RP11-345P4.7	WDR88	TPCN1
CTC-550B14.7	DHCR24	SLC25A1	OSTM1	KLHDC7B
CTD-2017C7.2	AC002398.13	ETHE1	SESN2	MIR3142HG
CTD-2020K17.4	AC016700.5	ICA1	H4C12	LST1
CTD-2035E11.3	HMGCL	HCST	GPR158	MSRB3
CTD-2132N18.2	OR6E1P	TCHH	STX8	SHTN1
CTD-2196E14.4	HOXB-AS1	SCAMP2	SLC25A35	PRDX2
CTD-2196E14.9	NUDT14	TRIM5	MAP3K14-AS1	SIRPB1
CTD-2357A8.3	RP11-196G18.22	LINC01137	BBX	CYP4V2
CTD-2369P2.2	KIAA1522	DNAJC3-AS1	PLEKHM1	TNFAIP6
CTD-2529O21.1	GMPPA	EME2	DEF6	CHI3L1
CTD-2547L24.3	ATP6AP1	HPS1	RABEP2	HSPB1
CTD-2547L24.4	KLC4	ANKRA2	ZNF304	FAM210B
CTD-2561J22.2	ZNF841	CHN2	ABCA2	INAVA
CTD-2587H19.1	BTN2A2	SETDB2	BTNL9	SERPINB8
CTD-2616J11.11	KDM3A	C6orf47	TESMIN	CILP2
CTD-3018O17.3	MAP1LC3B	CTC-429P9.2	TAPBP	ALOX5AP
CTD-3092A11.1	PSAP	RP11-150O12.6	FAM102A	BIK
CTD-3137H5.1	TCAP	ZNF837	THAP8	TRDJ3
CTD-3214H19.6	PLEKHM1	RASSF4	TUBB2B	SIPA1L2
CTNND1	COMMD7	HCFC2	SLC38A10	ZC3H12D
CTR9	GFPT1	RP11-131H24.4	ZKSCAN4	NFKBIZ
CTSO	MAPK15	TRAPPC6B	PKIG	CYLD
CTSS	HCLS1	PGPEP1	R3HDM2	MXD1
CTSZ	RP11-84G21.1	LILRA2	GALNT12	ZNF862
CUEDC1	FLVCR1-AS1	EPHX1	CABLES2	GAS7
CXCR3	FAM129A	CYP4V2	IL1R1	RN7SL481P
CXorf23	TMEM9B-AS1	CLIP2	FLYWCH2	CAMK1
CYFIP2	HAGH	SMPD1	ZNF711	FRY
CYLD	PLIN2	KB-1460A1.1	HEXB	SERPINA1
CYP1B1	CYP2T2P	APOBEC3D	SP6	PLD4
CYP1B1-AS1	MOAP1	G6PD	MIR548XHG	TRGC2
CYP2R1	IER5	CTD-3074O7.5	ZNF613	FCGR1A
CYTH1	AP001171.1	RP11-655M14.13	CARD19	TSNARE1
CYTH4	RAB11B-AS1	MC1R	LMAN2L	DUSP3
CYTIP	ULBP1	HK3	HMGCS1	MGMT
DAAM1	ZCWPW1	HMGCL	STEAP1B	MOSPD3
DAB2IP	MICAL2	TRIM38	MAPRE3	TMIGD3
DCK	ATF7IP2	DOC2GP	KSR1	GAMT
DCLRE1A	MROH6	CTB-41I6.2	MNS1	DEPDC7
DCP2	MFSD6	RP11-981G7.2	IFNAR2	ADM
DDX26B	CRYL1	ADCY10P1	ZSCAN30	CD38
DDX58	ITGB5	ZNF767	NOL3	UAP1L1
DDX60	LRRC71	GTF2IRD2B	RETSAT	CACNB1
DDX60L	TOLLIP	RP11-894P9.1	VPS13C	LACC1
DEDD2	LY6G5C	RP11-266L9.6	RNF141	ITGB2-AS1
DENND1C	RP11-502I4.3	MICALL2	NRROS	CCNG2
DENND4C	RP11-308D16.4	AC009506.1	NAGA	BST1
DENND5A	APAF1	ATP6V1D	ADAM10	EGR1
DENND6B	LINC00482	RP11-134G8.7	TNRC18	KLF11
DEPDC1	GDI1	RP11-89K11.1	DSCR4	NLRP3
DGCR6	CORO1B	NAV1	SLC17A5	KLF4
DGKD	KIAA0513	AKNA	ZER1	DGAT2
DGKQ	SEC14L1	COMMD3	TRPC1	ERN1
DHRS1	ARID3B	RP11-353N14.1	FAM214A	MDFIC
DHX58	MCL1	RP11-817O13.6	ERBB2	ADGRE4P
DIAPH3	PLD1	FAM212A	AMOTL1	TRDC
DIP2A	SRP14-AS1	PRR24	RTKN	MEF2D
DKFZP761J1410	CEBPB	PCYOX1L	LGR4	TYROBP
DLG5	ELK1	TSC22D2	LILRP1	PSTPIP2
DMWD	SDCBP	HSD17B1P1	NFIL3	PLAC8
DNAJB13	ARIH2OS	CUEDC1	ANKRD13D	PSMB8-AS1
DNAJC13	FMNL3	ZSCAN31	SPATS2L	BCL3
DNM1	CTD-2020K17.1	AP001816.1	TLCD5	MT1E
DNMBP	APC2	RP1-43E13.2	NMU	FOXN3
DNMT3A	AF127936.5	RNF215	DBNL	SPEF2
DNMT3B	CDK19	HHAT	PLP2	FCAR
DOCK10	ZNF425	KDELR3	RNF103	SERPINB10
DOCK5	CD97	PANK3	APOL4	ANXA4
DOPEY1	TNFAIP1	RPS10P7	B4GALT4	DOCK10
DPY19L1	PROS1	CPQ	RALB	SNX20
DPYD	MXD1	PDCD4-AS1	MIR223HG	POU2F2
DPYSL2	HIST1H2AM	FBXW4	TCEAL8	TLR4
DSCR3	IMPA2	DERL3	ANKRA2	H1-2
DSE	RNF39	CYTH1	TGIF1	HNRNPA1P49
DTX3L	MMAB	PSCA	ITM2B	AGRN
DUSP22	C1orf56	HOXA1	LINC00888	RGCC
DUSP4	SMAD6	ALAS1	FAM234B	BAG3
DUSP6	ASPRV1	HNRNPA1P49	MINDY1	PDE4B
DVL3	MGAT4B	CYB561A3	PROS1	DENND2D
DYSF	KHNYN	2021-03-03	LTBP1	VSIR
E2F2	ALDH1L2	ST3GAL3	ABHD8	SPNS3
E2F7	RP11-54F2.1	MICA	NUDT18	KIF1C
E2F8	CCER2	THSD1	UEVLD	IL1RAP
EEPD1	CTB-25B13.12	SNX33	CDKN1C	RNH1
EFNA4	BMP1	DDX26B	APAF1	TNFAIP8L2
EFNB2	DAPP1	PRAM1	MAST4-AS1	CILK1
EFR3A	MICALL1	RP11-849F2.8	ZNF765	ST8SIA4
EHBP1L1	AC113189.5	TMEM175	ZNF567	ITGA6
EHD1	CAP1	ZNF18	SIL1	BPI
EHHADH	RNASE1	AC006978.6	DEXI	TNF
EIF5A2	MAP3K10	CES1	CTSL	SNAI1
ELK3	BTBD2	SMURF2P1	DERA	OAT
ELMO2	ERCC1	RGS12	ALDH6A1	EVI5L
ELMSAN1	BAIAP2-AS1	CTA-445C9.15	LRRCC1	TRIQK
ELOVL6	CUL7	THTPA	PLAGL1	ZNF506
EMBP1	RP11-1041F24.1	C18orf56	ELOVL7	METTL9
EMP1	TFE3	BARX1	ST8SIA6	CXCR4
EMR2	PXN	SEC22C	TRIM68	MXI1
EMR4P	SEL1L3	SNX30	ZNF513	DPYSL2
ENC1	PHTF2	GPR137	FZD7	CCL23
ENDOD1	GNRH2	DHRS1	SERPINB1	NRP1
ENPP4	ABI2	TECPR1	EPHX2	IFT27
ENTPD4	SLC38A2	ZNF627	PTPN7	ALOX12
EP300	METRNL	HAR1A	H4C5	CCDC26
EPHX1	CA11	ZCCHC24	ZNF493	GRINA
EPM2AIP1	EGFL7	CSF2RA	PPP1R15A	SBF2
EPOR	RP11-347C12.10	AC016773.1	BTBD2	SOGA1
EPS8	WDR45	CTD-2245F17.3	SLC1A4	CREBRF
ERAP1	LINC00885	HLA-E	ZNF211	H2BC11
ERAP2	NPC1	ABCA2	SH3BGRL	THEMIS2
ERBB2IP	RP1-86C11.7	SKI	ZNF134	FOSL2
ERMP1	DAK	LAMB3	PLBD2	BIRC3
ESCO2	C12orf57	STAG3L1	IFITM2	ASAP1
ESPL1	STARD8	SMTN	EFNA4	SPIRE1
ETHE1	AC144652.1	AP5Z1	P2RY1	MICALL2
ETV5	RP11-211G23.2	BLOC1S3	TNFRSF12A	HBP1
EVI2A	MKLN1-AS	SAMHD1	ZFYVE1	LSP1
F11R	RP11-54O7.10	TP53I13	SLC25A29	AP1S2
FADS1	SPATA2L	DAB2	SLX4IP	BTN3A3
FAM102A	RRAGC	GPR162	STXBP5	PTEN
FAM102B	QPRT	KANSL1-AS1	SLC16A9	PTPN6
FAM110A	GPR137	SYTL3	FBXL20	IVD
FAM127B	KCTD13	CCNL2	H2AC17	FUCA2
FAM134B	IZUMO4	ANXA9	ZBTB38	RELL2
FAM178A	DMPK	TMEM120A	ZDHHC12	ZFP36
FAM200B	PTK2B	KDM1B	RABAC1	NAPRT
FAM212B	RP11-95P2.1	PLA2G6	HIPK2	PCBD1
FAM219A	HIST1H1C	KIAA0430	ABCB6	LPAR4
FAM21C	TYSND1	CTD-2240J17.1	TRADD	CASP1
FAM43A	UBE2H	MXD4	ACSL1	FLNA
FAM47E-STBD1	ITFG3	KB-431C1.4	HPCAL1	PELI3
FAM63B	LINC01011	SNTB2	CNPY3	SNX25
FAM76A	WDR37	AC004447.2	NPTN	SORL1
FAM76B	EXD3	SLC35E2B	SEC61A2	ST3GAL1
FAM85B	RP11-611E13.2	TRADD	CMBL	PYCR1
FANCI	CASP9	RP11-797A18.4	TM4SF19-AS1	CTH
FAR1	RP11-324I22.4	ELMOD3	RTN2	LINC00926
FBXL13	TCIRG1	CDK2AP2	PLEKHM1P1	SAMHD1
FBXL17	SRGAP2	MAST3	GXYLT2	GHRL
FBXL19-AS1	TXNDC2	NPIPA5	LINC00355	FAM185BP
FBXL3	PLCD3	SFXN5	CYB561	SEMA4A
FBXL5	PNRC1	SLC38A2	ARHGAP18	GNE
FBXO21	RABGEF1	SPG20OS	CEP70	LDLRAD3
FBXO6	TRAPPC6A	RP11-122G18.5	VCL	WDR91
FBXO8	SPATA25	UTRN	FAM230C	MMP2
FCER1G	NPPA-AS1	CUL7	SPATA24	HOMER3
FEM1C	AC018766.4	RP11-488L18.10	KIF3C	CCNA1
FGD3	APOBR	SCNN1D	SCARB2	RPS23P8
FGD5-AS1	ZP3	MOV10	IL10RB	CLEC11A
FGFRL1	TRIM6	SLC7A7	CXCL2	CLN3
FGGY	FAM212A	SPNS3	HPS3	CPPED1
FGR	GABARAP	TNFSF4	CUTALP	SUCNR1
FHOD1	MAP3K6	ERMAP	AHNAK	H4C9
FKBP9	ATP6V0D1	ABLIM1	FRAT1	H3C10
FKSG48	RP11-396K3.1	MID1IP1-AS1	C1orf116	TRIM36
FLOT2	PHLDA2	STAG3L3	APPL2	H2BC12
FOSL2	CCDC92	BTN3A1	GIPR	ZYX
FOXJ2	MICA	ZER1	CGRRF1	SLC49A4
FOXM1	OR2B6	PPM1K	MAN1B1-DT	GCA
FOXN3	RP11-260A9.6	MAS1	SH2D2A	PTPN12
FOXP4	TMEM107	ZNF818P	ACER3	IMPA2
FPR1	MMP24-AS1	EIF2AK3	TDH	NAA80
FPR2	ZNF432	MED14-AS1	GNS	ALAS1
FRAT1	RP11-462G2.1	RP11-226L15.5	ZMIZ1	TRIP10
FSCN1	IL6ST	AP5B1	ZBTB18	RIPOR1
FST	LAPTM4B	VAMP1	NECTIN2	ACP3
FTH1P7	CXCL11	S100A6	SLC38A6	PIWIL4
FURIN	UCN	ZC3H3	SLIT2	UBE2FP1
FXYD2	CTD-2228K2.7	F8	IL2RG	CLEC4E
FZD1	C1orf85	ZNF211	PAGE5	ITGB2
FZD2	RP11-4O1.2	QPCTL	GABRE	MROH1
GABPB2	FERMT3	PI4K2A	SUMF1	RRM2B
GADD45G	NPAS1	NBPF23	SLC39A13	MXD4
GALNT12	CSTB	MGST3	STON2	VDAC1P8
GALNT3	ENDOV	LINC00174	SRGN	OXR1
GALNT6	AKR1C3	CAST	AIG1	HBEGF
GAS1	NLGN3	RP11-1007O24.3	ASAP3	NQO2
GAS2L1	TRIB1	TMEM80	PTTG1IP	BRCC3P1
GAS7	RETSAT	PPP1R13B	CCND3	CD244
GATAD1	RP4-816N1.6	RP11-361F15.2	PLD1	F3
GBP2	AC093159.1	TYK2	KREMEN1	TMEM170B
GBP3	RHEBL1	CARD9	DIRAS1	MAP3K10
GCH1	KRT18	ZNF700	IGSF8	ALKBH6
GCHFR	SNCG	PXMP4	LRRC56	MIR616
GDAP1L1	RP11-660L16.2	RAB33B	RIC8B	MYBPH
GEN1	RWDD2A	RRAGD	PPP1R27	ELL2
GHRL	AKNA	FAM160B2	HEIH	CH17-340M24.3
GKAP1	RP5-1086K13.1	ZNF160	PIM2	DEPP1
GLIPR1	LSS	NEK6	N4BP2	LAT2
GLIPR2	FTL	BRI3	ZSCAN26	RSPH3
GLUD1P3	PHF21A	MAN2C1	THTPA	RPP25
GNAI2	CTB-50L17.9	MOB3C	P2RX4	LINC00667
GNB5	AC009299.5	CEACAM4	ZNF701	PTPN18
GNE	DSCR10	FAM212B	ZNF160	RBKS
GNG13	RP11-626A5.2	SECISBP2L	GDA	PTX3
GNG2	ANKRD10	KDM7A	DUSP22	MOB3A
GNGT2	CHD2	PSEN1	TP53I13	PLEKHM3
GOLGA2P5	SQLE	WAC-AS1	ZNF530	NOTCH2NLC
GOLGA3	HIST1H3B	GORAB	TBCK	TTC7A
GOLGB1	DCUN1D3	SNX20	PECR	LMO2
GORAB	CTSK	RALB	SEMA4B	H6PD
GPD2	B3GNT9	JAK2	FAM171A1	ZBTB22
GPR132	MST1R	DYNLT1	NCEH1	CACNA2D4
GPR137B	CSF1	RGL2	CFAP161	SERTAD3
GPR160	MLLT11	PLA2G15	RAP2B	CCR1
GPR180	RP11-849F2.8	RIPK1	STX3	HEBP1
GPR3	CYP4F29P	CTNNBIP1	RGS12	H2BC4
GPR35	GRN	SP140L	RAB13	FCHO1
GPR55	STON2	ACLY	MRTFB	OPN3
GPR65	RP11-661A12.5	PRR5L	WNT3	INSR
GPR68	RP5-1112D6.4	YBEY	ALS2	PRKCD
GPR84	PTPN21	LINC00847	WASHC3	MNDA
GPR97	KCNE3	XXbac-BPGBPG55C20.2	ZBED5-AS1	HTR7P1
GPSM2	SLC45A3	PPM1N	SP140L	TRIM16
GRTP1	CAPS	TBC1D20	CLSTN3	TAGAP
GS1-124K5.10	MAML2	ZFHX3	ZBTB41	CYTH4
GS1-124K5.11	C19orf68	RNPEPL1	TMEM219	AGTRAP
GS1-358P8.4	MTURN	ARHGAP25	PMAIP1	PYGL
GSK3B	AF001548.5	RP11-443B7.3	ALG10	PTGER4
GSR	GPSM3	CXorf21	TEAD2	BAZ2B
GTF2A1	KLHL22	MIEF2	RFLNB	KIFC2
GTSE1	ITGAV	FOSL2	NOP14-AS1	HSH2D
H1FX	OSER1-AS1	LEPROT	FOXO3	PRKAR2B
HABP4	HIST1H2BC	FES	TPM1	CYP51A1
HACE1	RP11-296I10.6	SLC40A1	LINC00885	CORO1A-AS1
HBEGF	RP11-496I9.1	STAG3L4	NDRG2	EMB
HCFC2	CTB-55O6.12	CPT1B	ATP6V1D	RFX8
HCK	LRRC29	PHYKPL	ZNF780B	FCGR1CP
HCN2	HMGCR	RP5-994D16.9	SIX5	STRADB
HCN3	RP11-166P13.3	SAMD9L	ZNF731P	FLT3
HCST	RP11-353N14.2	ATP9A	BMT2	INPP5F
HDAC6	ZMIZ1	C11orf89	TRIM45	SLC22A4
HDGFRP3	TUBB2A	STAG3L5P	SOCS2-AS1	KRCC1
HEATR5B	RP11-927P21.4	ACVR1	C6orf47	FAM107B
HECA	RALB	NISCH	MFSD6	COL23A1
HECTD4	OSTF1	THBS3	COQ10A	ACY1
HERC1	KLF10	CLCN7	GRAMD4	NFKBIL1
HERC2P10	TNFAIP3	SERPINA1	ZFYVE28	INE1
HERC3	HSF4	C5orf45	PRDX5	MIR221
HERPUD2	TJP2	C16orf70	ZNF582	CASP2
HIF1A	DHCR7	TMEM44	FLNB	CSGALNACT2
HINT3	FTCD	SNX29	GIHCG	SLC25A23
HIPK3	MICAL1	C17orf75	CD164	NLRC5
HIVEP1	MMP14	ZNF230	SQLE	FAM200B
HIVEP2	RP11-140K17.3	CPEB4	AOPEP	TICAM1
HJURP	NXPH4	RCBTB1	GAS2L1	MCTP1
HLA-B	TNRC6C-AS1	ZMYM5	GATA2-AS1	SLC45A4
HLA-C	TRIM5	ZNF862	TGOLN2	SYTL1
HMCES	GGT1	PRKXP1	LMNA	PTGFRN
HMGB1P1	SCNN1D	NDFIP2	BST2	IRAK3
HMHA1	MIR3682	SPATA20	ZBTB34	MARK4
HMMR	UBALD2	MGLL	NATD1	ESYT2
HMOX1	ASAH1	OSBPL2	ZFAND6	ZMAT1
HOOK2	FAM122C	NDST2	FBXW4	PCOLCE2
HOXA1	HIST1H3H	RP4-657D16.3	FUT8	PTK2B
HPS3	ACVR1	FAM134B	LINC01194	MCMBP
HPSE	SGK1	RABEP2	CCDC144NL	CPEB2
HRH1	MTHFR	NTAN1	SORBS1	CSF3R
HSD17B7P2	AC073657.1	PAN3-AS1	DGKQ	H2AC6
HTATSF1P2	RP11-587P21.2	BIN2	TMEM141	PLOD3
HTR7P1	CBLB	SHROOM2	ARFGAP3	CYB5R1
HVCN1	EIF2AK3	ZFYVE21	RNF130	SLA
ICA1L	STK19P	LMO4	USP27X	NUB1
ICAM3	HMGCS1	CARHSP1	STK17A	RGS18
ICOSLG	PLK3	SLC9A3	C1orf198	MRPL33
IDH2	RINL	AZU1	NBDY	PXK
IER5L	DUSP3	AL133458.1	GOLGB1	FAM98C
IFFO1	CDC42EP4	C5orf66	SHLD1	KMT2C
IFFO2	ZGLP1	CLDN15	ZNF69	NFE2L3
IFIH1	CCDC64	KHNYN	ANO9	NCF2
IFIT2	SPRY4	PRMT2	ZMYND11	HVCN1
IFIT3	AC023490.1	LINC00963	BAMBI	ACBD5
IFITM10	MBNL2	ADAM8	H3C2	RANBP9
IFNGR2	AC096559.1	RBM5	PIGC	KCNN2
IFRD1	C12orf23	ABHD3	TLN1	PILRA
IFT27	BRICD5	MBOAT1	PRCP	ARHGAP33
IFT80	GNMT	CXorf23	SLFN14	PHF21A
IGFBP6	RAB11FIP1	PLP2	ZMAT3	UBALD1
IKBKE	NRGN	PARVG	VOPP1	CFD
IL10RB	RP11-495P10.9	OGT	DPY19L1	VPS37C
IL10RB-AS1	PPP1R15A	ARHGAP1	ATP6V1B2	PARVG
IL17RA	HIST1H3J	RRAGC	ZNF788P	SNX18
IL18	SLC17A5	PDE4DIP	STN1	ARHGAP45
IL1RAP	SOCS3	RP4-607J23.2	KCTD11	C9orf139
IL1RN	LYG1	VPS8	JUP	PCGF5
IL32	CAPN2	SMARCD3	MMD	GPX1
IL4I1	RAB11FIP4	RP11-568N6.1	KRT8	HERPUD1
IL9R	CTD-2228K2.1	CORO1B	TTC8	IL10RB-DT
ING1	TAGLN	CCDC93	SOX5	SPN
INPP1	STX5	ZNF641	DMBX1	FZD5
INPP5F	TSKS	GPR108	ULK1	TXNIP
IPCEF1	CD37	LRCH4	LRRC8C	SIMC1
IPMK	IL20RB	SMCO4	ZNF708	RAB24
IPPKP1	RP11-661A12.9	RP11-658F2.8	COMMD10	DENND1C
IQCG	KDM6B	ARHGAP21	MED20	SLC26A6
IQGAP2	PPP1R18	INE1	UBL7-AS1	CMTM1
IRF2	UNC5CL	RBP5	VAT1	GLI4
IRF2BPL	IGF1	SWT1	STC2	PRKAG2-AS1
IRF5	AC009506.1	TPMT	ZNF702P	SBF2-AS1
IRGM	RP11-356I2.4	WBP1L	MAGEH1	FAM160A2
IRGQ	AIF1	RRBP1	PCYOX1	CMTM4
ISYNA1	CREM	GATAD1	TM4SF19	EFR3A
ITGAL	KCTD11	USP30	HOXB7	BCL7C
ITGAM	TCN2	CREBL2	ETV5	HEBP2
ITGAX	MYRF	ALAD	MOSPD1	CCDC159
ITGB1	SOCS2-AS1	RHOBTB2	CDC42BPB	TRAPPC5
ITGB1P1	C5orf45	BST1	RYBP	LACTB
ITGB2	SMARCD3	VSIG10	SNN	SLC25A40
ITGB2-AS1	MAP1LC3B2	INPP5B	SNX16	IGFBP7
ITGB7	PQLC2	RNF122	FRG1BP	LINC01003
ITM2B	B3GNT8	CHP1	ORMDL3	JOSD2
ITPR2	PPP1R13L	RSBN1L-AS1	GRIN2D	NRARP
ITPR3	RP11-665N17.4	HINT3	BISPR	JMY
ITSN2	ABCD1	TTC7A	TMEM135	LTBR
JAG2	MVD	RP11-229P13.20	CTC-338M12.4	UBE3C
JAK2	ATP6V1D	OAS3	IFT81	SMIM14
JAZF1	MESDC1	NFE4	GLG1	HOTAIRM1
JMJD1C	RP11-861E21.1	MIR3916	MIR503HG	ZNF746
JMJD6	NFKB2	NBR1	AIFM2	IL6R
JMJD7-PLA2G4B	YJEFN3	ATP6V0D1	RPL39L	SIRT2
JOSD1	FDFT1	SLC27A3	SEPTIN6	RBFOX2
JRKL	BTG1	MEX3B	ZNF717	SLC38A9
KANK2	ICAM1	PCK2	EZR	BASP1
KAT2B	RP11-361H10.3	AHSA2	SEPTIN5	WDFY2
KATNAL1	FAM131A	GAB3	PIGP	CYTH3
KB-318B8.7	HEY1	FKBP11	PREX1	SRGAP2C
KCNK6	KIF3C	ZNF789	ARHGAP5	GALE
KCTD12	RP5-933K21.3	C9orf89	SMAD3	NXF3
KCTD9	MBOAT7	PDE7A	KIAA0232	AGAP3
KDELC2	WBP2	RAPGEF2	NCOA1	DENND3
KDM1B	MIR210HG	PTGER4	TMEM164	GRK3
KDM4C	RP4-730K3.3	MOSPD2	PSAT1	NIPSNAP1
KIAA0232	MPZ	IFI30	PBK	ATG10
KIAA0247	ASNSP1	CCDC65	ASB16-AS1	SLC22A15
KIAA1033	RUSC2	LENG1	KIFC3	C14orf28
KIAA1109	HIST1H2BG	NPAS1	MMP15	DNAJB6
KIAA1211	GSDMD	FAAH	BTG1	CHPF2
KIAA1551	UBE2CP2	ABHD16A	LINC02805	MAST3
KIAA1715	IL11RA	SPAG4	KLF9	CPEB4
KIAA1731	CFLAR	STARD9	SELENBP1	CEBPB
KIAA1841	RP11-671M22.4	DSTNP2	ALG10B	KIAA0930
KIAA2026	RP11-848P1.5	CAPRIN2	SAP30L	H2AC20
KIDINS220	PDLIM4	MYBL1	RCCD1	HDHD5
KIF11	NINJ1	CCDC97	CORO1B	ZNF786
KIF1B	PINK1	LIPA	TRAM2	ZNF516
KIF21A	ARPC1B	SLC35A5	ECH1	MYO1F
KIF24	NAGK	TMEM104	ZNF785	MYO1G
KIFC1	PHGDH	AC127496.1	TRIM25	ATP6V1C2
KIFC2	RP11-723O4.9	HDAC10	ACOT13	MCU
KLC2	IDI1	CTC-429P9.5	PLCD3	DOP1B
KLF12	SLC2A1-AS1	hsa-mir-8072	MYRF	FAM241A
KLF13	DOK3	IL16	FAIM	PRKAG2
KLF2	RP11-545E17.3	TMOD2	C11orf80	RNASEK
KLF3	IER2	TMEM127	PLPP6	ZNF217
KLF5	CLEC2B	ACOT11	KLHDC8B	SLCO4C1
KLF7	FAM50A	STIM1	SMUG1	S1PR3
KLHDC7B	ETV1	RP5-1180C10.2	TMEM74B	CITED2
KLHL2	PLA2G6	ZNF319	TM9SF1	PDP1
KLHL36	RIT1	PMS2P5	SLC25A30	SLC39A4
KLHL42	RSPH3	RAB2B	AGTPBP1	PTPRE
KLHL5	SKIL	OBSCN	IRS2	ATXN1
KLHL6	AC004985.12	CTD-3092A11.2	ST20-AS1	DNAJB9
KMT2C	HLA-E	DSCR3	FTL	ABI1
KREMEN2	PDCL3P4	CTA-204B4.2	NLK	MICU1
KRT8P46	RP11-589N15.2	CTB-41I6.1	TMEM127	COMT
LA16c-390H2.4	ANKRD37	BX119917.1	SLC35D2	LYST
LACC1	TTLL3	ZNF224	NEIL3	B3GNT2
LAT2	UBTD1	PLK1S1	IGSF3	MSL3
LATS2	C9orf173	VIM-AS1	NT5C2	ENC1
LDLRAD4	CLN8	NUDT22	LINC01011	WDTC1
LDOC1L	MAP3K14-AS1	CNNM2	RAB5B	IGF2R
LEF1	RGL2	ODF3B	RAPGEF2	PHLPP1
LEPROT	PLEKHA4	AC096677.1	PACS2	TANK
LFNG	LZTS3	RP11-817O13.8	TMEM234	BCL2L11
LHFP	CYP3A5	ASB16	SUN2	BTN3A2
LILRA2	MTX1P1	JDP2	RWDD2A	C3orf62
LIMK1	LPIN1	HERPUD2	CPNE8	RHEB
LIN54	HDAC5	EVL	ZNF808	FKBP7
LINC00426	KNOP1P5	FAM83F	DUSP9	NOG
LINC00449	GTF2IRD2B	ARID3B	CSNK1A1P1	SNORA5C
LINC00599	PPP4R1L	LSP1	TCTA	SESTD1
LINC00667	RP1-40E16.9	SH3BP5-AS1	LASP1	LMO4
LINC00672	SLC38A6	DRAM2	ZNF347	CYHR1
LINC00888	TRIB3	SLC2A9	FAM220A	ATG9A
LINC00894	KRBA1	PCMTD1	C12orf57	ANKRD44
LITAF	CTD-2267D19.2	MOSPD1	MAPRE2	SRGAP2B
LL21NC02-1C16.2	JUNB	CTD-2537I9.12	SFR1	STMP1
LL22NC03-2H8.4	SDSL	ZMAT1	MGC4859	PPIAP29
LL22NC03-86G7.1	TBX10	TMEM198B	ANKRD10	CA5BP1
LLGL2	NEIL1	MAPK8IP3	MSH5	PAXIP1-AS2
LMBRD1	PPP1R16B	DZIP1L	UCP2	DESI1
LMBRD2	CTSB	AMZ2P1	INPP4A	CLEC2D
LMF2	LDOC1	RALGDS	C1RL	OCEL1
LMO7	NT5DC4	SKAP2	LINC00205	ENGASE
LNPEP	CD3D	ARHGAP9	SRGAP2	MIR222HG
LNX2	DNAJB2	ANXA4	ERFE	DOCK8
LONRF1	SESN2	ST20	FERMT3	DNAJB6P1
LPGAT1	DNASE1L1	ZNF799	CTSH	NOTCH2NLB
LPHN1	TOM1	ERMP1	PIK3CB	CDYL
LPXN	AC007204.2	C1orf162	IER5	ZDHHC3
LRP11	APOL1	MAP3K6	MAGEA1	RTL6
LRP8	ARMCX3	CLU	SMIM29	GRK6
LRRC25	RP11-309L24.9	RP11-707P17.2	RESF1	MAPK14
LSP1	RAB13	TESK1	EMID1	MACROH2A1
LST1	OSGIN1	ADCY7	NBR2	SLC25A24
LTA	IL2RG	C20orf197	DSG2	UBE2J1
LTB	WIPI1	BCL9L	CREG1	POC1A
LTN1	RHBDL1	SIGIRR	PI4K2A	LINC00623
LXN	SCN9A	SPSB3	PARP9	GK4P
LY96	FAM195B	ALKBH7	KLHL36	TANGO2
LYN	CASS4	LINC00926	ANKH	HIVEP1
LYSMD4	SLC7A8	C8orf44	SOCS7	NFKBIA
MAGEF1	STAT3	AP1G2	USP40	ITPR1
MAGEH1	NABP1	USP32P1	TMEM256	ADCK5
MAGI3	CTNS	TMUB2	ATP6AP1	ZBTB12
MALT1	HIST1H4E	RP11-258C19.7	ZNF557	MAF1
MAML3	C11orf35	EDEM2	ZNF319	CRYBG1
MANEA	SAT2	ALG1L2	SPTLC2	PDK3
MAP1B	HSD17B1P1	TSC1	AK1	PRAF2
MAP2K1	CTD-2589M5.5	C16orf93	C3orf52	TST
MAP3K12	GNG8	DOK4	ZNF654	TSPAN14
MAP3K14	CREB3L1	CLCN5	CTSA	KBTBD11
MAP3K2	KDELR3	CASP10	PIP5K1B	TKT
MAPK7	CTD-3064M3.7	GGT1	TMCO3	POLK
MARCKS	THBS3	ZNF302	WT1	RERE
MAST3	RP11-218M22.1	hsa-mir-7162	LYSMD1	ZC3H12A
MASTL	MED15P4	CTD-2521M24.9	BRPF3	CAPNS1
MATN4	RP11-491H19.1	CCR1	GDE1	GALNT11
MBOAT1	CTD-2587H24.10	CD79A	CEMIP2	PYROXD1
MBP	AC005306.3	KCTD2	C7orf31	NT5DC2
MCM8	DAPK1	YIPF3	CLSTN1	ATP10D
MCTP1	RP11-66N24.3	RP11-599J14.2	RAB11FIP4	IKBIP
MCTP2	GTPBP2	AMDHD1	SLC48A1	TPD52
ME1	RP11-689B22.2	HSD17B4	FBXO25	WDR48
MED13L	LDLR	ITGA6	ETV1	MASTL
MED14	WFIKKN1	SCN8A	VAMP1	KMT5C
MEF2A	KRT19	EPG5	SLX4	RHEBP2
MEGF9	C1RL	RNF13	SIGIRR	UBE2B
MEI1	ALDOC	RTN2	TMEM98	VPS28
MEIS3	YPEL5	RNF19A	VMP1	SELENON
MELK	RP11-284F21.10	SFR1	SOAT1	VILL
METTL4	FAM214B	ENO3	RNF19A	HSPBAP1
METTL7A	TMEM191A	HLA-A	NNT-AS1	PARP8
MEX3C	AF127936.3	WDR91	ENOX2	FANCE
MEX3D	LCP2	GAS2L1	MTA3	RAB18
MFAP4	TMEM87B	RP5-821D11.7	TARBP1	LENG9
MGME1	PEAR1	RDH11	DEUP1	AGFG2
MICB	PIK3IP1	MASP2	INPP5A	AZIN1
MID1IP1-AS1	RTN2	GSDMD	TCIRG1	PAFAH2
MIEF2	CTD-2342J14.6	NRBP1	EFCAB11	INSIG1
MILR1	VPS9D1	ERBB2IP	SOCS6	NOTCH2
MINPP1	EVA1B	FAM127A	CTBP1-DT	ARHGAP17
MIR146A	RP11-499E18.1	RP11-1148L6.5	ZNF204P	FBXO8
MIR3153	CTD-2024D23.1	RP11-645C24.5	SAXO2	RNF123
MIR3615	RP11-301O19.1	RP11-1006G14.4	CENPM	ZNF354A
MIR635	GRAP2	ZNF596	ABHD3	FUT7
MKI67	KIF21B	VAMP2	DGLUCY	GCNT1
MLLT4	SDC4	CD300LF	IQGAP3	HMG20B
MMD	BCAN	ACADS	ARL4A	PLEKHF2
MMP25	MAG	DENND5A	LINC00526	FICD
MMP9	RP11-874J12.4	DUSP22	NAGK	MARCHF8
MOB3A	P2RX2	CALHM2	ALAS2	SERGEF
MOB3C	CNN1	CTH	PLAUR	AKTIP
MON2	LINC00346	ZFP41	CERCAM	EGLN1
MOSPD3	ZYX	IRF5	CMTM6	TMEM9B
MOV10	DNASE2	SPN	PLIN3	ZNF623
MOXD1	CYB5D2	ZNF362	RUSF1	CEBPA-DT
MPG	RP11-603J24.7	SNN	WAC-AS1	WRNIP1
MPPE1	PLEKHO1	WDTC1	REEP6	CGAS
MPZL3	MRPL23-AS1	CTD-3195I5.5	TMEM175	TAPT1
MROH1	AC099850.1	NR1H3	HIRIP3	C2CD2
MS4A4A	NEAT1	GPR35	BSCL2	GSTK1
MSANTD2	HBP1	SIGLEC6	MICALL1	SLC35C1
MTMR3	ZFP36	PNKP	GALNT5	EEPD1
MUT	RP11-523H20.3	PIGCP1	CYP2R1	ZMIZ2
MVP	AL583842.3	GNAI2	CHRNB1	DNM1
MYEF2	BZRAP1-AS1	PCBP1-AS1	RRBP1	PRRT4
MYH15	HIST2H2BE	UCN2	CRNDE	NFIX
MYH9	CTD-2562J17.7	ADCK5	MAN1A1	SMIM4
MYO15B	C17orf72	SEMA6B	FUCA1	ATG16L2
MYO1F	ARHGEF6	CCDC84	SOCS2	ING4
MYO1G	hsa-mir-6080	FAM180B	GFPT1	TMEM41B
MYO5A	BRI3	SURF1	C10orf71	ABHD5
MYO9B	RP1-159A19.4	ULBP1	RGS10	CALHM2
N4BP2	JMJD1C-AS1	BCL2L2	TUBB2A	CREM
NAA11	IL23A	CASP7	C6orf62	UBN2
NAB1	HFE	HAGH	HSD17B12	PRTN3
NAMPT	RP11-6N17.4	RP11-101E13.5	INAFM1	SQOR
NAMPTL	RPL39P	ADARB1	KATNAL1	C20orf194
NARF	HGSNAT	NKG7	LACTB2	MINCR
NBEAL2	LINC-PINT	LPXN	PANX1	APPL1
NBPF23	HFE2	FMNL1	MBNL2	C1orf162
NCAPD2	ULBP2	SCARF2	IRF2BPL	MEX3D
NCAPG	HERPUD1	CDC42EP4	MT-RNR1	CCNY
NCEH1	CTD-2576D5.4	LINGO3	TMSB10	GAL
NCF1	SPRR2D	SPG11	COMMD7	PRKAR2A
NCF1B	NPM1P50	REEP6	NQO1	BTN2A1
NCF1C	FUT1	GMPR	STAU2	NEDD9
NCF2	2021-03-03	TMEM219	SMCO4	SNHG32
NCOA1	APOC1	ZNF436	KIAA0895L	CTBS
NCOA2	RNF215	OGG1	SPSB2	ITPKC
NCOA3	RP11-215G15.5	DNAJC1	ZNF607	ABCB8
NCOR2	SMPD1	C15orf62	TSPYL2	TNIP1
NDE1	RP11-108K14.4	RNF166	IFT46	ZFYVE21
NDFIP1	XXbac-B562F10.11	NPC1	RHOBTB1	FASTK
NDFIP2	PTPRCAP	DXO	NIBAN2	TBC1D7
NDST1	MIR22HG	MDK	SIRT5	SFMBT2
NDUFA4L2	UAP1L1	TAP1	OR2W3	NNT
NDUFA6-AS1	RP11-1391J7.1	SKA1	ARL6IP5	PKD1P6-NPIPP1
NEDD9	EVI5L	MAN2A2	ACAA2	NOL7
NEK2	CCDC17	KIAA1033	NBPF9	PRXL2C
NEK6	ITGA2B	MTMR3	VAPA	TMBIM4
NFE2L1	GUCA1B	RP11-343N15.5	CMAS	SH3GLB2
NFKBID	SLC2A3	CTB-52I2.4	ELMOD2	ASB2
NFKBIL1	HIST1H2AG	RNF213	BLVRA	SLC35B4
NGFR	GPR153	TRIM66	PHLDB1	TBC1D8
NHLRC2	ANK3	DTX3L	PSAP	PPP1R16B
NHLRC3	ZNF846	RP11-649A18.12	ICAM1	GANC
NIN	LBX2	AP1S2	CUL7	DTNBP1
NIT1	ORAI2	ENDOV	HDHD2	RASA1
NLRC3	LBX2-AS1	HYI	DNAL4	EXOC4
NLRP12	STX3	DCAF11	EMP3	CLCN7
NLRX1	RP4-635E18.6	CYB561D1	LGALS8	CFAP126
NMRK1	PLXNB3	SYNRG	ZBTB10	TRGV7
NMT2	GZMM	AGRN	PLEKHA4	TAZ
NNT-AS1	CD63	E2F2	ACER2	NCAPG2
NR3C1	BNIP3L	GPR114	ZNF627	RASSF1-AS1
NRIP1	RAC2	KIAA0895L	RGL2	RBL2
NRM	RASIP1	RP11-395B7.7	WDFY1	CXCR2
NRP1	ZSWIM8	ZFYVE16	HEXD	MVB12A
NT5DC2	RNF103	CTD-3092A11.1	NMT2	FIG4
NTSR1	ERV3-1	SEPT10	MGAT2	SH3KBP1
NUF2	AHRR	HAAO	OAZ2	FBXL5
NUMB	C11orf94	RUSC1	ZDHHC14	RNF44
NUSAP1	PBXIP1	TXNDC16	AKR7A2	NFKBIE
NXPE3	ZDHHC11	ZBTB40	LPIN3	ZFR
OAS3	GATS	XXbac-BPG299F13.17	USP44	C19orf71
ODF2	MVK	SLC1A4	ZNF268	TRIM24
ODF2-AS1	LIMA1	JUND	CPEB1	LYRM7
OGFRL1	IRF7	CD163L1	KIAA1522	MGRN1
OGG1	AL049840.1	LYSMD4	GTPBP8	GPAA1
OGT	RP3-370M22.8	B2M	NUDT6	BCOR
OLIG1	GIPR	ARAP3	TBRG1	PTPN23
OPRK1	MIR3178	DND1P1	ZNF718	CLTB
OPRL1	MC1R	TMEM205	ARHGEF39	CSTA
OR7E128P	ANXA9	U2AF1L4	PIGX	PPIP5K2
OSBPL11	MIR3189	AGER	GABARAPL1	CYREN
OSBPL2	TMOD2	CYB5D2	ZNRF1	PLXNB2
OSBPL8	S100A6	C4orf33	FNIP1	PDE4D
OSCAR	QRICH2	MAGEH1	SLC9A2	FMC1
OSGIN2	FAM229A	RP11-283I3.6	ASRGL1	RNF5P1
OSM	FCRLB	TRPC4AP	RHBDD2	KLF10
P2RX4	CTD-2589M5.4	WDR5B	TINF2	FAM117A
P2RX7	NOSTRIN	CBX8	XPR1	GOLGA2
P4HTM	RP1-130H16.16	CNTNAP4	SPTBN1	FUOM
PACS1	RP13-104F24.3	TPT1	ANXA9	TMEM42
PACS2	RAB32	MGEA5	ZBED9	GSDMD
PADI4	ZNF117	PCED1A	MDM1	ZNF230
PAG1	SH3GL1P3	TMEM87B	CELSR2	HELB
PANK3	RP11-427H3.3	7SK	THRB	PNPLA8
PANX1	CCDC74A	CTNS	ZNF28	SNRK
PAPSS1	ZBTB38	RP11-802O23.3	GALT	PKD1P6
PAQR4	GPR183	AC079466.1	TOR1B	SVIL
PARP14	RP11-467L13.5	WASH2P	RNF24	TRAPPC13
PARP9	GABARAPL1	NSUN5P2	EXT2	CHIC2
PATL1	SAT1	LRRC57	C1orf74	SLC8B1
PBK	LINC00649	CTB-58E17.1	KCTD21-AS1	ASB1
PBX3	PPIC	RP11-395A13.2	DBI	ZNF318
PCDH7	LINC01063	RP11-427H3.3	VPS37A	WDR45
PCED1B-AS1	RAB4B	PPARGC1A	ANKRD13A	RIPK1
PCGF5	IDUA	EHBP1L1	CIT	HLX
PCNXL2	SLC39A13	SGK3	CEP164	RAD23A
PCP2	ZFYVE1	CCM2	ZFPM1	PRRC1
PCTP	STAT6	DEDD2	SPPL2B	HOMEZ
PCYOX1	ANXA5	ZNF254	MBD6	ACOX3
PDCD4-AS1	ARG2	CD37	JUN	MCUR1
PDE1B	PHACTR1	AP001007.1	ZNF784	RNF41
PDE4DIP	AMIGO2	WDR81	TALDO1	CTNNB1
PDE8A	KIF13B		GTF2IP4	FAR1
PDLIM5	HEXB		ZNF75D	KIF18A
PDP1	CACFD1		HTR1F	ASB13
PDXDC2P	RP3-508I15.21		FLOT1	RASSF1
PHC1	RP11-326K13.4		MIF4GD	EVI2A
PHC1P1	C10orf71-AS1		FN3K	CARD16
PHF20L1	PTPN7		ZEB1	NME6
PHLPP1	FES		CPQ	REPIN1
PHOSPHO1	SCIN		PLEKHA8P1	MFSD2A
PI4K2B	RP11-361D15.2		SEPSECS	TTC17
PIAS3	C9orf169		LINC00863	SEC24A
PIGCP1	RP1-257A7.5		ELMO2	CLASP2
PIK3C2B	RP3-402G11.26		CCHCR1	P4HTM
PIK3CA	CAMSAP2		ZNF407-AS1	GMDS
PIKFYVE	RABAC1		ZNF783	RBMS1P1
PILRA	RHOC		TRIB2	COMMD9
PIM1	STARD4		ST3GAL4	VLDLR
PIP4K2C	CCDC154		AMZ2	STK10
PJA2	FAM63A		MAP3K1	WASF3
PKD1	NOL3		APPBP2	PTDSS2
PKD1P6	PPP2R5B		MANBA	NMRK1
PKD2	HIST2H2AA3		ARL6IP1	DUSP7
PLCB2	AC005256.1		ZC4H2	CLCC1
PLCH1	FAM214A		CDC42BPA	MED30
PLEC	RP11-48B14.1		CYBC1	FMNL2
PLEKHA5	ZNF837		ARHGEF11	DOP1A
PLEKHG3	OBSCN		WBP2	SNTB1
PLEKHH3	MFGE8		BACH1	LYSMD3
PLEKHO2	TNXB		ARAP1	TET2
PLSCR1	VAT1		HSPA13	SH2D3C
PLXNA1	AHNAK		STK38L	PDCD6IP
PLXNB2	TAX1BP3		TMEM106C	EMC2
PLXNC1	RP11-31H15.2		RABGAP1L	DNPEP
PLXND1	ITGA5		CNST	BCL2L2
PNPLA1	GADD45B		SERHL2	PFDN5
POLH	S100A11		ZNF275	NRM
POU2F2	CCR10		NIPSNAP3A	MFSD12
PPAP2A	P2RX6		SERINC1	GPR84
PPAPDC1B	GS1-44D20.1		DENND10	TNFRSF21
PPAPDC2	AC006126.4		TM7SF3	MTPN
PPFIA1	MIR24-2		GGCX	H2BC5
PPP1R12A	RP11-211G3.2		LSR	FAM102B
PPP1R3D	ACSS2		CASP10	VPS13B
PPP2R5A	HIST1H4H		DHX32	USP54
PPP3CC	H6PD		POLR3GL	ZBTB7B
PQLC3	ABHD4		FKBP14	AFTPH
PRAM1	HCG27		TMEM63B	ASL
PRC1	PIP5KL1		LIMS1	KIF5B
PRDM8	RP1-90J20.11		GOLM1	RAB9A
PREX1	MRAP2		CHFR	LDLR
PRKAG1	VAMP5		ETFB	OLIG1
PRKCB	AC011891.5		IQGAP1	DENND1A
PRKCD	CALCOCO1		ADI1	HSBP1L1
PRMT2	RP1-34B20.4		EME1	NUP205
PRNP	SPINK4		ROGDI	SLC38A2
PSEN1	LINC00263		CLDN12	STAG3L5P
PSMB9	TPP1		GDF11	ACOT9
PSMD5-AS1	PNPLA8		PGAP3	PELI1
PSPH	BEX2		PIGT	VPS35L
PSTPIP1	AP000692.10		HEATR6	CHCHD3
PTBP3	AC002480.3		PLEC	LIN37
PTCH1	ZNF697		MT-RNR2	EEF1AKMT3
PTMS	VIM-AS1		ZNF26	CASP9
PTP4A3	C22orf23		ITGB1	AZU1
PTPLAD2	LINC01160		EDEM1	CKLF
PTPN12	CHAC1		ANKRD10-IT1	EML2
PTPN18	TUBB3		FNDC3B	TRAIP
PTPN22	GSDMB		FOXL2NB	SNX2
PTPN6	COLEC11		PLPPR3	WAC
PTPN9	OPTN		PEX7	TMF1
PTPRC	C1orf116		MIEF2	CREB3L2
PTPRE	DLG4		APBB3	FBXO3
PTPRJ	LPAR2		HEPH	LEMD2
PTX3	SEMA7A		ZNF100	IRX3
PYROXD1	ZC2HC1C		TEAD1	CRTC2
PYROXD2	RRAS		PHF7	LZTFL1
QPCT	CTSL		BRD3	GUSB
R3HDM2	SNPH		TRAF5	ZNF333
RAB11FIP3	LINC00963		B3GNTL1	MKRN1
RAB23	SORCS1		CALCOCO2	PWWP3A
RAB24	STAG3		NAAA	CETN3
RAB27A	IL4R		ADAT1	CARD6
RAB2B	JUND		ST8SIA6-AS1	GAA
RAB33B	RP11-805L22.3		NSUN3	TASOR
RAB37	IDS		TNFRSF1A	LYN
RAB3D	NTRK1		PCNX4	ST3GAL1-DT
RAB43	XXbac-BPG157A10.21		DBF4B	MYD88
RAB6A	SELM		TPST2	PRRC2A
RAB8B	CTD-2235C13.3		TMEM205	CCDC112
RACGAP1	RP11-319G6.1		ZEB1-AS1	CNOT4
RAD9B	LA16c-380H5.5		BMP2K	IRAG2
RALGAPA1	PCNPP3		TMEM260	XRCC4
RANBP9	PRAF2		CRIPT	MLLT6
RAP1GAP2	VWA7		MIB2	RETREG3
RAP2A	SERPINB9		ZNF816	EPC1
RAP2C	RP11-552F3.4		FTH1	ZNF706
RAPGEF1	EHD2		GPR107	SPOPL
RARG	HM13-AS1		PBX2	DPYD
RASA2	LTK		PPP1R3D	LINC00997
RASAL3	RP11-802E16.3		RNF146	RXRB
RASGRF1	C1orf100		RASA3	TMEM140
RASSF2	ENTPD3		ADARB1	NUDT16L1
RASSF4	TMSB10		ANXA1	FAM13B
RB1	RELB		GMPR	UFL1
RBMS1	GLOD5		BBC3	PGM3
RC3H2	AGPAT9		MYLIP	SERAC1
RCAN3	ACSM1		CD83	PKD1P3
RDH11	BATF		AGO4	MBLAC2
RDM1	SCARF1		ZNF75A	PDIA4
RDX	RNF224		PSEN1	PBRM1
RECQL	RHOH		TCEAL9	FLYWCH1
REEP3	EXOC3L2		ABRAXAS1	PHF1
RETN	SAMD4A		MBTPS2	TMEM167A
RFX2	BZRAP1		STAM2	TCP11L1
RGAG4	PAGE2B		CALM1	CNOT6L
RGP1	HIST1H2AE		PRSS16	KDM3B
RGS16	S100A13		PICALM	SLC16A6
RGS2	DDAH2		VEZT	CERS6
RHOBTB2	AC002480.5		SHKBP1	SCAMP1
RHOBTB3	HIST2H2AA4		BTK	MGST1
RHOF	PI4K2A		PPCS	CCSAP
RHOQ	KB-1732A1.1		SALL2	SLC35A1
RNASE6	PRR7-AS1		SEL1L	SYNJ2
RNASEL	RP11-861A13.4		TMPRSS4	TCF19
RND1	IL16		CCM2	CYBA
RNF125	PTPRH		GSPT2	CC2D1A
RNF146	SEC24D		RMI1	RREB1
RNF149	AREG		STXBP2	AKIP1
RNF166	MSMO1		ZNF700	STYXL1
RNF38	ESRRB		SOS1	IAH1
RNF6	SELPLG		ZNF611	RCAN1
RNPEPL1	FCGR2A		NFE2L2	RHOA
RP11-1000B6.3	CD70		IMMP1L	KIAA1191
RP11-100E13.1	HELZ2		ZNF200	SLC35C2
RP11-1049A21.2	INHBE		AMZ2P1	DMXL1
RP11-108P20.1	C15orf26		POGLUT3	ARF4
RP11-110I1.11	RP11-182J1.14		ARHGEF18	ATP8B3
RP11-121A8.1	PTPRR		FAM104A	ZNF282
RP11-1277A3.2	RHOB		PKM	ADAP1
RP11-12A2.1	LAPTM5		LAPTM4A	SLC4A2
RP11-131H24.4	KLHL24		DNAJC4	ESPL1
RP11-137L10.6	TRPV2		ZNF865	PABPC1
RP11-1398P2.1	LINC00659		CAPN1	DGAT1
RP11-144N1.1	PABPN1L		TRIM32	APEH
RP11-152N13.5	CTD-2587H24.5		OS9	CNOT8
RP11-159G9.5	RP5-1198O20.4		POLR2J4	WASHC2C
RP11-162D9.3	BOLA1		STARD10	RHEBP1
RP11-173M1.8	CTD-2020K17.3		MAPKAPK2	FBXL4
RP11-177C12.1	AC016912.3		HSDL1	ZDHHC23
RP11-181C21.4	DUSP13		METTL23	ARHGAP26
RP11-18H7.1	FILIP1L		ZNF45	PHTF2
RP1-122O8.7	AC079922.3		NUCB1	HMMR
RP11-271K11.1	S100A10		ARMCX3	CNTRL
RP11-273B20.1	POLD4		LIMK2	APOLD1
RP11-295K3.1	RP11-497D6.3		NHLRC3	CCDC28A
RP11-301G19.1	LIPH		CYTH2	ANKZF1
RP11-305E17.6	RP11-383J24.1		ACOT8	UBA3
RP11-309G3.3	AC093818.1		CCDC144NL-AS1	KLHDC2
RP11-312O7.2	INSIG1		PRKCQ	MARCHF9
RP11-317P15.4	CDCP1		ALDH16A1	SHC1
RP11-338C15.3	TM4SF19		GNA12	ATF7
RP11-33B1.4	TNFRSF10B		GNAI2	PLOD1
RP11-340F14.5	NAB2		PLA2G15	CICP14
RP11-345P4.7	DUSP10		RNF181	PPP1R11
RP11-381E24.1	HS1BP3		ABHD12	ERP29
RP11-384P7.7	AP000769.1		ADORA2B	HACE1
RP11-390P2.4	SPI1		SCPEP1	ADRB2
RP11-409K20.7	FAM114A1		KHNYN	PROSER3
RP11-425D10.10	IZUMO1		ANKRD9	GMPPB
RP11-433M22.2	OR2AT2P		TSG101	BET1L
RP11-434H6.6	KRT8		ATRAID	ZNF213
RP11-443B20.1	IL18RAP		CHMP2A	CDK20
RP11-443B7.1	REN		TMBIM1	GFOD2
RP11-443B7.3	ACSM3		PPP1R3E	CSF2RB
RP11-443P15.2	SERTAD1		HSD17B7	SMAP2
RP11-445P17.8	PTGDR2		IFT57	ABHD16A
RP11-455F5.5	RP5-864K19.4		ZNF77	WDR6
RP11-457M11.5	SLC22A18		CAST	PIK3CD
RP11-46D6.1	LPAR5		ARHGEF2	CDIP1
RP11-473I1.10	SPTAN1		BAGE2	CENPW
RP11-473I1.5	MIR616		FAM120B	CCL5
RP11-473M20.7	ADM2		CCNYL1	ECHS1
RP11-475N22.4	RTN4R		PARP4	KLC2
RP11-47A8.5	BBC3		RB1	RPL27A
RP11-485G7.6	SH3BGRL3		TACC1	TIGD5
RP11-486O12.2	PROCR		TRPS1	C19orf54
RP11-495P10.5	AC006369.2		N6AMT1	TRAK2
RP11-495P10.8	OR2AT4		KDM6B	RSU1
RP11-4F5.2	DLGAP1-AS1		SEC23A	RPS6KA1
RP11-525A16.4	SQSTM1		RPS6KC1	GIGYF1
RP11-539L10.2	PCED1B		NCSTN	FBRS
RP11-53B2.2	DHRS2		HINT3	ZC3H3
RP11-540O11.1	RP11-67L3.5		DZIP3	RPS23
RP11-564C4.6	C6orf1		RCSD1	CDC42SE2
RP11-567M16.1	PDGFA		ZNF321P	DGKZ
RP11-571M6.8	ORAI3		LPCAT1	CEP350
RP11-588H23.3	LINC01088		DNMT3A	TEX2
RP11-611D20.2	ATP2A3		TXN	RPLP2
RP11-617F23.1	RP11-265F19.1		GABARAP	HYAL3
RP11-635N19.1	ADAMTS14		PRMT2	KCTD13
RP11-63P12.6	FN1		GLCCI1	LRRFIP1
RP11-644F5.10	CD276		OSBPL5	LAIR1
RP11-649A18.12	LGALS1		USP35	DEDD2
RP11-656D10.6	U47924.31		ZNF429	CCDC125
RP11-705C15.2	DAB2		STX16	KIF20A
RP11-705C15.3	PAQR6		CEP131	SNX27
RP11-727F15.12	ELOVL7		VCPIP1	NDST1
RP11-73M18.10	ENO2		CTNNBIP1	TLE1
RP11-76E17.3	PLA2G16		PSD4	TRIM21
RP11-797A18.3	TMEM88		TMOD2	ARPC3P3
RP11-797A18.4	TM4SF19-AS1		SEC14L1	RHBDD1
RP11-809O17.1	FNDC4		ZNF619	PGLS
RP11-84D1.1	SH3BP2		CYTOR	ATP6V0E1
RP11-893F2.9	CA13		AGPAT1	ACAA1
RP11-894P9.1	PTPRVP		CASS4	PPP1R16A
RP11-94D20.1	RP11-352D3.2		PEX19	ITGB7
RP11-958N24.1	NUPR1		SMYD4	HIBADH
RP13-15M17.1	KCND1		ARFGEF1	GLIPR1
RP13-580F15.2	CD9		MIR4435-2HG	PMM1
RP1-80N2.2	UBXN10-AS1		CCDC90B	CD44
RP2	LGALS3		ARID3B	SKI
RP3-337H4.8	TMEM158		CAMSAP2	AP5Z1
RP3-449O17.1	TMEM217		PRIMPOL	TRAK1
RP3-475N16.1	RENBP		AMPD3	NISCH
RP3-477O4.14	AC002480.2		ZNF311	TSNAX
RP3-510O8.4	LINC00694		CARD8-AS1	KIAA1143
RP4-536B24.4	C3AR1		LINC01694	KIAA1109
RP4-583P15.15	KLF6		SMPD2	ALKBH7
RP4-647J21.1	CCR7		MGST2	CEP162
RP4-657E11.10	AC009784.3		ZNF652	JAK2
RP4-753P9.3	DDIT4		TIPARP	TRAPPC11
RP4-756G23.5	SCG3		SRD5A1	GARS1-DT
RP4-794H19.1	KRTCAP3		AGPAT4	ZNF503
RP4-800J21.3	ID2		USP20	STAG3L3
RP5-1024G6.8	VIM		ANXA2P2	GPCPD1
RP5-1157M23.2	PLAU		LRP10	MPC1
RPL13P5	VGF		CECR7	ZNF236-DT
RPS11P5	VWA5A		FOXJ2	SUSD6
RPS6KA5	NPC2		CFLAR	GPR65
RRM2	TULP2		FLCN	HMGCL
RRM2B	DLGAP1-AS2		ACTR10	SNHG29
RTKN2	IL3RA		USP11	PHF20L1
RUNX3	TP53INP1		ZNF845	ARL8B
RUSC1	GRASP		ZNF782	TBC1D31
S100A1	AC005077.14		NFU1	USP47
S100A3	TENC1		CTSZ	SEPTIN11
S100A4	TP53INP2		WDR5B	WASH7P
S100A9	JUN		GGT7	LRP5L
S100P	DDIT3		ARHGAP24	BROX
S1PR2	FOS		LINC02840	ANLN
SAMD9L	UPP1		STIM1	PILRB
SAMSN1	TNFRSF12A		ZNF300	SIRPA
SASH3	DCHS2		CCDC18-AS1	ZFAND2A
SBF1	NEU1		PIGV	SCYL2
SCAMP2	RP11-15I11.3		KAZN	CENPQ
SCARB2	IER3		ZNF551	CD81
SCPEP1	TIMP1		TMEM263	SUPT3H
SCYL2	SOCS1		SFXN5	MDC1
SEC16A	GP6		SERINC5	FECH
SEC22C	MICD		ETHE1	YME1L1
SEC24A	NES		GNAQ	IPMK
SEC31A	NNMT		ARHGAP21	NOM1
SEC61A2	ID3		CASP6	MTMR14
SECISBP2L	NDRG1		MACC1	RAP1BL
SEMA4C	C11orf96		SNX19	CBWD2
SENP7	RP11-701P16.5		PCGF3	VEGFA
SEPT1	IFI16		NAA40	CDK14
SERINC1	YPEL3		GAREM2	TIMM10B
SERINC3	BACH2		CCDC167	ZNF775
SERPINA1	CTB-138E5.1		TRIM58	PAXIP1-DT
SERPINB8	LY6G6C		MMAB	KIF15
SERPINE2	IL6		TMC6	RPS13
SERPINE3	RP11-796G6.2		MRTFA	LYRM4
SESN1	BTG2		UBE2D4	ZBTB7A
SESN3	DUSP5		SAYSD1	MED13L
SESTD1	MAFF		LNPEP	ERAP2
SETD7	CSRNP1		RECQL5	H2BC20P
SETD8	PRF1		METAP1D	SLC52A2
SFXN3	AC093673.5		RIPOR3	TTLL3
SGCB	C6orf25		ZNF524	PAXIP1
SGK223	LINC00520		IRF2	NCOA3
SGOL1	CAPG		NFATC1	SH3RF1
SGPP1	RP11-465B22.3		ZFYVE16	FNBP4
SH2D2A	TINAGL1		EHD2	IRF2BP2
SH2D3C	S100A5		MYL6	RUNX2
SH3BP1	AC147651.3		ZNF10	GPR75
SH3BP5	BMF		PIP4P2	FAM160B1
SH3BP5-AS1	TPM4		MAP2K5	GTF2IRD2B
SH3D21	EGR1		GABPB2	HERPUD2
SH3GLB1	FCRLA		GPR89B	GTF2A1
SH3GLB2	OR2AT1P		CHROMR	PEX1
SH3PXD2A	ASIC3		LINC02404	SACM1L
SH3RF1	RP11-495K9.9		MPZ	BIN2
SH3RF3	RP11-284F21.9		TFE3	LINGO3
SH3TC1	ATF3		STK11	MSTO2P
SHCBP1	RP5-1120P11.1		SLC23A2	ARID4A
SHISA4	RPL35P2		ZNF813	ATP6V1C1
SIGLEC10	GSN		ZKSCAN3	C8orf82
SIGLEC14	S100A16		ZNF440	IBTK
SIGLEC17P	P2RX1		RFX2	BTBD10
SIGLEC5	HSPA7		TSHZ1	C18orf32
SIGLEC6	APOE		SH3BP5	GALNT10
SIPA1L1	RRAD		SLC35A5	MIS18BP1
SIRPB1	AC147651.4		HS6ST1	ST6GALNAC4
SIT1	RP13-143G15.4		PEA15	CAP1
SKI	MAPK13		TNKS	CASP8AP2
SLA	DNAJB5		XXYLT1	TRIM44
SLAIN2	PTPRN		VIPAS39	TPRG1L
SLC10A3	CD24P4		TMEM65	ETS2
SLC12A6	RP11-54O7.18		CBFA2T3	TRAPPC9
SLC16A6	CD53		SPRY4	TRPV2
SLC22A15	NCR3		ECHDC3	RAD17
SLC22A20	AMHR2		EFCAB2	PURA
SLC25A24	TRBC2		STARD4	BPGM
SLC25A35	CCRL2		PDLIM1	GOLGA5
SLC25A40	HAPLN3		CBX4	MINK1
SLC25A42	ARHGAP25		KIF13A	HSD17B4
SLC26A6	SMAD7		NIT1	SEC63
SLC27A3	CLDN9		MMP24OS	C5orf24
SLC31A1	SP6		RBM43	ATP6V0D1
SLC35A5	CTD-2562J17.2		SIAE	EDEM3
SLC37A1	SBK3		RNF13	CYSLTR1
SLC44A1	HSPA6		DYNLRB1	MID1IP1
SLC46A3	GS1-600G8.5		CCDC50	DRAM2
SLC7A7	PHLDA1		ZNF101	NR1H2
SLC9A1	LAMB3		ST6GAL1	AKT1
SLC9A3R1	LINC00431		LLGL1	CPSF1
SLC9A6	CD69		CREBL2	KCTD20
SLCO3A1	RP11-311H10.4		MORN4	USP19
SLCO4C1	C5AR1		PEPD	DHFR
SLFN13	TLR8-AS1		PIGN	U2AF1L4
SLX4	BTBD19		RNF144A	CAMTA2
SLX4IP	NR4A1		TEC	CCDC150
SMARCA2	ECM1		HMGN3	SLC25A46
SMC4	ACP5		SLC40A1	C1orf159
SMURF2	FAM19A2		KBTBD8	BRD8
SMURF2P1	BHLHE40		RMI2	VAMP7
SNN	ACRBP		METRNL	ACTR3B
SNORA15	EPAS1		ZNF391	WDR27
SNTB2	C10orf128		B4GALT7	WDR47
SNX10	TNFRSF9		GSTO1	PHKB
SNX20	YPEL4		PDE3B	SELENOK
SNX25	SMIM14		HOXB2	ATAD2
SNX30	ABCB1		SGPL1	SLFN12
SNX9	RP1-69M21.2		NDC80	TAF10
SOAT1	DUSP8		NOTCH1	FYCO1
SOS2	LINC01132		TMCO6	CCDC126
SP1	KRT15		DSTN	ABHD14B
SP140	LRRC4B		LRRFIP1P1	CORO1A
SP2	AC020571.3		MADD	DENND10P1
SP4	TUBA1A		INVS	POC1B
SPAG9	RP11-24F11.2		ZBTB4	RASSF7
[truncated: 1,591 more rows]

## Sheet: Intersection_downregulated_KEGG
Term_ID	Term_description	ListHit	ListTotal	PopHit	PopTotal	GeneRatio	BgRatio	Enrichment_score	GeneIds	GeneSymbols	p-value		FDR_bh	Classification_level1
path:hsa03008	Ribosome biogenesis in eukaryotes	20	109	81	7246	0.183486	0.0111786	16.4141	65083;10248;84128;10885;10528;54552;83732;27341;9790;23160;29107;55272;92856;28987;54433;10813;51096;10557;23560;55131	NOL6;POP7;WDR75;WDR3;NOP56;GNL3L;RIOK1;RRP7A;BMS1;WDR43;NXT1;IMP3;IMP4;NOB1;GAR1;UTP14A;UTP18;RPP38;GTPBP4;RBM28	1.28608e-19	18.8907	1.82623e-17	Genetic Information Processing
path:hsa00230	Purine metabolism	13	109	174	7246	0.119266	0.0240132	4.96668	64425;9533;205;10606;54107;2618;51728;171568;158;5631;84172;4830;5471	POLR1E;POLR1C;AK4;PAICS;POLE3;GART;POLR3K;POLR3H;ADSL;PRPS1;POLR1B;NME1;PPAT	1.77297e-06	5.7513	0.000113509	Metabolism
path:hsa00240	Pyrimidine metabolism	10	109	101	7246	0.0917431	0.0139387	6.58189	64425;9533;79077;54107;1723;51728;7372;171568;84172;4830	POLR1E;POLR1C;DCTPP1;POLE3;DHODH;POLR3K;UMPS;POLR3H;POLR1B;NME1	2.39807e-06	5.62014	0.000113509	Metabolism
path:hsa03010	Ribosome	11	109	134	7246	0.100917	0.018493	5.45707	55052;64965;51069;51081;51073;51121;65003;219927;51116;11222;6183	MRPL20;MRPS9;MRPL2;MRPS7;MRPL4;RPL26L1;MRPL11;MRPL21;MRPS2;MRPL3;MRPS12	4.70482e-06	5.32746	0.000167021	Genetic Information Processing
path:hsa03013	RNA transport	11	109	166	7246	0.100917	0.0229092	4.40511	96764;55706;4927;8891;10248;25929;10419;10557;51095;1207;29107	TGS1;NDC1;NUP88;EIF2B3;POP7;GEMIN5;PRMT5;RPP38;TRNT1;CLNS1A;NXT1	3.60906e-05	4.44261	0.00102497	Genetic Information Processing
path:hsa03020	RNA polymerase	5	109	31	7246	0.0458716	0.00427822	10.7221	64425;9533;51728;171568;84172	POLR1E;POLR1C;POLR3K;POLR3H;POLR1B	8.73975e-05	4.0585	0.00206841	Genetic Information Processing
path:hsa00330	Arginine and proline metabolism	5	109	49	7246	0.0458716	0.00676235	6.78337	6723;5832;4953;2806;219	SRM;ALDH18A1;ODC1;GOT2;ALDH1B1	0.000791183	3.10172	0.0160497	Metabolism
path:hsa00250	Alanine, aspartate and glutamate metabolism	4	109	35	7246	0.0366972	0.00483025	7.59738	339983;2806;5471;158	NAT8L;GOT2;PPAT;ADSL	0.00177156	2.75164	0.0314452	Metabolism
path:hsa03410	Base excision repair	3	109	33	7246	0.0275229	0.00455424	6.04337	7374;4913;54107	UNG;NTHL1;POLE3	0.0130185	1.88544	0.205403	Genetic Information Processing
path:hsa04110	Cell cycle	5	109	124	7246	0.0458716	0.0171129	2.68053	7027;4171;4609;991;7029	TFDP1;MCM2;MYC;CDC20;TFDP2	0.0386387	1.41298	0.548669	Cellular Processes
path:hsa03040	Spliceosome	5	109	133	7246	0.0458716	0.018355	2.49914	3312;27339;6426;6632;23350	HSPA8;PRPF19;SRSF1;SNRPD1;U2SURP	0.0496895	1.30374	0.641447	Genetic Information Processing
path:hsa00310	Lysine degradation	3	109	59	7246	0.0275229	0.00814242	3.38019	6419;2639;219	SETMAR;GCDH;ALDH1B1	0.0587047	1.23133	0.694672	Metabolism
path:hsa04623	Cytosolic DNA-sensing pathway	3	109	62	7246	0.0275229	0.00855644	3.21663	171568;9533;51728	POLR3H;POLR1C;POLR3K	0.0661579	1.17942	0.697823	Organismal Systems
path:hsa00400	Phenylalanine, tyrosine and tryptophan biosynthesis	1	109	5	7246	0.00917431	0.000690036	13.2954	2806	GOT2	0.0730044	1.13665	0.697823	Metabolism
path:hsa00030	Pentose phosphate pathway	2	109	30	7246	0.0183486	0.00414022	4.4318	22934;5631	RPIA;PRPS1	0.0742622	1.12923	0.697823	Metabolism
path:hsa00410	beta-Alanine metabolism	2	109	31	7246	0.0183486	0.00427822	4.28884	6723;219	SRM;ALDH1B1	0.0786279	1.10442	0.697823	Metabolism
path:hsa03030	DNA replication	2	109	36	7246	0.0183486	0.00496826	3.69317	4171;54107	MCM2;POLE3	0.101571	0.993232	0.848413	Genetic Information Processing
path:hsa04122	Sulfur relay system	1	109	8	7246	0.00917431	0.00110406	8.30963	348180	CTU2	0.114246	0.94216	0.853836	Genetic Information Processing
path:hsa00740	Riboflavin metabolism	1	109	8	7246	0.00917431	0.00110406	8.30963	80308	FLAD1	0.114246	0.94216	0.853836	Metabolism
path:hsa00380	Tryptophan metabolism	2	109	40	7246	0.0183486	0.00552029	3.32385	2639;219	GCDH;ALDH1B1	0.121077	0.916939	0.859646	Metabolism
path:hsa04350	TGF-beta signaling pathway	3	109	84	7246	0.0275229	0.0115926	2.37418	4609;60436;7027	MYC;TGIF2;TFDP1	0.132323	0.878364	0.873059	Environmental Information Processing
path:hsa00071	Fatty acid degradation	2	109	44	7246	0.0183486	0.00607232	3.02168	2639;219	GCDH;ALDH1B1	0.141411	0.849517	0.873059	Metabolism
path:hsa00970	Aminoacyl-tRNA biosynthesis	2	109	44	7246	0.0183486	0.00607232	3.02168	10056;92935	FARSB;MARS2	0.141411	0.849517	0.873059	Genetic Information Processing
path:hsa00270	Cysteine and methionine metabolism	2	109	47	7246	0.0183486	0.00648634	2.82881	6723;2806	SRM;GOT2	0.157106	0.803807	0.929545	Metabolism
path:hsa00510	N-Glycan biosynthesis	2	109	49	7246	0.0183486	0.00676235	2.71335	10195;8704	ALG3;B4GALT2	0.167746	0.775347	0.952798	Metabolism
path:hsa00061	Fatty acid biosynthesis	1	109	13	7246	0.00917431	0.00179409	5.11362	27349	MCAT	0.178979	0.747198	0.970426	Metabolism
path:hsa00480	Glutathione metabolism	2	109	53	7246	0.0183486	0.00731438	2.50857	6723;4953	SRM;ODC1	0.189372	0.722684	0.970426	Metabolism
path:hsa00533	Glycosaminoglycan biosynthesis - keratan sulfate	1	109	14	7246	0.00917431	0.0019321	4.74836	8704	B4GALT2	0.191352	0.718168	0.970426	Metabolism
path:hsa05134	Legionellosis	2	109	55	7246	0.0183486	0.00759039	2.41735	3312;3329	HSPA8;HSPD1	0.200326	0.698263	0.980906	Human Diseases
path:hsa00730	Thiamine metabolism	1	109	16	7246	0.00917431	0.00220811	4.15482	205	AK4	0.215545	0.666461	0.99015	Metabolism
path:hsa00450	Selenocompound metabolism	1	109	17	7246	0.00917431	0.00234612	3.91042	92935	MARS2	0.227372	0.643263	0.99015	Metabolism
path:hsa00360	Phenylalanine metabolism	1	109	17	7246	0.00917431	0.00234612	3.91042	2806	GOT2	0.227372	0.643263	0.99015	Metabolism
path:hsa00561	Glycerolipid metabolism	2	109	61	7246	0.0183486	0.00841844	2.17958	55326;219	AGPAT5;ALDH1B1	0.233575	0.631573	0.99015	Metabolism
path:hsa04213	Longevity regulating pathway - multiple species	2	109	62	7246	0.0183486	0.00855644	2.14442	3312;81570	HSPA8;CLPB	0.239156	0.621319	0.99015	Organismal Systems
path:hsa00770	Pantothenate and CoA biosynthesis	1	109	19	7246	0.00917431	0.00262214	3.49879	60496	AASDHPPT	0.250497	0.601197	0.99015	Metabolism
path:hsa00670	One carbon pool by folate	1	109	20	7246	0.00917431	0.00276014	3.32385	2618	GART	0.261802	0.582028	0.99015	Metabolism
path:hsa00220	Arginine biosynthesis	1	109	21	7246	0.00917431	0.00289815	3.16557	2806	GOT2	0.272937	0.563938	0.99015	Metabolism
path:hsa04612	Antigen processing and presentation	2	109	69	7246	0.0183486	0.0095225	1.92687	3312;10197	HSPA8;PSME3	0.278337	0.555429	0.99015	Organismal Systems
path:hsa00514	Other types of O-glycan biosynthesis	1	109	22	7246	0.00917431	0.00303616	3.02168	8704	B4GALT2	0.283906	0.546826	0.99015	Metabolism
path:hsa00340	Histidine metabolism	1	109	23	7246	0.00917431	0.00317417	2.89031	219	ALDH1B1	0.294711	0.530604	0.99015	Metabolism
path:hsa00515	Mannose type O-glycan biosynthesis	1	109	23	7246	0.00917431	0.00317417	2.89031	8704	B4GALT2	0.294711	0.530604	0.99015	Metabolism
path:hsa04977	Vitamin digestion and absorption	1	109	24	7246	0.00917431	0.00331217	2.76988	8884	SLC5A6	0.305354	0.515197	0.99015	Organismal Systems
path:hsa00983	Drug metabolism - other enzymes	2	109	77	7246	0.0183486	0.0106266	1.72668	7372;4830	UMPS;NME1	0.32296	0.490851	0.99015	Metabolism
path:hsa03018	RNA degradation	2	109	79	7246	0.0183486	0.0109026	1.68296	23404;3329	EXOSC2;HSPD1	0.334027	0.476219	0.99015	Genetic Information Processing
path:hsa00053	Ascorbate and aldarate metabolism	1	109	27	7246	0.00917431	0.00372619	2.46211	219	ALDH1B1	0.336338	0.473224	0.99015	Metabolism
path:hsa00601	Glycosphingolipid biosynthesis - lacto and neolacto series	1	109	27	7246	0.00917431	0.00372619	2.46211	8704	B4GALT2	0.336338	0.473224	0.99015	Metabolism
path:hsa00630	Glyoxylate and dicarboxylate metabolism	1	109	30	7246	0.00917431	0.00414022	2.2159	2653	GCSH	0.365953	0.436575	0.99015	Metabolism
path:hsa05210	Colorectal cancer	2	109	86	7246	0.0183486	0.0118686	1.54598	4609;5881	MYC;RAC3	0.372317	0.429088	0.99015	Human Diseases
path:hsa00020	Citrate cycle (TCA cycle)	1	109	31	7246	0.00917431	0.00427822	2.14442	3419	IDH3A	0.37553	0.425355	0.99015	Metabolism
path:hsa04710	Circadian rhythm	1	109	31	7246	0.00917431	0.00427822	2.14442	9572	NR1D1	0.37553	0.425355	0.99015	Organismal Systems
path:hsa00052	Galactose metabolism	1	109	31	7246	0.00917431	0.00427822	2.14442	8704	B4GALT2	0.37553	0.425355	0.99015	Metabolism
path:hsa01523	Antifolate resistance	1	109	31	7246	0.00917431	0.00427822	2.14442	2618	GART	0.37553	0.425355	0.99015	Human Diseases
path:hsa00051	Fructose and mannose metabolism	1	109	33	7246	0.00917431	0.00455424	2.01446	6652	SORD	0.394257	0.40422	0.99015	Metabolism
path:hsa05020	Prion diseases	1	109	34	7246	0.00917431	0.00469224	1.95521	10963	STIP1	0.403411	0.394252	0.99015	Human Diseases
path:hsa00040	Pentose and glucuronate interconversions	1	109	34	7246	0.00917431	0.00469224	1.95521	6652	SORD	0.403411	0.394252	0.99015	Metabolism
path:hsa04714	Thermogenesis	4	109	216	7246	0.0366972	0.0298096	1.23106	51287;23028;65260;4698	COA4;KDM1A;COA7;NDUFA5	0.409624	0.387615	0.99015	Organismal Systems
path:hsa00350	Tyrosine metabolism	1	109	36	7246	0.00917431	0.00496826	1.84659	2806	GOT2	0.421309	0.375399	0.99015	Metabolism
path:hsa05340	Primary immunodeficiency	1	109	36	7246	0.00917431	0.00496826	1.84659	7374	UNG	0.421309	0.375399	0.99015	Human Diseases
path:hsa05216	Thyroid cancer	1	109	37	7246	0.00917431	0.00510627	1.79668	4609	MYC	0.430058	0.366473	0.99015	Human Diseases
path:hsa00260	Glycine, serine and threonine metabolism	1	109	40	7246	0.00917431	0.00552029	1.66193	2653	GCSH	0.455525	0.341488	0.99015	Metabolism
path:hsa04216	Ferroptosis	1	109	40	7246	0.00917431	0.00552029	1.66193	23516	SLC39A14	0.455525	0.341488	0.99015	Cellular Processes
path:hsa00620	Pyruvate metabolism	1	109	40	7246	0.00917431	0.00552029	1.66193	219	ALDH1B1	0.455525	0.341488	0.99015	Metabolism
path:hsa05219	Bladder cancer	1	109	41	7246	0.00917431	0.00565829	1.62139	4609	MYC	0.463761	0.333706	0.99015	Human Diseases
path:hsa04975	Fat digestion and absorption	1	109	41	7246	0.00917431	0.00565829	1.62139	2806	GOT2	0.463761	0.333706	0.99015	Organismal Systems
path:hsa04940	Type I diabetes mellitus	1	109	41	7246	0.00917431	0.00565829	1.62139	3329	HSPD1	0.463761	0.333706	0.99015	Human Diseases
path:hsa00860	Porphyrin and chlorophyll metabolism	1	109	42	7246	0.00917431	0.0057963	1.58279	2395	FXN	0.471873	0.326175	0.99015	Metabolism
path:hsa03022	Basal transcription factors	1	109	44	7246	0.00917431	0.00607232	1.51084	6875	TAF4B	0.487735	0.311816	0.99015	Genetic Information Processing
path:hsa03050	Proteasome	1	109	45	7246	0.00917431	0.00621032	1.47727	10197	PSME3	0.495488	0.304967	0.99015	Genetic Information Processing
path:hsa03420	Nucleotide excision repair	1	109	46	7246	0.00917431	0.00634833	1.44515	54107	POLE3	0.503125	0.298324	0.99015	Genetic Information Processing
path:hsa00280	Valine, leucine and isoleucine degradation	1	109	48	7246	0.00917431	0.00662434	1.38494	219	ALDH1B1	0.518056	0.285623	0.99015	Metabolism
path:hsa04330	Notch signaling pathway	1	109	48	7246	0.00917431	0.00662434	1.38494	2648	KAT2A	0.518056	0.285623	0.99015	Environmental Information Processing
path:hsa05168	Herpes simplex infection	3	109	183	7246	0.0275229	0.0252553	1.08979	6875;708;6426	TAF4B;C1QBP;SRSF1	0.522904	0.281578	0.99015	Human Diseases
path:hsa04919	Thyroid hormone signaling pathway	2	109	116	7246	0.0183486	0.0160088	1.14616	4609;2648	MYC;KAT2A	0.524119	0.28057	0.99015	Organismal Systems
path:hsa05166	Human T-cell leukemia virus 1 infection	4	109	253	7246	0.0366972	0.0349158	1.05102	4609;2648;991;54107	MYC;KAT2A;CDC20;POLE3	0.531851	0.27421	0.99015	Human Diseases
path:hsa00190	Oxidative phosphorylation	2	109	120	7246	0.0183486	0.0165609	1.10795	5464;4698	PPA1;NDUFA5	0.542475	0.26562	0.99015	Metabolism
path:hsa05416	Viral myocarditis	1	109	56	7246	0.00917431	0.0077284	1.18709	5881	RAC3	0.573464	0.241494	0.99015	Human Diseases
path:hsa05213	Endometrial cancer	1	109	58	7246	0.00917431	0.00800442	1.14616	4609	MYC	0.586299	0.23188	0.99015	Human Diseases
path:hsa04370	VEGF signaling pathway	1	109	59	7246	0.00917431	0.00814242	1.12673	5881	RAC3	0.592573	0.227258	0.99015	Environmental Information Processing
path:hsa04120	Ubiquitin mediated proteolysis	2	109	136	7246	0.0183486	0.018769	0.977604	27339;991	PRPF19;CDC20	0.610951	0.213993	0.99015	Genetic Information Processing
path:hsa05230	Central carbon metabolism in cancer	1	109	65	7246	0.00917431	0.00897047	1.02272	4609	MYC	0.628282	0.201845	0.99015	Human Diseases
path:hsa04137	Mitophagy - animal	1	109	65	7246	0.00917431	0.00897047	1.02272	192111	PGAM5	0.628282	0.201845	0.99015	Cellular Processes
path:hsa05221	Acute myeloid leukemia	1	109	66	7246	0.00917431	0.00910847	1.00723	4609	MYC	0.633924	0.197963	0.99015	Human Diseases
path:hsa04664	Fc epsilon RI signaling pathway	1	109	67	7246	0.00917431	0.00924648	0.992195	5881	RAC3	0.639482	0.194172	0.99015	Organismal Systems
path:hsa04310	Wnt signaling pathway	2	109	146	7246	0.0183486	0.020149	0.910645	4609;5881	MYC;RAC3	0.649683	0.187299	0.99015	Environmental Information Processing
path:hsa00010	Glycolysis / Gluconeogenesis	1	109	69	7246	0.00917431	0.0095225	0.963436	219	ALDH1B1	0.650347	0.186855	0.99015	Metabolism
path:hsa04662	B cell receptor signaling pathway	1	109	70	7246	0.00917431	0.0096605	0.949672	5881	RAC3	0.655657	0.183323	0.99015	Organismal Systems
path:hsa04520	Adherens junction	1	109	72	7246	0.00917431	0.00993652	0.923293	5881	RAC3	0.666039	0.1765	0.99015	Cellular Processes
path:hsa05212	Pancreatic cancer	1	109	75	7246	0.00917431	0.0103505	0.886361	5881	RAC3	0.681034	0.166831	0.99015	Human Diseases
path:hsa05220	Chronic myeloid leukemia	1	109	76	7246	0.00917431	0.0104885	0.874698	4609	MYC	0.685882	0.163751	0.99015	Human Diseases
path:hsa04012	ErbB signaling pathway	1	109	85	7246	0.00917431	0.0117306	0.782083	4609	MYC	0.726358	0.138849	0.99015	Environmental Information Processing
path:hsa05164	Influenza A	2	109	169	7246	0.0183486	0.0233232	0.786711	3312;29107	HSPA8;NXT1	0.727212	0.138339	0.99015	Human Diseases
path:hsa03015	mRNA surveillance pathway	1	109	91	7246	0.00917431	0.0125587	0.730517	29107	NXT1	0.750425	0.124692	0.99015	Genetic Information Processing
path:hsa04657	IL-17 signaling pathway	1	109	93	7246	0.00917431	0.0128347	0.714807	6426	SRSF1	0.757972	0.120347	0.99015	Organismal Systems
path:hsa05222	Small cell lung cancer	1	109	93	7246	0.00917431	0.0128347	0.714807	4609	MYC	0.757972	0.120347	0.99015	Human Diseases
path:hsa00564	Glycerophospholipid metabolism	1	109	97	7246	0.00917431	0.0133867	0.685331	55326	AGPAT5	0.772394	0.112161	0.99015	Metabolism
path:hsa05016	Huntington disease	2	109	187	7246	0.0183486	0.0258073	0.710985	6875;4698	TAF4B;NDUFA5	0.777411	0.109349	0.99015	Human Diseases
path:hsa05231	Choline metabolism in cancer	1	109	99	7246	0.00917431	0.0136627	0.671485	5881	RAC3	0.779282	0.108305	0.99015	Human Diseases
path:hsa04931	Insulin resistance	1	109	107	7246	0.00917431	0.0147668	0.621281	133522	PPARGC1B	0.804829	0.0942964	0.99015	Human Diseases
path:hsa05203	Viral carcinogenesis	2	109	200	7246	0.0183486	0.0276014	0.664771	2648;991	KAT2A;CDC20	0.808515	0.0923121	0.99015	Human Diseases
path:hsa04668	TNF signaling pathway	1	109	110	7246	0.00917431	0.0151808	0.604337	192111	PGAM5	0.813634	0.0895708	0.99015	Environmental Information Processing
path:hsa05145	Toxoplasmosis	1	109	111	7246	0.00917431	0.0153188	0.598892	3312	HSPA8	0.816481	0.088054	0.99015	Human Diseases
path:hsa04010	MAPK signaling pathway	3	109	295	7246	0.0275229	0.0407121	0.676038	4609;5881;3312	MYC;RAC3;HSPA8	0.827259	0.0823585	0.99015	Environmental Information Processing
path:hsa04071	Sphingolipid signaling pathway	1	109	118	7246	0.00917431	0.0162848	0.563365	5881	RAC3	0.835237	0.0781905	0.99015	Environmental Information Processing
path:hsa04114	Oocyte meiosis	1	109	124	7246	0.00917431	0.0171129	0.536105	991	CDC20	0.849792	0.0706872	0.99015	Cellular Processes
path:hsa05163	Human cytomegalovirus infection	2	109	223	7246	0.0183486	0.0307756	0.596207	4609;5881	MYC;RAC3	0.854251	0.0684144	0.99015	Human Diseases
path:hsa04650	Natural killer cell mediated cytotoxicity	1	109	127	7246	0.00917431	0.0175269	0.523441	5881	RAC3	0.856585	0.0672296	0.99015	Organismal Systems
path:hsa05012	Parkinson disease	1	109	129	7246	0.00917431	0.0178029	0.515326	4698	NDUFA5	0.860943	0.0650254	0.99015	Human Diseases
path:hsa05322	Systemic lupus erythematosus	1	109	130	7246	0.00917431	0.0179409	0.511362	6632	SNRPD1	0.863073	0.0639524	0.99015	Human Diseases
path:hsa05162	Measles	1	109	131	7246	0.00917431	0.0180789	0.507459	3312	HSPA8	0.86517	0.0628983	0.99015	Human Diseases
path:hsa05160	Hepatitis C	1	109	131	7246	0.00917431	0.0180789	0.507459	10197	PSME3	0.86517	0.0628983	0.99015	Human Diseases
path:hsa04915	Estrogen signaling pathway	1	109	136	7246	0.00917431	0.018769	0.488802	3312	HSPA8	0.875189	0.057898	0.99015	Organismal Systems
path:hsa05418	Fluid shear stress and atherosclerosis	1	109	136	7246	0.00917431	0.018769	0.488802	5881	RAC3	0.875189	0.057898	0.99015	Human Diseases
path:hsa04550	Signaling pathways regulating pluripotency of stem cells	1	109	139	7246	0.00917431	0.019183	0.478252	4609	MYC	0.880843	0.0551016	0.99015	Cellular Processes
path:hsa04723	Retrograde endocannabinoid signaling	1	109	141	7246	0.00917431	0.019459	0.471469	4698	NDUFA5	0.88447	0.0533169	0.99015	Organismal Systems
path:hsa05161	Hepatitis B	1	109	143	7246	0.00917431	0.019735	0.464875	4609	MYC	0.887988	0.051593	0.99015	Human Diseases
path:hsa04072	Phospholipase D signaling pathway	1	109	145	7246	0.00917431	0.020011	0.458463	55326	AGPAT5	0.8914	0.0499276	0.99015	Environmental Information Processing
path:hsa04932	Non-alcoholic fatty liver disease (NAFLD)	1	109	145	7246	0.00917431	0.020011	0.458463	4698	NDUFA5	0.8914	0.0499276	0.99015	Human Diseases
path:hsa05224	Breast cancer	1	109	147	7246	0.00917431	0.0202871	0.452225	4609	MYC	0.894708	0.0483186	0.99015	Human Diseases
path:hsa05226	Gastric cancer	1	109	148	7246	0.00917431	0.0204251	0.449169	4609	MYC	0.896325	0.0475346	0.99015	Human Diseases
path:hsa05206	MicroRNAs in cancer	1	109	150	7246	0.00917431	0.0207011	0.44318	4609	MYC	0.899485	0.0460062	0.99015	Human Diseases
path:hsa04390	Hippo signaling pathway	1	109	154	7246	0.00917431	0.0212531	0.431669	4609	MYC	0.905521	0.0431014	0.99015	Environmental Information Processing
path:hsa04218	Cellular senescence	1	109	158	7246	0.00917431	0.0218051	0.420741	4609	MYC	0.911198	0.0403872	0.99015	Cellular Processes
path:hsa04217	Necroptosis	1	109	162	7246	0.00917431	0.0223572	0.410352	192111	PGAM5	0.916537	0.03785	0.99015	Cellular Processes
path:hsa04630	Jak-STAT signaling pathway	1	109	162	7246	0.00917431	0.0223572	0.410352	4609	MYC	0.916537	0.03785	0.99015	Environmental Information Processing
path:hsa04141	Protein processing in endoplasmic reticulum	1	109	164	7246	0.00917431	0.0226332	0.405348	3312	HSPA8	0.919086	0.0366439	0.99015	Genetic Information Processing
path:hsa05010	Alzheimer disease	1	109	164	7246	0.00917431	0.0226332	0.405348	4698	NDUFA5	0.919086	0.0366439	0.99015	Human Diseases
path:hsa05225	Hepatocellular carcinoma	1	109	165	7246	0.00917431	0.0227712	0.402891	4609	MYC	0.920331	0.0360559	0.99015	Human Diseases
path:hsa04360	Axon guidance	1	109	175	7246	0.00917431	0.0241513	0.379869	5881	RAC3	0.931786	0.0306838	0.99015	Organismal Systems
path:hsa05152	Tuberculosis	1	109	175	7246	0.00917431	0.0241513	0.379869	3329	HSPD1	0.931786	0.0306838	0.99015	Human Diseases
path:hsa05202	Transcriptional misregulation in cancer	1	109	185	7246	0.00917431	0.0255313	0.359335	4609	MYC	0.941607	0.0261304	0.99015	Human Diseases
path:hsa05167	Kaposi sarcoma-associated herpesvirus infection	1	109	186	7246	0.00917431	0.0256693	0.357404	4609	MYC	0.942508	0.0257148	0.99015	Human Diseases
path:hsa05205	Proteoglycans in cancer	1	109	198	7246	0.00917431	0.0273254	0.335743	4609	MYC	0.952307	0.0212229	0.99015	Human Diseases
path:hsa05169	Epstein-Barr virus infection	1	109	198	7246	0.00917431	0.0273254	0.335743	4609	MYC	0.952307	0.0212229	0.99015	Human Diseases
path:hsa04510	Focal adhesion	1	109	199	7246	0.00917431	0.0274634	0.334056	5881	RAC3	0.953045	0.0208867	0.99015	Cellular Processes
path:hsa04024	cAMP signaling pathway	1	109	199	7246	0.00917431	0.0274634	0.334056	5881	RAC3	0.953045	0.0208867	0.99015	Environmental Information Processing
path:hsa04015	Rap1 signaling pathway	1	109	206	7246	0.00917431	0.0284295	0.322704	5881	RAC3	0.957901	0.0186794	0.99015	Environmental Information Processing
path:hsa05170	Human immunodeficiency virus 1 infection	1	109	211	7246	0.00917431	0.0291195	0.315057	5881	RAC3	0.961061	0.0172488	0.99015	Human Diseases
path:hsa04810	Regulation of actin cytoskeleton	1	109	213	7246	0.00917431	0.0293955	0.312099	5881	RAC3	0.962259	0.0167081	0.99015	Cellular Processes
path:hsa04014	Ras signaling pathway	1	109	232	7246	0.00917431	0.0320177	0.286539	5881	RAC3	0.971961	0.0123511	0.990723	Environmental Information Processing
path:hsa04144	Endocytosis	1	109	244	7246	0.00917431	0.0336738	0.272447	3312	HSPA8	0.976769	0.0102082	0.990723	Cellular Processes
path:hsa04151	PI3K-Akt signaling pathway	1	109	353	7246	0.00917431	0.0487165	0.18832	4609	MYC	0.995855	0.00180392	0.997435	Environmental Information Processing
path:hsa05200	Pathways in cancer	2	109	523	7246	0.0183486	0.0721778	0.254214	4609;5881	MYC;RAC3	0.997435	0.00111519	0.997435	Human Diseases

## Sheet: Intersection_upregulated_KEGG
Term_ID	Term_description	ListHit	ListTotal	PopHit	PopTotal	GeneRatio	BgRatio	Enrichment_score	GeneIds	GeneSymbols	p-value		FDR_bh	Classification_level1
path:hsa04142	Lysosome	11	58	123	7246	0.189655	0.0169749	11.1727	10312;5660;26503;138050;427;4758;10577;967;1509;1200;6609	TCIRG1;PSAP;SLC17A5;HGSNAT;ASAH1;NEU1;NPC2;CD63;CTSD;TPP1;SMPD1	2.49269e-09	8.60333	3.39006e-07	Cellular Processes
path:hsa00600	Sphingolipid metabolism	3	58	47	7246	0.0517241	0.00648634	7.97432	6609;427;4758	SMPD1;ASAH1;NEU1	0.00614914	2.21119	0.334107	Metabolism
path:hsa00480	Glutathione metabolism	3	58	53	7246	0.0517241	0.00731438	7.07157	3417;2539;4259	IDH1;G6PD;MGST3	0.0085884	2.06609	0.334107	Metabolism
path:hsa00100	Steroid biosynthesis	2	58	19	7246	0.0344828	0.00262214	13.1506	6307;6713	MSMO1;SQLE	0.00986693	2.00582	0.334107	Metabolism
path:hsa04137	Mitophagy - animal	3	58	65	7246	0.0517241	0.00897047	5.76605	8878;665;6237	SQSTM1;BNIP3L;RRAS	0.0149697	1.82479	0.334107	Cellular Processes
path:hsa04140	Autophagy - animal	4	58	128	7246	0.0689655	0.0176649	3.90409	55062;54541;1509;6237	WIPI1;DDIT4;CTSD;RRAS	0.0189129	1.72324	0.334107	Cellular Processes
path:hsa01524	Platinum drug resistance	3	58	71	7246	0.0517241	0.00979851	5.27878	1026;27113;4259	CDKN1A;BBC3;MGST3	0.0189402	1.72262	0.334107	Human Diseases
path:hsa04115	p53 signaling pathway	3	58	72	7246	0.0517241	0.00993652	5.20546	1026;83667;27113	CDKN1A;SESN2;BBC3	0.0196533	1.70656	0.334107	Cellular Processes
path:hsa04210	Apoptosis	4	58	135	7246	0.0689655	0.018631	3.70166	1509;27113;4000;1649	CTSD;BBC3;LMNA;DDIT3	0.0225175	1.64748	0.340265	Cellular Processes
path:hsa04150	mTOR signaling pathway	4	58	151	7246	0.0689655	0.0208391	3.30943	83667;54541;201163;96459	SESN2;DDIT4;FLCN;FNIP1	0.0322527	1.49143	0.423119	Environmental Information Processing
path:hsa04218	Cellular senescence	4	58	158	7246	0.0689655	0.0218051	3.16281	1026;8878;3133;6237	CDKN1A;SQSTM1;HLA-E;RRAS	0.0371826	1.42966	0.423119	Cellular Processes
path:hsa04217	Necroptosis	4	58	162	7246	0.0689655	0.0223572	3.08472	6773;8878;6609;7128	STAT2;SQSTM1;SMPD1;TNFAIP3	0.0401855	1.39593	0.423119	Cellular Processes
path:hsa00620	Pyruvate metabolism	2	58	40	7246	0.0344828	0.00552029	6.24655	3029;55902	HAGH;ACSS2	0.0404452	1.39313	0.423119	Metabolism
path:hsa04625	C-type lectin receptor signaling pathway	3	58	104	7246	0.0517241	0.0143527	3.60378	3659;6773;6237	IRF1;STAT2;RRAS	0.0502187	1.29913	0.487839	Organismal Systems
path:hsa04071	Sphingolipid signaling pathway	3	58	118	7246	0.0517241	0.0162848	3.17621	1509;427;6609	CTSD;ASAH1;SMPD1	0.0681316	1.16665	0.617726	Environmental Information Processing
path:hsa05169	Epstein-Barr virus infection	4	58	198	7246	0.0689655	0.0273254	2.52386	1026;6773;7128;3133	CDKN1A;STAT2;TNFAIP3;HLA-E	0.0732835	1.13499	0.622909	Human Diseases
path:hsa05160	Hepatitis C	3	58	131	7246	0.0517241	0.0180789	2.86102	3659;1026;6773	IRF1;CDKN1A;STAT2	0.0870173	1.06039	0.645731	Human Diseases
path:hsa05162	Measles	3	58	131	7246	0.0517241	0.0180789	2.86102	27113;7128;6773	BBC3;TNFAIP3;STAT2	0.0870173	1.06039	0.645731	Human Diseases
path:hsa04810	Regulation of actin cytoskeleton	4	58	213	7246	0.0689655	0.0293955	2.34612	9170;128239;2934;6237	LPAR2;IQGAP3;GSN;RRAS	0.0902125	1.04473	0.645731	Cellular Processes
path:hsa05230	Central carbon metabolism in cancer	2	58	65	7246	0.0344828	0.00897047	3.84403	3417;2539	IDH1;G6PD	0.0951335	1.02167	0.646908	Human Diseases
path:hsa05211	Renal cell carcinoma	2	58	69	7246	0.0344828	0.0095225	3.62119	1026;201163	CDKN1A;FLCN	0.105185	0.978045	0.677246	Human Diseases
path:hsa04072	Phospholipase D signaling pathway	3	58	145	7246	0.0517241	0.020011	2.58478	9170;9266;6237	LPAR2;CYTH2;RRAS	0.109554	0.96037	0.677246	Environmental Information Processing
path:hsa05165	Human papillomavirus infection	5	58	339	7246	0.0862069	0.0467844	1.84264	10312;3659;3133;1026;6773	TCIRG1;IRF1;HLA-E;CDKN1A;STAT2	0.133617	0.874139	0.684762	Human Diseases
path:hsa00511	Other glycan degradation	1	58	18	7246	0.0172414	0.00248413	6.94061	4758	NEU1	0.134831	0.870212	0.684762	Metabolism
path:hsa04630	Jak-STAT signaling pathway	3	58	162	7246	0.0517241	0.0223572	2.31354	1026;6773;3587	CDKN1A;STAT2;IL10RA	0.139607	0.855093	0.684762	Environmental Information Processing
path:hsa00531	Glycosaminoglycan degradation	1	58	19	7246	0.0172414	0.00262214	6.57532	138050	HGSNAT	0.141773	0.848407	0.684762	Metabolism
path:hsa05210	Colorectal cancer	2	58	86	7246	0.0344828	0.0118686	2.90537	1026;27113	CDKN1A;BBC3	0.15067	0.821972	0.684762	Human Diseases
path:hsa05152	Tuberculosis	3	58	175	7246	0.0517241	0.0241513	2.14167	10312;1509;3587	TCIRG1;CTSD;IL10RA	0.164281	0.784413	0.684762	Human Diseases
path:hsa04020	Calcium signaling pathway	3	58	182	7246	0.0517241	0.0251173	2.0593	6786;5023;93129	STIM1;P2RX1;ORAI3	0.178084	0.749375	0.684762	Environmental Information Processing
path:hsa05167	Kaposi sarcoma-associated herpesvirus infection	3	58	186	7246	0.0517241	0.0256693	2.01502	1026;6773;3133	CDKN1A;STAT2;HLA-E	0.186116	0.730217	0.684762	Human Diseases
path:hsa04966	Collecting duct acid secretion	1	58	27	7246	0.0172414	0.00372619	4.62708	10312	TCIRG1	0.195376	0.709128	0.684762	Organismal Systems
path:hsa04010	MAPK signaling pathway	4	58	295	7246	0.0689655	0.0407121	1.69398	11221;1649;9693;6237	DUSP10;DDIT3;RAPGEF2;RRAS	0.209844	0.678103	0.684762	Environmental Information Processing
path:hsa05205	Proteoglycans in cancer	3	58	198	7246	0.0517241	0.0273254	1.89289	1026;967;6237	CDKN1A;CD63;RRAS	0.210765	0.676202	0.684762	Human Diseases
path:hsa00630	Glyoxylate and dicarboxylate metabolism	1	58	30	7246	0.0172414	0.00414022	4.16437	55902	ACSS2	0.214618	0.668335	0.684762	Metabolism
path:hsa00030	Pentose phosphate pathway	1	58	30	7246	0.0172414	0.00414022	4.16437	2539	G6PD	0.214618	0.668335	0.684762	Metabolism
path:hsa05203	Viral carcinogenesis	3	58	200	7246	0.0517241	0.0276014	1.87397	1026;3133;2934	CDKN1A;HLA-E;GSN	0.214945	0.667672	0.684762	Human Diseases
path:hsa04668	TNF signaling pathway	2	58	110	7246	0.0344828	0.0151808	2.27147	3659;7128	IRF1;TNFAIP3	0.219841	0.657891	0.684762	Environmental Information Processing
path:hsa00020	Citrate cycle (TCA cycle)	1	58	31	7246	0.0172414	0.00427822	4.03003	3417	IDH1	0.22093	0.655745	0.684762	Metabolism
path:hsa04710	Circadian rhythm	1	58	31	7246	0.0172414	0.00427822	4.03003	8553	BHLHE40	0.22093	0.655745	0.684762	Organismal Systems
path:hsa04136	Autophagy - other	1	58	32	7246	0.0172414	0.00441623	3.90409	55062	WIPI1	0.227193	0.643605	0.684762	Cellular Processes
path:hsa00640	Propanoate metabolism	1	58	32	7246	0.0172414	0.00441623	3.90409	55902	ACSS2	0.227193	0.643605	0.684762	Metabolism
path:hsa04015	Rap1 signaling pathway	3	58	206	7246	0.0517241	0.0284295	1.81938	9170;9693;6237	LPAR2;RAPGEF2;RRAS	0.227595	0.642838	0.684762	Environmental Information Processing
path:hsa04215	Apoptosis - multiple species	1	58	33	7246	0.0172414	0.00455424	3.78579	27113	BBC3	0.233406	0.631887	0.684762	Cellular Processes
path:hsa04130	SNARE interactions in vesicular transport	1	58	34	7246	0.0172414	0.00469224	3.67444	6811	STX5	0.23957	0.620567	0.684762	Genetic Information Processing
path:hsa05330	Allograft rejection	1	58	35	7246	0.0172414	0.00483025	3.56946	3133	HLA-E	0.245686	0.60962	0.684762	Human Diseases
path:hsa05216	Thyroid cancer	1	58	37	7246	0.0172414	0.00510627	3.37651	1026	CDKN1A	0.257772	0.588764	0.684762	Human Diseases
path:hsa05332	Graft-versus-host disease	1	58	37	7246	0.0172414	0.00510627	3.37651	3133	HLA-E	0.257772	0.588764	0.684762	Human Diseases
path:hsa04611	Platelet activation	2	58	123	7246	0.0344828	0.0169749	2.0314	6786;5023	STIM1;P2RX1	0.258447	0.587629	0.684762	Organismal Systems
path:hsa04110	Cell cycle	2	58	124	7246	0.0344828	0.0171129	2.01502	1032;1026	CDKN2D;CDKN1A	0.261428	0.582648	0.684762	Cellular Processes
path:hsa05163	Human cytomegalovirus infection	3	58	223	7246	0.0517241	0.0307756	1.68069	1026;3133;3587	CDKN1A;HLA-E;IL10RA	0.264162	0.57813	0.684762	Human Diseases
path:hsa04380	Osteoclast differentiation	2	58	125	7246	0.0344828	0.0172509	1.9989	6773;8878	STAT2;SQSTM1	0.26441	0.577722	0.684762	Organismal Systems
path:hsa04216	Ferroptosis	1	58	40	7246	0.0172414	0.00552029	3.12328	6303	SAT1	0.275546	0.559806	0.684762	Cellular Processes
path:hsa05219	Bladder cancer	1	58	41	7246	0.0172414	0.00565829	3.0471	1026	CDKN1A	0.281377	0.550712	0.684762	Human Diseases
path:hsa04940	Type I diabetes mellitus	1	58	41	7246	0.0172414	0.00565829	3.0471	3133	HLA-E	0.281377	0.550712	0.684762	Human Diseases
path:hsa04068	FoxO signaling pathway	2	58	132	7246	0.0344828	0.0182169	1.89289	1032;1026	CDKN2D;CDKN1A	0.285284	0.544723	0.684762	Environmental Information Processing
path:hsa00860	Porphyrin and chlorophyll metabolism	1	58	42	7246	0.0172414	0.0057963	2.97455	326625	MMAB	0.287162	0.541873	0.684762	Metabolism
path:hsa05418	Fluid shear stress and atherosclerosis	2	58	136	7246	0.0344828	0.018769	1.83722	8878;4259	SQSTM1;MGST3	0.297196	0.526957	0.684762	Human Diseases
path:hsa05161	Hepatitis B	2	58	143	7246	0.0344828	0.019735	1.74729	1026;6773	CDKN1A;STAT2	0.317976	0.497605	0.684762	Human Diseases
path:hsa00520	Amino sugar and nucleotide sugar metabolism	1	58	48	7246	0.0172414	0.00662434	2.60273	55577	NAGK	0.320922	0.4936	0.684762	Metabolism
path:hsa00330	Arginine and proline metabolism	1	58	49	7246	0.0172414	0.00676235	2.54961	6303	SAT1	0.326394	0.486258	0.684762	Metabolism
path:hsa05166	Human T-cell leukemia virus 1 infection	3	58	253	7246	0.0517241	0.0349158	1.4814	1026;3133;6237	CDKN1A;HLA-E;RRAS	0.330203	0.481219	0.684762	Human Diseases
path:hsa04979	Cholesterol metabolism	1	58	50	7246	0.0172414	0.00690036	2.49862	10577	NPC2	0.331823	0.479094	0.684762	Organismal Systems
path:hsa05110	Vibrio cholerae infection	1	58	50	7246	0.0172414	0.00690036	2.49862	10312	TCIRG1	0.331823	0.479094	0.684762	Human Diseases
path:hsa05320	Autoimmune thyroid disease	1	58	50	7246	0.0172414	0.00690036	2.49862	3133	HLA-E	0.331823	0.479094	0.684762	Human Diseases
path:hsa04145	Phagosome	2	58	148	7246	0.0344828	0.0204251	1.68826	10312;3133	TCIRG1;HLA-E	0.332743	0.477892	0.684762	Cellular Processes
path:hsa05206	MicroRNAs in cancer	2	58	150	7246	0.0344828	0.0207011	1.66575	1026;54541	CDKN1A;DDIT4	0.338627	0.470279	0.684762	Human Diseases
path:hsa05416	Viral myocarditis	1	58	56	7246	0.0172414	0.0077284	2.23091	3133	HLA-E	0.363502	0.439493	0.684762	Human Diseases
path:hsa05213	Endometrial cancer	1	58	58	7246	0.0172414	0.00800442	2.15398	1026	CDKN1A	0.373731	0.427441	0.684762	Human Diseases
path:hsa05225	Hepatocellular carcinoma	2	58	165	7246	0.0344828	0.0227712	1.51432	1026;4259	CDKN1A;MGST3	0.382227	0.417679	0.684762	Human Diseases
path:hsa04621	NOD-like receptor signaling pathway	2	58	167	7246	0.0344828	0.0230472	1.49618	6773;7128	STAT2;TNFAIP3	0.387957	0.411216	0.684762	Organismal Systems
path:hsa05217	Basal cell carcinoma	1	58	63	7246	0.0172414	0.00869445	1.98303	1026	CDKN1A	0.3986	0.399463	0.684762	Human Diseases
path:hsa04721	Synaptic vesicle cycle	1	58	63	7246	0.0172414	0.00869445	1.98303	10312	TCIRG1	0.3986	0.399463	0.684762	Organismal Systems
path:hsa05200	Pathways in cancer	5	58	523	7246	0.0862069	0.0721778	1.19437	27113;4259;1026;6773;9170	BBC3;MGST3;CDKN1A;STAT2;LPAR2	0.408898	0.388385	0.684762	Human Diseases
path:hsa05223	Non-small cell lung cancer	1	58	66	7246	0.0172414	0.00910847	1.89289	1026	CDKN1A	0.413053	0.383994	0.684762	Human Diseases
path:hsa00982	Drug metabolism - cytochrome P450	1	58	68	7246	0.0172414	0.00938449	1.83722	4259	MGST3	0.422498	0.374176	0.684762	Metabolism
path:hsa05120	Epithelial cell signaling in Helicobacter pylori infection	1	58	68	7246	0.0172414	0.00938449	1.83722	10312	TCIRG1	0.422498	0.374176	0.684762	Human Diseases
path:hsa00010	Glycolysis / Gluconeogenesis	1	58	69	7246	0.0172414	0.0095225	1.81059	55902	ACSS2	0.427164	0.369405	0.684762	Metabolism
path:hsa04612	Antigen processing and presentation	1	58	69	7246	0.0172414	0.0095225	1.81059	3133	HLA-E	0.427164	0.369405	0.684762	Organismal Systems
path:hsa04917	Prolactin signaling pathway	1	58	70	7246	0.0172414	0.0096605	1.78473	3659	IRF1	0.431793	0.364724	0.684762	Organismal Systems
path:hsa05168	Herpes simplex infection	2	58	183	7246	0.0344828	0.0252553	1.36537	6773;3133	STAT2;HLA-E	0.432944	0.363568	0.684762	Human Diseases
path:hsa05214	Glioma	1	58	71	7246	0.0172414	0.00979851	1.75959	1026	CDKN1A	0.436386	0.360129	0.684762	Human Diseases
path:hsa05202	Transcriptional misregulation in cancer	2	58	185	7246	0.0344828	0.0255313	1.35061	1026;1649	CDKN1A;DDIT3	0.438451	0.358079	0.684762	Human Diseases
path:hsa00980	Metabolism of xenobiotics by cytochrome P450	1	58	72	7246	0.0172414	0.00993652	1.73515	4259	MGST3	0.440942	0.355618	0.684762	Metabolism
path:hsa05412	Arrhythmogenic right ventricular cardiomyopathy (ARVC)	1	58	72	7246	0.0172414	0.00993652	1.73515	4000	LMNA	0.440942	0.355618	0.684762	Human Diseases
path:hsa05218	Melanoma	1	58	72	7246	0.0172414	0.00993652	1.73515	1026	CDKN1A	0.440942	0.355618	0.684762	Human Diseases
path:hsa00562	Inositol phosphate metabolism	1	58	74	7246	0.0172414	0.0102125	1.68826	55361	PI4K2A	0.449946	0.34684	0.684762	Metabolism
path:hsa03320	PPAR signaling pathway	1	58	74	7246	0.0172414	0.0102125	1.68826	1622	DBI	0.449946	0.34684	0.684762	Organismal Systems
path:hsa05212	Pancreatic cancer	1	58	75	7246	0.0172414	0.0103505	1.66575	1026	CDKN1A	0.454394	0.342567	0.684762	Human Diseases
path:hsa05220	Chronic myeloid leukemia	1	58	76	7246	0.0172414	0.0104885	1.64383	1026	CDKN1A	0.458807	0.33837	0.684762	Human Diseases
path:hsa05133	Pertussis	1	58	76	7246	0.0172414	0.0104885	1.64383	3659	IRF1	0.458807	0.33837	0.684762	Human Diseases
path:hsa00983	Drug metabolism - other enzymes	1	58	77	7246	0.0172414	0.0106266	1.62248	4259	MGST3	0.463185	0.334246	0.684762	Metabolism
path:hsa03018	RNA degradation	1	58	79	7246	0.0172414	0.0109026	1.58141	9924	PAN2	0.471836	0.326209	0.684762	Genetic Information Processing
path:hsa05204	Chemical carcinogenesis	1	58	80	7246	0.0172414	0.0110406	1.56164	4259	MGST3	0.476111	0.322292	0.684762	Human Diseases
path:hsa04146	Peroxisome	1	58	83	7246	0.0172414	0.0114546	1.50519	3417	IDH1	0.48873	0.310931	0.684762	Cellular Processes
path:hsa05410	Hypertrophic cardiomyopathy (HCM)	1	58	85	7246	0.0172414	0.0117306	1.46978	4000	LMNA	0.496977	0.303664	0.684762	Human Diseases
path:hsa04012	ErbB signaling pathway	1	58	85	7246	0.0172414	0.0117306	1.46978	1026	CDKN1A	0.496977	0.303664	0.684762	Environmental Information Processing
path:hsa05323	Rheumatoid arthritis	1	58	86	7246	0.0172414	0.0118686	1.45269	10312	TCIRG1	0.501051	0.300118	0.684762	Human Diseases
path:hsa05170	Human immunodeficiency virus 1 infection	2	58	211	7246	0.0344828	0.0291195	1.18418	3133;85363	HLA-E;TRIM5	0.507326	0.294712	0.684762	Human Diseases
path:hsa05414	Dilated cardiomyopathy (DCM)	1	58	89	7246	0.0172414	0.0122826	1.40372	4000	LMNA	0.51308	0.289815	0.684762	Human Diseases
path:hsa04211	Longevity regulating pathway	1	58	89	7246	0.0172414	0.0122826	1.40372	83667	SESN2	0.51308	0.289815	0.684762	Organismal Systems
path:hsa04666	Fc gamma R-mediated phagocytosis	1	58	90	7246	0.0172414	0.0124206	1.38812	2934	GSN	0.517026	0.286487	0.684762	Organismal Systems
path:hsa04974	Protein digestion and absorption	1	58	90	7246	0.0172414	0.0124206	1.38812	10008	KCNE3	0.517026	0.286487	0.684762	Organismal Systems
path:hsa05222	Small cell lung cancer	1	58	93	7246	0.0172414	0.0128347	1.34334	1026	CDKN1A	0.528677	0.27681	0.684762	Human Diseases
path:hsa04064	NF-kappa B signaling pathway	1	58	93	7246	0.0172414	0.0128347	1.34334	7128	TNFAIP3	0.528677	0.27681	0.684762	Environmental Information Processing
path:hsa04657	IL-17 signaling pathway	1	58	93	7246	0.0172414	0.0128347	1.34334	7128	TNFAIP3	0.528677	0.27681	0.684762	Organismal Systems
path:hsa01522	Endocrine resistance	1	58	96	7246	0.0172414	0.0132487	1.30136	1026	CDKN1A	0.540051	0.267565	0.684762	Human Diseases
path:hsa04151	PI3K-Akt signaling pathway	3	58	353	7246	0.0517241	0.0487165	1.06174	1026;54541;9170	CDKN1A;DDIT4;LPAR2	0.542259	0.265793	0.684762	Environmental Information Processing
path:hsa05215	Prostate cancer	1	58	97	7246	0.0172414	0.0133867	1.28795	1026	CDKN1A	0.543782	0.264575	0.684762	Human Diseases
path:hsa04070	Phosphatidylinositol signaling system	1	58	99	7246	0.0172414	0.0136627	1.26193	55361	PI4K2A	0.551155	0.258726	0.684823	Environmental Information Processing
path:hsa04066	HIF-1 signaling pathway	1	58	100	7246	0.0172414	0.0138007	1.24931	1026	CDKN1A	0.554797	0.255866	0.684823	Environmental Information Processing
path:hsa04014	Ras signaling pathway	2	58	232	7246	0.0344828	0.0320177	1.07699	5863;6237	RGL2;RRAS	0.558937	0.252638	0.684823	Environmental Information Processing
path:hsa04928	Parathyroid hormone synthesis, secretion and action	1	58	106	7246	0.0172414	0.0146288	1.17859	1026	CDKN1A	0.57605	0.23954	0.69949	Organismal Systems
path:hsa04144	Endocytosis	2	58	244	7246	0.0344828	0.0336738	1.02402	3133;9266	HLA-E;CYTH2	0.586709	0.231578	0.706127	Cellular Processes
path:hsa05145	Toxoplasmosis	1	58	111	7246	0.0172414	0.0153188	1.1255	3587	IL10RA	0.592997	0.226948	0.707435	Human Diseases
path:hsa00190	Oxidative phosphorylation	1	58	120	7246	0.0172414	0.0165609	1.04109	10312	TCIRG1	0.621839	0.206322	0.735392	Metabolism
path:hsa04650	Natural killer cell mediated cytotoxicity	1	58	127	7246	0.0172414	0.0175269	0.983709	3133	HLA-E	0.642874	0.191874	0.753714	Organismal Systems
path:hsa04915	Estrogen signaling pathway	1	58	136	7246	0.0172414	0.018769	0.918611	1509	CTSD	0.668237	0.17507	0.758377	Organismal Systems
path:hsa04371	Apelin signaling pathway	1	58	137	7246	0.0172414	0.018907	0.911905	6237	RRAS	0.670943	0.173314	0.758377	Environmental Information Processing
path:hsa04550	Signaling pathways regulating pluripotency of stem cells	1	58	139	7246	0.0172414	0.019183	0.898784	6498	SKIL	0.676291	0.169867	0.758377	Cellular Processes
path:hsa04514	Cell adhesion molecules (CAMs)	1	58	142	7246	0.0172414	0.019597	0.879796	3133	HLA-E	0.684153	0.164847	0.758377	Environmental Information Processing
path:hsa04932	Non-alcoholic fatty liver disease (NAFLD)	1	58	145	7246	0.0172414	0.020011	0.861593	1649	DDIT3	0.691827	0.160003	0.758377	Human Diseases
path:hsa04310	Wnt signaling pathway	1	58	146	7246	0.0172414	0.020149	0.855692	56998	CTNNBIP1	0.694344	0.158425	0.758377	Environmental Information Processing
path:hsa05224	Breast cancer	1	58	147	7246	0.0172414	0.0202871	0.849871	1026	CDKN1A	0.696841	0.156866	0.758377	Human Diseases
path:hsa05226	Gastric cancer	1	58	148	7246	0.0172414	0.0204251	0.844129	1026	CDKN1A	0.699318	0.155325	0.758377	Human Diseases
path:hsa04080	Neuroactive ligand-receptor interaction	2	58	305	7246	0.0344828	0.0420922	0.81922	9170;5023	LPAR2;P2RX1	0.708235	0.149823	0.758377	Environmental Information Processing
path:hsa04921	Oxytocin signaling pathway	1	58	152	7246	0.0172414	0.0209771	0.821915	1026	CDKN1A	0.709028	0.149337	0.758377	Organismal Systems
path:hsa04934	Cushing syndrome	1	58	154	7246	0.0172414	0.0212531	0.81124	1026	CDKN1A	0.713767	0.146444	0.758377	Human Diseases
path:hsa04390	Hippo signaling pathway	1	58	154	7246	0.0172414	0.0212531	0.81124	27113	BBC3	0.713767	0.146444	0.758377	Environmental Information Processing
path:hsa04141	Protein processing in endoplasmic reticulum	1	58	164	7246	0.0172414	0.0226332	0.761775	1649	DDIT3	0.736346	0.132918	0.776303	Genetic Information Processing
path:hsa05164	Influenza A	1	58	169	7246	0.0172414	0.0233232	0.739237	6773	STAT2	0.74697	0.126697	0.777633	Human Diseases
path:hsa04530	Tight junction	1	58	170	7246	0.0172414	0.0234612	0.734888	9693	RAPGEF2	0.749044	0.125493	0.777633	Cellular Processes
path:hsa04360	Axon guidance	1	58	175	7246	0.0172414	0.0241513	0.713892	6237	RRAS	0.759165	0.119664	0.78217	Organismal Systems
path:hsa05016	Huntington disease	1	58	187	7246	0.0172414	0.0258073	0.66808	27113	BBC3	0.781846	0.106879	0.793516	Human Diseases
path:hsa04062	Chemokine signaling pathway	1	58	187	7246	0.0172414	0.0258073	0.66808	6773	STAT2	0.781846	0.106879	0.793516	Organismal Systems
path:hsa04024	cAMP signaling pathway	1	58	199	7246	0.0172414	0.0274634	0.627794	6237	RRAS	0.802425	0.0955955	0.808369	Environmental Information Processing
path:hsa04060	Cytokine-cytokine receptor interaction	1	58	292	7246	0.0172414	0.0402981	0.427846	3587	IL10RA	0.908856	0.0415047	0.908856	Environmental Information Processing
