# Supplementary material for: Matrine, a potential c-Myc inhibitor, suppresses ribosome biogenesis and nucleotide metabolism in myeloid leukemia
Source: Front Pharmacol. 2022 Oct 21;13:1027441. doi: 10.3389/fphar.2022.1027441 (PMC9634663; doi:10.3389/fphar.2022.1027441)
Supplement: Supplementary file 12 [file DataSheet10.xlsx]

## Sheet: K562
MYC chip-seq_Intersection_score≥1_3047	MYC-AID RNA-Seq_1326	MAT RNA-Seq_1804	MYC-KO_3038	Intersection-229
SDF2L1	NME2	NEFH	LPL	ADSL
CCDC116	NOP16	TERT	DCAF4L2	AFMID
YDJC	NME1-NME2	ARHGAP22	DNAJC12	AGPAT5		MYC chip-seq_Intersection_score≥1_3047：from Supplementary Table S8
ANTKMT	NME1	FJX1	SNORA22B	AK2		MYC-AID RNA-Seq_1326：：from Supplementary Table S7
MCM7	SYNGR3	AMER1	HCLS1	ALDH1B1		MAT RNA-Seq_1804：from Supplementary Table S3
AP4M1	GAL	BHLHA15	POPDC3	ALG3		MYC-KO_3038：from Supplementary Table S3
LOC107985532	NOLC1	LRFN1	PLAAT1	ALKBH2
RPLP2	DDX21	DDN	AK4	ATAD3A
DCTPP1	CCDC86	ACSS1	PAGE1	B4GALT2
CRCP	TFAP4	MATK	OSBPL6	BAG5
RPL41	DHX33	HBZ	MATK	BYSL
ZC3H10	SRM	GYLTL1B	GNG13	C16orf91
H2AX	DIMT1	WNT5B	EXO5	C19orf48
EHD1	PPA1	TMEM52	CTAG2	C1QBP
RBM38	CD3EAP	BEND3	SSX3	CCDC86
ID1	LYAR	KCNH4	RNVU1-4	CCT2
NR1D1	TWNK	CA1	DDN	CCT3
MCRIP2	POLR3H	TNFRSF8	LINC02780	CCT5
RPL13A	NR1D2	AC074389.9	HBB	CCT6A
NOS3	RRP9	MIR451B	OAF	CCT8
SYNGR2	FAM216A	SOHLH2	FHL2	CDCA7
CCDC78	FKBP4	GAL	GUSBP13	CEBPZ
DPAGT1	ZNF296	SOSTDC1	RHOXF2B	CENPV
HAGHL	RSL1D1	RP11-132A1.4	CDC42EP1	CHCHD10
HIRA	WDR43	MEX3A	PRNP	CHERP
PIDD1	ALDH1B1	KCNQ4	PASD1	CLNS1A
PANO1	DPH2	ADD2	AK4P1	CLUH
FARS2	NLE1	POLR3G	JAG2	CNBP
LYRM4	SLCO4A1	CTC-246B18.8	RELN	COA7
PPOX	ZNF593	HBA2	EPB42	COPS2
GP1BB	NOB1	HBBP1	NEK6	CUL4A
TOR4A	URB2	RP11-315D16.2	TNFRSF8	DCTPP1
KHK	CLUH	RCN3	UBE2FP3	DDX19A
PNPLA2	PDCD2L	FKBP4	CXCL11	DDX21
CUTA	PYCR1	PLD6	EMSLR	DDX28
MRPL40	PPP1R14B	SLC19A1	MAGEA8-AS1	DHX33
PA2G4	POLR1C	PKLR	GAGE13	DHX37
DUS3L	MRPL24	FABP5P7	B4GALNT4	DKC1
RHOT2	VARS	RAC3	UBE2FP1	DNAAF2
SYNGAP1	SLC38A5	PODXL2	FAR2	DNAJA3
NR0B2	PSMG4	FABP5	SNORA80B	DPH2
G3BP1	BYSL	HBD	TSSK5P	EFTUD2
PFDN6	NIFK	RP11-564C4.6	ABCA3	EIF3B
THG1L	MTHFD2	KCNJ8	C6orf52	EIF5A
RCSD1	PAICS	MARS2	PAGE2B	EIF5B
UFSP1	SOX12	VANGL2	SH3GL3	ENOPH1
METTL26	UCK2	RP1-120G22.11	OR51AB1P	ETF1
RHBDL1	KLF16	FAM203A	KCNQ4	EXOSC2
WDR46	B4GALT2	RP1-152L7.5	SLC25A41	EXOSC5
PTGES2	APRT	FGF2	MEX3A	EXOSC7
RPL35	C1QBP	RP11-453F18__B.1	PPP1R14C	FAM136A
NFE2	TOMM40	RHOV	ZBTB11-AS1	FARSA
CARD9	NRARP	BCL6B	TEF	FARSB
PPP1R37	NOP2	CCDC116	RNU7-75P	FBXO45
COPS6	ZNF485	UTP20	FABP5	FKBP4
CSTB	NHP2	ZNF296	LINC01287	FLAD1
MRPS18B	PRMT1	FOXO3B	RNF207-AS1	GAL
PYCR3	UTP14A	KCNQ5	GUSBP1	GATC
FBXL6	NDUFAF3	SIK1	ACHE	GNL3L
ANKRD37	METTL1	EBLN1	OR51I1	GPATCH4
PKN3	TSR1	AL031320.1	ZNF618	GRWD1
KRI1	NOP56	HBZP1	SNORA66	GTPBP10
FASN	DCTPP1	FAM213B	ARHGAP22	GTPBP3
UBE2N	ENO1	RP1-202O8.2	HBBP1	HEATR1
DNLZ	YDJC	CD3EAP	SLC38A5	HNRNPAB
RPS9	SINHCAF	SNORA76	MRPS33	HNRNPU
BAZ1B	RPL14	STAP2	OR52D1	HSPD1
SSU72	DKC1	ACTL8	HILPDA	HSPE1
LOC730183	FAM189B	PNPO	PER2	IFRD2
SEPHS2	POLR3D	DLL3	NMNAT1	IMP3
GAMT	RRP12	C1orf172	LUC7L2	IMP4
MCM4	RNF44	ASCL2	NBPF6	IPO4
FUT11	ZIC5	C20orf27	CHRAC1	KAT2A
STUB1	MRTO4	CTD-2643I7.1	CSPG5	KBTBD6
MAT2A	FASN	JAG2	NRTN	KCNH2
SRRM2	MNT	LPPR3	ADK	KLF16
ZNF646	NEIL2	TFAP4	IMPA2	KPNB1
METRN	CYP27B1	ZBTB2	TBX1	KTI12
PRKDC	TMEM147	MIR4740	LINC02193	LAP3
TRIP6	IPO4	GCSH	ANKRD13B	LETM1
SLC25A22	NOL6	SLCO4A1	PLD6	LTV1
PLK3	TIMM8A	EIF5AP2	ABCF2	LYAR
USP21	TSTA3	LINGO1	SCML2	MAK16
SRRT	PRSS21	DHODH	ANKLE1	MAT2A
NUDT3	SLC39A4	HBB	LEAP2	MEIOB
CDKN2C	ESRRA	TAF4B	F12	METTL8
SNRPA	GNL3L	PUS7L	PUS7	MEX3A
SRCAP	PPAT	STEAP1	PLCD1	MIEF1
CDKN2D	RPS24	GDAP1	CPNE7	MMACHC
DDX39B	MAK16	TATDN2P2	LONRF3	MRGBP
PPP1R10	PRMT5	LYAR	SNORD46	MRPL20
ELP6	RPL19	CNKSR3	TMEM52	MRPL32
C17orf99	IMP4	DUSP9	NBPF4	MRPL34
RAC3	EIF5A	C17orf96	NBPF2P	MRPL4
RPS14	KAT2A	AC090945.1	MRAS	MRPL42
SLC52A2	TKT	TPD52L1	ATAD3B	MRPS17
LYL1	TFB2M	GEMIN5	GAGE12J	MRPS2
C2CD2L	PUS1	CECR5	LARGE2	MRPS34
PHF1	POLR1E	URB2	TOP1MT	MRTO4
C19orf54	DNPH1	PPAP2C	SNORD83A	MTPAP
CCDC24	WDR46	PACSIN3	P2RY11	NAA15
AAAS	RPIA	AC073046.25	RAC3	NAF1
POLR1A	RPUSD4	MIR17HG	AGAP3	NAT10
UBE2M	SLC35F2	CASKIN1	NPR2	NBN
CREB3L4	LTV1	RP11-214O1.2	ANTKMT	NDUFAF4
PNPO	AK2	CDCA7	CAMKK1	NHP2
DCXR	SLC25A22	ANKLE1	SLC17A7	NIFK
H4C8	SAPCD2	LPL	SFN	NIP7
ZNF696	PNO1	FAM69B	RAB27A	NKRF
CHMP2A	SLC25A19	HRSP12	TSPO	NLE1
PDE3B	GPATCH4	RP11-829H16.3	EXOSC4	NME1
PTCD3	RPLP2	ALDH1B1	BOP1	NOB1
SMIM12	UNG	RP11-134O21.1	CCDC78	NOC2L
TBL3	SNU13	NLE1	GAGE1	NOL6
EIF3J	SLC29A2	LHX6	TMUB1	NOLC1
EMILIN1	TMEM97	SNORA71C	NOS3	NOM1
UBC	NIP7	PNPT1	HK2-DT	NOP14
HNRNPDL	FAM136A	ALKBH2	SPATA5L1	NOP16
CHCHD1	PNP	RCOR2	KLHL17	NOP2
LBHD1	GATD1	SOX18	CUL1	NOP56
ATP6V1G2	NAF1	MPP6	DUS4L-BCAP29	NOTUM
NFKBIL1	HSPD1	AC004471.9	PTBP2	NR1D1
RPS2	PSEN2	RPIA	ACTR3B	NRARP
UQCC3	NDUFAF4	OR52D1	TNFRSF10A-AS1	NUFIP1
RPS11	PPAN	STMN3	PPA1	ODC1
GTPBP3	AGPAT5	RP11-585P4.5	HAGHL	PA2G4
ANO8	NOTUM	GRPEL1	KLF15	PAICS
GFER	HEATR1	STEAP3	COMTD1	PDCD2L
CCNL2	RPL18A	UTP15	LINGO1	PGAM5
CRACR2B	ALKBH2	SPTBN2	WARS2	PNO1
VILL	MRPS2	KCNJ11	SNORD15B	POLR1C
ENOPH1	PHLDA2	WDR4	FBXO10	POLR1E
TMEM249	QDPR	SLC25A15	SLC39A14	POLR3H
TRMT1	IRAK1	ZNF485	SRM	POLR3K
WDR90	EXOSC5	FAM173A	FABP5P7	PPA1
REX1BD	MRPL4	FASTKD3	GTF2IP14	PPAN
DAZAP1	UQCR11	TBL3	SPHK1	PPAT
PPIB	RRP1B	MT1X	LINC01029	PRMT1
RNF151	CD151	WDR3	ZFP69B	PRMT5
B3GALT4	RPL35	CCDC112	RPIA	PRPF19
HNRNPA1	PA2G4	HAND2	SLC25A24P2	PRSS21
INO80B	EIF3B	RP11-266K4.9	ATP6V1F	PSME3
SLC39A3	NCLN	SNORD17	SUPV3L1	PTCD3
CNPY4	TAF1D	RRS1	TUBGCP4	PTMA
PPM1F	MEX3A	C10orf2	COPS2	PUS1
RAB40C	TBL2	ADAT2	NOC2L	RAC3
NACC1	ADSL	RRP9	IMPDH1	RAN
KCNC3	CNBP	RP11-332H14.2	MIR17HG	RANBP1
PIEZO1	ZNF598	NTHL1	RBM28	RBFA
JMJD8	TNPO2	CDK5R1	ALG14	RBM25
TBL2	DHX37	NFIA	RPUSD2	RBM3
JAGN1	LAP3	MEIOB	HGH1	RCC2
DNAJA3	RPL8	C8orf33	WNT10B	RITA1
ZBTB9	MARVELD1	GCDH	SNHG12	RPIA
HNRNPL	UTP18	HK2	DUT	RPL22L1
ARPC5L	RPL10A	MYBBP1A	DDX21	RPL36A
PSMC5	POGK	HEATR1	ING3	RPL7L1
PELP1	RPL32	DPH2	TLCD4	RPP38
CALM2	NOP14	DEPDC7	TRIP6	RPS26
HDAC6	HSPE1	GCSHP5	GFUS	RPUSD2
FTSJ3	POLR3K	SEC14L6	NEFH	RPUSD4
SYNGR3	AKR1A1	URB1	DNAJB6	RRP12
ZNF747	UBE2G2	CCDC86	FAM133DP	RRP15
TRIM41	TOMM20	CDCA7L	HSP90AB3P	RRP1B
HES4	DNAAF2	SLC10A4	SNHG25	RRP9
C15orf39	EEF1E1	ATP1B2	WASL-DT	RSL1D1
TNPO2	PMPCA	PUS7	RAP1GDS1	SAPCD2
HMBS	CYB5D1	ZNRF3	SSBP1	SERBP1
NOXO1	GTPBP3	AQP1	TAF4B	SET
KLHL17	TRNT1	SORD	C1orf109	SF3A3
NRARP	INAFM2	UNG	FAM136A	SLC17A7
HSPA1B	VKORC1	TEX15	LAS1L	SLC18B1
POLR3A	SURF6	OR51I1	TYW3	SLC25A22
YPEL1	NR1D1	RASGEF1A	KIF9	SLC25A38
UBE2Z	RPL36	TRIB2	SNORA73B	SLC35F2
RRNAD1	RPS21	E2F5	BCDIN3D	SLC38A5
COPZ1	UBL4A	ITPRIPL1	CHCHD3	SLC39A4
HRC	PDCD5	POP1	SNHG3	SLC5A6
GSK3A	CHCHD10	FBXO41	DNAJC17	SLCO4A1
MLST8	FLAD1	NOC3L	VDAC1P2	SNRPC
PGP	POLR3E	SRM	MRPL47	SNRPD1
NMT1	COX20	MS4A3	METTL2B	SOD2
NOC2L	RPS19	NRARP	HCN3	SOX12
KIFC1	DVL1	CCND1	LINC01667	SRM
ZNF628	ALG3	B4GALNT4	MROH1	SRSF7
ACHE	RPL22	SKP2	NOM1	STMN3
PRPF31	GRWD1	DDX28	ZNHIT6	SURF6
TUFM	UBIAD1	LRFN4	LINC00115	SYNCRIP
ZDHHC5	RPL13	RP11-815I9.4	VDAC1P1	SYNGR3
ATP5MC1	WDR4	NME4	BOLA3-AS1	TBX1
MOGS	XPO5	CITED2	STAP2	TCF3
FOSL1	TRMT61A	RP11-631M6.2	DYNC2I1	TCP1
SMARCD2	RPS18	CFD	SLC35F2	TFAP4
BRICD5	SYNCRIP	NOP16	LRRC14	TFB2M
ABCB6	ATAD3A	C17orf99	SERBP1P5	TNPO2
PIM3	PLK3	ANP32A	PTP4A3	TOMM40
HMGN4	TBX1	ASF1A	BCAN-AS1	TRMT11
OST4	WDYHV1	ENTPD1	TNFRSF10A	TRMT6
TSTA3	GPI	MCCC2	SORD	TRMT61A
TFPT	RPS8	NOC4L	SOX18	TRNT1
BTBD19	CCNB1IP1	TBX1	SBDSP1	TSFM
WBP1	SLC5A6	NIP7	DPH2	TSR1
RNASEH1	NOM1	EPPK1	CDC14A	TUFM
WFIKKN1	ENOPH1	FXN	PPIP5K1	UBE2G2
ZSWIM8	SLC29A1	NMNAT3	HES4	UBIAD1
ICAM1	UBALD1	CAND2	SLC4A7	UCK2
TPGS1	EIF3J	RP11-671C19.2	SERBP1	UMPS
NDUFB10	MRRF	HBA1	CCDC163	UNG
PCBD2	ZNF696	TNFRSF21	PRR7	URB2
LOC107987243	WDR74	SLC38A5	RPAP1	UTP14A
ARHGAP4	TSEN54	STAT5A	TMEM209	UTP15
RGL2	YRDC	MIR4786	KCNC3	UTP18
C2orf49	PIGW	CENPV	WDR3	UTP23
MUC1	MCRIP2	RRP7B	ABCB10P4	UTP6
ESRRA	MAT2A	NAT8L	SNORA33	WDR12
TAF8	LETM1	FAM216A	TET1	WDR4
AUP1	BZW2	NEK3	GAL	WDR43
SELENOS	MMACHC	CTC-786C10.1	MAGOH	WDR46
HTRA2	RPL38	SMN1	POLR3G	WDR74
FAM189B	C11orf24	POLR1B	ADCY3	WDR77
DNAJB2	KLF11	GDPD1	ZNF232-AS1	YDJC
PLEKHN1	CARNMT1	SNORA71D	JRK	YRDC
CLHC1	P2RY11	SACS	NDUFAF1	ZNF142
MOB1A	PPAN-P2RY11	RP11-247L20.3	DBNDD1	ZNF296
APRT	TMEM150A	FOXH1	DUSP7	ZNF398
JTB	MANEAL	RP1-266L20.2	RSL24D1	ZNF485
CLP1	MEIOB	TMEM246	OPN3	ZNF581
PRPF19	EIF2S3	SAPCD2	AGAP6	ZNF696
B4GALT2	LZTR1	NOLC1	SLC25A13	ZNF770
RNF214	METTL23	HSPE1P2	CISD1
MBLAC1	C19orf48	CTA-481E9.3	PKP3
SNRPA1	SSB	RRP15	TRMT1
MRPL20	ARRDC2	MSX1	ABCB8
RPL23A	RABEPK	ZNF385D-AS1	NOB1
RTEL1	RAC3	TAP2	ZNF770
RPS27A	CUL4A	PFAS	NOLC1
ISG20L2	RPS5	RP11-350F4.2	HAT1
PDIK1L	DPH7	DTWD2	PKN2
TAF6	HGH1	NUFIP1	PYCR3
TBC1D17	MRPL17	RRP1B	BHLHA15
C9orf16	SCAMP3	SRFBP1	GLIPR2
TSEN54	PPIA	GAB1	NOP16
SNX22	RCC2	GPATCH4	RAD18
TPRN	RBFA	TRMT10C	AFMID
SLC34A1	SLC17A7	OR51K1P	STMN3
GCHFR	NKRF	AC004771.1	SERBP1P1
KANSL2	AIMP2	P2RY1	TERT
RPS24	HES6	KBTBD6	NDUFA5
SNU13	DUS1L	DYRK2	HK2
SCAMP3	AFMID	AHSP	SLC18B1
PPP1R14B	NUTF2	SLC5A6	CEP192-DT
ABCB8	PNPLA2	SNORD94	DNAJB6P1
RPS18	RPL4	CCDC169	KLHL18
DUSP12	RPL6	PRR3	B4GALT2
DVL1	WDR12	RP11-727F15.9	GALNT6
TMEM203	RPL34	KIAA0020	FKBP4
MTHFD2	MDH2	ZNF639	SBDS
WDR24	RPL22L1	MIR621	PDCD6IPP2
MDC1	RPL27A	IGFBP4	YRDC
C16orf72	ZNF581	TFB2M	DDI2
LAMTOR1	CCT2	WDR43	VPS9D1-AS1
OXLD1	WDR77	SLC17A7	RSAD1
PIGW	COA7	FBXO27	GNB1L
MRPL24	CLNS1A	PATZ1	RCC1
STK11	DDX41	MYC	UBE3A
GCLC	SOD2	JADE2	RASGEF1A
NDOR1	EXOSC2	ZMYM3	NAMPTP1
RBM4	EEF1G	RP11-195E2.4	DHX30
TCTEX1D4	ELP2	MDN1	AK2
RBM14	RPL12	SCML2	CDIN1
STIP1	MXI1	CDK6	ENTPD1
RBM14-RBM4	PGAM5	RP11-573D15.9	DHDDS
SLC43A3	UBA52	BBS5	SLCO4A1
C19orf48	C15orf39	RP11-38P22.2	SNHG9
CCDC137	TMEM267	FAM136A	NUP205
ZNHIT2	TRIP6	TOMM40	GSTZ1
TMC8	ODC1	AMMECR1	AHSP
UBALD1	EIF3I	DDX51	ECHDC2
PPFIA3	TUFM	FGFR4	FOXP4-AS1
VPS52	EXOSC7	ALKBH8	NDC1
AP4B1	EPOP	QTRTD1	ZBTB12
EPOP	GCLC	RP11-417L19.4	MEMO1P1
CCDC85B	GUK1	SLC39A14	CRYZ
C19orf73	DHRS13	FANCF	HERC2P9
C1orf232	EIF4A1	ZNF620	PER3
PRR22	DDX19A	GFM1	BUD23
C7orf26	GPX4	TMEM177	RINT1
SLC39A1	IPO7	RARG	RPL5P34
TOMM6	GEMIN4	WDR74	CRPPA-AS1
AKT1S1	COPRS	FUOM	STUB1
PPIG	RPSA	FAM117B	INAFM2
RPS6KB2	RPP38	DHX33	RPUSD4
UBXN1	KRTCAP2	AC016757.3	SOHLH2
ZNF263	RACK1	RP11-1055B8.6	NOP10
SRSF2	TOMM7	RPUSD1	EPCAM
EIF3A	FARSA	ANAPC1	NFIX
NOL6	UQCC3	PRSS21	CPSF1
OSCAR	TRAF7	RP11-797A18.6	IQSEC1
ISOC2	SERBP1	RBM14	FAM117B
GFY	PRPF19	GTF2H2	C8orf33
PTDSS2	SLC7A6	TSR1	BPGM
WDR74	CCT3	ADA	RMDN3
MEPCE	PSME3	HSPH1	MPP6
DCLRE1B	BTF3	RNF138	TFAM
GNB2	SRSF7	NEK6	NAMPT
ZNF593	ARMC6	DHX37	LINC01006
FANCA	IFRD2	ZIC2	PPIF
TPX2	RANBP1	MGAT3	SNHG4
EIF4B	TRIM27	ZNF618	PRXL2B
CDK5	SLC18B1	OSR2	TMEM192
NDUFA3	RUVBL1	MTRR	VSTM4
CCDC97	HMGA1	OR51B5	IMMP2L
FIS1	RPL36A	TGIF2	MAF1
TSEN34	NADK	AC002454.1	XRCC2
SNCG	RPS7	WDR36	CYC1
EEF1A1	MAD2L1	SLC22A4	EZH2
SCRIB	ENDOD1	SNX22	REXO4
TMEM147	ZFAND1	SLC35G1	RPL14
UCHL5	SLC43A3	CCDC58	CNOT10
MRPS27	HNRNPAB	PKP2	DHODH
SOX12	PER1	TESC	ZYG11A
AKR7A2	MZT2B	ODC1	AGL
PTCD2	RPL18	GAMT	ZNF282
DDX5	CRCP	REXO4	CHCHD4
RNF126	JPT2	HSD3B7	CCDC116
SLC66A1	SLC7A5	SLC7A5P1	GTF2I
TRIM28	DCAF17	SIGMAR1	SH2D3A
EIF4A1	FAU	SURF6	CPED1
BMP1	IMP3	COMTD1	TRAPPC2L
CCT6A	RPS25	COA7	COG5
RPL29	RPL7L1	RGCC	SPIRE2
SLC4A2	RPL29	PNO1	NSUN5P2
TM7SF2	YBX1	PRMT1	PA2G4
RNF207	MIEF1	TRAP1	GVINP2
SAPCD2	RPS2	DES	SMARCC1
EMP3	NAT10	SRPK1	RANP1
DUSP28	MRPS17	SMIM1	PUSL1
PSPH	RPL23A	DBNDD1	SDHAF3
CEP95	TRIM65	ECHDC2	RNF32
GPN3	RPS14	CTD-2366F13.1	TRPM7
LOC112267951	TOMM34	TAF1A	MARCKSL1
ATP5ME	NACA	ISOC2	MID1IP1
SH3BGRL3	TXNL4A	FAM207BP	KMT2E-AS1
MED15	RITA1	PAK1IP1	UBR1
P4HA1	RBM3	TWISTNB	CLDN15
HNRNPF	COPS2	ESF1	LINC00641
CD151	FOXRED2	TMEM56	EBNA1BP2
FAM216A	MRPL30	SSSCA1	UBIAD1
ZCWPW1	TIGD5	AKAP1	TMEM140
PTH2	RPS10	C1QBP	CCDC18
SLC17A7	MRPS21	RNMTL1	NIP7
ZNF598	XPOT	NOTUM	SURF2
RFNG	REPIN1	MMACHC	HMGN5
ACY1	EIF2B1	MRPL19	POLR3A
NFATC3	RPL28	MRTO4	TMEM69
TRIM7	FARSB	SASS6	MHENCR
CEND1	RNASEH1	PRPS2	RPSAP19
E4F1	ARHGDIA	MRPL12	AGO2
CDK4	CDCA7	HIPK2	LYAR
ATG9B	NOC2L	DUSP23	TEAD4
GPS1	MRPL36	SPR	DNTTIP2
EIF4A2	DDX54	PDCD2L	NDUFB2
RAB34	RPS27A	NAF1	SLC25A22
CMTR1	RPLP1	NCL	CDC7
MBOAT7	TSFM	MPP3	VILL
MFSD11	SLC5A3	CCDC59	RECQL4
PRR3	TRAF4	ANKRD13B	DANCR
TKT	RPS29	SNORA84	RRP1B
DTYMK	RTL10	CTB-60B18.10	ACTL8
RRP1	TXN	U2SURP	RABGGTB
U2AF2	SRSF8	KTN1-AS1	FAM162A
ANKMY2	CENPX	AMD1	MCAT
MRPL53	CNPY3	CLUH	PRELID3A
TLCD1	RPL37	RP5-1051H14.2	DNAJC6
SZRD1	RPS15A	MT-TP	AMMECR1
RWDD2B	MRPS6	DPF1	RPUSD1
GNL1	MRPL32	TRMT61A	MYL4
COPS2	RPL15	SLC25A10	REPIN1
TIMM44	SHMT2	HMBS	PDK1
ERF	SLC39A6	SH2D3A	UBE2MP1
MARVELD1	ZNF263	GEMIN4	SND1
TBX6	RPS16	CSPG5	SLC25A24P1
NAA10	RNF126	PNMT	MON1A
LSM11	UTP6	LMO2	SASS6
FARSA	SFXN4	RNF207	KMT2C
GNG14	RPL11	EHD4	MRPL20
ATXN2L	PTMA	TCOF1	DNAJC2
INTS11	SF1	ZNF239	RPL8
RCCD1	TCP1	NFE2L3	KATNB1
TAP2	PIM3	DDX21	SLC4A2
AQP10	TRIP10	RABL3	NIPA2
ARL2	RPL7A	SYNGR3	PA2G4P4
IPO7	METTL8	HMGN5	SNAPC4
SLC25A19	TBC1D24	GAGE1	MTHFD1L
FBXL16	RPS4X	ZBTB12	VKORC1L1
TEX22	CCT6A	PKP3	FAM98A
RNH1	GEMIN6	GTF2H3	MALSU1
DHPS	RPS15	NAT10	CARD9
LOC107986531	LRRC59	SLC30A1	INO80
ELP5	ZNF398	NGDN	MRTO4
CTDNEP1	RAN	DCTPP1	C17orf99
RAD23A	RPL24	HEMGN	MYBBP1A
FAM83A	PDP2	PDSS1	FBXL19-AS1
C12orf10	CEBPZ	IPO4	CRLF1
VWA7	EFTUD2	AARSD1	ZZZ3
ATP6V0B	GRPEL2	GRWD1	DUS2
SF3A2	TOMM6	TIMM13	PPIH
SYCE2	NUDT19	PAICS	SS18L2
ARMC5	SLC38A1	CTC-487M23.5	LEPR
PLEKHJ1	IRF2BP2	CEP290	E2F5
RPL10	ZNF282	XYLB	SMG1P7
LSM10	PRELID1	PPIP5K2	DUS3L
PAF1	SCD	EFNA3	PGBD4
MELTF	RPL23	SLC29A1	CAPZA2
NUP88	EIF4E	RRP7A	CTU2
RPAIN	ZNF142	NOP56	EXOSC7
HSPD1	C1orf122	CCDC102A	GRPEL1
RO60	UTP15	GNB4	IFRD1
MANEAL	MYCL	SDPR	SLC25A19
COX6A1	BOLA3	LEPR	PMS2P5
GEMIN4	TIMM13	RP11-876N24.5	RPL23AP24
AK2	RPL10	RRP1	FBXL6
AP3S2	MLX	NOL6	AVEN
NEK8	BLOC1S3	KLF15	FAM227B
PDCD2L	C16orf91	MMP15	ELOA
RNF44	RPL27	DDX18	RRP1
MED29	MRPL34	SUPV3L1	CEP85
NME2	SLC25A38	COQ3	POP7
TOMM20	GATC	PEX3	AP4E1
HSPE1	TIMM23	APOOL	RIDA
HSPE1-MOB4	MRPS35	IKZF1	ZNF212
ATF4	MTPAP	PRELID2	SDHB
PSMG4	NUFIP1	NUP155	MRPS17
CIAO3	FUCA2	RP13-46H24.1	PITX1
UCK2	UBXN8	PINX1	SLC16A1
ATG9A	CRTAP	MAK16	WDR27
FIBP	OXLD1	ZNF543	ZNF696
KLF1	RPL17	CHMP6	PRELID1P6
LRRC59	C2CD2L	KNOP1	TMEM198
PTPRH	TAF1C	PHF10	FAM185A
CHTOP	ZPR1	EFCAB10	GTPBP10
CHERP	TTC19	HSPE1	MYC
JUND	UBAP2L	PTMAP5	PEBP1
OXSM	MRPS34	TRAF3IP1	ATG7
PPP1R35	PPM1G	HSPA1A	SNORD100
MTX1	PGPEP1	CACYBP	ECSIT
SMPD4	PTCD1	MBLAC2	ATAD3A
GMPS	NDUFAB1	MRPL1	UBE3C
LSM2	RRP8	CDC42EP1	AQR
MGRN1	RPL3	GPR63	RIOK1
TMEM183A	SPRYD4	MINA	GSTK1
HCRT	IRF2BPL	EIF2AK2	KLHDC10
PFDN5	SNAI1	RCC1	MAPKBP1
FLAD1	UMPS	LSM6	SLC9B2
MARCKSL1	EIF3D	RP11-259N19.1	COA7
HIRIP3	HDDC3	METTL13	TONSL
SEPTIN5	TMEM138	RP1-13D10.2	HHLA3
ZDHHC12	ETF1	FAM86A	PPP1R14A
MZT2B	C3orf33	LTV1	TRAPPC3
ATP6V0E1	EEF2	SLC39A4	RHEB
C21orf59-TCP10L	FOSL1	HYLS1	USP54
PTPMT1	HNRNPU	PGAM5	VDAC2
ANKZF1	CIPC	CTA-392E5.1	LINC00689
CAPN10	AK6	THNSL1	SLC52A2
DTD1	KBTBD6	RP11-138I1.3	GPHN
TGFB1	ANKRD40	SYNCRIP	COPG2
HSP90AB1	TRMT11	HBQ1	MRPS27
TRAF4	CIAO1	NPM3	RPF1
TIGD5	SPOUT1	HMGN3	ORC5
CPTP	LRRC47	NR1D1	DNAJA3
H3-3B	LSM7	ZBTB24	EEF1D
STMN3	ZFP36L2	DLC1	WASF1
TCAIM	PABPC1	LINC00200	POM121C
DPH2	HYOU1	SFXN2	SLC6A8
INO80E	CLP1	GUF1	RPL14P1
CRTAP	CENPV	DIEXF	UAP1
DCAF11	AUNIP	CBX2	ZNF276
H2BC12	MRPL15	KLHL23	ADAL
IQCC	NSUN4	MAP2K3	VDAC2P5
H2AC12	SYNGR2	ZNF467	DIPK1A
PIP4P1	RPS11	FBRSL1	LCMT2
KIF22	CCT5	RP11-342K6.1	TNPO3
PRDX6	SLC3A2	ZNF777	EYA3
ZNF768	ZNF74	SMN2	YBX1P10
WRB-SH3BGR	ELOA	C10orf12	EIF3J
C6orf120	DLX1	HSPD1	PRPF38B
ASIC1	CCT8	VPS9D1-AS1	ZC3HC1
MSL1	RPL13A	ADORA2B	UBN2
PAICS	SRXN1	ANKEF1	MCM7
SRP72	STMN3	TBC1D24	RAD54L
PPAT	C15orf61	C10orf35	MRPL4
SLC38A5	CACTIN	ST8SIA6	TMEM35B
MYBL2	MRGBP	EBPL	MIR762HG
GTF2I	NSMAF	RPUSD2	TRMT10A
PNRC2	CCDC8	RAB3IL1	SCRIB
NELFB	EXOSC6	LIN28B	RDH13
SARS2	CHERP	RDH14	IPMK
MRPS12	RBM25	MCM10	SLC25A33
WDR27	MRPL20	ADCK3	AGK
ZC3H6	ZBTB9	NOC2L	EMC8
HSPA9	DNAJA3	DUS3L	ALKBH4
ZNF74	KPNB1	LINC01029	TYW1
UBE2S	LSM10	PPRC1	FMC1
ANP32B	SNRPA1	JMJD4	EEF1AKMT4
CFAP298	NOL7	PTPLB	HAUS2
RRP9	EIF3A	RANP1	DDX20
CNBP	RHEB	POLR3K	PGRMC2
RAE1	PTCD3	CIRH1A	EEF1AKMT1
TUBA1B	FBXO45	IL15RA	CCDC22
ZNF771	NBN	TRIM14	POM121
PARP3	GTPBP10	HSD17B8	WASL
NOTUM	SNRPD1	SLC25A4	TRIT1
CDK5RAP3	RRP15	PSME3	NOL9
ELOB	SLC6A6	MAST1	USP24
CLDN15	TMEM126B	RGS14	CYHR1
THBS3	CDK4	HMGB3	FAM3C2P
EPHB4	SET	TCP1	WDR74
HDGF	SLC35E1	MRM1	AP4M1
PHLDA2	RPS28	C11orf31	RBMXL1
MAD2L1BP	KTI12	ASB13	PHF14
RAN	REEP5	FAM210A	LRRC40
KCNH4	ZC3H12A	RP11-379F4.7	EIF3I
PIGQ	TMX2	PTMA	C1orf52
ZC3H12A	NCBP2	HS3ST3B1	PAXIP1-DT
ELOVL1	MRPS25	FAM184A	ZNF777
PUSL1	ABCF1	CCDC85C	DFFA
KLHL22	COX5A	PDZD8	TAF1A
ESYT1	EIF5B	RFC3	MRPS23
HTATIP2	AUP1	ATP6V0E2	NPM3
TNFRSF10A	TRMT6	C12orf45	LHX6
TRIR	NAA15	CHCHD6	NAT8L
CSKMT	RPS3	ZNF770	DFFB
H2AC15	C12orf73	CD320	TCOF1
C11orf98	NKAPD1	JRK	STAG3L3
SLC12A9	ZNF770	CACYBPP2	PUF60
UXT	DDX28	LRRC20	RPL5
YWHAG	MCPH1	TMEM201	EHD4
ZFP36	HSP90B1	PEBP1	MARCHF1
RPS19	SLC25A5	AC004463.6	CCDC169
USP16	PDCD2	HMGB1P10	ADM5
CACYBP	EIF3H	TRMT11	CYB5D2
CCDC28B	KIF2A	GS1-57L11.1	ZNF7
LOC112268219	MTHFS	SNHG17	VPS50
PRDX5	ARL5A	HTR1F	GIGYF1
SLC27A5	NUP62	AC003104.1	NFKBIB
MRPS10	RPUSD2	WDR35	VDAC1
NQO2	NR2F6	GCFC2	CARM1
WDR43	YWHAG	GLB1L2	PPAN
BCKDHA	GAPDH	CCDC51	TTC26
EXOSC5	PGP	SNORA73B	LRRC47
RPL22	PARK7	FAM72B	NGLY1
REEP6	RPS12	SSX2B	YARS1
TFAP4	PURB	UMPS	APOM
PDIA4	EIF4B	ATAD3B	TUBGCP5
YBX1	HNRNPR	GPRIN1	TMEM87A
ECH1	BTF3L4	FAM65A	CDK5
LETM1	ZNRD1	TRIM26	NOCT
CALR	EI24	ISPD	ASAP1
LSM14A	RNPS1	PPAT	MRPL36
SMARCC2	RPS26	CDC20	FAM133B
PRPSAP1	EIF6	CPNE7	BAZ1B
KLF16	XPC	SLC27A2	ESF1
RBM43	FEM1A	RBM28	ITPKA
TFRC	PSMA5	NAA50	SRP14
AP3M1	PDXK	RANBP2	TSSC2
HELQ	HDGF	KREMEN2	SSU72
HM13	SRF	AK4P1	KCNH2
AGPAT5	MRPL42	XPO4	PGAM1
BCL7C	DAZAP1	FASTKD2	RPP14
HIGD2A	CCDC47	PA2G4	SF3A3
NDUFAF4	HNRNPDL	ABCE1	MINCR
NOP16	UBA2	POLR1A	PDCD6IP-DT
SNX8	RPL41	RNF169	ESYT2
MIEF1	GLRX2	CBX6	CTPS1
MRPS18C	TXNDC12	GTPBP10	TRG-AS1
NME4	BAG5	CCDC88C	UTP20
MYCL	ZNF746	RCHY1	PPRC1
EIF3B	PTPMT1	CHD7	SLC39A4
OSTC	RPLP0	PYCRL	SRP14-AS1
TRMT112	SF3A3	TNPO2	TAF12
LOC105371063	GLRX5	RP11-461A8.4	OSR2
NUDT19	ATXN7L3	ZNF232	NUDT16
H2BC15	U2AF2	NBN	RHEBP2
C22orf39	JAGN1	RP11-33B1.2	CDK5R1
ABHD14B	RPL35A	ZNF391	NCL
PFN3	UTP23	SAAL1	PAFAH1B3
WDR18	GGCT	POU4F1	MFSD14A
FAU	DEGS1	RP11-163E9.1	ODC1
TRIAP1	YTHDF2	LHB	RPS8
ABHD14A	KIF23	RANBP1	XYLB
ABHD14A-ACY1	PPIL1	NFIX	PKP4
DNM1	STARD7	SLC30A10	LINC01004
GATC	TCF3	RP3-395M20.12	WDR91
HINT3	KCNH2	MRPL21	POLR2H
COX20	NELFCD	RBMXL1	GPR3
NMRAL1	HNRNPA1	ESPN	BCAT2
ZNF460	GNPDA1	AK2	SRSF11
CCDC124	SNRPC	SNORA71A	DDX51
IFRD2	FLVCR1	C17orf58	ZC3H3
PGD	NUDT3	RP11-141C7.4	PDCD2L
ASIC3	RPS10-NUDT3	NOM1	PARP3
RPL17	EMG1	NLN	DDX19A
NGRN	PALB2	MRPL3	TSEN2
RPS3	BTBD1	PTCD2	ARMC10
UBQLN4	UQCRH	SPTA1	YBX1
ADRM1	GNL3	DGCR11	USP1
MRPL49	BCL6B	NOL10	RPL32
VPS51	MIF	C14orf169	MRPL37
LAMTOR2	HK2	RPF2	GLMN
MON1A	TGIF2	XRCC2	RRN3P3
PLCB3	NFE2L3	IPO11	PPFIA3
SET	FBL	FAM162A	DNAJC11
YPEL4	GRPEL1	ERCC2	BMS1
GATA1	ZNF587B	EARS2	TSEN54
MARCHF9	BID	NAA15	IPO4
MDK	ANKRD16	GEMIN6	CDC26P1
TCP1	POLRMT	ANP32E	BEND3
RPL32	NCL	PER2	SCMH1
MFN2	TTLL12	RCN2	GEMIN5
PRR14	ABCF2	PRKD3	ATXN7L2
ZNF10	PPIF	RIF1	TMEM120A
ETF1	PNMA8A	ACADSB	WDR35
PEX12	MBLAC2	HSP90AB1	APTR
ZHX1-C8orf76	PHB	DDX31	FARSB
MTPAP	SLC25A15	EXOSC5	RPS24
DCAKD	MRPL41	WDR75	PREP
GBA	KLHL21	NOP9	TMED5
SLC3A2	ZMYND19	CTD-3099C6.9	NOL6
ASIC4	GRINA	DDX10	TIMM23
EME2	NXT1	KIAA0754	C20orf27
MRPS34	C8orf33	BCLAF1	FTSJ1
OCEL1	FTSJ1	PGBD4	DPH5
RPS7	TCOF1	RN7SL8P	GINS2
ANKMY1	SDHAF1	GTF2H2C	PRELID3B
GRIN1	SLC19A2	GAR1	SLC25A16
MRPL18	CISD1	CHORDC1	HSP90AB1
POLG2	NDUFV3	EMG1	CDC25A
GADD45GIP1	TRMT10C	C12orf43	UTP25
MRPS2	EIF2S1	PPAN	IKZF5
COMT	CDR2L	CHML	TPI1P2
COX18	E2F4	PWP1	PIGB
MIF4GD	CCDC58	TFAM	CTXN1
ZNF777	RPL21	PMS1	STK26
NARF	PIK3R2	DICER1	ETFDH
C1orf43	GUF1	CCRN4L	STRIP2
TYMSOS	PMM2	UCK2	MYSM1
IZUMO4	BRIX1	OTUD4	RPSA
LOC112694756	FRAT2	EBNA1BP2	TIMM44
MYL5	COG2	ECE2	TRMT61A
POLR3H	SLIRP	LPHN1	EIF2B3
MPI	CYCS	DUSP7	TMEM132D-AS1
PPP1R8	MCUR1	PES1	LRFN4
BLOC1S5	DCUN1D5	NR6A1	MFSD3
PTMA	POLDIP2	MRPL39	CHML
PTP4A2	MLEC	DNAJC12	TDP1
CFDP1	PDXP	NUDC	BNIP3
NAGLU	TIMM8B	ABCB10	MACROD1
TBP	SPG21	GTF3C4	ZSCAN29
TK1	CBFB	AC015849.19	BZW2
C9orf116	ASB6	ABCF2	TSFM
FANCD2	TMEM109	GNL3	NKRF
HNRNPA3	FDXACB1	ERCC6L2	MBOAT2
SLC20A1	B4GALT5	SDAD1	TMEM201
SSNA1	MGAT1	AK4	ABCB10
LOC102724877	BAG2	DUS4L	DOHH
PSMB1	NUP107	RP11-326C3.2	STMP1
IVNS1ABP	PLEKHB2	PHB2	EXOSC10
PLEKHG2	TFAM	AKR1B1	PHF10
ZHX1	POFUT1	UTP14A	CCDC32
FNTA	C9orf78	RP4-789D17.5	OIP5
PCSK4	CDC37	TFR2	POLR1G
GALK1	GOT2	MRPL55	KMT2E
MRPL11	POLR2D	AGO2	ZNF800
TUBB4B	DIS3	C1orf74	FBXO31
GGNBP2	UBE2O	SOX12	PDF
LSS	NDUFS5	FAM72A	NR2C2
ANAPC15	BOLA2B	CEP57L1	NAF1
LCMT2	KLHL23	CTC-338M12.9	ZMYND19
C1orf35	SERF1B	MRPL11	SLC25A25-AS1
POLDIP3	FJX1	RUVBL2	PODXL2
TOR1B	PLD6	KCNH2	MTF2
GUK1	SIK1	AHCTF1P1	DCAF4
AFMID	LOC102724428	MRPL16	NPM1P27
ANAPC2	RGS16	C1orf198	TRIM24
NKIRAS1	SNHG15	EXOSC7	ZNF767P
RAP1GAP	POLR1B	MRPS26	NEURL4
ODC1	RRS1	RNF20	TRMT11
TIMM8A	LDHA	UCHL5	SLC5A6
CD68	GJA1	KLHL8	OXSR1
SEC31A	FABP5	METTL16	ZNF674-AS1
XPO5	ZNF239	C2orf47	FASTKD3
MAZ	DANCR	RP11-134K13.2	MRPS34
EXOSC6	MYBBP1A	ADSL	H2AC6
AKAP8	AKAP1	TSN	CSDE1
DUS1L	LDHB	RELN	NOP14
SLC29A3	EBPL	SLC40A1	NPM1
CHEK1	IMPDH1	ZNF587B	C8orf82
EXOSC10	GAGE1	NDC1	DHRS2
ICAM4	NAT9	HOMER1	ATP5PB
PRICKLE4	PM20D2	CWF19L2	MAPK6
LOC105372824	AEN	POLR1E	FBRSL1
SFTPC	COLGALT1	TOE1	ALDH18A1
SMARCC1	GART	C1orf109	DBF4
XPOT	DIEXF	IVNS1ABP	SLC41A1
RGS14	AHCY	CEBPZ	CDR2
RPL17-C18orf32	PUM3	KRR1	NPIPP1
MRPS6	ZNF749	EFCAB4B	GPATCH4
PDIA3	KCTD15	HNRNPH3	MAK16
SLC35E1	FBXO31	ATAD3A	OR10Z1
SLC5A3	PWP2	CAT	NUFIP1
STARD7	WDR3	GNL3L	RBBP4P1
SYNCRIP	SOX8	CYR61	DNAAF5
TONSL	PPRC1	SCO1	NDUFS5
ZSCAN25	LHX6	KCTD15	MKRN3
ADAL	ATAD3B	NAAA	UCK2
PATZ1	SRPRB	OAF	TMEM222
ATAD3A	SNHG17	C9orf41	MRPS28
BCL7B	FAM57A	DCAF4	AKT1S1
SLBP	EEF1B2	RPP25	PFAS
ARL16	RPF2	BCL2L11	ARPP19
CTF1	RASL11B	AACSP1	DYNC1LI1
RPL15	EIF5AL1	SUMO3	CASKIN2
SLC29A2	GEMIN5	TMEM109	CCNL2
POLH	CCND2	RBM27	TRNT1
SSRP1	PFAS	GTPBP4	CT55
ZNF611	EBNA1BP2	CKB	BYSL
PTGES3	SLC16A1	TMEM9	RTF1
ARID1A	ATIC	PHB	RPSAP15
MAPK1	BOLA2	TIMM10	RBFA
SOCS2	BLOC1S5-TXNDC5	TANGO6	RPS26
SUGT1	PRDX4	YDJC	YBX1P1
PPP1CA	EIF3M	SBDSP1	SMIM30
EEF1AKMT2	RIOX2	FAM207A	WDR4
TBK1	TMEM147-AS1	TCERG1	ZNF598
C16orf58	SEH1L	KIAA0947	ACACA
RPL7L1	COA4	RUVBL1	MRPL49
HGS	YBX3	MRPS34	ATP5MF
VARS	SERPINF1	SETMAR	C2orf49-DT
FBRS	TXNDC5	SLC25A32	AATF
PTPRCAP	NOC3L	SLC9B2	KLHL21
EIF1AD	AMPD2	USP2	DDX56
ELP2	GSPT1	PON2	KIAA1143
HNRNPD	MARS2	FAM124B	NRSN2-AS1
ZNF800	FBRSL1	HSPA8	TIMM23B
BOD1	RIOK1	GATC	DLEU2
DQX1	SNORA105A	MRPL28	WHRN
RPL24	SNORA105B	SERBP1	STAG3L5P
BHLHE40	DDX18	AL133493.2	TFB2M
UBAP2L	PA2G4P4	PWP2	PPAT
PSEN2	NOP58	DNAAF2	UTP23
APEX1	ADAT2	GTPBP3	DDX1
DNAAF2	TNKS1BP1	TSEN2	AHCY
MTHFS	IPO5	PER3	FASTK
SYPL1	FKBP1A	SMIM15	KIF15
HNRNPAB	VDAC1	GAREML	STAG3L2
SMC1A	NAT8L	MCAT	LSM8
ACADM	PDE4A	RP11-121C2.2	RAB11FIP5
RPRD1B	CTPS1	ZNF22	INTS13
PTBP1	ADSS	MYCBP	PNRC2
TRNT1	PRDM12	LRP11	MDN1
BANF1	PWP1	TUFM	ARMC5
FRS3	CD55	RHOXF2B	TMEM102
SLC39A6	QTRT2	BRI3BP	RRP15
PCBP2	ZDHHC9	G3BP1	FBXW9
SLC30A5	MIR92A1	RP11-328M4.2	MAP4
THEM6	DCAF13	NAA25	VPS28
PRDX2	CLPTM1L	C16orf13	EIF4EBP1
ERAL1	CTU1	SHPRH	UFSP1
RPP38	TOMM5	IFRD2	SNORD17
INTS4	EHMT2	WDR12	PRMT1
TOMM40	WDR36	ELAC2	PTMAP2
ZNF589	DNAJC2	MRAS	C1orf174
UTP14A	PAK1IP1	NUDT16P1	RAD51-AS1
UTP18	CFAP97	NSUN2	POLR1A
CATSPERZ	BCAR3	CYB5A	DPH3
INCENP	DCAF4	PLAGL2	CINP
LACTB2	MAFK	RCSD1	FAM241A
BTF3	NPM1	WDR89	CLUH
CYSRT1	RCC1	PDHA1	ELP5
RNPEPL1	KIF7	TIFA	GOLGA8B
VPS26C	RSC1A1	TTC27	PTDSS1
NUP54	GCSH	ZNF579	PSMB2
RBX1	ADORA2B	ZNF35	RPL22P1
AGBL5	MTFP1	NETO2	PES1
PTGER1	FKBP7	DTD1	MRPS26
C1orf53	RDH13	RSAD1	EPHB4
CIZ1	TRIP13	B4GALT2	PRPF31
EI24	LINC01128	PRKAA1	MIIP
NUCKS1	CAMKK1	LINC00839	PUS3
SLC2A1	NANOS1	LRRC58	NIFK
ADIRF	BEND3	SLC25A41	HERC2
EEF1AKMT4	DUSP7	TIMM21	BCAS2
NUP188	NPM3	LRPPRC	HSPD1
RNF208	SSBP4	NR1D2	L3MBTL2
SERPIND1	TMEM123	XXbac-BPG252P9.9	GALNT11
ALG2	PEBP1	PRPF19	SLC7A6
DHX9	JAG2	LETM1	KIFBP
QDPR	PWWP2B	SETP14	FAM98B
TLR5	QSOX2	ZNF696	GABPB1-AS1
ZC3H11A	LRRC58	CHRNA5	ZNF106
EEF1AKMT4-ECE2	SLC25A33	ME2	PGAM5
METTL1	APPL1	MRPS9	POMT2
TBCE	COCH	LAS1L	KYAT3
CYP51A1	TMEM177	RP11-51F16.9	FAM189B
ENDOD1	PES1	CHD1	HERC2P2
DKC1	USP3	USP7	MFAP1
RFESD	RPL26	GTF2H2B	TTF2
RPL8	LRFN4	UHRF1	RPL22
TANGO6	NOL8	DFFB	CCN1
PCF11	FAM89A	RP11-295D4.1	SAR1A
RIBC1	USP36	PELP1	PARS2
SCAF8	FAM210A	TMEM14A	RPAP2
SEC61B	PRNP	DNTTIP2	NSUN5P1
SNX17	RPARP-AS1	PRKRIR	UNG
ARRB2	RHOV	DNAJC11	GAPDH
ATXN2	LENG8	ACTR8	DNAAF3
FARSB	URB1	RP11-216L13.19	PARK7
NUP155	L3HYPDH	ZYG11A	HOOK2
PTRHD1	ZNF529	NFXL1	ITPR3
IMP3	B4GALNT4	POMK	FOXH1
SSR1	PP7080	LRRC40	SMG9
TRIM58	C12orf45	RP11-446E9.1	WDR76
CENPO	SIX5	LLPH	EMC4
DOLK	SIGMAR1	RPL22L1	FAF1
ELOVL5	MIR4458HG	SLC39A6	ARHGAP11A
ZNF140	PSAT1	ZNF395	B4GALNT1
HACL1	GNPNAT1	DNMT3A	PMPCB
RPL39L	FGFRL1	IMP4	TATDN1
DSCC1	SLC39A14	ALDH18A1	EGFL8
LOC100996842	GTF3A	UBE3D	PITHD1
SAYSD1	SLC41A3	CTPS1	PTMA
TM4SF19	AP3S1	EPB42	AMER1
TMEM179B	GNL2	HS3ST3A1	LIN28B
TUBB6	EIF3C	SMYD5	CNTF
TXN	EIF3CL	ZDHHC8	GINS3
DOHH	SMIM10	MRPS30	EID1
JRK	IFI30	OXNAD1	ZNF30
RPL18A	ACTR5	CHAC2	FIP1L1
ARMC1	CMTM7	AC004980.7	GOLGA8A
BACH1	SRI	PWWP2B	TRMT13
CDCA7	MPHOSPH9	BRIX1	BAG1
CSTF2T	SNORD81	HILPDA	EIF4H
PLEKHG4	RPS23	CISD1	TIMM50
MRPL12	COQ8A	EOGT	BAHD1
RSAD1	CSPG5	AHCTF1	TRMT44
EWSR1	AP1AR	FAM72D	RPL15
RHBDD3	CNDP2	DHRS3	GPN2
SRSF1	FXN	RBFA	HSPA8
TRIM37	MTSS1L	KDM2B	YWHAG
GNL3L	NAA20	NUS1	CMPK1
POGLUT3	C12orf29	ZNRD1	QTRT1
RNF121	NR2C2AP	HSPD1P1	ZNF398
CDT1	DDX31	PRKDC	ZNF37BP
ICAM5	SETMAR	BLMH	PRMT7
IRF2BP2	C12orf66	WDR18	ORC1
JMJD6	PCID2	CDK12	C10orf95-AS1
JUNB	ADO	LINC00843	TMEM183A
LOC112268052	CDV3	RP11-424C20.2	MECR
RPL3L	SMS	IMPDH1	SSX2IP
ADAT3	TMA16	MRPL4	NTMT1
SCAMP4	CTSC	ORC5	CCDC6
SMIM19	GAS5	SNORD125	CRY2
CNOT8	PI4KA	THUMPD2	LPCAT3
SIRT5	RPL13AP5	DSC2	ATP6V0B
XRCC2	POP1	NOB1	INTS11
CSE1L	PEX5	ZNF57	FJX1
TMEM9B	TIMM9	PTER	MTPN
MAD2L1	PDCD11	VARS	PXK
TOR1A	ZNHIT6	GINS2	LEO1
ABCA7	WDR89	PCGF6	PRDX1
FKBP2	TCTN3	NAA16	CRCP
LOC114841035	ENGASE	AGPAT5	PRMT6
MICOS10	TIMM23B	XIST	WDR43
MICOS10-NBL1	KCNJ8	DDX56	ZNF239
TM2D3	MRPL3	FAM133DP	ZNF22
EIF2B4	NUDT16P1	RP11-486G15.2	SNHG30
NDUFS7	HYPK	HMMR	PSMG4
EPOR	AIF1L	ZMYND19	ACADM
BCL2L1	DHCR7	KAT2A	MEN1
VWA1	AXIN1	ZNF593	RBM15-AS1
STPG3	TOP1MT	FDXACB1	NUP160
MAN2C1	RAB29	SERBP1P1	TSR1
POLR2A	ZNF330	TCF15	HEATR1
ZBTB45	DMAC1	FAM208B	RBM19
NUP153	SIX1	TOMM5	PDPR2P
SRXN1	DGKE	PRPF31	ATP7A
TPD52L2	MIR7111	WBSCR16	RBM33
C11orf24	GTPBP4	POLE2	NLN
HAUS7	E2F5	KPNA5	FBXO4
NOP56	IDH3A	CLUHP3	ABCB7
ELK4	ARMC10	FTSJ2	BRAF
MPDU1	PLEKHF1	EPCAM	DTWD1
NBN	ATN1	UTP23	ADAT2
OSGEP	TXLNG	PIK3R4	WDR77
RACK1	RPS13	PARP1	MRRF
CLK2	LARS	NSD1	DVL1
EEF1AKMT3	LOC389906	USP46	ST7
PNP	TNFRSF21	METTL1	PSTK
TRIM24	CDK5R1	MTR	EMC7
EIF5B	ZADH2	TTC4	LINC02476
RPS16	NIPSNAP3B	IPO5	HS2ST1
LOC105374013	CBX6	TXLNG	HDHD5
LOC112268184	ZMPSTE24	RP11-312J18.5	BRPF1
NFE2L2	FAM78A	SMIM11	MIR1244-2
PPT2	EEPD1	CCDC134	RRP7A
SCO2	URI1	TMEM123	SRI
SUSD1	NMT2	TIMM22	SPTB
LMAN2	MSTO1	KCTD6	CHERP
RHEB	KCNG3	ZNF257	CSK
SFPQ	ELAC2	SPN	ATP5PD
TFB2M	POLR1D	MRPL20	ZC3H12A
ENO1	HES1	CARM1	NUTM2B-AS1
SPIRE2	LONRF1	BCCIP	PTK2
TMEM267	ACAT1	AP000525.9	CHAC2
CARNS1	C1orf109	HSPB1	TRMT10C
CAB39	TRIT1	DSG2	ARL13B
GET1	ARHGAP28	FYCO1	TMEM39B
HSPA1A	GLRX3	RIOK1	GNL2
NELFE	CDC42EP1	HNRNPD	EIF1AX
PYCR1	PTRH2	KLHL17	FAM207A
C8orf82	DUSP3	EIF1AX	DCAF1
HSPA1L	KNOP1	SMS	PDAP1
HMGB2	RIPK2	BMS1	MRPL50
LRRC24	AAMP	C5orf30	PRPF38A
SKIV2L	ZFAS1	SNAPC4	GNL3
HNRNPK	HMOX2	MTHFD1	CCDC12
EFEMP2	SLC7A1	MRPL46	ANKRD13C
UBE2I	ABCE1	NPM1	TATDN2
SETD1A	TAF1A	TCF3	CPSF4
SLC25A45	BAG1	TGS1	SCAP
TXNDC9	FASTKD3	HNRNPU	EIF4A1
ALDOC	VEGFA	ISPD-AS1	PEX14
DECR2	USP31	MIEF1	NOP2
SLC25A38	OGFOD1	PRR19	TLCD3A
DFFA	FAM98A	NFRKB	ACAA1
DIABLO	TBRG4	ZNF629	SYPL1
ATAT1	COX14	AC007620.3	TFB1M
CAPRIN1	PSMG1	ERGIC1	LARS2
EPB41	RPL7	GOT2	TOE1
KPNB1	LRRFIP1	MIOS	PHB
NPAS4	MOCS3	GTF2I	TPD52L1
RCC2	SLC25A32	RPL26L1	SLC13A3
PDP2	SNHG21	NDST1	POLR2F
ASF1B	RALGDS	TRIAP1	MTRR
LSM4	KARS	HEATR2	SELENOF
ZNF3	EXOSC4	ZFPM2	TRUB2
NDUFS6	TRABD	AQR	PSMA5
RHOF	ZBTB24	NIFK	TMEM62
CCDC106	LRRC75A-AS1	RP3-465N24.5	SCAI
FKBP5	KLHL18	RP11-27I1.4	UTP4
VPS28	EIF1AX	RREB1	RSL1D1
ATP5MF	SRFBP1	TFB1M	FBL
ATP5MF-PTCD1	NAA50	CCDC94	FDXACB1
F11R	MRPS30	TRUB1	AASDHPPT
H2AW	AK4	MAGOH	METRN
CCDC114	MORC2	SOD2	FCHSD2
FAM174C	BICD2	NUP160	KPNB1
H2BU1	NSUN2	SNORA33	FUBP1
NCBP2AS2	LINC01029	FAM98B	MCM2
PPAN-P2RY11	ZC3H15	STXBP4	ZRANB2
ZNF316	DICER1	OTUD6B	RPSAP12
NME3	TRMT12	ABT1	LRRC57
PABPC1	IKBIP	METTL18	SNHG17
AURKAIP1	RPL5	NUDCD1	UBE4B
FAM166A	CAD	THOC3	TWNK
THAP9	POLR2H	MAP3K4	TRNAU1AP
CARNMT1	DESI1	METRN	FAM149B1
TBC1D10C	DDX24	CSTF2	PPP1R16A
ARPC3	CAPN15	ZNF526	THEM6
INHBE	RPL39	RP4-592A1.2	CTC1
STAT5A	SCARNA9	ZKSCAN4	RPS6KL1
TUBGCP6	SSBP1	C1DP1	KTI12
PPAN	ATP5F1EP2	LINC00984	BCKDHA
RNF4	CCNQ	RAE1	NOP56
CITED2	EIF3E	CWC22	MPHOSPH10
GALE	FOXO1	NME3	NR1D1
GTPBP2	UCHL3	CMSS1	SNRNP40
NEMP1	SNHG10	FARSB	CRLF3
ABHD11	SLC46A1	BDP1	GART
DCAF17	ZNF584	PDF	SNRPEP4
F12	KCNK5	COG2	DPH1
SMIM1	MGST1	EXOC3L4	RFX7
TAF12	ZNFX1	CTD-2619J13.16	EIF4HP1
EXOC3L1	AIMP1	MOCS3	SRRM1
TMEM167B	WDR75	PRPF40A	ATP5F1D
CRTC2	LYPLA1	C11orf95	RRP9
FIBCD1	TCERG1	FAN1	ZNF485
GATD1	KDM2B	DDI2	GFM1
TMC6	FAM208B	TRMT6	MTOR
WDR4	RPS6	MRPL50	SETMAR
CUL4A	ZNF146	LIN7C	PRKAR2B
RAB13	SACS	BICD2	PRPS2
RPS27	PRPS2	GAB3	HSPD1P1
UAP1L1	POU4F1	MRPS17	TMEM167B
ZNHIT3	SETD6	IDH3B	SPTBN2
NCR3LG1	PDSS1	GPR160	STK25
NOP53	MXRA7	DHX35	PTCD1
PIM2	ASNS	PRRC2C	NUS1
METTL23	LOC100506548	AGPS	CEP104
MRI1	HS3ST3A1	FAM83D	PCGF1
METTL8	AAED1	MYH10	STK11IP
NFKBID	AMD1	TOMM40L	MKLN1
ZDHHC4	PARP1	DCAF17	SIGMAR1
ELAVL3	MRPL14	DBN1	SURF6
PARK7	TRIM35	RPTOR	MMACHC
SNAPIN	ZNF668	RPL7L1	CCDC85C
ZIC5	GYG1	SLC27A5	TMEM147
AGRN	LARP1B	RPE	CCDC86
TAS1R3	CLEC2D	EIF3CL	POLR1H
C1orf122	METTL13	E2F8	MRM3
INTS5	TXNRD1	LMNB1	DGAT1
ABCF1	SUV39H2	SRRM1	DIMT1
RPLP0	LOC652276	GLIPR2	PCOLCE
CTSW	PDK1	PPP1R9B	ATP1A1
MAN1B1	POLR2F	KDM8	BSDC1
RNF224	OTUD6B	EXOSC3	MLH1
WDR38	CDC123	PEX5	NFYC-AS1
DPH7	HADHA	CCDC6	TXLNG
LIN7B	KLF13	TMEM141	DNAAF2
NDUFAF3	SLC25A39	NTPCR	TUFM
SLC35B2	ACLY	CUL4A	BUB1B
ARHGDIA	IGF2BP1	MCM4	STAG3L1
SNAPC4	GLS	FAM86C1	PHB2
GOPC	AGAP3	FAM78A	EIF5B
CYREN	SS18L1	DANCR	USP8
RPS5	MANBAL	XRCC6BP1	DLD
DBP	PFKP	ADAM15	ITGB3BP
FERMT3	GAR1	BCKDHB	MDH2
MRPL27	PTDSS1	TET1	MYCBP
TBC1D24	SOX18	C16orf91	LARP7
MRPS7	MGC27345	HMGB1P5	LZTR1
TAF6L	WT1	NOP58	NASP
EME1	ZNF283	PUS1	TUBD1
MRPL36	ITPA	RPL36A	GPI
GLI1	ZFP42	TMEM33	FARS2
LTBP3	DYRK2	CRYAB	SYNCRIP
SUMF2	RPS17	IDH3A	METTL16
YRDC	TMED5	SCAI	ZNF3
DENND4B	LSG1	ZNF17	BCL7B
FLOT2	CD81	PARS2	UBE2M
MIIP	SPR	CCDC43	NSUN4
PSMB8	ARL14EP	CDC14A	FAM83H
CBX4	N6AMT1	NOL11	PAK1IP1
PHB2	CHCHD4	ACTR3B	PANK4
PDXK	KIF1C	KHK	FAM241B
CCDC32	DCTD	RCC2	SNHG1
MAN2A2	LINC00116	PKP4	FBXO17
PSMB5	ZNF639	TIMM50	GP6
SLC33A1	MTA1	DTWD1	NDUFAF2
SF3A3	AP3M2	MKRN3	NHP2
LOC107985416	SUN2	RAD18	RCC2
PPP1R14A	EMC2	DLG3	MXI1
EMG1	NUDCD1	PSMG3	LARP1B
PCLAF	PFDN2	FKBP7	SLC19A1
ENDOG	NT5C3A	PRMT7	ZSCAN21
CTSF	IL15RA	LYRM7	PAXIP1
PIGO	RPL31	ZNF142	MRPS25
SUPT5H	PGRMC2	RNASEH1P1	ZNF16
AP2B1	CSNK1G2	FARSA	DHX15
GET4	TP53RK	DHX9	CISD3
GGA3	CBWD5	TMEM64	OTUD4
TXNRD2	INTS10	AHSA1	NSUN5
UBE2G2	FAM129B	ANKRD16	TCERG1
NCBP2	PITPNB	PEX26	USP36
ZNF580	MCCC2	PRMT5	HSF1
NUDC	PIGY	SDE2	DDX10
PAGR1	STX2	KARS	MPV17L2
PRRT2	PYURF	VPS13A	FAM3C
REXO1	TRIM8	SLIRP	IMP4
SINHCAF	TWISTNB	INF2	LSM12P1
ALKBH2	SAMD1	NDUFA5P11	CBS
GET3	MINOS1	CISD3	MUTYH
GPATCH3	TLE3	TARBP1	WRAP73
RPUSD2	RTL8A	MTMR1	CASP2
C19orf25	FBXL5	RBM3	COMT
TOP3B	REXO2	BOP1	ENDOG
ZNF296	SDAD1	NOP14	SLC37A3
DHRS13	RPL9	CCDC71	CDR2L
HSD17B1	FAM133DP	KPNB1	CLN8
KIAA0895L	SNHG7	E2F2	NSUN2
TMPO	PSEN1	ARMC8	CS
ZNF691	PDCD6	MRPS12	GOT2
OAZ1	SUB1	SERBP1P5	NFYC
UTP3	PARL	EXOSC2	FAM83G
DDX39A	CHD1L	STRA13	LZTFL1
PRCD	C3orf52	RP11-253E3.3	LRP8
SNAI1	SOX4	DHX36	OTUD6B
ATP8B2	TEX10	CAMKK2	GOLGA4
PRDX1	DDX55	FBXW4P1	PKIB
GTF3C5	MTRR	MRI1	AARSD1
ZNF513	ANAPC5	TCTN3	PRKRIP1
LRRC25	NT5DC3	CTC-479C5.12	ATP11C
MRM1	PIP4K2B	YRDC	ZNF257
PUF60	NANP	NRDE2	LMBR1
SEC24C	CTCFL	NUCKS1	RPSAP58
HOXB4	ZNF202	GCHFR	MGA
LCN2	SDHAF3	MYSM1	ZNF589
NME1	LARP1	SERPINF1	CDPF1
NME1-NME2	URGCP	GOLGA2P7	RAN
ERCC1	PRMT6	YTHDC2	WASF2
MC1R	PDCL3	EFNB1	RPS6KA1
ASPSCR1	SNRPD2	RP11-598P20.3	NCAPG2
CORO7-PAM16	MARS	LIAS	DDX49
P4HB	SKI	NHP2	RELL2
PRR14L	SERF1A	EIF2B3	SSB
IMPDH2	RGS10	UBE2G1	RPS6KB1
SLC34A3	CHST10	ARFRP1	GTF2IRD1
THEM4	IARS	IMP3	TOMM40
TRMT10B	NUP35	F12	CUL4A
ZNF181	PNN	RP11-342M1.3	MT-TP
DDIT4	METTL16	BRMS1L	TASOR2
FLNC	PGK1	RP11-706O15.3	NLE1
GCN1	RPL21P28	STIP1	IVNS1ABP
WEE1	THUMPD2	SMIM10	THAP4
SMARCD1	MLXIP	CCT5	AGAP4
SPOUT1	EIF4G1	LMNB2	RSKR
DCDC2B	PUS7	NUP153	CCND2
TMEM39A	IMPAD1	NDUFAF4	GABPB1-IT1
INAFM2	SNRNP70	PHRF1	POLR3K
FEM1A	M6PR	RPUSD4	NDUFAF4
SERTAD1	STRN4	ZNF254	IGF2BP2
STK40	RSL24D1	ZBED4	NOC3L
EIF4E	SLC16A6	CCNE1	KNSTRN
WRAP53	WIZ	MAGOHB	SLC25A10
UNG	BRD9	PPA1	ILF3
OPA3	ZIC2	TMA16	CAV2
RAD9A	TMEM201	MECR	SRPK1
GPR146	GABPB1	FBL	PWP1
ACTL8	WDR5	TMX1	JAGN1
CYP27B1	MID1IP1	POLR3H	ZC3HAV1
DDX59	SNHG8	GMDS	SIKE1
PIGZ	RPS3A	MANEAL	ASNS
TUBB1	OTUD4	PPARGC1B	POLR2L
ANO9	DNAJC25	DLAT	SNU13
ATRIP	CDR2	DDX46	RBM48
LENEP	MTERF3	MRPL2	CTU1
MRPL58	HCG18	POLR2D	LRRC59
TRIP4	ERLIN1	CTC-297N7.8	LINC00623
LRRC14	ATP5J2-PTCD1	SHQ1	CCT6P1
SLC25A10	EIF2A	NCEH1	RPL26L1
AMDHD2	ZBTB7A	RSL1D1	FAM210A
CTXN1	IPPK	ERICH1	IFRD2
STOML2	SNRPE	DNAJA1	KREMEN2
POLR2L	CMC2	CSAG4	ZNF296
THAP7	PFN1	EIF3C	PPID
BEST4	PANX1	SNRPF	PCID2
AGAP11	TMEM192	RP5-1061H20.4	NTHL1
CDHR2	NLN	MTERFD2	ITPRIPL1
DNAJB12	TATDN2	C20orf112	PRDX6
USE1	NSA2	FTSJ1	PABPC4
GTF2H4	NDC1	STAR	ELAC2
LRRC45	HBA1	DERL3	LINC02577
DPP7	RPN2	CCT3	GLOD4
NFE4	SNHG19	CTU2	PAICS
PRRT1	AGAP6	FRAT2	DDX55
ILF2	GNB4	PPIF	HADH
MTRNR2L3	MLLT1	ZNF74	EXOC4
CORO7	CEP85	ERCC6L	SNHG7
PRR15L	SNORD50A	DNAJC2	SYNGR3
RBM8A	SNHG12	ZSCAN12	EME2
DGCR8	PHF12	NKRF	CEP152
NOB1	NUS1	AP1AR	ERI3
CUEDC2	NELFA	CNBP	MTMR4
POGLUT1	PNPT1	RP11-22P6.3	RAD51
CYGB	CAMKK2	NARS2	MTERF4
GPATCH4	NUPL2	UNC93B1	TCEA2
HNRNPR	HACD3	BYSL	SARS1
NDUFS3	RRAS2	PROSER2	MIR4458HG
PPP1R18	NFIB	SUPT16H	CTDSPL2
KBTBD4	LRRC61	METTL2A	PWP2
ASB13	TRIB1	BCL7A	TRMU
DALRD3	NAMPT	TEAD4	KARS1
SERTAD3	NAA25	RBM15	LZIC
ANGPTL6	MECP2	CPT1A	GOPC
CREB3L1	JMY	RBM25	MEAF6
MMRN2	GAB2	SERHL2	LRRC42
CCDC51	TRIB3	TRMT1	PUS1
SNAP29	ZNF317	SCFD2	UTP15
MADCAM1	MAPKAPK5	LANCL2	CLPB
TMA7	BBC3	TSFM	ZNF576
TRMT61A	CRLF3	RFX7	LRRFIP2
AGPAT2	SLC10A4	CLPB	TNPO2
PTPN18	EPCAM	CCT2	ENO1
ING5	FASTKD2	ALG3	ZFP69
ECI1	VCPKMT	OPA1	MTLN
TSFM	THAP12	CCT8	TRIM4
GIGYF1	TAF4B	TSHZ1	DGKE
COG8	PDHA1	AC104389.28	EIF2AK4
WDR13	TSPAN3	POLE3	PFDN2
ZNF514	RASSF3	ZNF830	HSPE1
ENTR1	ACTL6A	SMYD2	POP1
C1orf226	CAMTA1	FAM185A	PSMG1
DDB1	KDM1A	CTPS2	PRSS21
MRPL48	MOAP1	WDR46	PTCD2
TMEM214	UAP1	TYW3	ZNF33B
EGFL7	DENR	BAG4	NME1
NIP7	THOC7	SRSF1	UBP1
VARS2	DUSP14	C12orf29	PRPF8
CSNK1D	ECHS1	FOXD2-AS1	POLR1C
GEMIN7	NACA2	SUCLG2	GATC
TRIM52	PUS3	EIF5B	XPC
UBE2F	POLE3	PRR11	DCTPP1
MRPL38	DEXI	CRLF3	LONRF2
COA7	LONRF2	MRPL42	ZNF202
GRIN2D	SNHG6	NXT1	FYCO1
C19orf53	PGAM1	TCEB3	KDM2B
GJC2	ONECUT2	MRGBP	SRSF4
FOXK2	SBDS	LDLRAD3	ASCC1
ZNF2	ZNF614	TACO1	KIAA0930
NARS1	AMMECR1L	WDR77	KCTD3
RPS8	CPSF6	MSH6	PNPT1
TRIM65	CMPK1	RP11-206L10.2	HNRNPF
CENPX	CRAMP1	PSMD12	UTP11
PCGF1	BCCIP	ZFYVE9	PAPSS1
ZNF764	DTNBP1	MPHOSPH6	ALYREF
MRPS16	SSR3	LPCAT3	STRAP
ECSIT	USP10	KIAA1524	EP400P1
HDDC3	ACTR3B	TTLL12	CDK11B
TKFC	NMD3	MCPH1	AFG3L1P
CYC1	SYBU	MT2A	CDK12
DNAJC9	TMBIM1	AGK	NAA20
ZKSCAN8	LMBR1	MED9	RIPOR1
ADCK5	GRSF1	ARL14EP	MIER1
KDELR2	PER2	LARS2	RRN3
TNFAIP8L1	COA6	ST6GALNAC4	SRRD
ATRAID	ADPGK	CHERP	CCAR1
NXF1	JADE1	UCP2	RBSN
TBX1	MIR7705	AARS2	ARHGEF25
ZBTB33	SNHG5	ZNF367	NUP54
C1QBP	ANP32A	SNRPE	HSPA14
ABHD8	MPHOSPH10	CCDC8	ZNF644
H4C9	DAP3	AFMID	PNO1
C15orf62	MRPL50	DBR1	TRIAP1
NAA15	RCN2	XRCC5	RAVER1
RECQL4	TFDP1	C9orf117	MRPL11
NUTF2	TMEM33	SLC18B1	HERC2P3
ZNRD1	HSPA4	SET	SLC2A1
TRUB2	UFM1	RAB11FIP2	MRPL22
FAM83H	HDDC2	DTD2	MICOS10
KRTCAP2	U2SURP	MPHOSPH10	PHF5A
MMACHC	MICU1	NSUN5	LINC01033
PSMB6	FNBP4	MRPL18	NOL10
RNF14	TMEM38B	MIPEP	C1QBP
FAAP20	REST	HSP90AA1	ZNF778
CNPY2	ZC3H14	ALKBH4	AP1S1
SKIDA1	HSBP1	PALM3	GPBP1L1
CFAP99	TOMM70	GPAM	GON7
COQ4	ZNF503	SMU1	MAPK8
KLC4	FOXN2	C11orf82	U2SURP
PRCC	ESF1	EXOG	INTS10
SPATA46	GNAS	ZNF398	MRPL35
GDF15	CHSY1	PRDX2	BCL6B
NRSN2	RIF1	SENP3	STRIP1
ZNF655	CRLS1	L2HGDH	R3HDM1
GTF3C2	CSNK2A1	XKR3	AK6
NKAPD1	ATP1B3	HSPA1B	FASN
SH2B1	EIF4A3	TMEM168	AHSA1
ZNF184	ST20-MTHFS	CCDC120	ELP6
MXD3	LINC00958	DDX19B	TFAP4
POP7	FAM120A	CHST2	PRELID1
DAXX	RCHY1	TADA1	AASDH
TMEM223	RPL37A	LCLAT1	NKTR
FHL3	YWHAE	ASPM	MAP3K4-AS1
PRPF6	NSUN5	COX11	DLEU1
C8orf49	DDIAS	FAM86EP	CAMKK2
MRPL34	BFAR	PRR12	GTF2B
CASKIN2	ATG16L1	CCDC144NL	DNAJC8
NTN3	DHX15	ZNF121	SDHAF1
PPP1R11	METAP2	FAM72C	UBE3D
RPS15	XPO6	ILVBL	FBXO45
ATF6	ETS2	DHX30	SLC35A3
ADGRE5	NACC2	NRTN	TENT4B
EIF2B5	NUFIP2	CUTC	NUDCD1
ARRDC2	UBE2Q2	RP11-412P11.1	TTC9C
DLL3	RAB11FIP5	NEURL4	MRI1
FLT3LG	ATL2	DDX27	DENND1A
LRRC47	C1orf174	CSE1L	PUS7L
RHEBL1	RPS6KB1	ISG20L2	USE1
SHARPIN	DBF4	AC010536.1	RPL23A
SLC1A5	COPS9	SMG8	NUB1
MRPL4	NDUFB2	POM121	DBT
RPL27A	AMFR	HDAC2	TMEM161A
RPL36	TGIF1	MAT2A	MRPS7
SAMD10	LAPTM4B	ZNF343	FHOD1
SRRD	GOLIM4	PFDN4	PKD1P6-NPIPP1
STAT1	ZNF574	BRCA2	DMAP1
ADIPOR1	C11orf95	SLC2A8	AURKAIP1
PSME3	SLC25A6	PDCD11	ZIC5
CLEC11A	USMG5	PTGES2	GATAD2A
SLC37A3	ADAM17	EIF1AXP1	FAM27B
ZNF843	GNA13	CHST10	PRPF4
JSRP1	OXSR1	PTPLAD1	PLCXD1
UNC93B1	KLHL8	LAP3	THOC2
CHAC1	NARS	CLNS1A	XPO6
LOC388282	DARS	SF3A3	CAPRIN2
CCDC163	PPP2R2A	STOML2	HNRNPAB
ZNF775	PABPC4	ICT1	NOTUM
MRPL2	CDK2AP1	DOHH	MRPS9
SLC6A9	PSMG3	ZNF581	EIF3L
TRIM46	TOMM22	ING5	UTP14A
ZDHHC24	MRPL57	ZNF512B	RABEPK
COLEC11	SCO1	EPB41L4A-AS1	ACLY
WRNIP1	GATAD2A	GRSF1	PFKFB3
CYB5D1	CCT6P3	USP10	EEF2KMT
LGI3	SLC35B4	SMIM13	MRPS5
TDG	TNPO1	C17orf89	MSN
ZNF564	IFNGR2	TMEM206	HSD17B10
C12orf73	HHEX	SMNDC1	MPHOSPH6
PIH1D2	ELMSAN1	TFDP1	RPL7L1
PLOD3	TMEM64	IREB2	AP4B1
ZNF512B	CDC25A	TMPO	NUP210
AP5Z1	NADK2	RNF182	LINC01311
CYB5R1	ELL	SKA3	MARS2
ACTN3	YTHDF1	GADD45GIP1	DDX12P
MAF1	RNF138	NDUFA5	FAM86C1P
DDA1	NOL4L	KB-1208A12.3	NUP42
CCDC6	SLC25A36	NOP2	FUT11
ESPL1	TMEM69	DNAJC25	URB1
SMCO1	CBX3	DDHD1	DDX31
TMPPE	TMEM158	NADK2	RPL11
PPIL1	SETD4	TTLL4	LINC02604
RSPH9	USP7	CCT7	PRICKLE3
NAXE	SLC39A8	SNRPC	B3GALNT2
RCN3	ACP1	DDX19A	RSBN1L
H2AZ2	ZBTB10	RP9	RRS1
PRELID1	SLC15A4	SLC23A2	RPL36
RNPS1		SLFN14	SEC24C
NAT14		PAFAH1B3	MREG
RPL4		C16orf59	KCTD15
MOB4		SLC25A38	PRKACB-DT
STK19		CTD-2228K2.5	POLE3
RAB11A		CDKN1C	EEF2
NEIL2		BRD9	ARHGAP17
RAB24		ZFR	PDCD11
UTP11		FAM208A	MPST
BRPF1		CALB1	TGIF2
EGR1		POLR3A	GRK3
SNUPN		RAD54L	FAM210B
TP53TG5		ZBTB26	PIGBOS1
PDS5A		UQCC1	SRSF1
ZFP62		SLC25A12	TBC1D4
ZNHIT1		YBX3	RFC2
DECR1		UBE2N	WDR18
VSIG10L		C19orf48	MSTO2P
SNAPC5		CHST14	TGFBR3
P2RY11		DKC1	TBKBP1
CFL1		FBXO30	SDF2L1
FSTL3		SUV39H2	RBBP4
ABHD17A		SART3	ZNF251
MFSD3		CFL2	LETM1
STX5		SKIV2L2	LSM11
SLC25A51		NTMT1	SLC6A9
EFTUD2		SSRP1	ZNHIT1
SF3B6		PTBP2	BRCC3
CCDC103		PFKFB3	PRMT5
HYOU1		KIF14	DLAT
PSRC1		VCPKMT	FIS1
HMGCL		IQSEC1	ELAC1
RPL7A		RITA1	ERICH1
SLC37A4		CASKIN2	SETD5
TMEM234		DARS	POLD1
FLYWCH1		TOMM22	WDR36
MRPL9		TTC5	DGUOK-AS1
TCP10L		NAA20	CDC20
DXO		RUNX1	GCC1
TMEM259		NMT2	NSRP1
VPS9D1		RP11-706O15.1	DHX34
MED22		NEK4	SFXN1
NICN1		FITM2	CDAN1
TRIM27		NOL8	MIX23
KMT2B		UBE3A	HMOX2
MRPL17		MAP6D1	MMS19
LOC107984817		ZNF202	AKAP8
GLB1		WWOX	SDHDP6
HPS1		MTDH	EIF2A
MBD3		ENOPH1	GEMIN7
CENPT		MAP7D3	ABT1
PPP1R9B		B3GALNT2	MLX
TMEM88		PRMT6	DDX54
C9orf50		SRP72	VHL
EIF3G		PKIG	GATD1
FAM229A		SSBP1	NDUFA10
FUS		CDK2AP1	NFRKB
LSM7		KNSTRN	MED6
RREB1		TRMT44	NVL
UBTF		RP11-697E2.7	SLC25A38
PAN2		RP11-423O2.5	ACOT7
HSD11B1L		MRPL13	C12orf29
RPS25		TRAF3	TCP1
KAT5		CENPF	CHCHD1
SYT5		FAM195A	POLR3H
TBC1D13		NDUFAF5	SCAF4
LATS1		MTG2	ATRIP
NTMT1		SAMHD1	CCNE1
EIF3I		ZNF574	ABCF3
LOC101929937		ANP32B	MORC2
TMEM126A		PLA2G12A	THRAP3
CLUH		PPID	MRPL33
PNKP		FTSJ3	ANKRD28
CASKIN1		RPP40	DUS4L
CCDC8		MTHFD1L	ZNF232
MAK16		ACN9	USP16
BTNL10		MCM2	HSPA4L
ZNF207		SCAF8	PTS
LOC105378949		FAM133B	OR51B5
THAP11		CTAG2	LIMK1
WDR6		RABGGTB	NELFCD
CEMP1		MANEA	ABCE1
HES6		SNRPD1	PMPCA
LOC105370705		RP11-152N13.16	NFXL1
EDF1		PSMD5	DDX39A
HMGA1		BRCC3	MTPAP
MACROD1		PARPBP	WDR59
MYADML2		DNAH14	CSE1L
TLX2		SIKE1	PEF1
PGPEP1		NDUFA10	IPO5
GLTPD2		SPDL1	PSMC2
PIGT		MRPS24	NAT10
CPSF1		NUP205	POLR1E
PPP1R27		EIF3B	PINX1
PROCA1		TIPIN	SMYD5
TRAPPC4		ZNF146	SLC27A5
ZWILCH		ZNF496	AGFG2
GAPDH		CTD-2267D19.6	MRPS16
ABHD16B		CNN2	PUM3
REPIN1		MRPL32	RTCA
HINFP		UBE2G2	EPB41L4A-AS1
TSSK3		IPO8	RRP12
FAM187A		UBIAD1	CYP51A1
CASC3		ZCCHC4	MRPS2
COA3		SGTA	MIRLET7A1HG
IRF2BPL		TGDS	VWA8
NDUFC1		MTERF	C6orf120
RPL3		NOL9	RWDD3
SLC29A1		NACC2	KNL1
TSPAN4		COPS2	RFNG
FBXL15		PRR5	NAGPA
MICOS13		AC025335.1	RPS18
ZNF497		XPO1	EEF1E1
ATXN7L3		SLC25A22	SPR
PHF10		PDCL3	THG1L
KIF2C		APEH	BPNT1
LOC101059906		TBKBP1	SAC3D1
C17orf75		VKORC1L1	SDR39U1
CALML6		NMD3	TBCA
FAM136A		ABHD10	OSBPL9
MLXIPL		SIVA1	MRPL54
NADK		FBXO45	OMA1
RPIA		POFUT1	HOMER1
GPI		VPRBP	RPS2
MUS81		KIF7	RNF126
CNTD1		C1orf52	NOL8
RPL18		LINC00641	LAMTOR2
LY6G6D		GPALPP1	TIGD5
MCM3AP		MTMR4	ZDHHC18
BHMG1		HSP90AB3P	AMPD2
HEMK1		KDM1A	PMS2P3
RBM3		DNAJA3	FAM78A
TAF13		NUDT16	DPF1
BCAT2		RHOXF2	ASL
PRMT1		RNASEH1-AS1	NAA10
HRAS		CCDC41	FAM86EP
POLR1C		FBXL19	DNAJA2
YBEY		FUT10	PDP2
ABHD16A		POMGNT2	RNF220
HPS6		CLSTN1	SNRPA1
REEP4		ASTE1	SRR
MED11		C2CD2	TRMT2A
NRM		CWF19L1	SPRED1
PRDX3		ZBTB6	ELOVL1
STT3A		ZNF689	GGPS1
YIPF3		SLC25A30	DHX37
ARHGEF19		TIMM8A	MED27
PERM1		BRF2	ATP5IF1
MATN1		NUP54	CTH
PSD		FKBP5	GMCL1
ZNF526		NUP133	BCAT1
ANKRD39		MRPS23	GTPBP3
DIMT1		AASDHPPT	VPS26A
LMBR1L		UBE2E1	ZSCAN25
RBM28		UGGT1	GTF2H4
SNRPG		EMC8	RPF2
ALYREF		MIR4458HG	TGS1
AMH		C12orf66	GTPBP4
KDM6B		TSPO	NEK4
SURF6		CSNK2A3	ZNF746
BYSL		SARS2	DDX28
MXRA8		ANKRD18DP	CEP43
PTPN11		MIS18A	TIMM21
TRMT5		WAPAL	NME2
RNASEH2A		LRRCC1	AJM1
UNC45A		TMEM237	EFR3A
ZER1		COX15	MAT2A
TIMM50		RNF2	HPRT1
CSNK2B		LRP5	GAS5
MNT		QTRT1	AHCTF1
UQCR11		PA2G4P4	STIP1
RBM18		GINS1	THOC3
MRPS25		C1orf131	WDR61
SAAL1		KATNB1	RPL15P3
ZNF324		DUS2	FOXO4
SGSM3		CNOT7	VARS1
GIPC1		AGO1	EIF2B1
LAGE3		MGST1	NCDN
RHAG		FAIM	ADAMTSL5
TRIP10		KLF1	FRAT2
TYMP		MYB	ST6GALNAC4
METTL5		RP11-274B21.1	EVI5
SAE1		ZNF3	CLCN2
WDR82		TRIM58	FBXL15
MRRF		MRPS7	MTHFD1
SIVA1		PKN3	WWC2
CDK12		ALG1	MFN2
PIH1D1		MRPS15	GTPBP6
SLC38A10		ADK	NOC4L
LUC7L2		TMEM241	PDSS1
MSH5		CBR1	EIF4A3
KPTN		ZNF326	NLRP1
HARS1		METAP2	KATNBL1
METTL2B		NCBP2-AS2	FANCA
LOC107987238		TCAM1P	CCDC137
NME6		THEM4	QTRT2
ZNF689		PRNP	PAM16
DENND6B		TRNT1	RABEP1
MRPL42		NME1	FOXD2-AS1
MCRIP1		TTI1	CPOX
PAXX		UPF1	GNPDA2
RAB25		UAP1	UHRF1
TAPBP		MRPL44	PGAP2
FNDC10		PSMG1	DDX27
SPINT2		MTPAP	POLR1B
ZBTB22		FIP1L1	CENPX
CDH24		SF3A1	LRFN1
WDYHV1		OGFOD2	FOXG1
ZNF335		EIF5A	AUNIP
AKAP8L		THAP4	FECH
PIAS3		DDX52	DHX33
RIOK3		CCDC66	EIF5A
MRPL37		ZNF219	MRPL19
OAZ3		TFDP2	KCNK1
TMEM143		ANKRD28	ABCF1
EIF5A		PDIK1L	TRIP10
SLC10A3		ALKBH3	ZNF580
TMEM14C		NUP88	GABPB1
TRMT44		TRIM32	KRIT1
ANAPC11		D2HGDH	NKAPD1
APOM		SMAGP	CRY1
CYB5RL		RP11-1033A18.1	DESI1
PSMD5		TTPAL	PER1
SMG8		ZNF576	NXT1
POLR2E		POLR3F	GHITM
RPS29		TPCN2	KDM1A
FUT10		BAG5	HIGD1A
CWC25		POLDIP2	TRAF3
LZIC		EIF4A3	RBM26
MYL6B		MRPS35	DMC1
PRICKLE3		VMA21	RITA1
TIGD7		PPP1R14A	MRPL13
CCNB1IP1		DDX1	LSM6
GPANK1		FAT1	EFTUD2
RPL6		MTIF2	PPARGC1B
TXLNA		RP11-75L1.2	FAM174C
FMC1-LUC7L2		MYCL	CPSF6
HMGN1		ZNF441	CLP1
MDM4		NFYB	MAZ
SMIM26		SRSF7	SAP30
MATR3		PDPR	USP49
MED20		WDR5	RPL21
B4GALT3		CCT6A	NDUFS3
HPCA		MTERFD1	RCN2
C8orf88		ISOC1	RANBP1
FMC1		AC005682.5	ARVCF
LOC107987175		AC016734.2	CAVIN1
RPL35A		NUDT12	APBA2
EIF3H		EMC1	HSD3B7
NMNAT1		HMGB1	PEMT
MEX3A		PITX1	ALDH1B1
UBIAD1		HSPA9	ZCCHC2
ARL5A		EIF2AK4	PPP1R8
NEU1		AC141586.5	CA1
SRSF3		RBM12	SHLD2
UTP23		LBR	FAAP20
FN3K		CLSPN	FASTKD2
LMLN		TONSL	EIF1AXP1
SRF		THEM6	RPL36A
BOP1		NSMF	C1orf159
ETV2		PSPC1	ELOF1
FAHD1		RFWD3	NT5C3B
NR1H2		HNRNPAB	WDCP
FZR1		CHCHD4	MT-ND4
SLC43A1		PYURF	SERF2
VPS13D		RP11-423H2.1	PEX3
LOC107984638		ICAM3	RRP36
C6orf47		MRPS31	MAPKAPK5
PEX10		AEN	CELF1
PHF19		U47924.30	ASCC3
PITHD1		USP1	SSBP4
PARP2		FECH	CHEK2
TMC4		PRR22	HDAC1
ZCCHC3		BCR	LANCL2
HSF1		MALSU1	NDUFAB1
SRSF10		CHCHD10	YDJC
BAG6		POP7	ARF5
LTA		NPM1P27	ANKRD16
CD3EAP		SLC18A2	CYFIP1
LY6G6F		MSH2	PIK3R3
LY6G6F-LY6G6D		RBM17	DUSP16
ZNF276		EFTUD2	EIF3B
GLYCTK		COCH	GET3
HSPB1		FAM27A	TRAP1
IMP4		HDDC2	GNB2
NUP42		DDX49	URB2
GLRX2		SPATC1L	IREB2
RPL10A		MRPS18C	C12orf73
EEF1D		WBSCR22	KIFC2
TSPAN31		NSMCE4A	MRPS30
ZNF579		FKBPL	ZIC2
FXYD5		RPP38	ACP1
DAND5		RBM12B	CYRIB
MPG		MOCOS	MRPL3
ZNF785		UBTF	CEBPZ
C10orf95		KPNA3	SNHG5
CCDC9		KTI12	LSM7
IQCG		CTC-365E16.1	RPS10-NUDT3
SLC39A13		ARHGAP11A	C19orf44
ATP5F1B		PHAX	CCT7
QTRT1		ZMPSTE24	RAF1
SMDT1		SMC2	PTRHD1
CCDC115		PLK1	TGFBRAP1
HAGH		L3HYPDH	SH3PXD2A
RPS15A		LARP4B	CSPP1
KCNN1		PAPD5	ZNF326
SCAF4		LMTK3	NMD3
SFXN4		FGFBP3	SEH1L
ZBTB7B		EIF5AP4	CSKMT
ZNF837		SURF2	NUDT21
SNRPD1		ZNF614	ICE1
IQCN		TMX3	LIAS
NSRP1		MGA	NUP93
ANKRD27		PRPF18	CDCA7
BOLA3		MATR3	PAF1
CS		SNX5	GTF2H1
RAD51C		LDB1	TRIM14
TOMM34		PTGFRN	RBM15B
CTU2		UTP6	GCSH
HYAL3		CERS6	ARIH2
NAA80		MACROD1	ADSL
ARL6IP1		CDV3	BNIP1
MED8		CSTF2T	CPTP
CNN2		PPIG	PEX1
N4BP3		ANKS3	SNX13
GID8		RP11-563N4.1	NAPEPLD
PHPT1		MRPL34	GPRIN1
NDUFAF8		KLF16	FKBPL
ABCF3		RTN4IP1	ICMT
EBP		FGFR3	MRPS12
APOF		PAK2	FAM184A
ESCO1		EXOSC4	ZNF335
TUT1		GS1-251I9.4	IMP3
CFB		ARMCX5	CD320
RGS9BP		YY2	NUDT5
TEX19		PIAS2	LTB4R
TNF		SEPT7P2	PDPR
ZNF341		BAG2	FAM135A
LMNB2		KAZN	MPZL1
LINGO3		RP11-480A16.1	RPLP2
EIF1		FAM217B	WDR12
MARS1		MRPS5	UBXN8
MFSD5		SLC2A4RG	CBWD5
CEP131		PSMD11	RNASEK
ZNF324B		NUP50	FAM13A
CISD3		DGKE	DHRS1
GRPEL2		AD000090.2	PEX12
JAK3		ENGASE	PPP5C
TEPSIN		UTP18	SCO1
LTB		POLA1	SIMC1
FBXW5		GSPT1	CROCCP2
PCK2		FARS2	NEIL2
POLR2I		POLD3	SAMD10
C8G		LDHB	GLUL
HARS2		GCAT	THOC5
SUPT4H1		DFFA	ZFYVE9
ZSCAN9		SLC4A1	WDR75
ABHD5		NPRL2	BTG3
BZW2		SPIN4	LY6G5B
EXOSC2		FAM120A	KPNA6
MRPS17		RP11-473I1.9	RNPS1
SNAPC2		RRP12	DKC1
UBL4A		GTF3A	NCBP2AS2
VSIR		PRPS1	TBL3
TMEM14B		NAT14	TOP2B
ADAM15		NRROS	PSME3
AP2M1		BARD1	NRF1
SNX12		SNHG15	C17orf58
CORO1B		2021-03-09	EEF1B2P3
VPS4A		TBRG4	DHCR24
ATP5PD		PTPN11	TTC27
PSMB11		CCNA2	NAA50
SLC18B1		METTL8	RBM14
LRWD1		TULP4	SRSF7
ALKBH4		PPP2R1B	LYPLA2
LY6G6C		CENPE	SACS
TRMO		UTP14C	CEPT1
CFD		PGRMC2	ERMARD
DBR1		RP11-384K6.6	SLC25A42
RPSA		NT5DC3	TMEM198B
BLOC1S4		TSSC1	H4C9
USP15		MAD2L1	VPS18
ARMC8		POLR1C	LINC01003
ATP6V0C		TAF15	SPECC1
FPGS		CSK	CCT2
ZC3H8		PDE3B	PPM1F
BLOC1S1		VPS51	TMEM70
RTN4R		SEH1L	TFDP2
SLC39A4		EIF5AL1	AKAP1
UBA2		FOXK1	CDK6
DDIT3		DNAJC19	MRPL55
NDUFA7		SMPD2	CDT1
YBX2		CDK5RAP1	POLRMT
PER1		NT5C	ADPRS
SLC27A4		TMEM69	ZFAND1
SPHK2		FBXO4	YTHDF2
RPS28		SLC39A10	CAMKMT
CCT7		CCDC138	SNRPF
HNRNPUL2		HCFC1	CBLL1
TBCB		CCDC152	YBEY
TMEM138		FZD5	ZC3H18
TRAPPC2L		MRPS2	SMARCA5-AS1
CACTIN		POLRMT	RCHY1
CBX8		SLC25A39	NPHP4
CD320		PTCD3	MKRN1
ARID3A		PICK1	ANAPC1
SCD		RPP14	ZRSR2
CHMP7		SNX18	PEX26
GLI4		RLIM	ZBTB40
CDK10		MICAL3	PRPF40A
CENPH		CCNB1	PRCC
ISY1-RAB43		GLOD4	DTYMK
ZPR1		POLR2M	IMMT
UBR3		MARVELD1	POLE
ZNF888		DHX57	ATAT1
HEXIM2		YARS2	AGO3
MRPS14		CSNK1A1P1	RPLP0P6
TRNAU1AP		AC002116.7	UBE2J2
PNMT		GART	MRPS15
TNNI3		NAA40	ZNF584
CXXC5		ACTR5	ARHGAP45
PRADC1		KRAS	ZNF142
SLC35B1		ETF1	MRPL58
NUDT18		EIF3G	CIPC
SDF2		BNIP3	AZI2
UBE4A		ZNF236	TIMM17A
ZNF436		ZNF30	ZNF277
ZSCAN21		MRPL47	MOCS2
ACAT2		RPS26	TMA16
KYAT1		WDR92	CHCHD10
LRRC56		ABHD11	UCHL5
PTCD1		COA4	ZNF689
KIAA0100		ZHX3	PSMG3
LZTR1		PECR	LRPPRC
SLC22A4		ZW10	SLC19A2
RPUSD3		SLC35F2	XPO5
PCOLCE		TNPO1	PCGF2
PPCDC		LMBR1	STT3B
DNASE1L2		ATRX	IPO13
CSK		MCM5	CCDC59
NDUFAF1		TTF1	TUBAL3
PRSS53		SRRT	TRMT112
BIRC5		LARP1	MTFR1
ISY1		MMS22L	TAF5
NOXA1		CUL1	MSH6
RPS12		STUB1	DPH7
NAF1		MED1	RPS2P46
WDR55		MYCBP2	POLR3B
ATP5MC3		FCF1	KIF1C
CSTF1		RBM26	CFAP20
MEAF6		TRMT2A	HMGB1
TMEM238		SFMBT1	GCDH
CCNL1		LUC7L	EXOSC2
EIF2AK1		NUP214	PARP1
OSGIN1		WDR24	IPO11
YAE1		SIMC1	CNOT4
VPS11		ZNF48	LYRM7
AUNIP		DNAJC10	PTDSS2
SLURP1		SPATA5	MACO1
RPL13		MTL5	C12orf66
C14orf93		JADE1	SAPCD2
ACOX3		RAN	GTF2H3
KCTD5		DDX55	CUX1
THOC6		HNRNPC	GNPDA1
ACTRT3		SPRED1	SIVA1
CDC73		BCKDK	MRPS24
SMYD5		SHMT1	ADCK2
CZIB		ADCY3	HNRNPM
LYPLA2		MTBP	UGCG
HCFC1R1		FLAD1	ZWINT
HEXIM1		SLC25A37	AP3M1
RMDN3		CCT4	FAN1
SLC38A1		PREP	RNASEH1
SOCS4		ARRB2	KLHL8
TRMT61B		RP11-782C8.1	POR
HBG1		PSMC6	SEC13
MDP1		PPIE	RNPC3
ADSL		BMI1	RACK1
CREBZF			COPS6
ALDH1B1			GANC
WDHD1			ARHGAP39
ZNF34			RSRP1
CCDC142			SF3B6
COX5A			IGF2BP1
ZBTB32			ZCCHC9
ATF2			TADA1
CD63			EXOSC5
PAFAH1B3			SETD1A
KATNB1			MRPS21
NAPA			FNBP1L
RPS21			HDDC2
TTLL4			CCDC88C
CUL7			EIF3K
HDAC5			CDK5RAP1
POLR2C			SNHG16
COQ9			SMARCAD1
B3GAT3			MTF1
RABGGTA			C16orf91
SF3B2			SNRPA1P1
TTC9C			SAR1B
CIAPIN1			H2AW
ZNF740			H2BC12
GOLGA2			PCNA
RTF1			RHD
SLC6A19			RPS13
TUBB3			ZNF587B
LOC107987237			PTPN23
HSF4			TFIP11
ZNF581			ENOPH1
CDK9			ALKBH2
LOC101927572			FAM229A
SLC7A6			MCMBP
BUD13			SDHD
FCGRT			HMGA1
GUCA1B			KHSRP
KLF11			METTL6
LOC107983998			BRK1
NRL			PDIA3
MAP2K7			BLMH
ZNF131			GCAT
CDC42EP2			NUP188
DUSP1			HACL1
FGFBP3			EIF4G1
SPEN			NDUFB10
LRRC57			HK1
MPIG6B			LINC00958
SLC25A5			MRPL34
SMIM40			AGRN
DLX1			ERCC2
DNAAF3			SCYL1
HAUS2			SNIP1
IPO4			SSRP1
AURKA			FRA10AC1
CLIC1			BTBD1
PTRH1			FUS
SAR1B			TRMT6
CKAP2L			PTPN2
KHDC4			MRPL30
COX19			TRIP13
ARHGEF1			MRPL20-DT
CHCHD10			UBE2V2
CLN3			C15orf61
GALNS			MCRIP2
AKR1A1			TUBGCP6
MAMDC4			PGD
MIS12			ZDHHC8
ZFYVE27			PCGF6
CABLES2			TMEM120B
CENPS			TRIM33
EDEM2			RNMT
PP2D1			MAP2K7
RAB6A			SACM1L
RAD51D			KAT2A
PXT1			TBK1
EEF1G			DNAJC30
LRRC40			HMGN4
NDUFV1			MSH2
PGAP6			DCLRE1B
POLR3D			CT45A10
CNN1			ABCD3
PDE6G			VCPKMT
PPIH			CCDC138
ARMC12			ELOVL6
AVPI1			ERCC3
DYRK3			RTCB
KPNA2			FAM76A
DUS4L			DNAJC9
DUS4L-BCAP29			PRPF19
SERPINB9			REV3L
PSMB3			TYRO3
ALKBH6			SLC7A5
DCAF10			PHC2
DERL2			BAIAP2L1
MAU2			CWC27
VMO1			MIF
DPY30			SMARCA4
NAPSA			WARS2-AS1
SRSF8			NAA16
UBAC1			MT-ATP6
CAV1			CCT6A
FKBP4			CDC123
FSCN1			SZRD1
KCNH2			PAGR1
NOP2			MEMO1
NPLOC4			AMD1
RPL28			RHOXF2
SAPCD1			FOXJ3
BCAP29			RPL17
PCBP4			DHFR
APBB3			LTV1
NACA			SETD2
PLA2G15			MAGED1
GSR			POLD2
SLC35A4			NELFA
SUGP1			RPL24
TFIP11			ANP32A
CENPA			SLC25A17
EIF4EBP3			DGCR8
ITFG2			C9orf85
MAGOH			POLR2J
WDR34			SARS2
ZNF786			BOLA3
FBXO2			OIP5-AS1
KCNK4			SKI
NR2F6			SLC25A20
CENPS-CORT			XPO4
NSMAF			SNHG10
PPP1R13L			NUMBL
RMND5B			RPA2
SSC5D			MTDH
TMEM126B			SNRPB2
C3orf18			RPS10
TWNK			TKT
RNF115			NSMCE2
SWI5			ERMAP
CCT4			SRPK2
PMPCA			MTHFD2L
ZNF394			TOMM40L
TCAP			NAP1L5
MRPL43			MAEA
PIGX			LUC7L3
SPHK1			BUD31
ELK1			CHD7
FAM53C			KBTBD6
FBXO44			LRWD1
FCGR2A			DDX11L2
NPW			MOSPD3
AIMP2			GCLM
FANCI			U2AF2
MBD6			THUMPD3
PWWP3A			SRSF10
TMEM86B			JMJD1C
COG5			E4F1
LCN12			ZNF394
NRBF2			EIF3M
SLCO4A1			SMS
ALDH16A1			HINT1
C20orf203			RPS6KB2
TIFAB			MAD2L2
WNK4			ETF1
NUMBL			JMY
PI4KB			ARL3
TTC16			TMEM43
RPS10			TMEM183B
CEP19			DR1
CIAO2B			YBX3
NKTR			NEMF
RHOG			PARVB
SHMT2			RAP1A
ARMC6			EIF2D
SLC35F2			EDEM3
PGLS			NAE1
DGCR6L			CARNMT1
RAB31			EIF4G3
RPS10-NUDT3			GNL3L
SLC27A1			SETD6
IL23A			RPL41P1
MAGIX			GRWD1
DHDDS			NKIRAS1
RDH5			MSL3
RGS19			TM2D1
YKT6			HEMGN
GPR108			DPP7
LRP10			PSMC4
RPP25			SLC27A4
SLC35A2			TFRC
KAT2A			KHDRBS1
STMN1			BDP1
SUGP2			MKRN2
SOD2			LDHA
NOL3			EIF5AL1
BAK1			RAB33B
GP6			SNAI1
[truncated: 1,048 more rows]

## Sheet: KEGG
Term_ID	Term_description	ListHit	ListTotal	PopHit	PopTotal	GeneRatio	BgRatio	Enrichment_score	GeneIds	GeneSymbols	p-value		FDR_bh	Classification_level1
path:hsa03008	Ribosome biogenesis in eukaryotes	17	102	81	7246	0.166667	0.0111786	14.9095	10557;92856;55272;28987;10528;5901;84135;23160;51096;55651;55226;10813;1736;54552;55813;65083;55127	RPP38;IMP4;IMP3;NOB1;NOP56;RAN;UTP15;WDR43;UTP18;NHP2;NAT10;UTP14A;DKC1;GNL3L;UTP6;NOL6;HEATR1	5.21205e-16	15.283	5.52477e-14	Genetic Information Processing
path:hsa00240	Pyrimidine metabolism	8	102	101	7246	0.0784314	0.0139387	5.62687	4830;51728;64425;79077;7372;9533;171568;7371	NME1;POLR3K;POLR1E;DCTPP1;UMPS;POLR1C;POLR3H;UCK2	8.03048e-05	4.09526	0.0027403	Metabolism
path:hsa03040	Spliceosome	9	102	133	7246	0.0882353	0.018355	4.80716	6631;6632;58517;10523;6432;9343;10946;27339;3192	SNRPC;SNRPD1;RBM25;CHERP;SRSF7;EFTUD2;SF3A3;PRPF19;HNRNPU	9.75896e-05	4.0106	0.0027403	Genetic Information Processing
path:hsa03010	Ribosome	9	102	134	7246	0.0882353	0.018493	4.77129	200916;51373;6173;6231;51073;51116;64983;55052;64981	RPL22L1;MRPS17;RPL36A;RPS26;MRPL4;MRPS2;MRPL32;MRPL20;MRPL34	0.000103408	3.98545	0.0027403	Genetic Information Processing
path:hsa00230	Purine metabolism	9	102	174	7246	0.0882353	0.0240132	3.67444	4830;51728;64425;158;204;10606;9533;171568;5471	NME1;POLR3K;POLR1E;ADSL;AK2;PAICS;POLR1C;POLR3H;PPAT	0.000727354	3.13825	0.0153624	Metabolism
path:hsa03020	RNA polymerase	4	102	31	7246	0.0392157	0.00427822	9.16635	64425;171568;51728;9533	POLR1E;POLR3H;POLR3K;POLR1C	0.00086957	3.0607	0.0153624	Genetic Information Processing
path:hsa03013	RNA transport	8	102	166	7246	0.0784314	0.0229092	3.42358	10557;8662;51095;1207;5901;9669;10419;3837	RPP38;EIF3B;TRNT1;CLNS1A;RAN;EIF5B;PRMT5;KPNB1	0.00226086	2.64573	0.0342359	Genetic Information Processing
path:hsa00330	Arginine and proline metabolism	4	102	49	7246	0.0392157	0.00676235	5.79912	4953;51056;6723;219	ODC1;LAP3;SRM;ALDH1B1	0.00482589	2.31642	0.063943	Metabolism
path:hsa00970	Aminoacyl-tRNA biosynthesis	3	102	44	7246	0.0294118	0.00607232	4.84358	2193;10056;283459	FARSA;FARSB;GATC	0.0236365	1.62642	0.263657	Genetic Information Processing
path:hsa03018	RNA degradation	4	102	79	7246	0.0392157	0.0109026	3.59692	56915;23016;3329;23404	EXOSC5;EXOSC7;HSPD1;EXOSC2	0.0248733	1.60427	0.263657	Genetic Information Processing
path:hsa00270	Cysteine and methionine metabolism	3	102	47	7246	0.0294118	0.00648634	4.53442	4144;58478;6723	MAT2A;ENOPH1;SRM	0.0280806		0.270595	Metabolism
path:hsa00480	Glutathione metabolism	3	102	53	7246	0.0294118	0.00731438	4.02109	4953;51056;6723	ODC1;LAP3;SRM	0.0382052		0.337479	Metabolism
path:hsa04977	Vitamin digestion and absorption	2	102	24	7246	0.0196078	0.00331217	5.91993	25974;8884	MMACHC;SLC5A6	0.0442954		0.361178	Organismal Systems
path:hsa04623	Cytosolic DNA-sensing pathway	3	102	62	7246	0.0294118	0.00855644	3.43738	171568;51728;9533	POLR3H;POLR3K;POLR1C	0.0563966		0.427003	Organismal Systems
path:hsa00410	beta-Alanine metabolism	2	102	31	7246	0.0196078	0.00427822	4.58318	6723;219	SRM;ALDH1B1	0.0700753		0.495199	Metabolism
path:hsa00250	Alanine, aspartate and glutamate metabolism	2	102	35	7246	0.0196078	0.00483025	4.05938	158;5471	ADSL;PPAT	0.0865182		0.573183	Metabolism
path:hsa00983	Drug metabolism - other enzymes	3	102	77	7246	0.0294118	0.0106266	2.76776	4830;7372;7371	NME1;UMPS;UCK2	0.0940783		0.586606	Metabolism
path:hsa00740	Riboflavin metabolism	1	102	8	7246	0.00980392	0.00110406	8.8799	80308	FLAD1	0.107268		0.605255	Metabolism
path:hsa00380	Tryptophan metabolism	2	102	40	7246	0.0196078	0.00552029	3.55196	219;125061	ALDH1B1;AFMID	0.108489		0.605255	Metabolism
path:hsa00510	N-Glycan biosynthesis	2	102	49	7246	0.0196078	0.00676235	2.89956	8704;10195	B4GALT2;ALG3	0.151097		0.800813	Metabolism
path:hsa00533	Glycosaminoglycan biosynthesis - keratan sulfate	1	102	14	7246	0.00980392	0.0019321	5.07423	8704	B4GALT2	0.180167		0.909412	Metabolism
path:hsa00730	Thiamine metabolism	1	102	16	7246	0.00980392	0.00220811	4.43995	204	AK2	0.203131		0.976224	Metabolism
path:hsa00561	Glycerolipid metabolism	2	102	61	7246	0.0196078	0.00841844	2.32915	55326;219	AGPAT5;ALDH1B1	0.211822		0.976224	Metabolism
path:hsa00514	Other types of O-glycan biosynthesis	1	102	22	7246	0.00980392	0.00303616	3.22906	8704	B4GALT2	0.268271		0.992765	Metabolism
path:hsa00340	Histidine metabolism	1	102	23	7246	0.00980392	0.00317417	3.08866	219	ALDH1B1	0.278602		0.992765	Metabolism
path:hsa00515	Mannose type O-glycan biosynthesis	1	102	23	7246	0.00980392	0.00317417	3.08866	8704	B4GALT2	0.278602		0.992765	Metabolism
path:hsa04120	Ubiquitin mediated proteolysis	3	102	136	7246	0.0294118	0.018769	1.56704	7327;27339;8451	UBE2G2;PRPF19;CUL4A	0.299743		0.992765	Genetic Information Processing
path:hsa00053	Ascorbate and aldarate metabolism	1	102	27	7246	0.00980392	0.00372619	2.63108	219	ALDH1B1	0.318504		0.992765	Metabolism
path:hsa00601	Glycosphingolipid biosynthesis - lacto and neolacto series	1	102	27	7246	0.00980392	0.00372619	2.63108	8704	B4GALT2	0.318504		0.992765	Metabolism
path:hsa00630	Glyoxylate and dicarboxylate metabolism	1	102	30	7246	0.00980392	0.00414022	2.36797	125061	AFMID	0.346989		0.992765	Metabolism
path:hsa00030	Pentose phosphate pathway	1	102	30	7246	0.00980392	0.00414022	2.36797	22934	RPIA	0.346989		0.992765	Metabolism
path:hsa04710	Circadian rhythm	1	102	31	7246	0.00980392	0.00427822	2.29159	9572	NR1D1	0.35622		0.992765	Organismal Systems
path:hsa00052	Galactose metabolism	1	102	31	7246	0.00980392	0.00427822	2.29159	8704	B4GALT2	0.35622		0.992765	Metabolism
path:hsa03410	Base excision repair	1	102	33	7246	0.00980392	0.00455424	2.1527	7374	UNG	0.374295		0.992765	Genetic Information Processing
path:hsa05340	Primary immunodeficiency	1	102	36	7246	0.00980392	0.00496826	1.97331	7374	UNG	0.400469		0.992765	Human Diseases
path:hsa00620	Pyruvate metabolism	1	102	40	7246	0.00980392	0.00552029	1.77598	219	ALDH1B1	0.433689		0.992765	Metabolism
path:hsa05033	Nicotine addiction	1	102	40	7246	0.00980392	0.00552029	1.77598	57030	SLC17A7	0.433689		0.992765	Human Diseases
path:hsa04940	Type I diabetes mellitus	1	102	41	7246	0.00980392	0.00565829	1.73266	3329	HSPD1	0.441705		0.992765	Human Diseases
path:hsa03440	Homologous recombination	1	102	41	7246	0.00980392	0.00565829	1.73266	4683	NBN	0.441705		0.992765	Genetic Information Processing
path:hsa00071	Fatty acid degradation	1	102	44	7246	0.00980392	0.00607232	1.61453	219	ALDH1B1	0.465086		0.992765	Metabolism
path:hsa03050	Proteasome	1	102	45	7246	0.00980392	0.00621032	1.57865	10197	PSME3	0.472661		0.992765	Genetic Information Processing
path:hsa05166	Human T-cell leukemia virus 1 infection	4	102	253	7246	0.0392157	0.0349158	1.12315	5902;5901;2648;6929	RANBP1;RAN;KAT2A;TCF3	0.479503		0.992765	Human Diseases
path:hsa03420	Nucleotide excision repair	1	102	46	7246	0.00980392	0.00634833	1.54433	8451	CUL4A	0.480131		0.992765	Genetic Information Processing
path:hsa00280	Valine, leucine and isoleucine degradation	1	102	48	7246	0.00980392	0.00662434	1.47998	219	ALDH1B1	0.494757		0.992765	Metabolism
path:hsa04330	Notch signaling pathway	1	102	48	7246	0.00980392	0.00662434	1.47998	2648	KAT2A	0.494757		0.992765	Environmental Information Processing
path:hsa05014	Amyotrophic lateral sclerosis (ALS)	1	102	50	7246	0.00980392	0.00690036	1.42078	10452	TOMM40	0.508976		0.992765	Human Diseases
path:hsa04978	Mineral absorption	1	102	51	7246	0.00980392	0.00703837	1.39293	55630	SLC39A4	0.515936		0.992765	Organismal Systems
path:hsa05203	Viral carcinogenesis	3	102	200	7246	0.0294118	0.0276014	1.06559	5902;9093;2648	RANBP1;DNAJA3;KAT2A	0.538252		0.992765	Human Diseases
path:hsa05134	Legionellosis	1	102	55	7246	0.00980392	0.00759039	1.29162	3329	HSPD1	0.542813		0.992765	Human Diseases
path:hsa05416	Viral myocarditis	1	102	56	7246	0.00980392	0.0077284	1.26856	5881	RAC3	0.549298		0.992765	Human Diseases
path:hsa04068	FoxO signaling pathway	2	102	132	7246	0.0196078	0.0182169	1.07635	6648;3276	SOD2;PRMT1	0.558263		0.992765	Environmental Information Processing
path:hsa00310	Lysine degradation	1	102	59	7246	0.00980392	0.00814242	1.20405	219	ALDH1B1	0.568211		0.992765	Metabolism
path:hsa04370	VEGF signaling pathway	1	102	59	7246	0.00980392	0.00814242	1.20405	5881	RAC3	0.568211		0.992765	Environmental Information Processing
path:hsa04213	Longevity regulating pathway - multiple species	1	102	62	7246	0.00980392	0.00855644	1.14579	6648	SOD2	0.586338		0.992765	Organismal Systems
path:hsa04721	Synaptic vesicle cycle	1	102	63	7246	0.00980392	0.00869445	1.12761	57030	SLC17A7	0.592211		0.992765	Organismal Systems
path:hsa04137	Mitophagy - animal	1	102	65	7246	0.00980392	0.00897047	1.09291	192111	PGAM5	0.603711		0.992765	Cellular Processes
path:hsa04310	Wnt signaling pathway	2	102	146	7246	0.0196078	0.020149	0.97314	5881;147111	RAC3;NOTUM	0.613506		0.992765	Environmental Information Processing
path:hsa04664	Fc epsilon RI signaling pathway	1	102	67	7246	0.00980392	0.00924648	1.06029	5881	RAC3	0.61489		0.992765	Organismal Systems
path:hsa00010	Glycolysis / Gluconeogenesis	1	102	69	7246	0.00980392	0.0095225	1.02955	219	ALDH1B1	0.625756		0.992765	Metabolism
path:hsa04612	Antigen processing and presentation	1	102	69	7246	0.00980392	0.0095225	1.02955	10197	PSME3	0.625756		0.992765	Organismal Systems
path:hsa04662	B cell receptor signaling pathway	1	102	70	7246	0.00980392	0.0096605	1.01485	5881	RAC3	0.631075		0.992765	Organismal Systems
path:hsa04520	Adherens junction	1	102	72	7246	0.00980392	0.00993652	0.986656	5881	RAC3	0.641489		0.992765	Cellular Processes
path:hsa05212	Pancreatic cancer	1	102	75	7246	0.00980392	0.0103505	0.94719	5881	RAC3	0.656567		0.992765	Human Diseases
path:hsa04146	Peroxisome	1	102	83	7246	0.00980392	0.0114546	0.855894	6648	SOD2	0.693773		0.992765	Cellular Processes
path:hsa05210	Colorectal cancer	1	102	86	7246	0.00980392	0.0118686	0.826037	5881	RAC3	0.706671		0.992765	Human Diseases
path:hsa04727	GABAergic synapse	1	102	88	7246	0.00980392	0.0121446	0.807264	92745	SLC38A5	0.714969		0.992765	Organismal Systems
path:hsa04211	Longevity regulating pathway	1	102	89	7246	0.00980392	0.0122826	0.798193	6648	SOD2	0.719031		0.992765	Organismal Systems
path:hsa03015	mRNA surveillance pathway	1	102	91	7246	0.00980392	0.0125587	0.780651	2107	ETF1	0.726983		0.992765	Genetic Information Processing
path:hsa05168	Herpes simplex infection	2	102	183	7246	0.0196078	0.0252553	0.776385	6432;708	SRSF7;C1QBP	0.734066		0.992765	Human Diseases
path:hsa00564	Glycerophospholipid metabolism	1	102	97	7246	0.00980392	0.0133867	0.732363	55326	AGPAT5	0.749526		0.992765	Metabolism
path:hsa05231	Choline metabolism in cancer	1	102	99	7246	0.00980392	0.0136627	0.717568	5881	RAC3	0.756623		0.992765	Human Diseases
path:hsa04922	Glucagon signaling pathway	1	102	103	7246	0.00980392	0.0142147	0.689701	3276	PRMT1	0.770225		0.992765	Organismal Systems
path:hsa04668	TNF signaling pathway	1	102	110	7246	0.00980392	0.0151808	0.645811	192111	PGAM5	0.792241		0.992765	Environmental Information Processing
path:hsa05170	Human immunodeficiency virus 1 infection	2	102	211	7246	0.0196078	0.0291195	0.673357	5881;8451	RAC3;CUL4A	0.802871		0.992765	Human Diseases
path:hsa04724	Glutamatergic synapse	1	102	114	7246	0.00980392	0.0157328	0.623151	57030	SLC17A7	0.80387		0.992765	Organismal Systems
path:hsa04919	Thyroid hormone signaling pathway	1	102	116	7246	0.00980392	0.0160088	0.612407	2648	KAT2A	0.80944		0.992765	Organismal Systems
path:hsa04714	Thermogenesis	2	102	216	7246	0.0196078	0.0298096	0.657771	65260;29078	COA7;NDUFAF4	0.813371		0.992765	Organismal Systems
path:hsa04071	Sphingolipid signaling pathway	1	102	118	7246	0.00980392	0.0162848	0.602027	5881	RAC3	0.814854		0.992765	Environmental Information Processing
path:hsa00190	Oxidative phosphorylation	1	102	120	7246	0.00980392	0.0165609	0.591993	5464	PPA1	0.820115		0.992765	Metabolism
path:hsa04650	Natural killer cell mediated cytotoxicity	1	102	127	7246	0.00980392	0.0175269	0.559364	5881	RAC3	0.83739		0.992765	Organismal Systems
path:hsa05012	Parkinson disease	1	102	129	7246	0.00980392	0.0178029	0.550692	7327	UBE2G2	0.842017		0.992765	Human Diseases
path:hsa05322	Systemic lupus erythematosus	1	102	130	7246	0.00980392	0.0179409	0.546456	6632	SNRPD1	0.844281		0.992765	Human Diseases
path:hsa05160	Hepatitis C	1	102	131	7246	0.00980392	0.0180789	0.542284	10197	PSME3	0.846513		0.992765	Human Diseases
path:hsa04915	Estrogen signaling pathway	1	102	136	7246	0.00980392	0.018769	0.522347	2288	FKBP4	0.857207		0.992765	Organismal Systems
path:hsa05418	Fluid shear stress and atherosclerosis	1	102	136	7246	0.00980392	0.018769	0.522347	5881	RAC3	0.857207		0.992765	Human Diseases
path:hsa04550	Signaling pathways regulating pluripotency of stem cells	1	102	139	7246	0.00980392	0.019183	0.511073	6929	TCF3	0.863265		0.992765	Cellular Processes
path:hsa04723	Retrograde endocannabinoid signaling	1	102	141	7246	0.00980392	0.019459	0.503824	57030	SLC17A7	0.867162		0.992765	Organismal Systems
path:hsa04072	Phospholipase D signaling pathway	1	102	145	7246	0.00980392	0.020011	0.489926	55326	AGPAT5	0.874629		0.992765	Environmental Information Processing
path:hsa04218	Cellular senescence	1	102	158	7246	0.00980392	0.0218051	0.449615	4683	NBN	0.896142		0.992765	Cellular Processes
path:hsa04217	Necroptosis	1	102	162	7246	0.00980392	0.0223572	0.438514	192111	PGAM5	0.901993		0.992765	Cellular Processes
path:hsa04141	Protein processing in endoplasmic reticulum	1	102	164	7246	0.00980392	0.0226332	0.433166	7327	UBE2G2	0.904796		0.992765	Genetic Information Processing
path:hsa04621	NOD-like receptor signaling pathway	1	102	167	7246	0.00980392	0.0230472	0.425385	56919	DHX33	0.908851		0.992765	Organismal Systems
path:hsa04360	Axon guidance	1	102	175	7246	0.00980392	0.0241513	0.405938	5881	RAC3	0.918847		0.992765	Organismal Systems
path:hsa05152	Tuberculosis	1	102	175	7246	0.00980392	0.0241513	0.405938	3329	HSPD1	0.918847		0.992765	Human Diseases
path:hsa05202	Transcriptional misregulation in cancer	1	102	185	7246	0.00980392	0.0255313	0.383996	6929	TCF3	0.929829		0.992765	Human Diseases
path:hsa05016	Huntington disease	1	102	187	7246	0.00980392	0.0258073	0.379889	6648	SOD2	0.931842		0.992765	Human Diseases
path:hsa05205	Proteoglycans in cancer	1	102	198	7246	0.00980392	0.0273254	0.358784	7023	TFAP4	0.941932		0.992765	Human Diseases
path:hsa04510	Focal adhesion	1	102	199	7246	0.00980392	0.0274634	0.356981	5881	RAC3	0.942773		0.992765	Cellular Processes
path:hsa04024	cAMP signaling pathway	1	102	199	7246	0.00980392	0.0274634	0.356981	5881	RAC3	0.942773		0.992765	Environmental Information Processing
path:hsa04015	Rap1 signaling pathway	1	102	206	7246	0.00980392	0.0284295	0.344851	5881	RAC3	0.948327		0.992765	Environmental Information Processing
path:hsa04810	Regulation of actin cytoskeleton	1	102	213	7246	0.00980392	0.0293955	0.333517	5881	RAC3	0.953348		0.992765	Cellular Processes
path:hsa05163	Human cytomegalovirus infection	1	102	223	7246	0.00980392	0.0307756	0.318562	5881	RAC3	0.959693		0.992765	Human Diseases
path:hsa04014	Ras signaling pathway	1	102	232	7246	0.00980392	0.0320177	0.306204	5881	RAC3	0.964668		0.992765	Environmental Information Processing
path:hsa04010	MAPK signaling pathway	1	102	295	7246	0.00980392	0.0407121	0.240811	5881	RAC3	0.986018		0.99735	Environmental Information Processing
path:hsa04080	Neuroactive ligand-receptor interaction	1	102	305	7246	0.00980392	0.0420922	0.232915	51083	GAL	0.987941		0.99735	Environmental Information Processing
path:hsa05200	Pathways in cancer	1	102	523	7246	0.00980392	0.0721778	0.13583	5881	RAC3	0.999546		0.999546	Human Diseases
