# Supplementary material for: Matrine, a potential c-Myc inhibitor, suppresses ribosome biogenesis and nucleotide metabolism in myeloid leukemia
Source: Front Pharmacol. 2022 Oct 21;13:1027441. doi: 10.3389/fphar.2022.1027441 (PMC9634663; doi:10.3389/fphar.2022.1027441)
Supplement: Supplementary file 13 [file DataSheet3.xlsx]

## Sheet: Downregulated-KEGG
Term_ID	Term_description	ListHit	ListTotal	PopHit	PopTotal	GeneRatio	BgRatio	Enrichment_score	GeneIds	GeneSymbols	p-value		FDR_bh	Classification_level1
path:hsa03008	Ribosome biogenesis in eukaryotes	36	236	81	7246	0.152542	0.0111786	13.646	10813;55272;54433;10248;10607;10557;23560;65083;23195;92856;51602;84135;10528;84128;26354;10940;10885;55131;1736;134430;23160;83732;29107;10436;55226;54552;28987;55651;51096;6949;27341;5901;10199;9790;5822;10799	UTP14A;IMP3;GAR1;POP7;TBL3;RPP38;GTPBP4;NOL6;MDN1;IMP4;NOP58;UTP15;NOP56;WDR75;GNL3;POP1;WDR3;RBM28;DKC1;WDR36;WDR43;RIOK1;NXT1;EMG1;NAT10;GNL3L;NOB1;NHP2;UTP18;TCOF1;RRP7A;RAN;MPHOSPH10;BMS1;PWP2;RPP40	7.17157e-33	32.1444	1.35543e-30	Genetic Information Processing
path:hsa03013	RNA transport	25	236	166	7246	0.105932	0.0229092	4.624	8662;1964;81929;10248;51095;10557;25929;60528;55706;8663;9669;10940;1207;50628;55110;4927;96764;8891;29107;79833;10419;4116;8666;5901;10799	EIF3B;EIF1AX;SEH1L;POP7;TRNT1;RPP38;GEMIN5;ELAC2;NDC1;EIF3C;EIF5B;POP1;CLNS1A;GEMIN4;MAGOHB;NUP88;TGS1;EIF2B3;NXT1;GEMIN6;PRMT5;MAGOH;EIF3G;RAN;RPP40	9.90331e-11	10.0042	9.35862e-09	Genetic Information Processing
path:hsa00240	Pyrimidine metabolism	19	236	101	7246	0.0805085	0.0139387	5.77589	84172;79077;171568;221830;30833;5427;25885;54107;87178;10622;1503;1723;64425;7372;51728;5433;30834;9533;4830	POLR1B;DCTPP1;POLR3H;TWISTNB;NT5C;POLE2;POLR1A;POLE3;PNPT1;POLR3G;CTPS1;DHODH;POLR1E;UMPS;POLR3K;POLR2D;ZNRD1;POLR1C;NME1	4.07264e-10	9.39012	2.56576e-08	Metabolism
path:hsa00230	Purine metabolism	23	236	174	7246	0.0974576	0.0240132	4.05849	205;84172;5198;171568;2618;221830;30833;5631;5634;158;25885;5427;5471;54107;87178;10622;64425;51728;5433;30834;9533;4830;10606	AK4;POLR1B;PFAS;POLR3H;GART;TWISTNB;NT5C;PRPS1;PRPS2;ADSL;POLR1A;POLE2;PPAT;POLE3;PNPT1;POLR3G;POLR1E;POLR3K;POLR2D;ZNRD1;POLR1C;NME1;PAICS	7.89829e-09	8.10247	3.73194e-07	Metabolism
path:hsa03020	RNA polymerase	10	236	31	7246	0.0423729	0.00427822	9.90432	64425;25885;171568;51728;5433;30834;84172;9533;10622;221830	POLR1E;POLR1A;POLR3H;POLR3K;POLR2D;ZNRD1;POLR1B;POLR1C;POLR3G;TWISTNB	2.70046e-08	7.56856	1.02077e-06	Genetic Information Processing
path:hsa03010	Ribosome	19	236	134	7246	0.0805085	0.018493	4.35347	51073;6183;51116;55052;54948;10573;219927;6182;51373;65003;51121;28998;6231;51081;65008;9801;51069;64965;11222	MRPL4;MRPS12;MRPS2;MRPL20;MRPL16;MRPL28;MRPL21;MRPL12;MRPS17;MRPL11;RPL26L1;MRPL13;RPS26;MRPS7;MRPL1;MRPL19;MRPL2;MRPS9;MRPL3	5.36134e-08	7.27073	1.68882e-06	Genetic Information Processing
path:hsa00970	Aminoacyl-tRNA biosynthesis	9	236	44	7246	0.0381356	0.00607232	6.28024	124454;51067;92935;3735;10056;7407;2193;23395;79731	EARS2;YARS2;MARS2;KARS;FARSB;VARS;FARSA;LARS2;NARS2	9.27121e-06	5.03286	0.000250323	Genetic Information Processing
path:hsa03040	Spliceosome	12	236	133	7246	0.0508475	0.018355	2.77023	27339;55110;3312;10946;6632;6426;6631;23350;3183;10915;4116;6635	PRPF19;MAGOHB;HSPA8;SF3A3;SNRPD1;SRSF1;SNRPC;U2SURP;HNRNPC;TCERG1;MAGOH;SNRPE	0.00126387	2.8983	0.0298589	Genetic Information Processing
path:hsa03018	RNA degradation	8	236	79	7246	0.0338983	0.0109026	3.1092	3313;3329;23016;51010;54512;87178;23404;56915	HSPA9;HSPD1;EXOSC7;EXOSC3;EXOSC4;PNPT1;EXOSC2;EXOSC5	0.00399633	2.39834	0.0839229	Genetic Information Processing
path:hsa00330	Arginine and proline metabolism	6	236	49	7246	0.0254237	0.00676235	3.7596	262;6723;4953;2806;219;5832	AMD1;SRM;ODC1;GOT2;ALDH1B1;ALDH18A1	0.00484888	2.31436	0.0916439	Metabolism
path:hsa04110	Cell cycle	9	236	124	7246	0.0381356	0.0171129	2.22847	7027;4171;64682;991;7029;3066;4609;5001;8454	TFDP1;MCM2;ANAPC1;CDC20;TFDP2;HDAC2;MYC;ORC5;CUL1	0.0195586	1.70866	0.336052	Cellular Processes
path:hsa03410	Base excision repair	4	236	33	7246	0.0169492	0.00455424	3.72162	4913;5427;54107;7374	NTHL1;POLE2;POLE3;UNG	0.0213948	1.66969	0.336968	Genetic Information Processing
path:hsa00670	One carbon pool by folate	3	236	20	7246	0.0127119	0.00276014	4.60551	2618;25902;4522	GART;MTHFD1L;MTHFD1	0.0258221	1.58801	0.351466	Metabolism
path:hsa00250	Alanine, aspartate and glutamate metabolism	4	236	35	7246	0.0169492	0.00483025	3.50896	158;339983;5471;2806	ADSL;NAT8L;PPAT;GOT2	0.0260346	1.58445	0.351466	Metabolism
path:hsa03030	DNA replication	4	236	36	7246	0.0169492	0.00496826	3.41149	6742;5427;4171;54107	SSBP1;POLE2;MCM2;POLE3	0.0285635	1.54419	0.3599	Genetic Information Processing
path:hsa00515	Mannose type O-glycan biosynthesis	3	236	23	7246	0.0127119	0.00317417	4.00479	9486;84892;8704	CHST10;POMGNT2;B4GALT2	0.0373617	1.42757	0.441335	Metabolism
path:hsa03420	Nucleotide excision repair	4	236	46	7246	0.0169492	0.00634833	2.66986	5427;2967;54107;728340	POLE2;GTF2H3;POLE3;GTF2H2C	0.0616879	1.2098	0.685824	Genetic Information Processing
path:hsa00030	Pentose phosphate pathway	3	236	30	7246	0.0127119	0.00414022	3.07034	5631;5634;22934	PRPS1;PRPS2;RPIA	0.0726666	1.13867	0.762999	Metabolism
path:hsa00020	Citrate cycle (TCA cycle)	3	236	31	7246	0.0127119	0.00427822	2.9713	8801;3419;5160	SUCLG2;IDH3A;PDHA1	0.0785986	1.10459	0.781849	Metabolism
path:hsa00620	Pyruvate metabolism	3	236	40	7246	0.0127119	0.00552029	2.30275	219;4200;5160	ALDH1B1;ME2;PDHA1	0.14035	0.852788	0.999967	Metabolism
path:hsa04623	Cytosolic DNA-sensing pathway	4	236	62	7246	0.0169492	0.00855644	1.98086	171568;51728;9533;10622	POLR3H;POLR3K;POLR1C;POLR3G	0.142585	0.845928	0.999967	Organismal Systems
path:hsa04213	Longevity regulating pathway - multiple species	4	236	62	7246	0.0169492	0.00855644	1.98086	3312;57521;81570;3066	HSPA8;RPTOR;CLPB;HDAC2	0.142585	0.845928	0.999967	Organismal Systems
path:hsa00400	Phenylalanine, tyrosine and tryptophan biosynthesis	1	236	5	7246	0.00423729	0.000690036	6.14068	2806	GOT2	0.15262	0.816389	0.999967	Metabolism
path:hsa04141	Protein processing in endoplasmic reticulum	8	236	164	7246	0.0338983	0.0226332	1.49773	3312;3320;3326;10808;9532;8454;7326;3301	HSPA8;HSP90AA1;HSP90AB1;HSPH1;BAG2;CUL1;UBE2G1;DNAJA1	0.165808	0.780395	0.999967	Genetic Information Processing
path:hsa03022	Basal transcription factors	3	236	44	7246	0.0127119	0.00607232	2.09341	2967;6875;728340	GTF2H3;TAF4B;GTF2H2C	0.171749	0.765106	0.999967	Genetic Information Processing
path:hsa00750	Vitamin B6 metabolism	1	236	6	7246	0.00423729	0.000828043	5.11723	55163	PNPO	0.180238	0.744154	0.999967	Metabolism
path:hsa04612	Antigen processing and presentation	4	236	69	7246	0.0169492	0.0095225	1.77991	10197;3312;3320;3326	PSME3;HSPA8;HSP90AA1;HSP90AB1	0.186736	0.728772	0.999967	Organismal Systems
path:hsa00270	Cysteine and methionine metabolism	3	236	47	7246	0.0127119	0.00648634	1.95979	262;6723;2806	AMD1;SRM;GOT2	0.196482	0.706676	0.999967	Metabolism
path:hsa04978	Mineral absorption	3	236	51	7246	0.0127119	0.00703837	1.80608	4502;4501;55630	MT2A;MT1X;SLC39A4	0.230672	0.637005	0.999967	Organismal Systems
path:hsa00740	Riboflavin metabolism	1	236	8	7246	0.00423729	0.00110406	3.83792	80308	FLAD1	0.232813	0.632992	0.999967	Metabolism
path:hsa04122	Sulfur relay system	1	236	8	7246	0.00423729	0.00110406	3.83792	348180	CTU2	0.232813	0.632992	0.999967	Genetic Information Processing
path:hsa00760	Nicotinate and nicotinamide metabolism	2	236	30	7246	0.00847458	0.00414022	2.04689	133686;30833	NADK2;NT5C	0.255595	0.592447	0.999967	Metabolism
path:hsa00410	beta-Alanine metabolism	2	236	31	7246	0.00847458	0.00427822	1.98086	219;6723	ALDH1B1;SRM	0.267802	0.572186	0.999967	Metabolism
path:hsa04710	Circadian rhythm	2	236	31	7246	0.00847458	0.00427822	1.98086	8454;9572	CUL1;NR1D1	0.267802	0.572186	0.999967	Organismal Systems
path:hsa04120	Ubiquitin mediated proteolysis	6	236	136	7246	0.0254237	0.018769	1.35456	27339;64682;991;25898;8454;7326	PRPF19;ANAPC1;CDC20;RCHY1;CUL1;UBE2G1	0.282451	0.549056	0.999967	Genetic Information Processing
path:hsa00051	Fructose and mannose metabolism	2	236	33	7246	0.00847458	0.00455424	1.86081	6652;2762	SORD;GMDS	0.292196	0.534326	0.999967	Metabolism
path:hsa04350	TGF-beta signaling pathway	4	236	84	7246	0.0169492	0.0115926	1.46207	8454;7027;60436;4609	CUL1;TFDP1;TGIF2;MYC	0.292437	0.533967	0.999967	Environmental Information Processing
path:hsa00310	Lysine degradation	3	236	59	7246	0.0127119	0.00814242	1.56119	219;2639;6419	ALDH1B1;GCDH;SETMAR	0.301612	0.520552	0.999967	Metabolism
path:hsa00130	Ubiquinone and other terpenoid-quinone biosynthesis	1	236	11	7246	0.00423729	0.00151808	2.79122	51805	COQ3	0.305447	0.515064	0.999967	Metabolism
path:hsa03015	mRNA surveillance pathway	4	236	91	7246	0.0169492	0.0125587	1.3496	29107;55110;4116;2935	NXT1;MAGOHB;MAGOH;GSPT1	0.34441	0.462924	0.999967	Genetic Information Processing
path:hsa00061	Fatty acid biosynthesis	1	236	13	7246	0.00423729	0.00179409	2.3618	27349	MCAT	0.350022	0.455904	0.999967	Metabolism
path:hsa03450	Non-homologous end-joining	1	236	13	7246	0.00423729	0.00179409	2.3618	7520	XRCC5	0.350022	0.455904	0.999967	Genetic Information Processing
path:hsa00533	Glycosaminoglycan biosynthesis - keratan sulfate	1	236	14	7246	0.00423729	0.0019321	2.1931	8704	B4GALT2	0.37123	0.430357	0.999967	Metabolism
path:hsa00380	Tryptophan metabolism	2	236	40	7246	0.00847458	0.00552029	1.53517	219;2639	ALDH1B1;GCDH	0.376197	0.424585	0.999967	Metabolism
path:hsa03440	Homologous recombination	2	236	41	7246	0.00847458	0.00565829	1.49773	6742;7516	SSBP1;XRCC2	0.387899	0.411282	0.999967	Genetic Information Processing
path:hsa00860	Porphyrin and chlorophyll metabolism	2	236	42	7246	0.00847458	0.0057963	1.46207	2395;124454	FXN;EARS2	0.399503	0.398479	0.999967	Metabolism
path:hsa00730	Thiamine metabolism	1	236	16	7246	0.00423729	0.00220811	1.91896	205	AK4	0.4116	0.385524	0.999967	Metabolism
path:hsa00071	Fatty acid degradation	2	236	44	7246	0.00847458	0.00607232	1.39561	219;2639	ALDH1B1;GCDH	0.422398	0.374278	0.999967	Metabolism
path:hsa00450	Selenocompound metabolism	1	236	17	7246	0.00423729	0.00234612	1.80608	92935	MARS2	0.430807	0.365718	0.999967	Metabolism
path:hsa00120	Primary bile acid biosynthesis	1	236	17	7246	0.00423729	0.00234612	1.80608	10998	SLC27A5	0.430807	0.365718	0.999967	Metabolism
path:hsa00360	Phenylalanine metabolism	1	236	17	7246	0.00423729	0.00234612	1.80608	2806	GOT2	0.430807	0.365718	0.999967	Metabolism
path:hsa04330	Notch signaling pathway	2	236	48	7246	0.00847458	0.00662434	1.27931	2648;3066	KAT2A;HDAC2	0.466788	0.33088	0.999967	Environmental Information Processing
path:hsa00770	Pantothenate and CoA biosynthesis	1	236	19	7246	0.00423729	0.00262214	1.61597	60496	AASDHPPT	0.467367	0.330342	0.999967	Metabolism
path:hsa00510	N-Glycan biosynthesis	2	236	49	7246	0.00847458	0.00676235	1.2532	8704;10195	B4GALT2;ALG3	0.477569	0.320964	0.999967	Metabolism
path:hsa00220	Arginine biosynthesis	1	236	21	7246	0.00423729	0.00289815	1.46207	2806	GOT2	0.501588	0.299653	0.999967	Metabolism
path:hsa00514	Other types of O-glycan biosynthesis	1	236	22	7246	0.00423729	0.00303616	1.39561	8704	B4GALT2	0.517868	0.285781	0.999967	Metabolism
path:hsa00900	Terpenoid backbone biosynthesis	1	236	22	7246	0.00423729	0.00303616	1.39561	23590	PDSS1	0.517868	0.285781	0.999967	Metabolism
path:hsa04310	Wnt signaling pathway	5	236	146	7246	0.0211864	0.020149	1.05149	5881;4609;8607;8454;27101	RAC3;MYC;RUVBL1;CUL1;CACYBP	0.519219	0.28465	0.999967	Environmental Information Processing
path:hsa00480	Glutathione metabolism	2	236	53	7246	0.00847458	0.00731438	1.15862	6723;4953	SRM;ODC1	0.519336	0.284551	0.999967	Metabolism
path:hsa03430	Mismatch repair	1	236	23	7246	0.00423729	0.00317417	1.33493	6742	SSBP1	0.533619	0.272769	0.999967	Genetic Information Processing
path:hsa00340	Histidine metabolism	1	236	23	7246	0.00423729	0.00317417	1.33493	219	ALDH1B1	0.533619	0.272769	0.999967	Metabolism
path:hsa04614	Renin-angiotensin system	1	236	23	7246	0.00423729	0.00317417	1.33493	57486	NLN	0.533619	0.272769	0.999967	Organismal Systems
path:hsa03060	Protein export	1	236	23	7246	0.00423729	0.00317417	1.33493	6731	SRP72	0.533619	0.272769	0.999967	Genetic Information Processing
path:hsa05134	Legionellosis	2	236	55	7246	0.00847458	0.00759039	1.11649	3312;3329	HSPA8;HSPD1	0.539373	0.268111	0.999967	Human Diseases
path:hsa04977	Vitamin digestion and absorption	1	236	24	7246	0.00423729	0.00331217	1.27931	8884	SLC5A6	0.548857	0.260541	0.999967	Organismal Systems
path:hsa04370	VEGF signaling pathway	2	236	59	7246	0.00847458	0.00814242	1.04079	3315;5881	HSPB1;RAC3	0.577694	0.238302	0.999967	Environmental Information Processing
path:hsa00790	Folate biosynthesis	1	236	26	7246	0.00423729	0.00358819	1.1809	873	CBR1	0.577862	0.238176	0.999967	Metabolism
path:hsa05166	Human T-cell leukemia virus 1 infection	8	236	253	7246	0.0338983	0.0349158	0.970858	2648;64682;991;5427;54107;5901;4609;7015	KAT2A;ANAPC1;CDC20;POLE2;POLE3;RAN;MYC;TERT	0.585759	0.232281	0.999967	Human Diseases
path:hsa04657	IL-17 signaling pathway	3	236	93	7246	0.0127119	0.0128347	0.990432	3320;6426;3326	HSP90AA1;SRSF1;HSP90AB1	0.588507	0.230249	0.999967	Organismal Systems
path:hsa00601	Glycosphingolipid biosynthesis - lacto and neolacto series	1	236	27	7246	0.00423729	0.00372619	1.13716	8704	B4GALT2	0.59166	0.227928	0.999967	Metabolism
path:hsa00053	Ascorbate and aldarate metabolism	1	236	27	7246	0.00423729	0.00372619	1.13716	219	ALDH1B1	0.59166	0.227928	0.999967	Metabolism
path:hsa00561	Glycerolipid metabolism	2	236	61	7246	0.00847458	0.00841844	1.00667	219;55326	ALDH1B1;AGPAT5	0.595965	0.224779	0.999967	Metabolism
path:hsa00590	Arachidonic acid metabolism	2	236	63	7246	0.00847458	0.00869445	0.974711	80142;873	PTGES2;CBR1	0.61364	0.212086	0.999967	Metabolism
path:hsa00630	Glyoxylate and dicarboxylate metabolism	1	236	30	7246	0.00423729	0.00414022	1.02345	2653	GCSH	0.630418	0.200371	0.999967	Metabolism
path:hsa00062	Fatty acid elongation	1	236	30	7246	0.00423729	0.00414022	1.02345	51102	MECR	0.630418	0.200371	0.999967	Metabolism
path:hsa05230	Central carbon metabolism in cancer	2	236	65	7246	0.00847458	0.00897047	0.94472	5160;4609	PDHA1;MYC	0.630721	0.200163	0.999967	Human Diseases
path:hsa04914	Progesterone-mediated oocyte maturation	3	236	99	7246	0.0127119	0.0136627	0.930406	3320;64682;3326	HSP90AA1;ANAPC1;HSP90AB1	0.631081	0.199915	0.999967	Organismal Systems
path:hsa05203	Viral carcinogenesis	6	236	200	7246	0.0254237	0.0276014	0.921102	2648;9093;991;3066;2967;728340	KAT2A;DNAJA3;CDC20;HDAC2;GTF2H3;GTF2H2C	0.639674	0.194041	0.999967	Human Diseases
path:hsa00052	Galactose metabolism	1	236	31	7246	0.00423729	0.00427822	0.990432	8704	B4GALT2	0.642505	0.192123	0.999967	Metabolism
path:hsa01523	Antifolate resistance	1	236	31	7246	0.00423729	0.00427822	0.990432	2618	GART	0.642505	0.192123	0.999967	Human Diseases
path:hsa04915	Estrogen signaling pathway	4	236	136	7246	0.0169492	0.018769	0.903041	3326;3312;3320;2288	HSP90AB1;HSPA8;HSP90AA1;FKBP4	0.652076	0.185702	0.999967	Organismal Systems
path:hsa04136	Autophagy - other	1	236	32	7246	0.00423729	0.00441623	0.959481	57521	RPTOR	0.654199	0.18429	0.999967	Cellular Processes
path:hsa00640	Propanoate metabolism	1	236	32	7246	0.00423729	0.00441623	0.959481	8801	SUCLG2	0.654199	0.18429	0.999967	Metabolism
path:hsa04922	Glucagon signaling pathway	3	236	103	7246	0.0127119	0.0142147	0.894273	150094;3276;5160	SIK1;PRMT1;PDHA1	0.65773	0.181952	0.999967	Organismal Systems
path:hsa00010	Glycolysis / Gluconeogenesis	2	236	69	7246	0.00847458	0.0095225	0.889953	219;5160	ALDH1B1;PDHA1	0.663113	0.178412	0.999967	Metabolism
path:hsa00040	Pentose and glucuronate interconversions	1	236	34	7246	0.00423729	0.00469224	0.903041	6652	SORD	0.676456	0.169761	0.999967	Metabolism
path:hsa05020	Prion diseases	1	236	34	7246	0.00423729	0.00469224	0.903041	10963	STIP1	0.676456	0.169761	0.999967	Human Diseases
path:hsa00350	Tyrosine metabolism	1	236	36	7246	0.00423729	0.00496826	0.852872	2806	GOT2	0.697285	0.156589	0.999967	Metabolism
path:hsa05340	Primary immunodeficiency	1	236	36	7246	0.00423729	0.00496826	0.852872	7374	UNG	0.697285	0.156589	0.999967	Human Diseases
path:hsa03320	PPAR signaling pathway	2	236	74	7246	0.00847458	0.0102125	0.829821	2171;10998	FABP5;SLC27A5	0.700356	0.154681	0.999967	Organismal Systems
path:hsa05216	Thyroid cancer	1	236	37	7246	0.00423729	0.00510627	0.829821	4609	MYC	0.707194	0.150461	0.999967	Human Diseases
path:hsa04714	Thermogenesis	6	236	216	7246	0.0254237	0.0298096	0.852872	23028;57521;65260;29078;51287;4698	KDM1A;RPTOR;COA7;NDUFAF4;COA4;NDUFA5	0.711887	0.147589	0.999967	Organismal Systems
path:hsa05220	Chronic myeloid leukemia	2	236	76	7246	0.00847458	0.0104885	0.807984	4609;3066	MYC;HDAC2	0.714273	0.146136	0.999967	Human Diseases
path:hsa00983	Drug metabolism - other enzymes	2	236	77	7246	0.00847458	0.0106266	0.797491	4830;7372	NME1;UMPS	0.721026	0.142049	0.999967	Metabolism
path:hsa04919	Thyroid hormone signaling pathway	3	236	116	7246	0.0127119	0.0160088	0.794053	4609;2648;3066	MYC;KAT2A;HDAC2	0.734662	0.133912	0.999967	Organismal Systems
path:hsa05016	Huntington disease	5	236	187	7246	0.0211864	0.0258073	0.820946	3066;5433;7019;6875;4698	HDAC2;POLR2D;TFAM;TAF4B;NDUFA5	0.734898	0.133773	0.999967	Human Diseases
path:hsa00260	Glycine, serine and threonine metabolism	1	236	40	7246	0.00423729	0.00552029	0.767585	2653	GCSH	0.735023	0.133699	0.999967	Metabolism
path:hsa04216	Ferroptosis	1	236	40	7246	0.00423729	0.00552029	0.767585	23516	SLC39A14	0.735023	0.133699	0.999967	Cellular Processes
path:hsa05219	Bladder cancer	1	236	41	7246	0.00423729	0.00565829	0.748863	4609	MYC	0.743701	0.128601	0.999967	Human Diseases
path:hsa04940	Type I diabetes mellitus	1	236	41	7246	0.00423729	0.00565829	0.748863	3329	HSPD1	0.743701	0.128601	0.999967	Human Diseases
path:hsa04975	Fat digestion and absorption	1	236	41	7246	0.00423729	0.00565829	0.748863	2806	GOT2	0.743701	0.128601	0.999967	Organismal Systems
path:hsa04114	Oocyte meiosis	3	236	124	7246	0.0127119	0.0171129	0.742824	8454;64682;991	CUL1;ANAPC1;CDC20	0.774843	0.110786	0.999967	Cellular Processes
path:hsa03050	Proteasome	1	236	45	7246	0.00423729	0.00621032	0.682298	10197	PSME3	0.775674	0.110321	0.999967	Genetic Information Processing
path:hsa05210	Colorectal cancer	2	236	86	7246	0.00847458	0.0118686	0.714032	5881;4609	RAC3;MYC	0.775951	0.110166	0.999967	Human Diseases
path:hsa04340	Hedgehog signaling pathway	1	236	47	7246	0.00423729	0.00648634	0.653264	8454	CUL1	0.790138	0.102297	0.999967	Environmental Information Processing
path:hsa00520	Amino sugar and nucleotide sugar metabolism	1	236	48	7246	0.00423729	0.00662434	0.639654	2762	GMDS	0.797017	0.0985322	0.999967	Metabolism
path:hsa00280	Valine, leucine and isoleucine degradation	1	236	48	7246	0.00423729	0.00662434	0.639654	219	ALDH1B1	0.797017	0.0985322	0.999967	Metabolism
path:hsa05014	Amyotrophic lateral sclerosis (ALS)	1	236	50	7246	0.00423729	0.00690036	0.614068	10452	TOMM40	0.81011	0.0914558	0.999967	Human Diseases
path:hsa05418	Fluid shear stress and atherosclerosis	3	236	136	7246	0.0127119	0.018769	0.677281	3320;5881;3326	HSP90AA1;RAC3;HSP90AB1	0.825668	0.0831946	0.999967	Human Diseases
path:hsa05215	Prostate cancer	2	236	97	7246	0.00847458	0.0133867	0.63306	3320;3326	HSP90AA1;HSP90AB1	0.830096	0.0808717	0.999967	Human Diseases
path:hsa05130	Pathogenic Escherichia coli infection	1	236	55	7246	0.00423729	0.00759039	0.558243	4691	NCL	0.83928	0.0760933	0.999967	Human Diseases
path:hsa05416	Viral myocarditis	1	236	56	7246	0.00423729	0.0077284	0.548275	5881	RAC3	0.844554	0.0733725	0.999967	Human Diseases
path:hsa05168	Herpes simplex infection	4	236	183	7246	0.0169492	0.0252553	0.671112	8454;6875;708;6426	CUL1;TAF4B;C1QBP;SRSF1	0.853039	0.069031	0.999967	Human Diseases
path:hsa05213	Endometrial cancer	1	236	58	7246	0.00423729	0.00800442	0.529369	4609	MYC	0.854592	0.0682412	0.999967	Human Diseases
path:hsa04659	Th17 cell differentiation	2	236	105	7246	0.00847458	0.0144908	0.584826	3320;3326	HSP90AA1;HSP90AB1	0.861776	0.0646054	0.999967	Organismal Systems
path:hsa04931	Insulin resistance	2	236	107	7246	0.00847458	0.0147668	0.573895	133522;10998	PPARGC1B;SLC27A5	0.868807	0.0610765	0.999967	Human Diseases
path:hsa04137	Mitophagy - animal	1	236	65	7246	0.00423729	0.00897047	0.47236	192111	PGAM5	0.884905	0.0531034	0.999967	Cellular Processes
path:hsa05221	Acute myeloid leukemia	1	236	66	7246	0.00423729	0.00910847	0.465203	4609	MYC	0.888687	0.051251	0.999967	Human Diseases
path:hsa04664	Fc epsilon RI signaling pathway	1	236	67	7246	0.00423729	0.00924648	0.45826	5881	RAC3	0.892346	0.0494667	0.999967	Organismal Systems
path:hsa04662	B cell receptor signaling pathway	1	236	70	7246	0.00423729	0.0096605	0.43862	5881	RAC3	0.902619	0.0444954	0.999967	Organismal Systems
path:hsa04217	Necroptosis	3	236	162	7246	0.0127119	0.0223572	0.568581	3320;192111;3326	HSP90AA1;PGAM5;HSP90AB1	0.903159	0.0442356	0.999967	Cellular Processes
path:hsa04976	Bile secretion	1	236	71	7246	0.00423729	0.00979851	0.432442	10998	SLC27A5	0.905822	0.0429572	0.999967	Organismal Systems
path:hsa00190	Oxidative phosphorylation	2	236	120	7246	0.00847458	0.0165609	0.511723	4698;5464	NDUFA5;PPA1	0.907063	0.0423625	0.999967	Metabolism
path:hsa04520	Adherens junction	1	236	72	7246	0.00423729	0.00993652	0.426436	5881	RAC3	0.90892	0.0414746	0.999967	Cellular Processes
path:hsa04115	p53 signaling pathway	1	236	72	7246	0.00423729	0.00993652	0.426436	25898	RCHY1	0.90892	0.0414746	0.999967	Cellular Processes
path:hsa00980	Metabolism of xenobiotics by cytochrome P450	1	236	72	7246	0.00423729	0.00993652	0.426436	873	CBR1	0.90892	0.0414746	0.999967	Metabolism
path:hsa04621	NOD-like receptor signaling pathway	3	236	167	7246	0.0127119	0.0230472	0.551558	3320;56919;3326	HSP90AA1;DHX33;HSP90AB1	0.913908	0.0390976	0.999967	Organismal Systems
path:hsa05212	Pancreatic cancer	1	236	75	7246	0.00423729	0.0103505	0.409379	5881	RAC3	0.917617	0.0373386	0.999967	Human Diseases
path:hsa05012	Parkinson disease	2	236	129	7246	0.00847458	0.0178029	0.476022	7326;4698	UBE2G1;NDUFA5	0.927159	0.0328457	0.999967	Human Diseases
path:hsa05204	Chemical carcinogenesis	1	236	80	7246	0.00423729	0.0110406	0.383792	873	CBR1	0.930313	0.0313708	0.999967	Human Diseases
path:hsa05162	Measles	2	236	131	7246	0.00847458	0.0180789	0.468754	25898;3312	RCHY1;HSPA8	0.931033	0.031035	0.999967	Human Diseases
path:hsa04146	Peroxisome	1	236	83	7246	0.00423729	0.0114546	0.36992	5830	PEX5	0.936975	0.0282721	0.999967	Cellular Processes
path:hsa04012	ErbB signaling pathway	1	236	85	7246	0.00423729	0.0117306	0.361216	4609	MYC	0.94106	0.0263828	0.999967	Environmental Information Processing
path:hsa04211	Longevity regulating pathway	1	236	89	7246	0.00423729	0.0122826	0.344982	57521	RPTOR	0.948455	0.0229832	0.999967	Organismal Systems
path:hsa05222	Small cell lung cancer	1	236	93	7246	0.00423729	0.0128347	0.330144	4609	MYC	0.954926	0.0200302	0.999967	Human Diseases
path:hsa05226	Gastric cancer	2	236	148	7246	0.00847458	0.0204251	0.414911	7015;4609	TERT;MYC	0.956945	0.0191131	0.999967	Human Diseases
path:hsa05146	Amoebiasis	1	236	95	7246	0.00423729	0.0131107	0.323194	3315	HSPB1	0.957852	0.0187017	0.999967	Human Diseases
path:hsa01522	Endocrine resistance	1	236	96	7246	0.00423729	0.0132487	0.319827	10498	CARM1	0.959243	0.0180715	0.999967	Human Diseases
path:hsa05206	MicroRNAs in cancer	2	236	150	7246	0.00847458	0.0207011	0.409379	57521;4609	RPTOR;MYC	0.959296	0.0180473	0.999967	Human Diseases
path:hsa04150	mTOR signaling pathway	2	236	151	7246	0.00847458	0.0208391	0.406667	81929;57521	SEH1L;RPTOR	0.960425	0.0175364	0.999967	Environmental Information Processing
path:hsa00564	Glycerophospholipid metabolism	1	236	97	7246	0.00423729	0.0133867	0.31653	55326	AGPAT5	0.960588	0.0174629	0.999967	Metabolism
path:hsa05231	Choline metabolism in cancer	1	236	99	7246	0.00423729	0.0136627	0.310135	5881	RAC3	0.963147	0.0163073	0.999967	Human Diseases
path:hsa04066	HIF-1 signaling pathway	1	236	100	7246	0.00423729	0.0138007	0.307034	5160	PDHA1	0.964364	0.0157589	0.999967	Environmental Information Processing
path:hsa05225	Hepatocellular carcinoma	2	236	165	7246	0.00847458	0.0227712	0.372162	7015;4609	TERT;MYC	0.973404	0.0117069	0.999967	Human Diseases
path:hsa04668	TNF signaling pathway	1	236	110	7246	0.00423729	0.0151808	0.279122	192111	PGAM5	0.974535	0.0112026	0.999967	Environmental Information Processing
path:hsa05145	Toxoplasmosis	1	236	111	7246	0.00423729	0.0153188	0.276607	3312	HSPA8	0.975377	0.0108274	0.999967	Human Diseases
path:hsa05164	Influenza A	2	236	169	7246	0.00847458	0.0233232	0.363354	29107;3312	NXT1;HSPA8	0.976286	0.0104228	0.999967	Human Diseases
path:hsa05152	Tuberculosis	2	236	175	7246	0.00847458	0.0241513	0.350896	3313;3329	HSPA9;HSPD1	0.980053	0.00875051	0.999967	Human Diseases
path:hsa04071	Sphingolipid signaling pathway	1	236	118	7246	0.00423729	0.0162848	0.260198	5881	RAC3	0.980545	0.00853263	0.999967	Environmental Information Processing
path:hsa04152	AMPK signaling pathway	1	236	120	7246	0.00423729	0.0165609	0.255862	57521	RPTOR	0.981812	0.0079718	0.999967	Environmental Information Processing
path:hsa05034	Alcoholism	2	236	180	7246	0.00847458	0.0248413	0.341149	2030;3066	SLC29A1;HDAC2	0.982744	0.0075596	0.999967	Human Diseases
path:hsa05202	Transcriptional misregulation in cancer	2	236	185	7246	0.00847458	0.0255313	0.331929	4609;3066	MYC;HDAC2	0.985082	0.00652745	0.999967	Human Diseases
path:hsa04650	Natural killer cell mediated cytotoxicity	1	236	127	7246	0.00423729	0.0175269	0.241759	5881	RAC3	0.985633	0.00628471	0.999967	Organismal Systems
path:hsa04140	Autophagy - animal	1	236	128	7246	0.00423729	0.0176649	0.23987	57521	RPTOR	0.986109	0.0060749	0.999967	Cellular Processes
path:hsa05322	Systemic lupus erythematosus	1	236	130	7246	0.00423729	0.0179409	0.23618	6632	SNRPD1	0.987015	0.00567612	0.999967	Human Diseases
path:hsa05160	Hepatitis C	1	236	131	7246	0.00423729	0.0180789	0.234377	10197	PSME3	0.987446	0.00548668	0.999967	Human Diseases
path:hsa04068	FoxO signaling pathway	1	236	132	7246	0.00423729	0.0182169	0.232601	3276	PRMT1	0.987862	0.00530357	0.999967	Environmental Information Processing
path:hsa04010	MAPK signaling pathway	4	236	295	7246	0.0169492	0.0407121	0.416317	5881;3312;3315;4609	RAC3;HSPA8;HSPB1;MYC	0.988549	0.00500167	0.999967	Environmental Information Processing
path:hsa04210	Apoptosis	1	236	135	7246	0.00423729	0.018631	0.227433	1676	DFFA	0.989031	0.00479017	0.999967	Cellular Processes
path:hsa04910	Insulin signaling pathway	1	236	137	7246	0.00423729	0.018907	0.224112	57521	RPTOR	0.989747	0.00447586	0.999967	Organismal Systems
path:hsa04371	Apelin signaling pathway	1	236	137	7246	0.00423729	0.018907	0.224112	7019	TFAM	0.989747	0.00447586	0.999967	Environmental Information Processing
path:hsa05205	Proteoglycans in cancer	2	236	198	7246	0.00847458	0.0273254	0.310135	7023;4609	TFAP4;MYC	0.989815	0.00444586	0.999967	Human Diseases
path:hsa05169	Epstein-Barr virus infection	2	236	198	7246	0.00847458	0.0273254	0.310135	4609;3066	MYC;HDAC2	0.989815	0.00444586	0.999967	Human Diseases
path:hsa04550	Signaling pathways regulating pluripotency of stem cells	1	236	139	7246	0.00423729	0.019183	0.220888	4609	MYC	0.990416	0.00418218	0.999967	Cellular Processes
path:hsa04723	Retrograde endocannabinoid signaling	1	236	141	7246	0.00423729	0.019459	0.217755	4698	NDUFA5	0.991042	0.00390779	0.999967	Organismal Systems
path:hsa05161	Hepatitis B	1	236	143	7246	0.00423729	0.019735	0.214709	4609	MYC	0.991628	0.00365141	0.999967	Human Diseases
path:hsa04072	Phospholipase D signaling pathway	1	236	145	7246	0.00423729	0.020011	0.211748	55326	AGPAT5	0.992175	0.00341184	0.999967	Environmental Information Processing
path:hsa04932	Non-alcoholic fatty liver disease (NAFLD)	1	236	145	7246	0.00423729	0.020011	0.211748	4698	NDUFA5	0.992175	0.00341184	0.999967	Human Diseases
path:hsa05224	Breast cancer	1	236	147	7246	0.00423729	0.0202871	0.208867	4609	MYC	0.992686	0.00318799	0.999967	Human Diseases
path:hsa05170	Human immunodeficiency virus 1 infection	2	236	211	7246	0.00847458	0.0291195	0.291027	8454;5881	CUL1;RAC3	0.993075	0.003018	0.999967	Human Diseases
path:hsa04390	Hippo signaling pathway	1	236	154	7246	0.00423729	0.0212531	0.199373	4609	MYC	0.994228	0.00251393	0.999967	Environmental Information Processing
path:hsa04218	Cellular senescence	1	236	158	7246	0.00423729	0.0218051	0.194325	4609	MYC	0.994959	0.00219478	0.999967	Cellular Processes
path:hsa05163	Human cytomegalovirus infection	2	236	223	7246	0.00847458	0.0307756	0.275367	5881;4609	RAC3;MYC	0.995166	0.00210464	0.999967	Human Diseases
path:hsa04630	Jak-STAT signaling pathway	1	236	162	7246	0.00423729	0.0223572	0.189527	4609	MYC	0.995598	0.00191608	0.999967	Environmental Information Processing
path:hsa05010	Alzheimer disease	1	236	164	7246	0.00423729	0.0226332	0.187216	4698	NDUFA5	0.995886	0.00179027	0.999967	Human Diseases
path:hsa04530	Tight junction	1	236	170	7246	0.00423729	0.0234612	0.180608	57180	ACTR3B	0.996643	0.00146018	0.999967	Cellular Processes
path:hsa04360	Axon guidance	1	236	175	7246	0.00423729	0.0241513	0.175448	5881	RAC3	0.997167	0.00123201	0.999967	Organismal Systems
path:hsa04144	Endocytosis	2	236	244	7246	0.00847458	0.0336738	0.251667	3312;27131	HSPA8;SNX5	0.997441	0.00111297	0.999967	Cellular Processes
path:hsa04151	PI3K-Akt signaling pathway	4	236	353	7246	0.0169492	0.0487165	0.347914	3326;3320;57521;4609	HSP90AB1;HSP90AA1;RPTOR;MYC	0.997444	0.00111165	0.999967	Environmental Information Processing
path:hsa05167	Kaposi sarcoma-associated herpesvirus infection	1	236	186	7246	0.00423729	0.0256693	0.165072	4609	MYC	0.99805	0.000847499	0.999967	Human Diseases
path:hsa05200	Pathways in cancer	7	236	523	7246	0.029661	0.0721778	0.410944	3066;5881;3320;3326;4609;8454;7015	HDAC2;RAC3;HSP90AA1;HSP90AB1;MYC;CUL1;TERT	0.998671	0.000577624	0.999967	Human Diseases
path:hsa04510	Focal adhesion	1	236	199	7246	0.00423729	0.0274634	0.154288	5881	RAC3	0.998747	0.000544337	0.999967	Cellular Processes
path:hsa04024	cAMP signaling pathway	1	236	199	7246	0.00423729	0.0274634	0.154288	5881	RAC3	0.998747	0.000544337	0.999967	Environmental Information Processing
path:hsa04015	Rap1 signaling pathway	1	236	206	7246	0.00423729	0.0284295	0.149046	5881	RAC3	0.999013	0.000428757	0.999967	Environmental Information Processing
path:hsa04810	Regulation of actin cytoskeleton	1	236	213	7246	0.00423729	0.0293955	0.144147	5881	RAC3	0.999223	0.000337646	0.999967	Cellular Processes
path:hsa04014	Ras signaling pathway	1	236	232	7246	0.00423729	0.0320177	0.132342	5881	RAC3	0.999594	0.000176348	0.999967	Environmental Information Processing
path:hsa05165	Human papillomavirus infection	2	236	339	7246	0.00847458	0.0467844	0.181141	7015;3066	TERT;HDAC2	0.999868	5.71651e-05	0.999967	Human Diseases
path:hsa04060	Cytokine-cytokine receptor interaction	1	236	292	7246	0.00423729	0.0402981	0.105149	27242	TNFRSF21	0.999948	2.24184e-05	0.999967	Environmental Information Processing
path:hsa04080	Neuroactive ligand-receptor interaction	1	236	305	7246	0.00423729	0.0420922	0.100667	51083	GAL	0.999967	1.43053e-05	0.999967	Environmental Information Processing

## Sheet: Upregulated-KEGG
Term_ID	Term_description	ListHit	ListTotal	PopHit	PopTotal	GeneRatio	BgRatio	Enrichment_score	GeneIds	GeneSymbols	p-value		FDR_bh	Classification_level1
path:hsa00100	Steroid biosynthesis	9	149	19	7246	0.0604027	0.00262214	23.0357	10682;6713;4047;2222;1595;1717;6307;1718;6309	EBP;SQLE;LSS;FDFT1;CYP51A1;DHCR7;MSMO1;DHCR24;SC5D	4.00198e-11	10.3977	8.76433e-09	Metabolism
path:hsa04142	Lysosome	15	149	123	7246	0.100671	0.0169749	5.93059	10312;26503;1509;138050;1200;10577;6609;4864;1513;427;4758;1777;967;5660;3425	TCIRG1;SLC17A5;CTSD;HGSNAT;TPP1;NPC2;SMPD1;NPC1;CTSK;ASAH1;NEU1;DNASE2;CD63;PSAP;IDUA	2.55568e-08	7.59249	2.79847e-06	Cellular Processes
path:hsa00900	Terpenoid backbone biosynthesis	6	149	22	7246	0.0402685	0.00303616	13.263	39;3422;4598;3157;4597;3156	ACAT2;IDI1;MVK;HMGCS1;MVD;HMGCR	3.88638e-06	5.41046	0.000283705	Metabolism
path:hsa04137	Mitophagy - animal	7	149	65	7246	0.0469799	0.00897047	5.23717	8878;9451;4077;79735;6237;10133;665	SQSTM1;EIF2AK3;NBR1;TBC1D17;RRAS;OPTN;BNIP3L	0.000346391	3.46043	0.0189649	Cellular Processes
path:hsa04210	Apoptosis	10	149	135	7246	0.0671141	0.018631	3.60229	7846;1509;1649;9451;840;4000;842;1513;3563;27113	TUBA1A;CTSD;DDIT3;EIF2AK3;CASP7;LMNA;CASP9;CTSK;IL3RA;BBC3	0.000437447	3.35907	0.0191602	Cellular Processes
path:hsa00072	Synthesis and degradation of ketone bodies	3	149	10	7246	0.0201342	0.00138007	14.5893	39;3155;3157	ACAT2;HMGCL;HMGCS1	0.000919707	3.03635	0.0329041	Metabolism
path:hsa04150	mTOR signaling pathway	10	149	151	7246	0.0671141	0.0208391	3.22059	23175;83667;6446;1856;201163;57600;54541;96459;8324;64121	LPIN1;SESN2;SGK1;DVL2;FLCN;FNIP2;DDIT4;FNIP1;FZD7;RRAGC	0.00105173	2.9781	0.0329041	Environmental Information Processing
path:hsa00030	Pentose phosphate pathway	4	149	30	7246	0.0268456	0.00414022	6.48412	2539;9563;230;5226	G6PD;H6PD;ALDOC;PGD	0.00310406	2.50807	0.0849736	Metabolism
path:hsa00480	Glutathione metabolism	5	149	53	7246	0.033557	0.00731438	4.58782	2539;4259;5226;3417;2678	G6PD;MGST3;PGD;IDH1;GGT1	0.00445978	2.35069	0.108521	Metabolism
path:hsa00620	Pyruvate metabolism	4	149	40	7246	0.0268456	0.00552029	4.86309	39;55902;5106;3029	ACAT2;ACSS2;PCK2;HAGH	0.00883439	2.05382	0.193473	Metabolism
path:hsa04140	Autophagy - animal	7	149	128	7246	0.0469799	0.0176649	2.6595	1509;9451;55062;6237;54541;58476;64121	CTSD;EIF2AK3;WIPI1;RRAS;DDIT4;TP53INP2;RRAGC	0.0161225	1.79257	0.320984	Cellular Processes
path:hsa00650	Butanoate metabolism	3	149	28	7246	0.0201342	0.0038642	5.21045	39;3155;3157	ACAT2;HMGCL;HMGCS1	0.019164	1.71751	0.349744	Metabolism
path:hsa04215	Apoptosis - multiple species	3	149	33	7246	0.0201342	0.00455424	4.42099	27113;840;842	BBC3;CASP7;CASP9	0.0296352	1.52819	0.499239	Cellular Processes
path:hsa04380	Osteoclast differentiation	6	149	125	7246	0.0402685	0.0172509	2.33428	8878;6773;2212;1513;8651;3727	SQSTM1;STAT2;FCGR2A;CTSK;SOCS1;JUND	0.0436028	1.36049	0.658003	Organismal Systems
path:hsa04216	Ferroptosis	3	149	40	7246	0.0201342	0.00552029	3.64732	81631;2495;6303	MAP1LC3B;FTH1;SAT1	0.0484044	1.31511	0.658003	Cellular Processes
path:hsa05160	Hepatitis C	6	149	131	7246	0.0402685	0.0180789	2.22737	3949;6773;9451;3659;1026;3665	LDLR;STAT2;EIF2AK3;IRF1;CDKN1A;IRF7	0.0526568	1.27855	0.658003	Human Diseases
path:hsa00531	Glycosaminoglycan degradation	2	149	19	7246	0.0134228	0.00262214	5.11904	138050;3425	HGSNAT;IDUA	0.0571573	1.24293	0.658003	Metabolism
path:hsa01524	Platinum drug resistance	4	149	71	7246	0.0268456	0.00979851	2.73977	27113;1026;4259;842	BBC3;CDKN1A;MGST3;CASP9	0.0578771	1.23749	0.658003	Human Diseases
path:hsa04115	p53 signaling pathway	4	149	72	7246	0.0268456	0.00993652	2.70172	27113;1026;83667;842	BBC3;CDKN1A;SESN2;CASP9	0.0603433	1.21937	0.658003	Cellular Processes
path:hsa03320	PPAR signaling pathway	4	149	74	7246	0.0268456	0.0102125	2.6287	9415;5106;6319;1622	FADS2;PCK2;SCD;DBI	0.0654411	1.18415	0.658003	Organismal Systems
path:hsa05212	Pancreatic cancer	4	149	75	7246	0.0268456	0.0103505	2.59365	7422;5900;1026;842	VEGFA;RALGDS;CDKN1A;CASP9	0.0680721	1.16703	0.658003	Human Diseases
path:hsa00600	Sphingolipid metabolism	3	149	47	7246	0.0201342	0.00648634	3.1041	6609;4758;427	SMPD1;NEU1;ASAH1	0.0717111	1.14441	0.658003	Metabolism
path:hsa00565	Ether lipid metabolism	3	149	47	7246	0.0201342	0.00648634	3.1041	5051;23646;8398	PAFAH2;PLD3;PLA2G6	0.0717111	1.14441	0.658003	Metabolism
path:hsa00520	Amino sugar and nucleotide sugar metabolism	3	149	48	7246	0.0201342	0.00662434	3.03943	5973;91373;55577	RENBP;UAP1L1;NAGK	0.0753863	1.12271	0.658003	Metabolism
path:hsa00280	Valine, leucine and isoleucine degradation	3	149	48	7246	0.0201342	0.00662434	3.03943	39;3155;3157	ACAT2;HMGCL;HMGCS1	0.0753863	1.12271	0.658003	Metabolism
path:hsa05145	Toxoplasmosis	5	149	111	7246	0.033557	0.0153188	2.19058	3587;3949;3914;842;8651	IL10RA;LDLR;LAMB3;CASP9;SOCS1	0.078119	1.10724	0.658003	Human Diseases
path:hsa04979	Cholesterol metabolism	3	149	50	7246	0.0201342	0.00690036	2.91785	3949;4864;10577	LDLR;NPC1;NPC2	0.0829812	1.08102	0.67307	Organismal Systems
path:hsa05206	MicroRNAs in cancer	6	149	150	7246	0.0402685	0.0207011	1.94523	90427;7422;8651;1026;54541;5328	BMF;VEGFA;SOCS1;CDKN1A;DDIT4;PLAU	0.0884048	1.05352	0.691452	Human Diseases
path:hsa00592	alpha-Linolenic acid metabolism	2	149	25	7246	0.0134228	0.00345018	3.89047	9415;8398	FADS2;PLA2G6	0.0926535	1.03314	0.699693	Metabolism
path:hsa05210	Colorectal cancer	4	149	86	7246	0.0268456	0.0118686	2.2619	27113;5900;1026;842	BBC3;RALGDS;CDKN1A;CASP9	0.100491	0.997873	0.733585	Human Diseases
path:hsa01040	Biosynthesis of unsaturated fatty acids	2	149	27	7246	0.0134228	0.00372619	3.60229	9415;6319	FADS2;SCD	0.105605	0.976316	0.746048	Metabolism
path:hsa04630	Jak-STAT signaling pathway	6	149	162	7246	0.0402685	0.0223572	1.80114	3587;6773;3590;3563;8651;1026	IL10RA;STAT2;IL11RA;IL3RA;SOCS1;CDKN1A	0.116443	0.933887	0.77991	Environmental Information Processing
path:hsa00630	Glyoxylate and dicarboxylate metabolism	2	149	30	7246	0.0134228	0.00414022	3.24206	39;55902	ACAT2;ACSS2	0.125863	0.900101	0.77991	Metabolism
path:hsa05162	Measles	5	149	131	7246	0.033557	0.0180789	1.85614	6773;7128;9451;27113;3665	STAT2;TNFAIP3;EIF2AK3;BBC3;IRF7	0.132335	0.878324	0.77991	Human Diseases
path:hsa00020	Citrate cycle (TCA cycle)	2	149	31	7246	0.0134228	0.00427822	3.13748	5106;3417	PCK2;IDH1	0.132809	0.876772	0.77991	Metabolism
path:hsa04068	FoxO signaling pathway	5	149	132	7246	0.033557	0.0182169	1.84208	1032;5106;6446;604;1026	CDKN2D;PCK2;SGK1;BCL6;CDKN1A	0.135409	0.868353	0.77991	Environmental Information Processing
path:hsa00564	Glycerophospholipid metabolism	4	149	97	7246	0.0268456	0.0133867	2.0054	9663;23646;8398;23175	LPIN2;PLD3;PLA2G6;LPIN1	0.138761	0.857734	0.77991	Metabolism
path:hsa05217	Basal cell carcinoma	3	149	63	7246	0.0201342	0.00869445	2.31576	1026;8324;1856	CDKN1A;FZD7;DVL2	0.139414	0.855693	0.77991	Human Diseases
path:hsa00640	Propanoate metabolism	2	149	32	7246	0.0134228	0.00441623	3.03943	39;55902	ACAT2;ACSS2	0.13984	0.854368	0.77991	Metabolism
path:hsa00051	Fructose and mannose metabolism	2	149	33	7246	0.0134228	0.00455424	2.94733	5210;230	PFKFB4;ALDOC	0.14695	0.83283	0.77991	Metabolism
path:hsa03410	Base excision repair	2	149	33	7246	0.0134228	0.00455424	2.94733	79661;57804	NEIL1;POLD4	0.14695	0.83283	0.77991	Genetic Information Processing
path:hsa05166	Human T-cell leukemia virus 1 infection	8	149	253	7246	0.0536913	0.0349158	1.53774	4215;57804;6237;1856;3133;1026;8324;467	MAP3K3;POLD4;RRAS;DVL2;HLA-E;CDKN1A;FZD7;ATF3	0.149572	0.82515	0.77991	Human Diseases
path:hsa00010	Glycolysis / Gluconeogenesis	3	149	69	7246	0.0201342	0.0095225	2.11439	55902;5106;230	ACSS2;PCK2;ALDOC	0.168879	0.772425	0.840556	Metabolism
path:hsa05211	Renal cell carcinoma	3	149	69	7246	0.0201342	0.0095225	2.11439	7422;1026;201163	VEGFA;CDKN1A;FLCN	0.168879	0.772425	0.840556	Human Diseases
path:hsa05167	Kaposi sarcoma-associated herpesvirus infection	6	149	186	7246	0.0402685	0.0256693	1.56874	6773;842;7422;3133;1026;3665	STAT2;CASP9;VEGFA;HLA-E;CDKN1A;IRF7	0.183936	0.735333	0.895155	Human Diseases
path:hsa00260	Glycine, serine and threonine metabolism	2	149	40	7246	0.0134228	0.00552029	2.43154	1491;26227	CTH;PHGDH	0.198439	0.702373	0.939767	Metabolism
path:hsa00430	Taurine and hypotaurine metabolism	1	149	11	7246	0.00671141	0.00151808	4.42099	2678	GGT1	0.204442	0.68943	0.939767	Metabolism
path:hsa05219	Bladder cancer	2	149	41	7246	0.0134228	0.00565829	2.37224	7422;1026	VEGFA;CDKN1A	0.205976	0.686183	0.939767	Human Diseases
path:hsa00983	Drug metabolism - other enzymes	3	149	77	7246	0.0201342	0.0106266	1.89471	7378;7084;4259	UPP1;TK2;MGST3	0.210609	0.676523	0.941293	Metabolism
path:hsa05205	Proteoglycans in cancer	6	149	198	7246	0.0402685	0.0273254	1.47366	5328;6237;7422;1026;967;8324	PLAU;RRAS;VEGFA;CDKN1A;CD63;FZD7	0.222466	0.652736	0.951556	Human Diseases
path:hsa05169	Epstein-Barr virus infection	6	149	198	7246	0.0402685	0.0273254	1.47366	6773;7128;842;3133;1026;3665	STAT2;TNFAIP3;CASP9;HLA-E;CDKN1A;IRF7	0.222466	0.652736	0.951556	Human Diseases
path:hsa04152	AMPK signaling pathway	4	149	120	7246	0.0268456	0.0165609	1.62103	5210;5106;3156;6319	PFKFB4;PCK2;HMGCR;SCD	0.233328	0.632034	0.951556	Environmental Information Processing
path:hsa04217	Necroptosis	5	149	162	7246	0.033557	0.0223572	1.50095	8878;6773;7128;2495;6609	SQSTM1;STAT2;TNFAIP3;FTH1;SMPD1	0.240373	0.619114	0.951556	Cellular Processes
path:hsa04146	Peroxisome	3	149	83	7246	0.0201342	0.0114546	1.75774	4598;3417;3155	MVK;IDH1;HMGCL	0.243249	0.613949	0.951556	Cellular Processes
path:hsa05323	Rheumatoid arthritis	3	149	86	7246	0.0201342	0.0118686	1.69643	10312;7422;1513	TCIRG1;VEGFA;CTSK	0.259873	0.585238	0.951556	Human Diseases
path:hsa04010	MAPK signaling pathway	8	149	295	7246	0.0536913	0.0407121	1.3188	11221;4215;1649;6237;7422;9693;9064;3727	DUSP10;MAP3K3;DDIT3;RRAS;VEGFA;RAPGEF2;MAP3K6;JUND	0.26098	0.583393	0.951556	Environmental Information Processing
path:hsa05165	Human papillomavirus infection	9	149	339	7246	0.0604027	0.0467844	1.29109	10312;6773;3914;1856;7422;3659;3133;1026;8324	TCIRG1;STAT2;LAMB3;DVL2;VEGFA;IRF1;HLA-E;CDKN1A;FZD7	0.262369	0.581087	0.951556	Human Diseases
path:hsa05200	Pathways in cancer	13	149	523	7246	0.0872483	0.0721778	1.2088	6773;4259;3914;9170;840;1856;842;7422;3563;1026;27113;5900;8324	STAT2;MGST3;LAMB3;LPAR2;CASP7;DVL2;CASP9;VEGFA;IL3RA;CDKN1A;BBC3;RALGDS;FZD7	0.278132	0.555749	0.951556	Human Diseases
path:hsa04666	Fc gamma R-mediated phagocytosis	3	149	90	7246	0.0201342	0.0124206	1.62103	2934;2212;8398	GSN;FCGR2A;PLA2G6	0.282261	0.549349	0.951556	Organismal Systems
path:hsa05150	Staphylococcus aureus infection	2	149	52	7246	0.0134228	0.00717637	1.87042	728;2212	C5AR1;FCGR2A	0.290025	0.537565	0.951556	Human Diseases
path:hsa05152	Tuberculosis	5	149	175	7246	0.033557	0.0241513	1.38945	3587;10312;1509;842;2212	IL10RA;TCIRG1;CTSD;CASP9;FCGR2A	0.291461	0.535419	0.951556	Human Diseases
path:hsa00450	Selenocompound metabolism	1	149	17	7246	0.00671141	0.00234612	2.86064	1491	CTH	0.297852	0.526	0.951556	Metabolism
path:hsa05222	Small cell lung cancer	3	149	93	7246	0.0201342	0.0128347	1.56874	1026;3914;842	CDKN1A;LAMB3;CASP9	0.299167	0.524087	0.951556	Human Diseases
path:hsa04151	PI3K-Akt signaling pathway	9	149	353	7246	0.0604027	0.0487165	1.23988	3914;9170;5106;6446;842;7422;3563;54541;1026	LAMB3;LPAR2;PCK2;SGK1;CASP9;VEGFA;IL3RA;DDIT4;CDKN1A	0.301526	0.520675	0.951556	Environmental Information Processing
path:hsa04640	Hematopoietic cell lineage	3	149	94	7246	0.0201342	0.0129727	1.55205	951;3563;3590	CD37;IL3RA;IL11RA	0.304816	0.515962	0.951556	Organismal Systems
path:hsa05418	Fluid shear stress and atherosclerosis	4	149	136	7246	0.0268456	0.018769	1.43032	7422;8878;4259;90	VEGFA;SQSTM1;MGST3;ACVR1	0.306334	0.513804	0.951556	Human Diseases
path:hsa00511	Other glycan degradation	1	149	18	7246	0.00671141	0.00248413	2.70172	4758	NEU1	0.312324	0.505394	0.951556	Metabolism
path:hsa05134	Legionellosis	2	149	55	7246	0.0134228	0.00759039	1.7684	840;842	CASP7;CASP9	0.312934	0.504547	0.951556	Human Diseases
path:hsa04550	Signaling pathways regulating pluripotency of stem cells	4	149	139	7246	0.0268456	0.019183	1.39945	1856;6498;8324;90	DVL2;SKIL;FZD7;ACVR1	0.320348	0.494378	0.951556	Cellular Processes
path:hsa05416	Viral myocarditis	2	149	56	7246	0.0134228	0.0077284	1.73682	3133;842	HLA-E;CASP9	0.320539	0.494119	0.951556	Human Diseases
path:hsa05215	Prostate cancer	3	149	97	7246	0.0201342	0.0133867	1.50405	5328;1026;842	PLAU;CDKN1A;CASP9	0.32179	0.492428	0.951556	Human Diseases
path:hsa05213	Endometrial cancer	2	149	58	7246	0.0134228	0.00800442	1.67693	1026;842	CDKN1A;CASP9	0.335686	0.474066	0.951556	Human Diseases
path:hsa05161	Hepatitis B	4	149	143	7246	0.0268456	0.019735	1.3603	3665;1026;6773;842	IRF7;CDKN1A;STAT2;CASP9	0.339109	0.469661	0.951556	Human Diseases
path:hsa00670	One carbon pool by folate	1	149	20	7246	0.00671141	0.00276014	2.43154	4524	MTHFR	0.340386	0.468029	0.951556	Metabolism
path:hsa04370	VEGF signaling pathway	2	149	59	7246	0.0134228	0.00814242	1.6485	7422;842	VEGFA;CASP9	0.343224	0.464422	0.951556	Environmental Information Processing
path:hsa00240	Pyrimidine metabolism	3	149	101	7246	0.0201342	0.0139387	1.44448	7378;7084;57804	UPP1;TK2;POLD4	0.344432	0.462897	0.951556	Metabolism
path:hsa04072	Phospholipase D signaling pathway	4	149	145	7246	0.0268456	0.020011	1.34154	9170;5900;9266;6237	LPAR2;RALGDS;CYTH2;RRAS	0.348508	0.457787	0.951556	Environmental Information Processing
path:hsa00561	Glycerolipid metabolism	2	149	61	7246	0.0134228	0.00841844	1.59445	9663;23175	LPIN2;LPIN1	0.358217	0.445854	0.951556	Metabolism
path:hsa04625	C-type lectin receptor signaling pathway	3	149	104	7246	0.0201342	0.0143527	1.40281	3659;6773;6237	IRF1;STAT2;RRAS	0.361379	0.442037	0.951556	Organismal Systems
path:hsa04145	Phagosome	4	149	148	7246	0.0268456	0.0204251	1.31435	7846;10312;2212;3133	TUBA1A;TCIRG1;FCGR2A;HLA-E	0.362615	0.440554	0.951556	Cellular Processes
path:hsa00590	Arachidonic acid metabolism	2	149	63	7246	0.0134228	0.00869445	1.54384	8398;2678	PLA2G6;GGT1	0.373086	0.428191	0.951556	Metabolism
path:hsa04931	Insulin resistance	3	149	107	7246	0.0201342	0.0147668	1.36348	57761;5106;10724	TRIB3;PCK2;MGEA5	0.378264	0.422205	0.951556	Human Diseases
path:hsa04964	Proximal tubule bicarbonate reclamation	1	149	23	7246	0.00671141	0.00317417	2.11439	5106	PCK2	0.380359	0.419806	0.951556	Organismal Systems
path:hsa03430	Mismatch repair	1	149	23	7246	0.00671141	0.00317417	2.11439	57804	POLD4	0.380359	0.419806	0.951556	Genetic Information Processing
path:hsa05230	Central carbon metabolism in cancer	2	149	65	7246	0.0134228	0.00897047	1.49633	2539;3417	G6PD;IDH1	0.387817	0.411373	0.951556	Human Diseases
path:hsa04390	Hippo signaling pathway	4	149	154	7246	0.0268456	0.0212531	1.26314	27113;4092;8324;1856	BBC3;SMAD7;FZD7;DVL2	0.390791	0.408055	0.951556	Environmental Information Processing
path:hsa04934	Cushing syndrome	4	149	154	7246	0.0268456	0.0212531	1.26314	3949;1026;8324;1856	LDLR;CDKN1A;FZD7;DVL2	0.390791	0.408055	0.951556	Human Diseases
path:hsa00534	Glycosaminoglycan biosynthesis - heparan sulfate / heparin	1	149	24	7246	0.00671141	0.00331217	2.02629	8509	NDST2	0.393142	0.405451	0.951556	Metabolism
path:hsa04668	TNF signaling pathway	3	149	110	7246	0.0201342	0.0151808	1.3263	3659;7128;840	IRF1;TNFAIP3;CASP7	0.395058	0.403339	0.951556	Environmental Information Processing
path:hsa05223	Non-small cell lung cancer	2	149	66	7246	0.0134228	0.00910847	1.47366	1026;842	CDKN1A;CASP9	0.395126	0.403264	0.951556	Human Diseases
path:hsa04218	Cellular senescence	4	149	158	7246	0.0268456	0.0218051	1.23116	3133;8878;1026;6237	HLA-E;SQSTM1;CDKN1A;RRAS	0.409492	0.387755	0.951556	Cellular Processes
path:hsa04015	Rap1 signaling pathway	5	149	206	7246	0.033557	0.0284295	1.18036	9170;6237;7422;9693;5900	LPAR2;RRAS;VEGFA;RAPGEF2;RALGDS	0.418237	0.378577	0.951556	Environmental Information Processing
path:hsa04917	Prolactin signaling pathway	2	149	70	7246	0.0134228	0.0096605	1.38945	3659;8651	IRF1;SOCS1	0.423954	0.372682	0.951556	Organismal Systems
path:hsa04966	Collecting duct acid secretion	1	149	27	7246	0.00671141	0.00372619	1.80114	10312	TCIRG1	0.429938	0.366594	0.951556	Organismal Systems
path:hsa04976	Bile secretion	2	149	71	7246	0.0134228	0.00979851	1.36988	3949;3156	LDLR;HMGCR	0.431052	0.365471	0.951556	Organismal Systems
path:hsa04071	Sphingolipid signaling pathway	3	149	118	7246	0.0201342	0.0162848	1.23638	6609;427;1509	SMPD1;ASAH1;CTSD	0.439209	0.357329	0.951556	Environmental Information Processing
path:hsa05225	Hepatocellular carcinoma	4	149	165	7246	0.0268456	0.0227712	1.17893	1026;4259;8324;1856	CDKN1A;MGST3;FZD7;DVL2	0.441927	0.354649	0.951556	Human Diseases
path:hsa04621	NOD-like receptor signaling pathway	4	149	167	7246	0.0268456	0.0230472	1.16481	3665;6773;7128;3428	IRF7;STAT2;TNFAIP3;IFI16	0.451106	0.345722	0.951556	Organismal Systems
path:hsa00562	Inositol phosphate metabolism	2	149	74	7246	0.0134228	0.0102125	1.31435	9896;55361	FIG4;PI4K2A	0.452064	0.3448	0.951556	Metabolism
path:hsa00591	Linoleic acid metabolism	1	149	29	7246	0.00671141	0.00400221	1.67693	8398	PLA2G6	0.453229	0.343682	0.951556	Metabolism
path:hsa05164	Influenza A	4	149	169	7246	0.0268456	0.0233232	1.15103	3665;9451;6773;842	IRF7;EIF2AK3;STAT2;CASP9	0.460237	0.337018	0.951556	Human Diseases
path:hsa00760	Nicotinate and nicotinamide metabolism	1	149	30	7246	0.00671141	0.00414022	1.62103	23475	QPRT	0.464517	0.332998	0.951556	Metabolism
path:hsa05133	Pertussis	2	149	76	7246	0.0134228	0.0104885	1.27976	3659;840	IRF1;CASP7	0.465828	0.331774	0.951556	Human Diseases
path:hsa04611	Platelet activation	3	149	123	7246	0.0201342	0.0169749	1.18612	5023;2212;6786	P2RX1;FCGR2A;STIM1	0.466193	0.331435	0.951556	Organismal Systems
path:hsa01523	Antifolate resistance	1	149	31	7246	0.00671141	0.00427822	1.56874	4524	MTHFR	0.475574	0.322782	0.951556	Human Diseases
path:hsa04710	Circadian rhythm	1	149	31	7246	0.00671141	0.00427822	1.56874	8553	BHLHE40	0.475574	0.322782	0.951556	Organismal Systems
path:hsa04610	Complement and coagulation cascades	2	149	79	7246	0.0134228	0.0109026	1.23116	728;5328	C5AR1;PLAU	0.486089	0.313284	0.951556	Organismal Systems
path:hsa04136	Autophagy - other	1	149	32	7246	0.00671141	0.00441623	1.51971	55062	WIPI1	0.486404	0.313002	0.951556	Cellular Processes
path:hsa05163	Human cytomegalovirus infection	5	149	223	7246	0.033557	0.0307756	1.09038	3587;842;7422;3133;1026	IL10RA;CASP9;VEGFA;HLA-E;CDKN1A	0.486875	0.312583	0.951556	Human Diseases
path:hsa00040	Pentose and glucuronate interconversions	1	149	34	7246	0.00671141	0.00469224	1.43032	51084	CRYL1	0.507403	0.294647	0.951556	Metabolism
path:hsa04130	SNARE interactions in vesicular transport	1	149	34	7246	0.00671141	0.00469224	1.43032	6811	STX5	0.507403	0.294647	0.951556	Genetic Information Processing
path:hsa05330	Allograft rejection	1	149	35	7246	0.00671141	0.00483025	1.38945	3133	HLA-E	0.51758	0.286023	0.951556	Human Diseases
path:hsa04350	TGF-beta signaling pathway	2	149	84	7246	0.0134228	0.0115926	1.15788	4092;90	SMAD7;ACVR1	0.518785	0.285013	0.951556	Environmental Information Processing
path:hsa04014	Ras signaling pathway	5	149	232	7246	0.033557	0.0320177	1.04808	8398;6237;7422;5863;5900	PLA2G6;RRAS;VEGFA;RGL2;RALGDS	0.522106	0.282241	0.951556	Environmental Information Processing
path:hsa05168	Herpes simplex infection	4	149	183	7246	0.0268456	0.0252553	1.06297	3133;9451;6773;3665	HLA-E;EIF2AK3;STAT2;IRF7	0.52254	0.28188	0.951556	Human Diseases
path:hsa00350	Tyrosine metabolism	1	149	36	7246	0.00671141	0.00496826	1.35086	2954	GSTZ1	0.527548	0.277738	0.951556	Metabolism
path:hsa03030	DNA replication	1	149	36	7246	0.00671141	0.00496826	1.35086	57804	POLD4	0.527548	0.277738	0.951556	Genetic Information Processing
path:hsa05202	Transcriptional misregulation in cancer	4	149	185	7246	0.0268456	0.0255313	1.05148	1649;5328;604;1026	DDIT3;PLAU;BCL6;CDKN1A	0.531172	0.274765	0.951556	Human Diseases
path:hsa05216	Thyroid cancer	1	149	37	7246	0.00671141	0.00510627	1.31435	1026	CDKN1A	0.537312	0.269774	0.951556	Human Diseases
path:hsa05332	Graft-versus-host disease	1	149	37	7246	0.00671141	0.00510627	1.31435	3133	HLA-E	0.537312	0.269774	0.951556	Human Diseases
path:hsa04960	Aldosterone-regulated sodium reabsorption	1	149	37	7246	0.00671141	0.00510627	1.31435	6446	SGK1	0.537312	0.269774	0.951556	Organismal Systems
path:hsa04974	Protein digestion and absorption	2	149	90	7246	0.0134228	0.0124206	1.08069	54407;10008	SLC38A2;KCNE3	0.556167	0.254795	0.951556	Organismal Systems
path:hsa00380	Tryptophan metabolism	1	149	40	7246	0.00671141	0.00552029	1.21577	39	ACAT2	0.565416	0.247632	0.951556	Metabolism
path:hsa04657	IL-17 signaling pathway	2	149	93	7246	0.0134228	0.0128347	1.04583	3727;7128	JUND;TNFAIP3	0.574078	0.241029	0.951556	Organismal Systems
path:hsa04064	NF-kappa B signaling pathway	2	149	93	7246	0.0134228	0.0128347	1.04583	5328;7128	PLAU;TNFAIP3	0.574078	0.241029	0.951556	Environmental Information Processing
path:hsa04940	Type I diabetes mellitus	1	149	41	7246	0.00671141	0.00565829	1.18612	3133	HLA-E	0.574402	0.240784	0.951556	Human Diseases
path:hsa03440	Homologous recombination	1	149	41	7246	0.00671141	0.00565829	1.18612	57804	POLD4	0.574402	0.240784	0.951556	Genetic Information Processing
path:hsa04975	Fat digestion and absorption	1	149	41	7246	0.00671141	0.00565829	1.18612	39	ACAT2	0.574402	0.240784	0.951556	Organismal Systems
path:hsa04932	Non-alcoholic fatty liver disease (NAFLD)	3	149	145	7246	0.0201342	0.020011	1.00616	1649;9451;840	DDIT3;EIF2AK3;CASP7	0.577199	0.238674	0.951556	Human Diseases
path:hsa04310	Wnt signaling pathway	3	149	146	7246	0.0201342	0.020149	0.999265	56998;8324;1856	CTNNBIP1;FZD7;DVL2	0.581898	0.235153	0.951556	Environmental Information Processing
path:hsa00860	Porphyrin and chlorophyll metabolism	1	149	42	7246	0.00671141	0.0057963	1.15788	326625	MMAB	0.583203	0.23418	0.951556	Metabolism
path:hsa05224	Breast cancer	3	149	147	7246	0.0201342	0.0202871	0.992467	1026;8324;1856	CDKN1A;FZD7;DVL2	0.586564	0.231684	0.951556	Human Diseases
path:hsa05226	Gastric cancer	3	149	148	7246	0.0201342	0.0204251	0.985761	1026;8324;1856	CDKN1A;FZD7;DVL2	0.591198	0.228267	0.951556	Human Diseases
path:hsa05203	Viral carcinogenesis	4	149	200	7246	0.0268456	0.0276014	0.972617	3665;3133;1026;2934	IRF7;HLA-E;CDKN1A;GSN	0.593343	0.226694	0.951556	Human Diseases
path:hsa00071	Fatty acid degradation	1	149	44	7246	0.00671141	0.00607232	1.10525	39	ACAT2	0.600267	0.221655	0.951556	Metabolism
path:hsa04066	HIF-1 signaling pathway	2	149	100	7246	0.0134228	0.0138007	0.972617	7422;1026	VEGFA;CDKN1A	0.613819	0.21196	0.951556	Environmental Information Processing
path:hsa03420	Nucleotide excision repair	1	149	46	7246	0.00671141	0.00634833	1.05719	57804	POLD4	0.616637	0.20997	0.951556	Genetic Information Processing
path:hsa04930	Type II diabetes mellitus	1	149	46	7246	0.00671141	0.00634833	1.05719	8651	SOCS1	0.616637	0.20997	0.951556	Human Diseases
path:hsa04916	Melanogenesis	2	149	101	7246	0.0134228	0.0139387	0.962988	8324;1856	FZD7;DVL2	0.619261	0.208126	0.951556	Organismal Systems
path:hsa00270	Cysteine and methionine metabolism	1	149	47	7246	0.00671141	0.00648634	1.0347	1491	CTH	0.624571	0.204418	0.951556	Metabolism
path:hsa04620	Toll-like receptor signaling pathway	2	149	102	7246	0.0134228	0.0140767	0.953547	1513;3665	CTSK;IRF7	0.624645	0.204367	0.951556	Organismal Systems
path:hsa04330	Notch signaling pathway	1	149	48	7246	0.00671141	0.00662434	1.01314	1856	DVL2	0.632341	0.199049	0.951556	Environmental Information Processing
path:hsa04913	Ovarian steroidogenesis	1	149	49	7246	0.00671141	0.00676235	0.992467	3949	LDLR	0.639952	0.193853	0.951556	Organismal Systems
path:hsa00330	Arginine and proline metabolism	1	149	49	7246	0.00671141	0.00676235	0.992467	6303	SAT1	0.639952	0.193853	0.951556	Metabolism
path:hsa04810	Regulation of actin cytoskeleton	4	149	213	7246	0.0268456	0.0293955	0.913256	9170;128239;2934;6237	LPAR2;IQGAP3;GSN;RRAS	0.643153	0.191685	0.951556	Cellular Processes
path:hsa04928	Parathyroid hormone synthesis, secretion and action	2	149	106	7246	0.0134228	0.0146288	0.917564	1026;3727	CDKN1A;JUND	0.645594	0.19004	0.951556	Organismal Systems
path:hsa05110	Vibrio cholerae infection	1	149	50	7246	0.00671141	0.00690036	0.972617	10312	TCIRG1	0.647406	0.188823	0.951556	Human Diseases
path:hsa05014	Amyotrophic lateral sclerosis (ALS)	1	149	50	7246	0.00671141	0.00690036	0.972617	842	CASP9	0.647406	0.188823	0.951556	Human Diseases
path:hsa05320	Autoimmune thyroid disease	1	149	50	7246	0.00671141	0.00690036	0.972617	3133	HLA-E	0.647406	0.188823	0.951556	Human Diseases
path:hsa04978	Mineral absorption	1	149	51	7246	0.00671141	0.00703837	0.953547	2495	FTH1	0.654707	0.183953	0.951962	Organismal Systems
path:hsa05010	Alzheimer disease	3	149	164	7246	0.0201342	0.0226332	0.889589	9451;840;842	EIF2AK3;CASP7;CASP9	0.660722	0.179981	0.951962	Human Diseases
path:hsa04141	Protein processing in endoplasmic reticulum	3	149	164	7246	0.0201342	0.0226332	0.889589	1649;9451;3300	DDIT3;EIF2AK3;DNAJB2	0.660722	0.179981	0.951962	Genetic Information Processing
path:hsa05130	Pathogenic Escherichia coli infection	1	149	55	7246	0.00671141	0.00759039	0.884198	7846	TUBA1A	0.682438	0.165937	0.970097	Human Diseases
path:hsa00310	Lysine degradation	1	149	59	7246	0.00671141	0.00814242	0.824252	39	ACAT2	0.707957	0.149993	0.970097	Metabolism
path:hsa04060	Cytokine-cytokine receptor interaction	5	149	292	7246	0.033557	0.0402981	0.83272	3587;3590;3563;3603;90	IL10RA;IL11RA;IL3RA;IL16;ACVR1	0.723808	0.140377	0.970097	Environmental Information Processing
path:hsa04623	Cytosolic DNA-sensing pathway	1	149	62	7246	0.00671141	0.00855644	0.784369	3665	IRF7	0.725749	0.139214	0.970097	Organismal Systems
path:hsa04020	Calcium signaling pathway	3	149	182	7246	0.0201342	0.0251173	0.801608	93129;5023;6786	ORAI3;P2RX1;STIM1	0.728342	0.137665	0.970097	Environmental Information Processing
path:hsa04110	Cell cycle	2	149	124	7246	0.0134228	0.0171129	0.784369	1032;1026	CDKN2D;CDKN1A	0.728618	0.1375	0.970097	Cellular Processes
path:hsa04721	Synaptic vesicle cycle	1	149	63	7246	0.00671141	0.00869445	0.771919	10312	TCIRG1	0.731437	0.135823	0.970097	Organismal Systems
path:hsa04927	Cortisol synthesis and secretion	1	149	64	7246	0.00671141	0.00883246	0.759857	3949	LDLR	0.737008	0.132528	0.970097	Organismal Systems
path:hsa00830	Retinol metabolism	1	149	67	7246	0.00671141	0.00924648	0.725834	54884	RETSAT	0.753041	0.123181	0.970097	Metabolism
path:hsa05120	Epithelial cell signaling in Helicobacter pylori infection	1	149	68	7246	0.00671141	0.00938449	0.71516	10312	TCIRG1	0.758167	0.120235	0.970097	Human Diseases
path:hsa00982	Drug metabolism - cytochrome P450	1	149	68	7246	0.00671141	0.00938449	0.71516	4259	MGST3	0.758167	0.120235	0.970097	Metabolism
path:hsa04612	Antigen processing and presentation	1	149	69	7246	0.00671141	0.0095225	0.704795	3133	HLA-E	0.763187	0.117369	0.970097	Organismal Systems
path:hsa04920	Adipocytokine signaling pathway	1	149	69	7246	0.00671141	0.0095225	0.704795	5106	PCK2	0.763187	0.117369	0.970097	Organismal Systems
path:hsa04622	RIG-I-like receptor signaling pathway	1	149	70	7246	0.00671141	0.0096605	0.694727	3665	IRF7	0.768103	0.11458	0.970097	Organismal Systems
path:hsa05140	Leishmaniasis	1	149	70	7246	0.00671141	0.0096605	0.694727	2212	FCGR2A	0.768103	0.11458	0.970097	Human Diseases
path:hsa05214	Glioma	1	149	71	7246	0.00671141	0.00979851	0.684942	1026	CDKN1A	0.772918	0.111866	0.970097	Human Diseases
path:hsa04120	Ubiquitin mediated proteolysis	2	149	136	7246	0.0134228	0.018769	0.71516	9820;8651	CUL7;SOCS1	0.774394	0.111038	0.970097	Genetic Information Processing
path:hsa05412	Arrhythmogenic right ventricular cardiomyopathy (ARVC)	1	149	72	7246	0.00671141	0.00993652	0.675429	4000	LMNA	0.777634	0.109225	0.970097	Human Diseases
path:hsa00980	Metabolism of xenobiotics by cytochrome P450	1	149	72	7246	0.00671141	0.00993652	0.675429	4259	MGST3	0.777634	0.109225	0.970097	Metabolism
path:hsa05218	Melanoma	1	149	72	7246	0.00671141	0.00993652	0.675429	1026	CDKN1A	0.777634	0.109225	0.970097	Human Diseases
path:hsa04910	Insulin signaling pathway	2	149	137	7246	0.0134228	0.018907	0.70994	5106;8651	PCK2;SOCS1	0.777889	0.109082	0.970097	Organismal Systems
path:hsa05220	Chronic myeloid leukemia	1	149	76	7246	0.00671141	0.0104885	0.63988	1026	CDKN1A	0.795544	0.099336	0.970097	Human Diseases
path:hsa03018	RNA degradation	1	149	79	7246	0.00671141	0.0109026	0.615581	9924	PAN2	0.808029	0.0925732	0.970097	Genetic Information Processing
path:hsa01521	EGFR tyrosine kinase inhibitor resistance	1	149	79	7246	0.00671141	0.0109026	0.615581	7422	VEGFA	0.808029	0.0925732	0.970097	Human Diseases
path:hsa05204	Chemical carcinogenesis	1	149	80	7246	0.00671141	0.0110406	0.607886	4259	MGST3	0.81202	0.0904334	0.970097	Human Diseases
path:hsa05170	Human immunodeficiency virus 1 infection	3	149	211	7246	0.0201342	0.0291195	0.691434	3133;85363;842	HLA-E;TRIM5;CASP9	0.814641	0.0890336	0.970097	Human Diseases
path:hsa04512	ECM-receptor interaction	1	149	82	7246	0.00671141	0.0113166	0.593059	3914	LAMB3	0.819756	0.0863152	0.970097	Environmental Information Processing
path:hsa04012	ErbB signaling pathway	1	149	85	7246	0.00671141	0.0117306	0.572128	1026	CDKN1A	0.830772	0.0805182	0.970097	Environmental Information Processing
path:hsa05410	Hypertrophic cardiomyopathy (HCM)	1	149	85	7246	0.00671141	0.0117306	0.572128	4000	LMNA	0.830772	0.0805182	0.970097	Human Diseases
path:hsa04727	GABAergic synapse	1	149	88	7246	0.00671141	0.0121446	0.552624	54407	SLC38A2	0.841118	0.0751428	0.970097	Organismal Systems
path:hsa04540	Gap junction	1	149	88	7246	0.00671141	0.0121446	0.552624	7846	TUBA1A	0.841118	0.0751428	0.970097	Cellular Processes
path:hsa04211	Longevity regulating pathway	1	149	89	7246	0.00671141	0.0122826	0.546414	83667	SESN2	0.844426	0.0734385	0.970097	Organismal Systems
path:hsa05414	Dilated cardiomyopathy (DCM)	1	149	89	7246	0.00671141	0.0122826	0.546414	4000	LMNA	0.844426	0.0734385	0.970097	Human Diseases
path:hsa04912	GnRH signaling pathway	1	149	93	7246	0.00671141	0.0128347	0.522913	4215	MAP3K3	0.856985	0.0670269	0.970097	Organismal Systems
path:hsa05146	Amoebiasis	1	149	95	7246	0.00671141	0.0131107	0.511904	3914	LAMB3	0.862881	0.064049	0.970097	Human Diseases
path:hsa04925	Aldosterone synthesis and secretion	1	149	96	7246	0.00671141	0.0132487	0.506572	3949	LDLR	0.865738	0.0626134	0.970097	Organismal Systems
path:hsa01522	Endocrine resistance	1	149	96	7246	0.00671141	0.0132487	0.506572	1026	CDKN1A	0.865738	0.0626134	0.970097	Human Diseases
path:hsa04530	Tight junction	2	149	170	7246	0.0134228	0.0234612	0.572128	7846;9693	TUBA1A;RAPGEF2	0.869484	0.0607385	0.970097	Cellular Processes
path:hsa04914	Progesterone-mediated oocyte maturation	1	149	99	7246	0.00671141	0.0136627	0.491221	80315	CPEB4	0.873959	0.0585087	0.970097	Organismal Systems
path:hsa04933	AGE-RAGE signaling pathway in diabetic complications	1	149	99	7246	0.00671141	0.0136627	0.491221	7422	VEGFA	0.873959	0.0585087	0.970097	Human Diseases
path:hsa04070	Phosphatidylinositol signaling system	1	149	99	7246	0.00671141	0.0136627	0.491221	55361	PI4K2A	0.873959	0.0585087	0.970097	Environmental Information Processing
path:hsa04750	Inflammatory mediator regulation of TRP channels	1	149	99	7246	0.00671141	0.0136627	0.491221	8398	PLA2G6	0.873959	0.0585087	0.970097	Organismal Systems
path:hsa05231	Choline metabolism in cancer	1	149	99	7246	0.00671141	0.0136627	0.491221	5900	RALGDS	0.873959	0.0585087	0.970097	Human Diseases
path:hsa04360	Axon guidance	2	149	175	7246	0.0134228	0.0241513	0.555781	55558;6237	PLXNA3;RRAS	0.879884	0.0555747	0.970097	Organismal Systems
path:hsa04144	Endocytosis	3	149	244	7246	0.0201342	0.0336738	0.597921	3949;9266;3133	LDLR;CYTH2;HLA-E	0.88363	0.0537296	0.970097	Cellular Processes
path:hsa04922	Glucagon signaling pathway	1	149	103	7246	0.00671141	0.0142147	0.472144	5106	PCK2	0.884148	0.053475	0.970097	Organismal Systems
path:hsa05016	Huntington disease	2	149	187	7246	0.0134228	0.0258073	0.520116	27113;842	BBC3;CASP9	0.901815	0.0448824	0.970097	Human Diseases
path:hsa04670	Leukocyte transendothelial migration	1	149	112	7246	0.00671141	0.0154568	0.434204	399	RHOH	0.904179	0.0437457	0.970097	Organismal Systems
path:hsa04724	Glutamatergic synapse	1	149	114	7246	0.00671141	0.0157328	0.426587	54407	SLC38A2	0.90814	0.0418472	0.970097	Organismal Systems
path:hsa04919	Thyroid hormone signaling pathway	1	149	116	7246	0.00671141	0.0160088	0.419232	842	CASP9	0.911938	0.0400345	0.970097	Organismal Systems
path:hsa04722	Neurotrophin signaling pathway	1	149	119	7246	0.00671141	0.0164229	0.408663	4215	MAP3K3	0.917345	0.0374671	0.970097	Organismal Systems
path:hsa00190	Oxidative phosphorylation	1	149	120	7246	0.00671141	0.0165609	0.405257	10312	TCIRG1	0.919073	0.0366498	0.970097	Metabolism
path:hsa04510	Focal adhesion	2	149	199	7246	0.0134228	0.0274634	0.488752	7422;3914	VEGFA;LAMB3	0.919987	0.0362184	0.970097	Cellular Processes
path:hsa04114	Oocyte meiosis	1	149	124	7246	0.00671141	0.0171129	0.392184	80315	CPEB4	0.925634	0.0335608	0.970097	Cellular Processes
path:hsa04650	Natural killer cell mediated cytotoxicity	1	149	127	7246	0.00671141	0.0175269	0.38292	3133	HLA-E	0.930205	0.0314213	0.970097	Organismal Systems
path:hsa05012	Parkinson disease	1	149	129	7246	0.00671141	0.0178029	0.376984	842	CASP9	0.933096	0.0300736	0.970097	Human Diseases
path:hsa04926	Relaxin signaling pathway	1	149	130	7246	0.00671141	0.0179409	0.374084	7422	VEGFA	0.934497	0.0294221	0.970097	Organismal Systems
path:hsa05322	Systemic lupus erythematosus	1	149	130	7246	0.00671141	0.0179409	0.374084	2212	FCGR2A	0.934497	0.0294221	0.970097	Human Diseases
path:hsa04270	Vascular smooth muscle contraction	1	149	131	7246	0.00671141	0.0180789	0.371228	8398	PLA2G6	0.935868	0.0287852	0.970097	Organismal Systems
path:hsa04915	Estrogen signaling pathway	1	149	136	7246	0.00671141	0.018769	0.35758	1509	CTSD	0.94231	0.0258063	0.970097	Organismal Systems
path:hsa04371	Apelin signaling pathway	1	149	137	7246	0.00671141	0.018907	0.35497	6237	RRAS	0.943519	0.0252494	0.970097	Environmental Information Processing
path:hsa04514	Cell adhesion molecules (CAMs)	1	149	142	7246	0.00671141	0.019597	0.342471	3133	HLA-E	0.949196	0.0226439	0.971374	Environmental Information Processing
path:hsa04080	Neuroactive ligand-receptor interaction	3	149	305	7246	0.0201342	0.0420922	0.478336	9170;5023;728	LPAR2;P2RX1;C5AR1	0.954016	0.0204442	0.971765	Environmental Information Processing
path:hsa04921	Oxytocin signaling pathway	1	149	152	7246	0.00671141	0.0209771	0.31994	1026	CDKN1A	0.958906	0.0182239	0.972224	Organismal Systems
path:hsa00230	Purine metabolism	1	149	174	7246	0.00671141	0.0240132	0.279488	57804	POLD4	0.974257	0.0113264	0.983236	Metabolism
path:hsa04062	Chemokine signaling pathway	1	149	187	7246	0.00671141	0.0258073	0.260058	6773	STAT2	0.980487	0.00855828	0.984897	Organismal Systems
path:hsa04024	cAMP signaling pathway	1	149	199	7246	0.00671141	0.0274634	0.244376	6237	RRAS	0.984897	0.00660915	0.984897	Environmental Information Processing

## Sheet: Intersection_FC≥1.5&padj≤0.05
Downregulated						Upregulated
HL-60_2580	K562_1804	U937_1579	Intersection_659			HL-60_2225	K562_2016	U937_1646	Intersection_382
TERT	NEFH	DNAAF3	TERT			2022-03-02	BMPR2	C6orf223	2022-03-02
DDN	TERT	CTXN1	MYC			2022-03-03	LINC00467	ZNF117	2022-03-03
MATK	ARHGAP22	FJX1	PODXL2			ABHD15	SYF2	HMGCS1	ABHD16A
MYC	FJX1	ACTL8	FKBP4			ABHD16A	FNDC3B	MSMO1	ABHD4
PODXL2	AMER1	IL8	PLD6			ABHD4	GSKIP	ERV3-1	ABHD8
FKBP4	BHLHA15	MYC	RAC3			ABHD8	POFUT2	C5AR1	AC005306.3
SLC38A5	LRFN1	TERT	GAL			ABI2	ACTBP8	TUBA1A	AC018766.4
PLD6	DDN	CCL2	POLR3G			AC005077.14	LYZ	DDIT4	AC018766.5
RAC3	ACSS1	POLR3G	MACROD1			AC005083.1	ARAP1	MVD	AC079922.3
LPPR3	MATK	RASL11A	AC005682.5			AC005306.3	MAN2B1	ACSS2	AC144652.1
GAL	HBZ	ALDH1A1	SORD			AC009299.5	HEPH	MS4A7	ACAT2
POLR3G	GYLTL1B	WNT10B	B4GALT2			AC018766.4	RBM41	RP11-439L8.4	ACSS2
MACROD1	WNT5B	DUSP2	CD320			AC018766.5	CCDC104	CREB3L3	ACVR1
AC005682.5	TMEM52	TMEM121	C20orf27			AC023490.1	TMF1	CTD-2636A23.2	ADARB1
SORD	BEND3	SRPX	CENPV			AC079922.3	TMEM194A	BTBD19	ADM2
B4GALT2	KCNH4	RP11-315D16.2	RP11-461A8.4			AC093673.5	HSD17B7	VWA5A	AGO4
CD320	CA1	GAL	ISOC2			AC144652.1	TUBB6	GPR34	AHNAK
C20orf27	TNFRSF8	F3	FABP5P7			AC147651.4	HSPB3	MS4A4A	AKNA
CENPV	AC074389.9	SPTB	NTHL1			ACAT2	TMEM184B	TSC22D3	ALDOC
RP11-461A8.4	MIR451B	NRARP	IPO4			ACSL1	UCA1	SMIM14	AMZ2P1
MS4A3	SOHLH2	KCNN2	CCDC86			ACSS2	SYNGAP1	LSS	ANKRD37
ISOC2	GAL	CCND2	NOP16			ACVR1	HEXDC	RP11-439L8.3	ANXA5
FABP5P7	SOSTDC1	SLAMF8	EXOSC5			ACVR1B	STK17B	AP001468.1	ANXA9
NTHL1	RP11-132A1.4	SUGCT	TRAP1			ADARB1	BBIP1	TDRD9	AP001412.1
KCNH2	MEX3A	SNORA11	MRM1			ADM2	LRTOMT	KCNE1	AP001468.1
IPO4	KCNQ4	E2F5	TGIF2			AGO4	KCNAB2	HMGCR	APOBR
CCDC86	ADD2	SLC16A10	PYCRL			AGPAT9	SUN2	TNFRSF14	ARHGAP25
NOP16	POLR3G	MIR17HG	FABP5			AHNAK	WDR26	RP11-301G19.1	ARHGAP33
SPATC1L	CTC-246B18.8	PAX5	FUOM			AKNA	COPE	STARD4	ARID3B
EXOSC5	HBA2	MT1X	SRM			ALDOC	CORO1C	IDI1	ARPC4-TTLL3
TRAP1	HBBP1	SERPINB2	C16orf13			AMN1	FAM127A	MVK	ASAH1
MRM1	RP11-315D16.2	PRDM8	HRSP12			AMZ2P1	PIGP	ICAM5	ASB16
TGIF2	RCN3	MPP6	MRPL12			ANKRD13D	IKBKG	COL9A3	ASB16-AS1
PYCRL	FKBP4	DDX21	CHCHD6			ANKRD33B	SMDT1	FXYD6	ATF3
KLF1	PLD6	SLC27A2	PUS7			ANKRD37	SDF2	RUSC1-AS1	BBC3
FABP5	SLC19A1	GPR84	LYAR			ANKRD9	PLEKHG2	NPPA-AS1	BCL6
AC090945.1	PKLR	IPCEF1	GCSHP5			ANO6	FAM111A	PRL	BHLHE40
FUOM	FABP5P7	RUVBL1	NAT8L			ANXA2	DPY19L1P1	INSIG1	BMF
SRM	RAC3	CCDC86	NPM3			ANXA2P2	ZNF160	CYP51A1	BNIP3L
MMACHC	PODXL2	CRYZ	ADCK3			ANXA5	ADSSL1	RP3-395M20.8	BRI3
STEAP3	FABP5	CHML	ALKBH2			ANXA9	TSPAN4	DHCR7	BTBD19
TSPO	HBD	SNORA76	CD3EAP			AP001412.1	CHP1	TM4SF19	C14orf1
C16orf13	RP11-564C4.6	AMER1	FAM216A			AP001468.1	UBXN11	DNAJC5B	C18orf56
RP11-1055B8.6	KCNJ8	HSPA8	CHCHD10			APAF1	MAPRE3	SCD	C1RL
HRSP12	MARS2	C10orf2	IFRD2			APC2	XPNPEP1	RP11-106M3.2	C21orf58
FAM195A	VANGL2	NOP16	PDCD2L			APOBR	DCAKD	ITGAX	C22orf23
MRPL12	RP1-120G22.11	RP11-132A1.4	NME1			APOL2	DENND6A	FADS2	C4orf33
CHCHD6	FAM203A	SPTBN2	C10orf2			ARAP1	PLA2G15	MFAP4	C5AR1
PUS7	RP1-152L7.5	FOSL1	ALDH1B1			ARF4	SLC37A3	SQLE	C5orf45
LYAR	FGF2	FKBP4	MT1X			ARFGAP3	CDC42BPB	LILRA5	C6orf1
GCSHP5	RP11-453F18__B.1	RRS1	ZNF593			ARG2	PET100	PTK6	CAPG
NAT8L	RHOV	MT1G	CCDC169			ARHGAP25	C9orf116	ACAT2	CAPS
NPM3	BCL6B	LYAR	KAT2A			ARHGAP33	NMI	C14orf1	CARHSP1
MIR4740	CCDC116	CLCN2	RUVBL1			ARID3B	RPS2P32	CHI3L1	CASP7
SNORA73B	UTP20	PRDM13	DHODH			ARMCX3	ARHGEF18	MYO15B	CASP9
ADCK3	ZNF296	ALDH1B1	MRTO4			ARPC4-TTLL3	STARD7-AS1	RASA4CP	CCDC183
ALKBH2	FOXO3B	UTP20	DPH2			ASAH1	SOX15	CDKN1A	CCDC88B
CD3EAP	KCNQ5	BEX1	TSEN2			ASB16	RABEP2	PODNL1	CCDC92
FAM216A	SIK1	RP11-128M1.1	GCSH			ASB16-AS1	ETV4	AC004988.1	CD37
CHCHD10	EBLN1	WDR3	MIR17HG			ATF3	EMP3	C3	CD52
NME4	AL031320.1	TRAP1	HSPE1P2			ATP2A3	LEMD2	SERPINE1	CD53
IFRD2	HBZP1	HEATR2	RRS1			ATP6AP1	ARFGAP1	AQP8	CD63
PDCD2L	FAM213B	ICAM2	PPA1			ATP6V0A1	PGD	UBA7	CDK19
RP11-328M4.2	RP1-202O8.2	POP1	ANKLE1			ATP6V1B2	ITPRIP	LDLR	CDKN1A
NME1	CD3EAP	EBNA1BP2	FGFBP3			B3GNT8	TMEM57	YPEL5	CDKN2D
C10orf2	SNORA76	FAM110D	AMER1			BBC3	NAGLU	ARHGEF3	CHD2
ALDH1B1	STAP2	FGFBP3	BOP1			BBIP1	CTA-204B4.2	DDIT3	CIC
MT1X	ACTL8	TRMT10C	MYBBP1A			BCAN	HARBI1	CTSO	CLCN5
ZNF593	PNPO	GCLM	RP11-138I1.3			BCL2L1	GOLGA5	BMF	CLCN6
CCDC169	DLL3	WDR43	QTRT1			BCL6	P4HB	KB-1732A1.1	CLIC4
KAT2A	C1orf172	NAT8L	RPP40			BHLHE40	VPS18	TP53INP2	CLIP2
RUVBL1	ASCL2	PLD6	NLE1			BMF	AC006486.1	SH3TC1	CNEP1R1
LRFN4	C20orf27	FOSB	TRMT61A			BMPR2	NCOA4	CTD-3065J16.6	CORO1B
DHODH	CTD-2643I7.1	C17orf96	FXN			BNIP3L	SWAP70	RP4-647J21.1	CPEB4
ADAT2	JAG2	GEMIN5	AK4			BRI3	TMEM55B	MPO	CREBL2
MRTO4	LPPR3	MRTO4	RP11-315D16.2			BSDC1	FAM171A2	JAG2	CRYL1
DPH2	TFAP4	PTPRU	RRP9			BTBD19	CLCN5	SPATC1	CSRNP2
TSEN2	ZBTB2	TMEM158	C12orf45			BTG1	MIIP	SLC34A3	CSTB
GCSH	MIR4740	ANKRD33B	GPATCH4			BTG2	TCTEX1D2	HTRA4	CTB-55O6.12
MIR17HG	GCSH	PRR7	C1QBP			C11orf94	TECPR1	AC078883.3	CTD-2020K17.1
HSPE1P2	SLCO4A1	SLC29A1	ANKRD16			C12orf57	TUBB1	IFITM10	CTD-3074O7.12
RRS1	EIF5AP2	DANCR	DCTPP1			C14orf1	KIAA0355	TSPAN10	CTH
NR1D2	LINGO1	COL27A1	SLC5A6			C15orf65	COL6A5	IL11RA	CTNNBIP1
PPA1	DHODH	CD3EAP	FBXO41			C18orf56	TMEM80	HELZ2	CTSD
ANKLE1	HBB	BEND3	WDR3			C18orf8	LIN37	DLK1	CTSK
FGFBP3	TAF4B	NPM3	PRR22			C19orf54	MYL12A	BZRAP1	CUL7
AMER1	PUS7L	PNO1	DNAJC12			C1RL	ANKRD9	LINC00263	CYP51A1
BOP1	STEAP1	RP11-326A19.4	WDR12			C21orf58	AP2M1	OPTN	CYTH2
MYBBP1A	GDAP1	SEPW1	RUVBL2			C22orf23	CCDC11	IRF7	DBI
RP11-138I1.3	TATDN2P2	POLR1E	BEND3			C2CD2L	CNEP1R1	CYTH4	DDAH2
QTRT1	LYAR	TCOF1	HSPE1			C4orf33	TESK2	DHCR24	DDIT3
RPP40	CNKSR3	SLC39A4	C17orf96			C5AR1	KIAA1279	WIPI1	DDIT4
NLE1	DUSP9	NIP7	FAM86A			C5orf45	SYVN1	OAS1	DHCR24
TRMT61A	C17orf96	TAF4B	CLUH			C5orf54	RP6-159A1.3	RP11-1055B8.4	DHCR7
FXN	AC090945.1	AL662800.1	PA2G4			C6orf1	TACC1	BCL3	DNAJB2
ADA	TPD52L1	RP11-54F2.1	SLC29A1			CALU	B9D2	FDFT1	DNAJC4
AK4	GEMIN5	ZNF593	RRP1			CAP1	KIAA1324L	FADS1	DNASE1L1
RP11-315D16.2	CECR5	RP11-17M16.2	GEMIN5			CAPG	ARF4	RNF224	DNASE2
RRP9	URB2	RP11-379F4.7	PFAS			CAPN2	MRPL53	RP11-20D14.6	DOK4
C12orf45	PPAP2C	MIR221	MIPEP			CAPS	KB-431C1.4	SLC22A18AS	DUSP10
ZNF485	PACSIN3	CERS1	RRP7A			CARHSP1	FASTK	SOCS1	DVL2
GPATCH4	AC073046.25	PRMT1	EBNA1BP2			CASC4	SEPT6	IQSEC2	DYNLT1
C1QBP	MIR17HG	RNASEH1-AS1	ZNRF3			CASP7	FAM46B	PIK3IP1	EBP
ANKRD16	CASKIN1	AC005682.5	CHCHD4			CASP8	NADSYN1	NPPA	ECM1
RP4-592A1.2	RP11-214O1.2	SPHK1	TFAP4			CASP9	RP11-152P17.2	PRSS57	EIF2AK3
DCTPP1	CDCA7	IPO4	RNASEH1-AS1			CC2D1B	PTGS1	RP11-124O11.1	ENDOV
SLC5A6	ANKLE1	SNORD17	MARS2			CCDC136	AVL9	MILR1	EPG5
FBXO41	LPL	IFT57	MRPL1			CCDC142	RP11-307P5.1	ARHGEF10L	ERV3-1
WDR3	FAM69B	EIF2B3	PPAN			CCDC183	GTF2E2	RP11-661A12.5	EVA1B
RHOV	HRSP12	RP11-797A18.6	FAM162A			CCDC53	BBS2	RAB4B	FADS2
PRR22	RP11-829H16.3	BBS5	TTLL12			CCDC64	RBL2	NLRP7	FAM111A
SLC19A1	ALDH1B1	FERMT1	SLC39A14			CCDC88B	LIN7B	RCN3	FAM134C
DNAJC12	RP11-134O21.1	RP11-22P6.3	MPP6			CCDC92	GPR98	AP001469.5	FAM177A1
WDR12	NLE1	KLF15	SNORA71D			CCNDBP1	TMEM41B	HTRA1	FAM214A
RUVBL2	LHX6	MCAT	CCDC58			CCPG1	ZNF226	TYROBP	FAM214B
TBX1	SNORA71C	L3MBTL3	SLIRP			CCSER2	RMI2	CLCN6	FAM229A
BEND3	PNPT1	RANP1	TFB2M			CD37	ABHD16A	CAMP	FCGR2A
HSPE1	ALKBH2	FGD4	FAM86C1			CD3D	CTBS	CD82	FDFT1
WDR35	RCOR2	ELFN1	CMSS1			CD52	RHOG	PFKFB4	FIG4
C17orf96	SOX18	CLEC4D	TRMT10C			CD53	BCL2L1	RP5-882C2.2	FLCN
FAM86A	MPP6	SACS	TOMM40			CD58	SMOX	C15orf52	FMNL1
STAR	AC004471.9	SLC29A4	WDR43			CD63	NBR1	ARHGEF25	FMNL3
CLUH	RPIA	AEN	NSMF			CD69	IFI27L1	CTA-392E5.1	FNIP1
PA2G4	OR52D1	CHORDC1	RP11-259N19.1			CD70	MAN1A1	FDPS	FNIP2
SLC29A1	STMN3	ABCF2	SLC27A5			CDC25C	RP11-89K11.1	HSD17B14	FRRS1
RRP1	RP11-585P4.5	MYBBP1A	TAF4B			CDC42SE1	ACTN4	SC5D	FTH1
GEMIN5	GRPEL1	NOC3L	WDR46			CDK19	CLIC4	STAT2	FZD7
PFAS	STEAP3	BATF3	VARS			CDKN1A	RP6-42F4.1	RP5-864K19.4	G6PD
ZBTB12	UTP15	POLR1B	NIP7			CDKN2D	MIDN	PLIN4	GGT1
MIPEP	SPTBN2	RP11-172E9.2	SURF6			CEBPB	RP11-303E16.2	SPON2	GOLGA2
RRP7A	KCNJ11	RGCC	DDX10			CEP164	ASB16	ADCY4	GPR108
EBNA1BP2	WDR4	AC007040.7	DCAF4			CHAC1	C21orf2	SCML1	GPR137
DERL3	SLC25A15	CILP2	MRPL4			CHD2	CD33	TPSAB1	GSN
ZNRF3	ZNF485	REXO4	MRPS12			CIC	CBX7	LY96	GSTZ1
CHCHD4	FAM173A	PDCD2L	TBL3			CLCN3	CIB1	RP11-589N15.2	H6PD
TFAP4	FASTKD3	NTHL1	AEN			CLCN5	PNPLA2	MTHFR	HAGH
RNASEH1-AS1	TBL3	BRIX1	RPF2			CLCN6	AURKC	SKIL	HBP1
MARS2	MT1X	MYCBP	ECE2			CLIC4	SC5D	SPSB1	HCG27
MRPL1	WDR3	GNAZ	ANKRD13B			CLIP2	CTC-428G20.3	GPNMB	HELZ2
PPAN	CCDC112	MRPS2	RBFA			CNEP1R1	UBE2F	CTSK	HGSNAT
RP11-152N13.16	HAND2	C16orf13	TSR1			COPA	WRAP53	DPEP2	HHLA3
FAM162A	RP11-266K4.9	FAM124A	YDJC			COQ10B	AHSA2	BNIP3L	HLA-E
TTLL12	SNORD17	CYTIP	DHX37			CORO1B	STIM1	ORAI3	HMGCL
SLC39A14	RRS1	MARS2	NCL			CPEB4	CHMP2A	SLC29A2	HMGCR
MPP6	C10orf2	NLN	PRMT1			CREB3	KSR1	RP4-803A2.1	HMGCS1
SNORA71D	ADAT2	TSR1	RRP7B			CREBL2	SLC3A2	PLAC9	hsa-mir-6080
CCDC58	RRP9	KIAA1161	HDDC2			CRYL1	FRMD8	DHRS3	HSD17B1P1
SLIRP	RP11-332H14.2	NEIL2	UNG			CSRNP1	PYGL	FLRT1	HSF4
KTN1-AS1	NTHL1	ID1	EIF5A			CSRNP2	AP006621.5	LINC00649	IDH1
TFB2M	CDK5R1	C12orf45	PES1			CSTB	THAP7-AS1	RAPGEF3	IDI1
METTL1	NFIA	PA2G4P4	NLN			CTB-25B13.12	ANAPC16	PILRA	IDUA
FAM86C1	MEIOB	C8orf33	PHB			CTB-55O6.12	LINC00152	ABCA7	IER3
SNHG15	C8orf33	SLC5A6	NHP2			CTD-2020K17.1	ACTG1	ACACB	IFI16
CMSS1	GCDH	HOMER1	GCDH			CTD-3074O7.12	FNIP2	TMEM52B	IFI35
TRMT10C	HK2	MT1E	REXO4			CTDSP2	TMEM127	C9orf169	IFI6
SPR	MYBBP1A	HMGA1	UTP20			CTH	TEAD2	EBP	IL10RA
TOMM40	HEATR1	TMEM54	STOML2			CTNNA1	CTD-2260A17.2	MUC1	IL11RA
WDR43	DPH2	NAA15	SOX12			CTNNBIP1	NPW	RP11-474B16.1	IL16
NSMF	DEPDC7	SIK1	PA2G4P4			CTSD	RHBDF1	ZMIZ1-AS1	IL3RA
RP11-259N19.1	GCSHP5	PDE4B	MRPL21			CTSK	INSIG2	OSCAR	INSIG1
SLC27A5	SEC14L6	GCSH	ABCF2			CTTN	B3GAT3	CCNG2	IQGAP3
TAF4B	URB1	HSPH1	SNORA71C			CUL4B	UBC	RP11-893F2.9	IRF1
WDR46	CCDC86	PA2G4	GAR1			CUL7	NFATC1	C19orf35	IRF7
VARS	CDCA7L	NME1	FARSA			CYP51A1	GNPTG	AC116366.5	JUND
NIP7	SLC10A4	HSPD1	NDUFAF4			CYSTM1	RP11-126K1.2	ASAH1	KANSL1-AS1
SURF6	ATP1B2	MRPL1	PRDX2			CYTH2	KCTD10	SESN2	KCND1
TRIM14	PUS7	FAM83G	GRWD1			DAPP1	SPATS2	CAPS	KCNE3
DDX10	ZNRF3	RRP1	SUPV3L1			DBI	TBC1D10A	PDXDC2P	KCTD7
DCAF4	AQP1	PWP2	SFXN2			DCUN1D3	KCTD7	FBXO10	KHNYN
MRPL4	SORD	DPCD	PUS1			DDAH2	CD58	CR1	KIAA0430
MRPS12	UNG	NOLC1	BYSL			DDB2	KIAA0226	ALDOC	KIF13B
PEBP1	TEX15	TOX	PNO1			DDIT3	MSRB1	NEU1	KLF6
TBL3	OR51I1	PINX1	NOP56			DDIT4	SERF2	TMEM251	KLHL24
AEN	RASGEF1A	GTF3C4	NDUFA5P11			DDX59	CTD-2270L9.4	P2RX7	KRCC1
RP11-486G15.2	TRIB2	CXCL2	MRPS2			DHCR24	TMEM91	KLHL24	LA16c-380H5.5
RPF2	E2F5	LRFN3	POLR3H			DHCR7	CCDC142	OPRK1	LAMB3
ECE2	ITPRIPL1	CTB-60B18.10	RRP12			DHRS2	COPA	IL3RA	LDLR
RP11-295D4.1	POP1	PNPT1	DDX31			DLGAP1-AS1	FAM46C	ADM2	LGALS1
ANKRD13B	FBXO41	RP6-99M1.2	NOL6			DLGAP1-AS2	MLXIP	RP11-352D3.2	LGALS3
RBFA	NOC3L	ECE2	IMP4			DMPK	DHDH	SIGLEC15	LINC00106
TSR1	SRM	NUFIP1	COA7			DNAJB2	NINJ2	METTL7A	LINC00263
CAT	MS4A3	NLE1	DUS3L			DNAJC4	KBTBD2	CCDC159	LINC00649
MAP6D1	NRARP	SLC39A14	NOB1			DNASE1	SWT1	RP11-443B7.1	LINC00963
YDJC	CCND1	TOMM40	FAM86EP			DNASE1L1	ATP6V0A2	CHAD	LMBR1L
FBL	B4GALNT4	DCTPP1	GNL3			DNASE2	LRRC8A	COL28A1	LMNA
AFMID	SKP2	HSPA4L	SERHL2			DOCK11	TIGD6	NAGK	LPAR2
DHX37	DDX28	NCL	TUFM			DOCK8	C18orf8	CCDC183	LPIN1
NCL	LRFN4	KIAA1430	HSPD1P1			DOK4	C12orf44	SIDT2	LPIN2
PRMT1	RP11-815I9.4	PROK2	C8orf33			DUSP1	BLOC1S1	HCK	LRP10
RRP7B	NME4	ATAD3A	RP11-332H14.2			DUSP10	AQP3	PLXNC1	LRRC57
CAMKK2	CITED2	TBC1D30	ATAD3A			DUSP16	RALA	DNAH10	LSS
TMEM241	RP11-631M6.2	DLL3	WDR74			DUSP5	G6PD	SLC22A18	MAGED2
HDDC2	CFD	SNORA71D	EIF2B3			DVL2	ATP6V0E1	MMAB	MAP1LC3B
UNG	NOP16	C1QBP	SNRPE			DYNLT1	DAD1	NLRP12	MAP3K3
EIF5A	C17orf99	PHB	POLR1C			DYNLT3	PROCA1	CD300A	MAP3K6
PES1	ANP32A	SNORD15B	AKAP1			EBP	HES1	RP11-285F7.2	MFGE8
NLN	ASF1A	CYB5D1	MRPL3			ECM1	CLCN6	AC017002.1	MFSD6
PHB	ENTPD1	RP11-1033A18.1	PWP2			EDEM1	ARID3A	SLC2A6	MGEA5
STMN3	MCCC2	CLPB	STRA13			EGR1	SWI5	KB-1410C5.5	MGST3
NHP2	NOC4L	DEPTOR	POLR1B			EIF2AK3	PTPDC1	CCDC146	MICAL1
GCDH	TBX1	SSSCA1	NOP14			EMP3	LENG8	FCER1G	MIR3916
RP11-453F18__B.1	NIP7	TMEM132E	ZNF581			ENDOV	ITPKC	RP11-473M20.9	MIR616
REXO4	EPPK1	GPR141	RPIA			ENO2	GBAP1	HAR1B	MMAB
UTP20	FXN	NUP35	MRPS26			EPG5	TUBB2B	CDKN2B	MMP24-AS1
STOML2	NMNAT3	ZNRF3	KIAA0020			EPHB6	TAPBP	SLC22A20	MOSPD1
SOX12	CAND2	MIR621	MCAT			ERV3-1	ATP6V0A1	C2	MOSPD2
PA2G4P4	RP11-671C19.2	RGS16	MT-TP			ETV4	SMIM4	ARSD	MR1
MRPL21	HBA1	DPH2	RCC1			EVA1B	C8orf58	CCT6B	MSMO1
ABCF2	TNFRSF21	ZBTB2	PNPO			EVI5L	CLK1	LA16c-380H5.5	MTHFR
SNORA71C	SLC38A5	WDR4	NOL10			FADS2	TPT1	RP11-863K10.7	MTX1P1
GAR1	STAT5A	RP11-215G15.5	UNC93B1			FADS3	TREML2	DUSP10	MVD
RP11-247L20.3	MIR4786	GPATCH4	AC004463.6			FAM111A	ZFP69B	TSPAN32	MVK
FARSA	CENPV	TCP1	RRP15			FAM129A	NEK7	DNASE1L1	MXD1
NDUFAF4	RRP7B	TSKU	RSL1D1			FAM129B	CLDN7	TMEM97	MXD3
PRDX2	NAT8L	PALD1	TIMM50			FAM134C	DDX59	NEAT1	NABP1
GRWD1	FAM216A	APBB2	GEMIN4			FAM177A1	TBC1D20	SPATA12	NAGK
SUPV3L1	NEK3	ZNF584	PRR3			FAM195B	MTCP1	ARHGAP33	NBR1
SFXN2	CTC-786C10.1	ONECUT2	GEMIN6			FAM214A	CEP164	P2RX1	NDST2
PUS1	SMN1	AKR7A3	MECR			FAM214B	NRSN2	YPEL3	NEAT1
BYSL	POLR1B	ANKRD63	SLC9B2			FAM229A	JUP	LMBR1L	NEIL1
PNO1	GDPD1	MRPL19	HSP90AB1			FAM50A	TNNT1	AP001056.1	NEK8
NOP56	SNORA71D	UMPS	FARSB			FAM63A	PFKFB2	MARCO	NEU1
SIGMAR1	SACS	SEMA3G	NOC4L			FAM8A1	TOR1B	RAB37	NFIL3
NDUFA5P11	RP11-247L20.3	PUS7L	CARM1			FCGR2A	CTA-217C2.1	FAM214A	NKG7
MRPS2	FOXH1	AC005229.1	NPM1P27			FDFT1	CMTM6	SLCO4C1	NPC1
POLR3H	RP1-266L20.2	SNHG9	BBS5			FERMT3	TP73	AIFM3	NPC2
RRP12	TMEM246	RRP1B	NOLC1			FIG4	C16orf93	C10orf55	NPPA-AS1
DDX31	SAPCD2	HSPD1P1	ODC1			FILIP1L	FLNB	CTD-2587H19.1	NRBP1
NOL6	NOLC1	RFK	C17orf89			FLCN	HHEX	LINC00685	NUDT14
IMP4	HSPE1P2	SLC25A19	PTGES2			FLNA	KLHDC8B	RP11-150O12.3	OCEL1
COA7	CTA-481E9.3	SURF6	HSPD1			FLOT1	RND2	CTA-126B4.7	OPTN
DUS3L	RRP15	PUS7	TNFRSF21			FMNL1	ZDHHC12	RIPK3	ORAI3
NOB1	MSX1	CCT3	NUDC			FMNL3	ANKRD10-IT1	FKSG48	P2RX1
FAM69B	ZNF385D-AS1	SLC25A32	MRPS9			FNIP1	DUSP16	MAPK8IP2	PAFAH2
CITED2	TAP2	HSPE1	EXOSC7			FNIP2	EPT1	ABHD4	PAN2
FAM86EP	PFAS	TRIM71	EIF5AL1			FOS	NAPSA	RP11-439E19.3	PAQR6
GNL3	RP11-350F4.2	PES1	THAP4			FOXO3	MOSPD1	RP11-750H9.5	PBXIP1
SERHL2	DTWD2	FUOM	RP11-797A18.6			FRRS1	TP53TG1	LACC1	PCK2
TUFM	NUFIP1	LSM12P1	UMPS			FTH1	CSRNP2	IL1RN	PFKFB4
HSPD1P1	RRP1B	TXNDC5	PNPT1			FTH1P2	ARRB1	CTB-179K24.3	PGD
C8orf33	SRFBP1	FDXACB1	ZNF74			FZD7	TMEM59	SCPEP1	PGPEP1
RP11-332H14.2	GAB1	AK4	TTC27			G6PD	VRK3	HCG27	PHF21A
ATAD3A	GPATCH4	ENAH	JMJD4			GAB2	CASC4	RILP	PHGDH
WDR74	TRMT10C	TFB2M	DANCR			GABARAP	TP53I13	HOXA3	PI4K2A
EIF2B3	OR51K1P	PDSS1	EARS2			GABARAPL1	MIR3916	PPARG	PIK3IP1
SNRPE	AC004771.1	PAICS	TIMM22			GDF15	SKA1	RP11-660L16.2	PLA2G6
POLR1C	P2RY1	FAM46A	ZNF343			GDI1	RP11-486A14.1	AC068580.7	PLAU
AKAP1	KBTBD6	CIRH1A	NUFIP1			GFPT1	UBE2B	VEGFB	PLD3
MRPL3	DYRK2	STOML2	MRPL47			GGT1	RABL2B	SLC16A13	PLEKHM1P
ERCC2	AHSP	SEMA3F	PINX1			GOLGA2	RP11-114H21.2	HOXA11-AS	PLP2
PWP2	SLC5A6	DNAJA1	POLR1E			GPR108	APOL4	STARD5	PLXNA3
STRA13	SNORD94	RRP7A	GTF3A			GPR137	NDST2	RP11-20I20.4	PNPLA8
NAT14	CCDC169	FABP5	NOP2			GPSM3	TMEM63B	TMEM255B	POLD4
POLR1B	PRR3	NAF1	MRPL19			GRN	SRA1	RP11-1398P2.1	PQLC2
NOP14	RP11-727F15.9	FXN	RPS26			GS1-44D20.1	ADARB1	CLEC2D	PRR24
RPL22L1	KIAA0020	BAG2	TCOF1			GSDMB	VPS16	RP11-685G9.2	PSAP
ZNF581	ZNF639	DHX33	UTP14A			GSKIP	ZNF251	ABAT	QPRT
RPIA	MIR621	TMEM177	FAM117B			GSN	PPM1N	RP11-162D9.3	QRICH2
MRPS26	IGFBP4	CMSS1	ZNRD1			GSTZ1	ZNF672	DBI	RAB4B
KIAA0020	TFB2M	ANKRD22	RNMTL1			GTPBP2	RP11-793H13.11	FAM214B	RAD51-AS1
MCAT	WDR43	PITX1	SERBP1P1			H6PD	CTD-2287O16.5	LGALS3	RALGDS
MT-TP	SLC17A7	RFC3	NPM1			HAGH	LAMP2	EVI2A	RAPGEF2
RPL36A	FBXO27	PPP1R14B	CIRH1A			HBP1	C17orf103	FLVCR1-AS1	RCBTB2
RCC1	PATZ1	VDAC1	PRMT5			HCG27	ARHGAP33	EFCAB4A	RENBP
PNPO	MYC	TATDN2P2	PDSS1			HELZ2	TMEM189	DYSF	RETSAT
SNHG17	JADE2	ODC1	ADSL			HES1	MADD	CTD-2020K17.1	RGL2
RP11-585P4.5	ZMYM3	CLUAP1	UTP15			HEXB	GDPD3	NSDHL	RHEBL1
NOL10	RP11-195E2.4	NDUFAF4	EMG1			HGSNAT	SPTBN1	PNPLA8	RHOC
UNC93B1	MDN1	DDX10	LTV1			HHLA3	PAN2	DCSTAMP	RHOH
AC004463.6	SCML2	NUMBL	NT5C			HLA-E	KRCC1	POLD4	RIT1
RRP15	CDK6	HSP90AB1	FDXACB1			HMGCL	NEDD4	OXER1	RNF19B
RSL1D1	RP11-573D15.9	AGO2	PAK1IP1			HMGCR	C5orf54	MIR616	RNF213
TIMM50	BBS5	TIMM13	GADD45GIP1			HMGCS1	PI4KA	PDLIM1P4	RNF215
PTMAP5	RP11-38P22.2	P2RY2	NAT10			HPCAL1	ACAP3	RP11-661A12.9	RNF39
GEMIN4	FAM136A	NUDC	DKC1			HS1BP3	LINC00205	RP11-244H3.1	RNFT1
PRR3	TOMM40	RP11-876N24.5	WDR77			hsa-mir-6080	PELI1	VCX	RP11-166P13.3
GEMIN6	AMMECR1	MRPL12	MINA			HSD17B1P1	HIST3H2A	KCND1	RP11-218M22.1
EPB41L4A-AS1	DDX51	GNB1L	DTD1			HSD17B7	MAPK8IP3	MXRA8	RP11-284F21.9
NT5DC3	FGFR4	SLC12A2	ZNF121			HSDL1	DDB2	S100A13	RP11-285F7.2
MECR	ALKBH8	SERBP1	DDX28			HSF4	IQCE	SREBF2	RP11-343N15.5
SLC9B2	QTRTD1	DNAAF2	ALKBH4			HSPA13	RNF170	CAB39L	RP11-352D3.2
HSP90AB1	RP11-417L19.4	PGAM5	SSSCA1			ICAM1	RP11-10A14.5	LINC00051	RP11-396K3.1
FARSB	SLC39A14	IFRD2	FASTKD3			ID3	CYSTM1	CRYGS	RP11-427H3.3
SOX18	FANCF	CD320	URB1			IDH1	NUMBL	NDUFA4L2	RP11-589N15.2
NOC4L	ZNF620	PACSIN3	NOC2L			IDI1	LINC01033	MXD1	RP11-802E16.3
CARM1	GFM1	DYRK2	WDR4			IDS	RNF11	TRAPPC6A	RP11-817O13.8
AK2	TMEM177	RPF2	DDX21			IDUA	SHISA5	PLXNA3	RP13-104F24.3
NPM1P27	RARG	BOP1	UBE3D			IER2	SIRT2	PBXIP1	RP4-635E18.6
BBS5	WDR74	PFAS	MRPS34			IER3	TP53BP1	Z84812.4	RP5-1086K13.1
NOLC1	FUOM	NADK2-AS1	POLRMT			IER5	USP35	MROH6	RP5-864K19.4
ODC1	FAM117B	EIF5AL1	ZMYND19			IFI16	FAM157A	RP11-544A12.5	RP6-42F4.1
C17orf89	DHX33	RNF165	EIF5B			IFI27L1	PLEKHA2	AVPR2	RRAGC
PTGES2	AC016757.3	TBL3	URB2			IFI35	HIST1H2BK	NPC2	RRAS
HSPD1	RP11-1055B8.6	SCO1	CCT3			IFI6	C12orf76	RP11-556E13.1	RRNAD1
TNFRSF21	RPUSD1	KIAA0020	ZBTB2			IFNAR2	CAMLG	RP11-166P13.3	RSPH3
NUDC	ANAPC1	PODXL2	SETMAR			IGF2R	TIGD3	CTD-2616J11.11	RUSC1-AS1
MRPS9	PRSS21	ACTL10	EXOSC2			IL10RA	RP11-119F19.2	FNIP2	S100A13
EXOSC7	RP11-797A18.6	HILPDA	LAS1L			IL11RA	SPATS2L	MICE	S100A6
EIF5AL1	RBM14	TTC26	ACTR3B			IL16	CTD-3074O7.12	ZNF688	SAT1
THAP4	GTF2H2	TFAP4	ERGIC1			IL23A	RBM48P1	CYP46A1	SC5D
RP11-797A18.6	TSR1	GEMIN6	ALG3			IL3RA	TSC1	RP1-283E3.8	SCD
UMPS	ADA	EIF3C	PAICS			IL4R	ERLEC1	VAMP5	SERTAD1
PNPT1	HSPH1	TRMT61A	PPRC1			IL8	AC005083.1	IGFLR1	SESN2
ZNF74	RNF138	UBE2E2	LRPPRC			ILK	UBXN6	TGM3	SGK1
TTC27	NEK6	DNAJC2	RITA1			INHBE	RP11-783K16.13	RP11-140I16.3	SIDT2
JMJD4	DHX37	MRPL21	KBTBD6			INSIG1	ABHD12	GPR18	SIGIRR
NME3	ZIC2	C20orf27	HSPB1			INSIG2	TUSC3	ABTB1	SKA1
DANCR	MGAT3	NUDCD1	BRIX1			IQGAP1	ATP2A1	TDRKH	SKAP2
EARS2	ZNF618	SEPT5	C12orf43			IQGAP3	JOSD2	DOC2A	SKIL
TIMM22	OSR2	PPAT	FAM136A			IRF1	USO1	TPSB2	SLC16A13
ZNF343	MTRR	RIOK1	FTSJ1			IRF7	KIAA0040	ZSWIM8	SLC16A5
NUFIP1	OR51B5	SERBP1P5	WDR75			ITGAV	RP11-817O13.8	RP1-170O19.14	SLC17A5
MRPL47	TGIF2	GAMT	EIF3B			ITPKA	TOM1L2	H6PD	SLC1A4
PINX1	AC002454.1	CWC27	DHX33			ITPR1	PEX6	KCNH4	SLC22A18
POLR1E	WDR36	ASUN	GRPEL1			ITPRIP	AMZ2P1	RP1-283E3.4	SLC2A3
GTF3A	SLC22A4	TYW3	PPARGC1B			IZUMO4	RP11-169K16.9	RP11-802E16.3	SLC38A2
NOP2	SNX22	TFB1M	MTHFD1			JAK1	FAM220A	KCTD7	SMAD7
YBX3	SLC35G1	RRP12	ZNF296			JMJD1C-AS1	TMEM135	RAP1GAP2	SMCO4
RP11-727F15.9	CCDC58	MT-TP	HEATR2			JUN	CRIPAK	ATF3	SMIM14
MRPL19	PKP2	AHSA1	WDR18			JUNB	LINC00534	MVP	SMPD1
RPS26	TESC	EIF5B	ATAD3B			JUND	ST7	KIAA0513	SNX33
TCOF1	ODC1	IMP4	CLPB			KANSL1-AS1	OSTM1	RSPH3	SOCS1
UTP14A	GAMT	MRPL3	DDX56			KBTBD2	RASSF5	VMAC	SPSB3
C12orf66	REXO4	CLUH	PDCD11			KCND1	SEC23A	GPT	SQLE
FAM117B	HSD3B7	NAA50	BCCIP			KCNE3	WBP5	AC093818.1	SQSTM1
ZNRD1	SLC7A5P1	ACTR3B	RPL26L1			KCTD7	ENSAP2	TOM1	SREBF2
RNMTL1	SIGMAR1	TNFSF13B	TMEM177			KDM3A	LONRF3	AC068282.3	STARD4
SERBP1P1	SURF6	TIMM10	SNORD17			KDM6B	SLC41A3	GLTPD2	STAT2
AARSD1	COMTD1	SLC35F2	SLC39A4			KHNYN	MAP7D1	VPS9D1	STIM1
NPM1	COA7	UTP15	DFFA			KIAA0226	COMMD6	GGT5	STK40
CECR5	RGCC	KBTBD8	MRPS17			KIAA0430	RRNAD1	PAQR6	STRIP2
CIRH1A	PNO1	C10orf12	AL031320.1			KIAA1279	EAF2	VCX3A	STX5
TRMT1	PRMT1	TIPIN	COA4			KIF13B	IQGAP1	CBLB	TBC1D17
ABCB10	TRAP1	CHAC2	CISD3			KIF21B	NUP62CL	RP11-455F5.4	TBC1D20
PRMT5	DES	NAT10	ELAC2			KIF3C	C6orf106	ITGA7	TCIRG1
PDSS1	SRPK1	SLC16A1	SMYD5			KIFC3	ZBTB17	CFD	TEP1
RPUSD1	SMIM1	STIP1	NOC3L			KLF10	MGEA5	NCF2	THAP8
ADSL	DBNDD1	B4GALT2	TOMM22			KLF6	REEP5	BRICD5	TK2
UTP15	ECHDC2	ITGB5	GMDS			KLF9	CC2D1B	RP11-617F23.1	TMCO3
CDK6	CTD-2366F13.1	URB2	DNAJC2			KLHL22	C19orf54	NHLRC3	TMEM127
EMG1	TAF1A	FABP5P7	KNOP1			KLHL24	CSAD	NLRC4	TMEM175
LTV1	ISOC2	MDN1	CLNS1A			KRCC1	RP4-717I23.3	IFI35	TMEM191A
MYB	FAM207BP	DTX4	MTHFD1L			KRTCAP3	HEPACAM2	ITGAL	TMEM53
NT5C	PAK1IP1	RP11-728G15.1	CHST10			LA16c-380H5.5	TMEM175	CTD-2231E14.8	TMEM55A
FDXACB1	TWISTNB	FAM210A	SSBP1			LAMB3	ZFAND2B	APBA2	TMEM55B
PAK1IP1	ESF1	GRPEL1	FAM207A			LAPTM5	ABHD8	ZFYVE1	TMEM87B
GADD45GIP1	TMEM56	GFM1	EIF5AP4			LASP1	MICU1	CTD-2357A8.3	TMOD2
NAT10	SSSCA1	TOE1	MRPL16			LCP1	C7orf43	NOG	TNFAIP3
DKC1	AKAP1	FARSB	COQ3			LCP2	NQO1	GM2A	TOM1
WDR77	C1QBP	POP7	MRPL20			LDLR	PCBP1-AS1	IL10RB-AS1	TP53I13
RP11-342M1.3	RNMTL1	RUVBL2	MT2A			LDLRAP1	CCDC88B	NPIPB15	TP53INP2
MINA	NOTUM	TTC27	MRPL2			LGALS1	RP11-708J19.1	RP4-635E18.6	TPP1
DTD1	MMACHC	ANKRD13B	SERBP1			LGALS3	RRBP1	TMEM150B	TRIB3
ZNF121	MRPL19	UTP14A	RBM28			LHPP	TCEAL8	TPT1-AS1	TRIM38
FRAT2	MRTO4	TONSL	NDUFA5			LIMS1	CDC25C	ASIC3	TRIM5
DDX28	SASS6	PTCD2	TSFM			LINC00106	PTH2R	NEK8	TTC7A
ALKBH4	PRPS2	NOB1	TMA16			LINC00205	FKBP11	LINC00106	TTLL3
SSSCA1	MRPL12	MIF	MRPL50			LINC00263	MTMR14	RP11-694I15.7	TUBA1A
FASTKD3	HIPK2	FAM72D	SCO1			LINC00476	WDR54	AP001055.1	UAP1L1
URB1	DUSP23	MLK4	TIMM10			LINC00649	DSTNP2	S100A1	UPP1
FAM173A	SPR	MYLIP	GTPBP4			LINC00963	NBR2	QPRT	VAT1
FKBP7	PDCD2L	CCDC71	PDF			LINC01004	SULT1A1	MFGE8	VEGFA
NOC2L	NAF1	RP11-153M3.1	C11orf31			LINC01088	CCDC183	CCDC183-AS1	VPS9D1
WDR4	NCL	MREG	MRPS7			LINC-PINT	NT5C2	RNFT1	VWA5A
DDX21	MPP3	SERBP1P1	GOT2			LMBR1L	CYB561A3	PCP2	WAC-AS1
UBE3D	CCDC59	UCHL5	TRIAP1			LMNA	ZCCHC24	PLCB2	WBP1L
THUMPD2	ANKRD13B	SLC25A15	NAF1			LPAR2	GLA	LA16c-390E6.4	WBP2
MRPS34	SNORA84	RPP40	ALDH18A1			LPIN1	FXR2	CD244	WDR37
POLRMT	CTB-60B18.10	PRMT6	PMS1			LPIN2	ABRACL	XXbac-BPG299F13.14	WDTC1
ZMYND19	U2SURP	GADD45GIP1	RIOK1			LRP10	FAM134C	WBP2	WIPI1
EIF5B	KTN1-AS1	TAF1A	SMIM11			LRRC57	KMT2E-AS1	ARHGAP31	WSB2
URB2	AMD1	HSPB1	C2orf47			LSS	LINC01023	IL4I1	YPEL5
PRMT7	CLUH	WDR12	NR1D1			MADD	KLHDC2	RP5-1074L1.4	ZBTB22
CCT3	RP5-1051H14.2	RABL3	ZNF22			MAFF	SIL1	FTH1	ZCCHC24
ZBTB2	MT-TP	FAM69A	SERBP1P5			MAGED2	CMPK2	AC068580.5	ZER1
SETMAR	DPF1	YARS2	KARS			MAP1LC3B	C1RL-AS1	CTD-3088G3.4	ZNF117
EXOSC2	TRMT61A	ST6GALNAC4	MALSU1			MAP3K10	RNF185	RNF19B	ZNF160
LAS1L	SLC25A10	MAK16	POP1			MAP3K3	CRTC1	ASMTL-AS1	ZNF211
ACTR3B	HMBS	NHP2	POLDIP2			MAP3K6	FAM129B	NUDT14	ZNF654
ERGIC1	SH2D3A	MEX3A	POLR1A			MCAM	THAP8	C11orf35	ZNF837
ALG3	GEMIN4	TCEB1P2	TAF1A			MCL1	SORBS1	DPYSL2	ZSWIM4
PAICS	CSPG5	OTUD4	CCT5			MESDC1	FAM160B2	ISYNA1	ZSWIM8
PPRC1	PNMT	MRPL4	HSPA8			METRNL	LINC00879	NCF1C
LRPPRC	LMO2	ZMYND19	CUTC			MFGE8	NCALD	MXD3
RITA1	RNF207	SNORD12B	SNORA71A			MFSD11	TSPAN32	CLIP3
KBTBD6	EHD4	RANBP1	NOP58			MFSD6	LPIN2	SLC26A6
HSPB1	TCOF1	FAM208B	NKRF			MGAT4B	SLC38A10	RHEBL1
BRIX1	ZNF239	RP11-342K6.1	ABCE1			MGEA5	RP11-195F19.9	RP11-809O17.1
C12orf43	NFE2L3	CCT2	RPUSD4			MGST3	LRRC37A16P	AC093162.5
FAM136A	DDX21	KLHL23	CCT7			MICAL1	DAP	TMEM154
FTSJ1	RABL3	PRR3	LLPH			MICALL1	MAGED2	MAP3K8
WDR75	SYNGR3	CHST10	TOMM5			MIDN	ANTXR2	FAM111A
RP1-266L20.2	HMGN5	DCUN1D5	PSMG3			MIR22HG	PIP5K1C	AACS
TANGO6	GAGE1	RNA5-8S5	SNRPC			MIR24-2	RNASEK	ZC3H6
EIF3B	ZBTB12	SNAI3	C12orf29			MIR3178	MR1	QRICH2
DHX33	PKP3	RP11-461A8.4	GSPT1			MIR3916	KBTBD8	C18orf32
GRPEL1	GTF2H3	RP11-631M6.2	YARS2			MIR616	MXRA7	AC159540.1
PPARGC1B	NAT10	FAM86C1	TBRG4			MLLT11	TMEM53	AC012531.25
MTHFD1	SLC30A1	WDR74	PWP1			MMAB	PYCARD	C11orf45
ZNF296	NGDN	FAM86C2P	PDHA1			MMP14	MAPKBP1	OPLAH
HEATR2	DCTPP1	C17orf89	KLF16			MMP24-AS1	AP003068.23	BHLHE40
WDR18	HEMGN	RAC3	DDX51			MORN4	ENTPD3-AS1	PDE1B
ATAD3B	PDSS1	MCM10	RANP1			MOSPD1	DYNLT1	GLO1
CLPB	IPO4	DDX28	CNBP			MOSPD2	PHACTR2	RPS6KA2
DDX56	AARSD1	EXOSC2	PFDN4			MPZ	SRGN	LAIR1
PDCD11	GRWD1	IPO11	FLAD1			MR1	CCNDBP1	RHOC
BCCIP	TIMM13	DHODH	SAAL1			MSMO1	TK2	PAG1
ENTPD1	PAICS	NAA25	NXT1			MTHFR	CTD-2325M2.1	TNFAIP2
KB-1208A12.3	CTC-487M23.5	EMG1	SACS			MTX1P1	STXBP5-AS1	RNY4P10
RPL26L1	CEP290	PRMT5	DUSP23			MVD	PPP1R3B	RETSAT
TMEM177	XYLB	CSE1L	RP11-342K6.1			MVK	TSC22D4	MAP3K12
SNORD17	PPIP5K2	ZNF639	NARS2			MXD1	CDRT15P1	LRRC37A15P
SLC39A4	EFNA3	FAM162A	CCT4			MXD3	SNX24	C1RL
DFFA	SLC29A1	SNAPC1	KDM1A			MXRA7	ZNF222	LYG1
MRPS17	RRP7A	VARS	CCT2			MYL12A	ALG1L13P	S100A10
SLC25A4	NOP56	GTPBP4	RPL7L1			N4BP3	EIF1B	RP11-66N24.3
AL031320.1	CCDC102A	ANAPC1	NAA15			NAB2	LINC00476	PSMG3-AS1
COA4	GNB4	RP11-339B21.14	NCBP2-AS2			NABP1	CTD-3074O7.5	RP11-203M5.7
CISD3	SDPR	DNAJC12	MDN1			NAGK	SH3BP5L	PRSS51
SNORA84	LEPR	ZNF649	DNAAF2			NBR1	TPRG1L	NCF1B
ELAC2	RP11-876N24.5	EIF5A	MTERFD1			NCOA7	CUL4B	S100P
SMYD5	RRP1	MIR5587	CTU2			NCR3	CCDC159	EPAS1
NOC3L	NOL6	FASTKD2	NIFK			NDRG1	MZF1	MANBA
SMN2	KLF15	CIB3	NAA25			NDST2	NCOA7	TTLL3
LIN28B	MMP15	PHLDA2	LETM1			NEAT1	FIG4	RP11-458F8.4
TOMM22	DDX18	MALSU1	TIMM8A			NEDD4	BBS12	F11R
GMDS	SUPV3L1	TTLL12	GCFC2			NEIL1	MYO1C	RNU7-163P
DNAJC2	COQ3	CHCHD6	EXOSC4			NEK7	TEAD3	AC079922.3
KNOP1	PEX3	POLR2I	FBRSL1			NEK8	OCEL1	SAT1
CLNS1A	APOOL	SMN1	PHB2			NEU1	ANAPC11	VAMP4
MTHFD1L	IKZF1	NOL10	FBXL19			NFATC1	ZNF688	ATXN1
CHST10	PRELID2	KNSTRN	RPUSD2			NFIL3	GLYCTK	RENBP
SSBP1	NUP155	AGPAT5	MYCBP			NFKB2	ICAM5	KRCC1
FAM207A	RP13-46H24.1	C9orf116	PEX5			NFKBIA	DDR1	LRP10
EIF5AP4	PINX1	PET112	METTL13			NFKBIZ	IFI35	TBC1D2
RSAD1	MAK16	RPIA	RDH14			NINJ1	PTTG1IP	TXNIP
MRPL16	ZNF543	HSP90AA1	POLR2D			NINJ2	PRKACA	FAM114A1
COQ3	CHMP6	SRPK1	POP7			NKG7	FTH1	ADPGK-AS1
IMPDH1	KNOP1	NOC2L	MRPS23			NOL3	MYO18B	TMEM55B
MRPL20	PHF10	WDR18	FYCO1			NOTCH1	RALGDS	NBPF11
MT2A	EFCAB10	NOL11	SLC39A10			NPC1	MBD4	LY6G5C
MRPL2	HSPE1	UNKL	UCHL5			NPC2	NLGN2	ARSA
HEATR1	PTMAP5	NDUFA5P11	SNRPD1			NPL	COQ10B	NAV2
SERBP1	TRAF3IP1	IPO5	NGDN			NPPA-AS1	FAM83A	AC104135.2
RBM28	HSPA1A	QSER1	TFB1M			NQO1	FLOT1	RP4-536B24.4
PATZ1	CACYBP	PDZD8	ADAM15			NRBP1	RNF181	TGFB1I1
NDUFA5	MBLAC2	NDC1	MRPL46			NRGN	MXD4	RP6-42F4.1
TSFM	MRPL1	F2R	SEH1L			NUDT14	ZC3H10	ITGAM
TMA16	CDC42EP1	GOT2	ZNF639			NXPH4	LAPTM4A	NABP1
BLMH	GPR63	TRIP13	RRP1B			OCEL1	GNRH1	ZSWIM4
CFD	MINA	C2orf47	ZNF48			OPN1SW	IFNAR2	APPL2
MRPL50	EIF2AK2	ERCC6L	ANP32A			OPTN	NEK8	PPAP2B
IDH3B	RCC1	CEP290	IMP3			ORAI3	SFI1	ACSF2
SCO1	LSM6	GAR1	PGAM5			OSGIN1	CARHSP1	RP5-1057J7.6
TIMM10	RP11-259N19.1	STK17A	PTCD2			OSTF1	DYNLRB1	ERN1
GTPBP4	METTL13	CCDC58	IDH3A			OSTM1	AMDHD2	RP4-758J24.5
PDF	RP1-13D10.2	AC083899.3	AGPAT5			P2RX1	FNIP1	FCGRT
C11orf31	FAM86A	POMGNT2	MAGOH			PABPC1L	IGF2R	ECM1
MRPS7	LTV1	TNFRSF10A	ESF1			PAFAH2	DNAL4	C17orf59
GOT2	SLC39A4	XRCC2	TNPO2			PAN2	SUSD1	CCDC88B
MTL5	HYLS1	CHRNA5	GART			PANX2	CHFR	CACNA2D4
TRIAP1	PGAM5	KAZN	SUCLG2			PAQR6	TMEM2	RP11-166O4.5
NAF1	CTA-392E5.1	FAM72A	TXLNG			PBLD	PLGRKT	ZNF137P
ALDH18A1	THNSL1	EXOSC5	MRPS30			PBXIP1	IRF1	AP001412.1
PMS1	RP11-138I1.3	METTL16	LARS2			PCK2	MIB2	GRIK3
RIOK1	SYNCRIP	FAM81A	NOL11			PDCD4	AGO4	RP11-448G15.3
SMIM11	HBQ1	GRWD1	MIR621			PDGFA	FTH1P2	RNASE6
MRPL32	NPM3	KREMEN2	WDR36			PEA15	WAS	C5
C2orf47	HMGN3	YRDC	MRPL28			PELI1	TMEM134	NOXA1
UBIAD1	NR1D1	NOP56	KLHL23			PFKFB4	CTD-3065J16.9	NRBP2
NR1D1	ZBTB24	CCDC138	FASTKD2			PGD	PPP1R27	SIRT2
METTL8	DLC1	MRPS26	DNAJC11			PGM3	C2CD2L	AF064858.11
ZNF22	LINC00200	RNMTL1	MANEAL			PGPEP1	RTN4	RP11-340F14.5
SERBP1P5	SFXN2	SNAI1	TIMM21			PHF21A	NPL	IFIT3
KARS	GUF1	TSFM	TGS1			PHGDH	DOK4	PARP10
MALSU1	DIEXF	RCL1	SET			PHLDA1	AP001412.1	AC068039.4
POP1	CBX2	RAB8A	SLC25A32			PHLDA2	SUGT1P	COL7A1
POLDIP2	KLHL23	GATAD2A	MRPL42			PHTF1	ASPH	GOLGA2
POLR1A	MAP2K3	LLPH	SLC35F2			PHTF2	CBX4	FBXL8
TAF1A	ZNF467	LRPPRC	PSME3			PI4K2A	RP11-1017G21.5	RHBDL1
CCT5	FBRSL1	TUFM	FAM210A			PIK3CG	NICN1	MATN4
HSPA8	RP11-342K6.1	C16orf59	NOL8			PIK3IP1	HIST1H2BF	RP11-29H23.4
CUTC	ZNF777	NUP155	HILPDA			PINK1	LRRC57	AC068580.6
SLC25A39	SMN2	DNTTIP2	SHQ1			PIP5KL1	DFNB31	RP11-264B17.4
LSM6	C10orf12	LTV1	DDX49			PLA2G6	SOD3	IER3
PARS2	HSPD1	POLE2	RAN			PLAU	ST3GAL3	AC004840.9
SNORA71A	VPS9D1-AS1	GTF2H2	UTP18			PLAUR	LPCAT1	CX3CR1
CTC-479C5.12	ADORA2B	TNPO2	DDX18			PLCD3	DYRK1B	CTSD
NOP58	ANKEF1	NMD3	SNAPC4			PLD3	SERPINB6	LRRC25
NKRF	TBC1D24	ZNF280C	DOHH			PLEKHA2	ALS2	AC018766.5
ABCE1	C10orf35	TRMT5	BCKDK			PLEKHF1	CREBL2	RP11-690G19.3
RPUSD4	ST8SIA6	NUP107	NUDCD1			PLEKHG2	GGT7	RAB3D
CCT7	EBPL	RPL7L1	CCT6A			PLEKHM1P	ACSL4	CTA-384D8.33
LLPH	RPUSD2	MTHFD1L	GFM1			PLEKHO1	ANO6	FGR
TOMM5	RAB3IL1	EIF3B	TCTN3			PLK3	ZNF329	RP13-104F24.3
PSMG3	LIN28B	NFE2L3	MRPL39			PLP2	NBPF10	RP11-495P10.8
SNRPC	RDH14	LARS2	TFR2			PLXNA3	C4orf33	AP001057.1
C12orf29	MCM10	TUBGCP4	POLE2			PMAIP1	SGSM3	SYNJ1
GSPT1	ADCK3	RPL23AP53	C16orf91			PNPLA8	RNF213	AP000233.4
BNIP3	NOC2L	MRPS28	CACYBP			POLD4	FAM8A1	FUCA1
YARS2	DUS3L	TOMM5	C9orf41			PPARD	STAT2	CFP
TBRG4	LINC01029	SNORA33	EIF3G			PPM1M	WNK4	GBA2
PWP1	PPRC1	OLA1P1	TFDP2			PPP1R13L	AC108463.2	BCL6
PDHA1	JMJD4	MRPS12	AHSA1			PPP1R15A	SNAP23	MICAL1
KLF16	PTPLB	RPL26L1	NTMT1			PPP1R16B	CYTH2	FCER2
DDX51	RANP1	C12orf29	MRPL13			PPP1R18	LHPP	PGD
RANP1	POLR3K	BYSL	TRNT1			PPP2R5B	CDK2AP2	UBALD2
CNBP	CIRH1A	POLR3E	MAK16			PPP4R1L	AKR7A2	RP5-901A4.1
PFDN4	IL15RA	FAM86A	GTF2H2C			PQLC2	GABARAPL2	ZNF83
FLAD1	TRIM14	AC002056.3	GUF1			PRF1	APOL2	IRGM
SAAL1	HSD17B8	ZNF296	MRPL11			PROCR	RNF19A	SLC28A3
DUS2	SLC25A4	EIF5AP4	SDAD1			PRR24	LINC01002	LINC00854
ACADSB	PSME3	ABCC4	FAM98B			PRR7-AS1	PRKCA	KLC4
FAM207BP	MAST1	CBX6	ANAPC1			PSAP	AP2S1	S100A4
NXT1	RGS14	CCT6A	TONSL			PTGS1	IQGAP3	MEIS1
SACS	HMGB3	DTD1	CTPS1			PTH2R	PBLD	AP006621.6
DUSP23	TCP1	YOD1	SYNCRIP			PTK2B	CIC	HCN3
RP11-342K6.1	MRM1	NOP14	STIP1			PTPDC1	SEC31B	CD63
NARS2	C11orf31	MRPL24	DNAJA3			PTTG1IP	SERINC2	C11orf21
CCT4	ASB13	XYLB	SURF2			PXN	HIST1H2BN	CHD2
KDM1A	FAM210A	COPS2	CCT8			PYGB	SORT1	RP11-612B6.2
DTD2	RP11-379F4.7	SUPV3L1	OXNAD1			QPRT	AMH	CALCOCO1
CCT2	PTMA	CTU2	PPAT			QRICH2	LINC01003	C12orf23
RPL7L1	HS3ST3B1	ATP5G1	PRPF19			RAB11FIP1	PDLIM7	RP11-271K11.1
NAA15	FAM184A	RCC1	TIPIN			RAB11FIP4	PCBP4	ALDH3B1
EFCAB4B	CCDC85C	POMK	U2SURP			RAB22A	CTNNBIP1	C19orf59
NCBP2-AS2	PDZD8	CCT4	COPS2			RAB4B	COMMD3	C1orf63
MDN1	RFC3	SNORD78	MRPL55			RABGEF1	CCNY	MYO1G
DNAAF2	ATP6V0E2	N6AMT2	RPTOR			RAC2	CEBPG	WBP1
MTERFD1	C12orf45	LIAS	PRPS1			RAD51-AS1	TMEM159	MMP25
CTU2	CHCHD6	VDAC1P2	GINS2			RALGDS	SLC12A4	AP001053.11
COMTD1	ZNF770	ARMC6	LYRM7			RAPGEF2	AC133528.2	RP11-313D6.3
NIFK	CD320	PSMD1	CEBPZ			RASSF5	SNAI1	BBC3
PSMG1	JRK	RP4-758J18.13	ORC5			RBCK1	CTDSP2	CYTH2
NAA25	CACYBPP2	SOX12	CCDC51			RCBTB2	KCTD18	RP13-516M14.1
DFFB	LRRC20	CEBPZ	WDR92			RELB	SMAD3	MFSD7
LETM1	TMEM201	PPP1R14BP3	PUS7L			RENBP	RP1-199J3.7	hsa-mir-6080
MTPAP	PEBP1	DFFA	XPO4			RETSAT	AC006538.1	ATP10D
TIMM8A	AC004463.6	CLNS1A	ALKBH8			RFFL	ST6GAL1	RP11-73M18.6
GCFC2	HMGB1P10	FCAR	DHX30			RGL2	ZNF654	DNAJB9
DIEXF	TRMT11	BCLAF1	METAP2			RHBDF1	WDTC1	RP11-82L18.4
EXOSC4	GS1-57L11.1	TRUB2	MRPS35			RHEBL1	TMSB4XP8	LY86
FBRSL1	SNHG17	SSB	FTSJ3			RHOB	FLNA	PQLC2
PHB2	HTR1F	KIF2A	IPO5			RHOC	ATF4	CHKB
FBXL19	AC003104.1	BCCIP	EMC1			RHOH	N4BP3	ZFYVE26
RPUSD2	WDR35	DYRK3	HNRNPC			RIT1	FZD7	RP11-273B20.1
MYCBP	GCFC2	THAP4	DNTTIP2			RMI2	STAC3	IDUA
PEX5	GLB1L2	MRPS9	CCDC59			RNF103	ZNF350	RP11-539L10.2
METTL13	CCDC51	OLFML2B	TMEM201			RNF185	RP11-661A12.14	AP001258.4
RDH14	SNORA73B	SLC39A10	TWISTNB			RNF19B	MARK4	VSIG2
PDCL3	FAM72B	EIF3J	CDCA7			RNF213	TNRC18	PLEKHM1P
TARBP1	SSX2B	UTP23	MRGBP			RNF215	SH2B3	NEIL1
POLR2D	UMPS	C15orf41	TMEM109			RNF39	IFT122	APOBR
MRPS5	ATAD3B	KNOP1	EIF3C			RNFT1	CTD-2186M15.3	RP11-347I19.8
POP7	GPRIN1	RABL5	BAG2			RP11-108K14.4	KANSL1-AS1	FAM219B
MRPS23	FAM65A	CACYBP	ISG20L2			RP11-1275H24.2	BLOC1S3	ISL2
FYCO1	TRIM26	RRP9	SRFBP1			RP11-15I11.3	TMEM66	APOLD1
SLC39A10	ISPD	DHX57	TCP1			RP11-166P13.3	MSH5	SLC17A5
UCHL5	PPAT	SRM	CDC20			RP11-169K16.9	PLD3	RP4-777O23.2
SNRPD1	CDC20	KBTBD6	POMGNT2			RP11-196G18.22	RP1-151F17.1	PNRC1
NGDN	CPNE7	CENPV	SRP72			RP11-218M22.1	AC004837.5	CLDND2
TFB1M	SLC27A2	HDDC2	SKIV2L2			RP11-268J15.5	DHRS12	RP11-526I2.5
ADAM15	RBM28	RP11-25K19.1	EXOSC3			RP11-284F21.10	HOXB3	CD52
D2HGDH	NAA50	PDCD11	ZNF576			RP11-284F21.7	RFFL	MR1
LDHB	RANBP2	MAFK	EIF1AXP1			RP11-284F21.9	HIST2H2BC	ANO8
ZNF587B	KREMEN2	TXNDC17	CSE1L			RP11-285F7.2	FAM155A	EVI2B
MRPL46	AK4P1	SORD	XRCC2			RP11-336K24.12	TMCO3	RP13-977J11.2
SEH1L	XPO4	SNHG3	CISD1			RP11-343N15.5	RNFT1	IL18
ZNF579	FASTKD2	NKRF	TOE1			RP11-352D3.2	MEF2D	C6orf1
ZNF639	PA2G4	PAK1IP1	MAGOHB			RP11-361D15.2	DOCK11	TMEM106A
RRP1B	ABCE1	MRPS7	POLR3K			RP11-396K3.1	RP11-148K1.12	HEXA
ZNF48	POLR1A	GINS3	HSPA9			RP11-427H3.3	RP11-143J12.2	SLC16A5
MCCC2	RNF169	TNFRSF21	BCLAF1			RP11-465B22.3	PGM3	RNU1-22P
ANP32A	CBX6	XPO4	RTN4IP1			RP11-495P10.9	BSDC1	CTA-331P3.1
ZNF696	GTPBP10	ALKBH2	CWC22			RP11-545E17.3	CNTNAP1	CSF3R
HMGN5	CCDC88C	SATB1	CCDC71			RP11-54O7.18	DNHD1	SPTLC2
IMP3	RCHY1	DLEU1	CHORDC1			RP11-589N15.2	LMNA	RP5-1086K13.1
PGAM5	CHD7	SKIV2L2	SGTA			RP11-802E16.3	GNS	COL4A3BP
PTCD2	PYCRL	SAAL1	ACN9			RP11-817O13.8	SP140L	SNRPGP14
IDH3A	TNPO2	MORN2	BMS1			RP11-861A13.4	IKZF4	CTD-3185P2.2
AGPAT5	RP11-461A8.4	PDF	XRCC5			RP11-927P21.4	PIGV	CTD-3214H19.16
MAGOH	ZNF232	RP11-800A3.4	POLE3			RP11-96H19.1	TNFAIP8L1	TMEM71
ESF1	NBN	RP11-573D15.1	LIAS			RP13-104F24.3	SNAP29	CAPG
TNPO2	RP11-33B1.2	CWF19L2	PRKRIR			RP13-270P17.2	CTNNA1	ATG16L2
RP11-706O15.1	ZNF391	WDR36	TCERG1			RP1-92O14.6	AAMDC	RP11-439E19.10
GART	SAAL1	LHB	RPP38			RP3-402G11.26	TMEM219	AC109826.1
HMBS	POU4F1	MRAS	TFAM			RP4-635E18.6	MGST3	STX5
TCF3	RP11-163E9.1	ARL4D	METTL16			RP4-730K3.3	KCNIP2	PLD1
SUCLG2	LHB	PARPBP	ME2			RP5-1086K13.1	USP12	AP001055.6
TXLNG	RANBP1	CHCHD4	CUL1			RP5-1120P11.1	ANXA1	FMNL3
MRPS30	NFIX	RSL1D1	NAA50			RP5-864K19.4	PABPC1L	SLC25A35
RP11-134K13.2	SLC30A10	CCT7	TMEM206			RP6-42F4.1	TNNI3	RP1-178F15.4
LARS2	RP3-395M20.12	TXLNG	IPO11			RRAGC	SRGAP2B	PSMD5-AS1
NOL11	MRPL21	MRPS23	UQCC1			RRAS	YES1	GSN
WBSCR22	RBMXL1	MT2A	NDC1			RRNAD1	DNASE1	ANXA5
MIR621	ESPN	ISG20L2	NOM1			RSPH3	KCNIP2-AS1	PAN2
WDR36	AK2	CSTF2	ZNF35			RUSC1-AS1	EFHC1	PAPLN
MRPL28	SNORA71A	ARL6	SNX5			RUSC2	AL356585.1	AC005154.7
KLHL23	C17orf58	FBXO41	TTC4			S100A11	RHBDD2	CTD-3074O7.12
ANKS3	RP11-141C7.4	FAM136A	GTF3C4			S100A13	G0S2	CD53
FASTKD2	NOM1	KIAA1524	DNAJA1			S100A5	LIMS1	ATP6AP1L
DNAJC11	NLN	OPN3	SSRP1			S100A6	STIM2	RP11-498E2.9
MANEAL	MRPL3	EXOSC7	UTP23			SAMD8	DVL2	RP11-426C22.6
TIMM21	PTCD2	PRRT4	RCHY1			SAT1	LYSMD2	P2RX4
TGS1	SPTA1	DDX18	GTF2H2B			SC5D	ATP6V1E1	HSF4
SET	DGCR11	WDR75	MPHOSPH10			SCD	NBPF12	PQLC3
CCRN4L	NOL10	EXOSC4	AMD1			SDC4	MST1P2	IL12A-AS1
GTPBP3	C14orf169	LAS1L	MCM2			SDCBP	HIST1H2BO	NNAT
SLC25A32	RPF2	EGFL7	CEP290			SEC14L1	PRSS16	GPR68
MRPL42	XRCC2	RRP15	CHML			SEC23A	ZNF497	PLXND1
PKIG	IPO11	MRPL36	CDV3			SEC24D	ESYT1	ZNF75D
SLC35F2	FAM162A	DKC1	GTF2H3			SEL1L3	ANXA2	RIN3
PSME3	ERCC2	PPM1G	MIEF1			SELPLG	C2orf48	RP11-473M20.5
ALG1	EARS2	MRM1	DUS4L			SEMA4B	ICAM2	AOAH
FAM210A	NAA15	MRPL42	NUP88			SEMA7A	CNPY4	ASGR2
TMEM141	GEMIN6	EBPL	ZNF614			SERTAD1	RP11-395B7.7	TBC1D17
NOL8	ANP32E	SF3B14	PRPS2			SESN2	NRBP2	FAM117A
HILPDA	PER2	GCFC2	NADK2			SGK1	AC074212.6	SEC31B
SHQ1	RCN2	THNSL1	LARP1			SH2B3	RP11-191G24.1	CCDC69
DDX49	PRKD3	DCAF4	C5orf30			SH3BGRL3	LMBR1L	AC005932.1
RAN	RIF1	ERGIC1	CCDC138			SH3BP2	CCDC53	MMP24-AS1
UTP18	ACADSB	FAM86JP	CDK2AP1			SIDT2	GRINA	FGD3
NTPCR	HSP90AB1	POLRMT	DHX9			SIGIRR	PDE6D	HHLA3
DDX18	DDX31	TMA16	SIK1			SKA1	CETN2	AMT
EFTUD2	EXOSC5	JAG1	AASDHPPT			SKAP2	ALAS2	RP11-410L14.2
MRPS15	WDR75	VDAC1P1	TTLL4			SKIL	CRADD	PAFAH2
MRPS18C	NOP9	COQ3	GDAP1			SLC16A13	TES	CDKN2C
SNAPC4	CTD-3099C6.9	MTURN	EIF1AX			SLC16A5	MATN1-AS1	CRYL1
DOHH	DDX10	NIFK	UBE2G1			SLC17A5	DOCK8	GOLGA1
LUC7L	KIAA0754	TWISTNB	HSP90AA1			SLC1A4	C18orf56	HERPUD1
BCKDK	BCLAF1	PSMG3	TFDP1			SLC22A18	SPSB3	JSRP1
NUDCD1	PGBD4	C11orf82	NSUN2			SLC26A2	LGALS8	MST1L
CCT6A	RN7SL8P	FOXO3B	DHX57			SLC2A3	ACAD10	TFRC
GFM1	GTF2H2C	ERI3	MRPS31			SLC36A1	LRP12	TCIRG1
TCTN3	GAR1	PTGES2	PRMT6			SLC38A2	TMEM191C	PCYT2
MRPL39	CHORDC1	TFAM	KATNB1			SLC6A6	ASNS	APOBEC3A
TFR2	EMG1	AHCTF1P1	USP10			SLC7A11	ILK	KCNE3
XRCC6BP1	C12orf43	UTP18	SLC25A22			SMAD6	NOTCH1	RP11-137L10.6
POLE2	PPAN	GTF3A	TATDN2P2			SMAD7	CUL9	JAK3
C16orf91	CHML	C9orf41	DDX27			SMCO4	OS9	RP5-1042I8.7
CACYBP	PWP1	CTNNAL1	HDAC2			SMIM14	PMAIP1	NXN
C9orf41	TFAM	SUCLG2	YRDC			SMOX	PEA15	AC069282.6
EIF3G	PMS1	KCNA3	SUPT16H			SMPD1	RP11-268J15.5	SLC2A11
FARS2	DICER1	BICD1	CBR1			SNAI1	PGPEP1	AC005306.3
NDUFA10	CCRN4L	ANKLE1	HSPH1			SNX33	IFT20	LINC00342
SARS2	UCK2	SNORA71C	FAM208B			SOCS1	SPATC1	H1F0
TFDP2	OTUD4	MSNP1	NFXL1			SPACA6P	NFKBIA	TMEM53
TACO1	EBNA1BP2	SEPN1	RP11-876N24.5			SPATA2L	CREG1	FASN
ZNF574	ECE2	TGS1	SRSF1			SPATS2	SLC7A11	HOXC6
AC004980.7	LPHN1	ATAD3B	DYRK2			SPATS2L	TTC7A	L3MBTL1
AHSA1	DUSP7	PYCRL	QTRTD1			SPRY4	C19orf73	RP11-106M3.3
HNRNPD	PES1	BZW2	WBSCR16			SPSB3	GMPR	RP11-525A16.4
KDM8	NR6A1	C1orf233	GNL3L			SPTAN1	C9orf172	RP11-76E17.3
L3HYPDH	MRPL39	UTP3	SF3A3			SQLE	PCK2	KAT2B
NTMT1	DNAJC12	TIMM22	FUT10			SQSTM1	EIF4HP2	IFI6
MRPL13	NUDC	RP11-849F2.5	SBDSP1			SREBF2	FBXL8	C17orf103
MRPL34	ABCB10	CLPX	ZCCHC4			SRGAP2	FADS3	AC004166.6
TRNT1	GTF3C4	C12orf43	DNAJC25			SRGAP2B	CLDN15	AP006621.5
METTL2A	AC015849.19	MAGOHB	SLC25A15			SRGAP2C	RNF19B	SNX10
MAK16	ABCF2	NOL6				SRP14-AS1	FCHSD1	AF064858.10
NAA20	GNL3	NSMF				SSH1	ETV2	SNORD56
GTF2H2C	ERCC6L2	CACYBPP2				STARD4	ZNF140	SOS2
AP000525.9	SDAD1	PRKDC				STAT2	USP20	ADAMTSL4
GUF1	AK4	RP11-177B4.1				STAT3	AGA	FAM229A
MRPL11	DUS4L	TTC4				STIM1	AP001468.1	ABHD8
HK2	RP11-326C3.2	STRA13				STK17B	MIF4GD	AC084018.1
SDAD1	PHB2	GMPS				STK40	GNG3	GS1-124K5.10
RP11-446E9.1	AKR1B1	KLHL18				STRIP2	ACAA2	RP11-344P13.6
CDCA7L	UTP14A	FAM135A				STX3	ADCY10P1	MPG
GPR63	RP4-789D17.5	MYRF				STX5	LINC01004	UBAP1L
ZNF219	TFR2	CD302				SULT1A1	MORN4	MPPE1
SUMO3	MRPL55	SRFBP1				SUN2	WAC-AS1	LIN7B
FAM98B	AGO2	TIMM21				SWAP70	CORO1A	CDKN2D
ASB13	C1orf74	RTN4IP1				SWI5	TMBIM1	LGALS1
ANAPC1	SOX12	SETSIP				TACC1	PCED1A	AC144652.1
TONSL	FAM72A	PDAP1				TAGLN	ZNF211	PSAP
LRP5	CEP57L1	RP11-650L12.2				TAPBP	HSPA13	MAPK7
CTPS1	CTC-338M12.9	EIF1AXP1				TBC1D10A	LDLRAP1	AGO4
ICT1	MRPL11	UTP11L				TBC1D17	XX-C2158C6.3	RP5-1085F17.3
DNAJC19	RUVBL2	CTB-61M7.2				TBC1D20	HTATIP2	LIPT2
SYNCRIP	KCNH2	NUBPL				TBC1D7	VAMP8	RP11-305E17.6
STIP1	AHCTF1P1	PRPS1				TCIRG1	SEMA4B	OSBPL11
C19orf48	MRPL16	HSPE1P2				TCN2	GAB2	CYLD
DNAJA3	C1orf198	TSTA3				TCTEX1D2	TMEM60	ZNF786
SURF2	EXOSC7	DDX56				TEP1	ST20	RCBTB2
AC141586.5	MRPS26	C12orf73				TES	AP5Z1	PYHIN1
KHK	RNF20	SEH1L				TFE3	RAB6B	SERTAD1
MRPS24	UCHL5	TIMM8B				THAP8	GPR108	MALAT1
CCT8	KLHL8	NOP58				TIGD3	VCL	UAP1L1
SMYD2	METTL16	RNF126				TIMP1	RP11-1334A24.6	CD99P1
OXNAD1	C2orf47	C9orf78				TK2	FDPS	SOX13
PPAT	RP11-134K13.2	RP5-1061H20.4				TM7SF2	CCDC136	RIT1
PRPF19	ADSL	PPA1				TMBIM1	RP11-285F7.2	TOM1L2
TIPIN	TSN	CCDC169				TMC8	NFIL3	GPR55
U2SURP	RELN	QTRTD1				TMCO3	RHD	RP11-1049A21.2
COPS2	SLC40A1	AMD1				TMEM107	KLK1	HDAC6
MRPL55	ZNF587B	AK4P1				TMEM127	GBA	RP11-573G6.9
DDX19A	NDC1	CERS6				TMEM175	NIPSNAP3A	LINC-ROR
RPTOR	HOMER1	HRSP12				TMEM184B	STXBP2	RP11-449P15.2
TRMT44	CWF19L2	KATNB1				TMEM191A	CASP10	SFXN3
PRPS1	POLR1E	EFNA3				TMEM194A	LRP10	CIC
GINS2	TOE1	JMJD4				TMEM53	ATG2A	PLEKHO2
PWWP2B	C1orf109	MRPS17				TMEM55A	NPEPL1	TIMP2
DTWD1	IVNS1ABP	NOP2				TMEM55B	TNIK	SAT2
ZNF30	CEBPZ	SNRPEP4				TMEM60	RP1-313I6.12	LINC00888
LYRM7	KRR1	U2SURP				TMEM87B	HYI	VLDLR
CEBPZ	EFCAB4B	IL31RA				TMF1	RP1-178F15.4	IL10RA
SMIM10	HNRNPH3	MIPEP				TMOD2	TIPARP-AS1	TAPBPL
ORC5	ATAD3A	NOC4L				TMSB10	SLC38A7	CRLF2
DDX1	CAT	PRR19				TNFAIP3	PEX11G	AC018766.4
CCDC51	GNL3L	RPL23AP7				TNFAIP8L1	LINC00942	TMEM55A
WDR92	CYR61	RPUSD2				TNFRSF10B	SERPINI1	LINC01003
PUS7L	SCO1	ARSK				TNFRSF12A	SAMD8	MST1
ZNF512B	KCTD15	GTF2F2				TNRC18	RP11-488L18.10	ST3GAL6
XPO4	NAAA	NTN1				TNRC6C-AS1	AMN1	ARPC4-TTLL3
ZNF830	OAF	FLT3				TOM1	RP11-307C12.12	DNASE2
SLC22A4	C9orf41	CTU1				TP53I13	GPANK1	PALLD
ALKBH8	DCAF4	SLIRP				TP53INP2	IQSEC2	RP11-341G23.4
TRMT2A	RPP25	CBR1				TPM4	PAFAH2	TMEM41B
MTIF2	BCL2L11	IGF2BP2				TPP1	WDR13	PHYH
DHX30	AACSP1	PSME3				TREML2	YIF1B	RAD51-AS1
NRROS	SUMO3	LYRM7				TRIB3	TBC1D17	TEP1
METAP2	TMEM109	RRP7B				TRIM38	RXRB	ERCC6
MRPS35	RBM27	BICD2				TRIM5	PHF1	RP11-797A18.3
ADK	GTPBP4	CORO2A				TRPV2	RP11-343N15.5	DLG5
WDR89	CKB	GCSHP5				TTC7A	MAPK8IP1	TMEM91
FTSJ3	TMEM9	ESF1				TTLL3	RP11-655M14.13	TRIOBP
NDUFAF5	PHB	PRMT3				TUBA1A	ANXA2P2	CTB-55O6.12
MOCS3	TIMM10	NXT1				TUBB2A	RNF139-AS1	CSAD
RP11-51F16.9	TANGO6	ZNF74				U47924.31	NR2F2-AS1	NARF-IT1
ERICH1	YDJC	MTHFD1				UAP1L1	DXO	ATHL1
IPO5	SBDSP1	TMEM147				UBE2H	C19orf81	CSTA
KTI12	FAM207A	SLC27A5				UBTD1	NDRG2	AP001058.3
NOL9	TCERG1	PELO				ULBP2	PLEKHM1P	HDAC5
EMC1	KIAA0947	GNL3				ULK1	HSDL1	C10orf54
CCDC41	RUVBL1	TMEM261				UPP1	APBB3	IRAK4
MPHOSPH6	MRPS34	MRPL50				USP35	ASB16-AS1	AP000350.4
HNRNPC	SETMAR	BOLA3				VAT1	SIRT7	RP11-452C13.1
DNTTIP2	SLC25A32	COA7				VCL	CD80	MAFB
CCDC59	SLC9B2	COLGALT1				VEGFA	MAN2B2	BTBD11
TMEM201	USP2	B9D1				VPS9D1	PSMG3-AS1	KIF13B
TWISTNB	PON2	CCT5				VWA5A	FAM53C	ARHGEF40
CDCA7	FAM124B	DESI1				WAC-AS1	LRRC8B	DALRD3
ZNF146	HSPA8	CCDC112				WBP1L	DPM3	TMCO3
MRGBP	GATC	PSMD11				WBP2	ZNF76	2022-03-02
TMEM109	MRPL28	AHCTF1				WDR37	TGFBR3	RP11-396K3.1
PELP1	SERBP1	CCDC51				WDR45	RP11-347I19.8	NBPF2P
MGST1	AL133493.2	NCS1				WDTC1	ANKRD33B	GDPD3
EIF3C	PWP2	OTUB2				WIPI1	TWF2	TMEM191A
BAG2	DNAAF2	TEX10				WSB2	EPG5	ZNF703
ISG20L2	GTPBP3	CDC25A				YPEL5	U52111.14	PTPRB
SRFBP1	TSEN2	CWC22				ZBTB22	FMNL1	PLD3
COCH	PER3	SSRP1				ZCCHC24	LY6E	NMRK1
TCP1	SMIM15	EIF3M				ZDHHC11	PFKFB4	CORO2B
HNRNPH3	GAREML	CD24P4				ZER1	PGBD2	RP13-580F15.2
RP11-75L1.2	MCAT	BAZ1A				ZFAND3	MAP3K3	CLSTN3
CASKIN2	RP11-121C2.2	RARS				ZFP36	CYB561	IGIP
STUB1	ZNF22	IFITM2				ZMIZ1	HIST1H2AK	MST1P2
ZNF202	MYCBP	RAD18				ZNF117	DNAAF3	LPIN1
DLAT	LRP11	SNRPC				ZNF160	AC007383.3	RP11-82L18.2
CDC20	TUFM	NGDN				ZNF211	IRS2	RASGRP4
ARL14EP	RHOXF2B	C1DP1				ZNF654	GSTZ1	MTX1P1
CFL2	BRI3BP	ASF1A				ZNF697	RP11-321F6.1	DVL2
EIF3CL	G3BP1	MINA				ZNF837	RNU6-510P	GAS1
POMGNT2	RP11-328M4.2	PPARGC1B				ZSWIM4	GDA	PPP1R3E
PEX26	NAA25	PACRGL				ZSWIM8	TBXA2R	RP11-460N20.4
C11orf95	C16orf13	ZNF37A				ZYX	ID1	CTB-83J4.2
SRP72	SHPRH	COA4				7SK	CTSD	TRPC2
SKIV2L2	IFRD2	ANKRD36B				ABCA7	CLCN3	TRIB3
UBE2E1	WDR12	RNASEH1				ABHD2	PPP2R5C	RP11-458F8.2
CCDC94	ELAC2	FANCB				ABHD3	GOLGA2	CTD-3137H5.1
EXOSC3	MRAS	AL359195.1				ABI3	BAIAP2	CD300C
ZNF17	NUDT16P1	REXO2				ABTB1	PDCD4	ARHGEF11
ZNF576	NSUN2	RP11-332H14.2				AC000078.5	RP11-600F24.7	RP13-895J2.7
EIF1AXP1	CYB5A	FAM216A				AC000089.3	CASP8	TMEM63A
ALKBH3	PLAGL2	GSPT1				AC003092.1	C9orf16	ZNF575
CSE1L	RCSD1	LIG3				AC004893.11	SLC25A25	LPAR2
MED9	WDR89	CHID1				AC008746.5	RUSC1-AS1	RP3-395M20.12
XRCC2	PDHA1	IGFBP4				AC008753.6	PLXNA3	LTB
TPCN2	TIFA	NAMPT				AC009495.2	NFKBIZ	PIGV
FBXO4	TTC27	TPD52				AC009948.5	H19	AHNAK
TRMT11	ZNF579	ALDH5A1				AC016773.1	ENO3	RNF39
CISD1	ZNF35	RBM27				AC073115.7	KIAA0430	RP11-159D12.2
TOE1	NETO2	BDP1				AC079807.2	NRBF2P2	ASNS
MAGOHB	DTD1	SLC25A17				AC098614.2	ACAT2	RP11-93K22.6
POLR3K	RSAD1	TMEM109				AC111200.7	SLC36A1	TRIM62
HSPA9	B4GALT2	RP11-61N20.3				AC118278.1	CISH	FAM134C
UCK2	PRKAA1	TTI1				AC127496.1	STARD10	BAIAP2
BCLAF1	LINC00839	OR7E38P				AC132872.1	CTD-2083E4.6	RP11-644F5.11
RTN4IP1	LRRC58	DNAJC25				AC132872.2	HHLA3	FZD7
CYB5A	SLC25A41	MNS1				AC144831.1	ARPC4-TTLL3	ZSCAN16-AS1
CWC22	TIMM21	MAGOH				AC159540.1	2022-03-02	FCGR2A
LANCL2	LRPPRC	ZYG11A				ACBD3	AC096649.2	CHFR
RBM3	NR1D2	FAM72B				ACBD5	RP11-10C24.1	IRAK2
ABT1	XXbac-BPG252P9.9	PRELID1				ACOT11	MXD3	POLR2J4
CCDC71	PRPF19	POLR2F				ACSL3	PRRT1	TNFAIP3
CHORDC1	LETM1	TRNT1				ADAM17	WARS	VMO1
UBE2N	SETP14	DVL1				ADAM8	CTD-2639E6.9	MMP2
UBE2G2	ZNF696	PTDSS1				ADAM9	LRRC23	LMO1
APEH	CHRNA5	CUEDC2				ADCK5	LCAT	NBPF12
SGTA	ME2	PSMB5				ADCY7	EDEM2	KIFC2
ACN9	MRPS9	C5orf30				ADD3	MTG1	NFAM1
BMS1	LAS1L	PHAX				ADORA3	MSS51	OLIG1
XRCC5	RP11-51F16.9	ADSS				AF011889.2	TGFBR3L	TPP1
POLE3	CHD1	GADD45A				AFF4	DNAJB9	HLA-DMA
ZBTB24	USP7	PFDN6				AGAP2	WSB2	AIG1
LIAS	GTF2H2B	MRPL47				AGFG2	QSOX1	STX16-NPEPL1
PRKRIR	UHRF1	THOC5				AGRN	OPN1SW	BCL2A1
LRRC20	DFFB	CCT8				AGTRAP	PLIN3	ZNF469
TCERG1	RP11-295D4.1	PEMT				AHDC1	GPSM1	USP44
RPP38	PELP1	TAP2				AHR	ZHX1-C8ORF76	RP11-284F21.9
ZHX3	TMEM14A	ADSL				AIDA	CDC42SE1	GS1-358P8.4
TFAM	DNTTIP2	FARSA				AIM1	MFSD11	AC068020.1
METTL16	PRKRIR	AKAP2				AKAP9	ACCS	GRTP1
ME2	DNAJC11	SLC2A1				AKR1C7P	ASIC4	CHKB-AS1
CUL1	ACTR8	MRPL20				AKTIP	PMP22	RAB33A
THEM4	RP11-216L13.19	NME7				AL109615.1	SDC3	NIPAL2
NAA50	ZYG11A	GLRX3				AL592183.1	WDR66	TMEM187
TMEM206	NFXL1	RP11-395L14.17				ALAS1	SGPL1	AC003090.1
IPO11	POMK	SHPRH				ALKBH6	IFNGR1	IFI16
DHX35	LRRC40	DOHH				ALOX5	SIDT2	HBP1
UQCC1	RP11-446E9.1	SSBP1				ALOX5AP	RP11-288H12.3	RP11-54O7.3
NDC1	LLPH	SRGN				ALPK1	CTD-3099C6.11	HOXC4
NOM1	RPL22L1	OXNAD1				AMACR	LINC00106	STXBP1
CCDC102A	SLC39A6	SF3B5				ANKRA2	YIPF3	TK2
RP11-573D15.9	ZNF395	SLAIN1				ANKRD12	CYP51A1	RP11-798M19.3
FCF1	DNMT3A	ETV4				ANKRD42	LCP1	DSTNP1
CCDC66	IMP4	PCOLCE2				ANKRD44	CTD-2331H12.5	MIR940
ZNF35	ALDH18A1	SHISA2				ANKRD52	RNF145	CLK1
SNX5	UBE3D	BCKDK				ANLN	GALNS	RRNAD1
TTC4	CTPS1	ISOC1				ANO8	TBC1D7	WARS
GTF3C4	EPB42	ZFP36L2				AP000233.4	PAGE2	CERS4
CTD-2228K2.5	HS3ST3A1	ATR				AP001055.6	SDCBP2	CSTB
DNAJA1	SMYD5	PHB2				AP001258.4	LA16c-390E6.4	IDH1
ARFRP1	ZDHHC8	HSD17B6				AP001372.2	CERS5	SLC2A3
OPA1	MRPS30	CARM1				AP001469.5	PLP2	RP11-165J3.6
AGK	OXNAD1	MRPS34				AP1S2	RP11-617D20.1	RFX8
CDK5RAP1	CHAC2	ASCL2				APBB2	RP5-884M6.1	SMAD7
PARP1	AC004980.7	APITD1				APOBEC3B	RCBTB2	ALKBH6
TMEM69	PWWP2B	PSMD7				APOL6	CTTN	APBB3
NUS1	BRIX1	RBM28				APOLD1	ZFAND3	LRRC56
SSRP1	HILPDA	PSMD12				APPL2	RP11-522I20.3	AC018470.4
UTP23	CISD1	HSPA4				ARAP3	CALU	PILRB
RCHY1	EOGT	XRCC5				ARHGAP18	SEMA3F	C22orf23
SRSF7	AHCTF1	MRPS33				ARHGAP26	STK40	GNG7
GTF2H2B	FAM72D	SNRPF				ARHGAP27	RP11-126K1.6	CTD-2006C1.12
MPHOSPH10	DHRS3	GAS8				ARHGAP30	RAB22A	RP11-231K24.2
AMD1	RBFA	FAM189B				ARHGAP31	TREX1	NARF
MCM2	KDM2B	DDX46				ARHGAP9	RP11-22N19.2	COL9A2
CEP290	NUS1	EARS2				ARHGEF11	RP11-309L24.4	EMBP1
COG2	ZNRD1	C7orf50				ARHGEF2	PHTF1	CYBRD1
CHML	HSPD1P1	FAM60A				ARHGEF40	AC012358.4	RP11-296I10.6
CDV3	PRKDC	PFDN4				ARHGEF9	RP11-146I2.1	MBLAC1
GTF2H3	BLMH	NHP2L1				ARID4A	NKG7	NPTXR
MIEF1	WDR18	HDAC2				ARID5A	SAPCD1	RP11-18H7.1
DUS4L	CDK12	MFSD2A				ARL13B	CHIC2	ASB16-AS1
NUP88	LINC00843	HDGF				ARL2BP	RP11-362F19.1	HGSNAT
ZNF614	RP11-424C20.2	ELAVL1				ARL6IP5	ACVR1B	MAP3K3
PRPS2	IMPDH1	DDX31				ARL6IP6	C21orf58	RHOH
NADK2	MRPL4	EIF4E				ARL8A	HIST1H4I	MROH1
LARP1	ORC5	LCLAT1				ARMC12	PRDX5	KANK2
C5orf30	SNORD125	C21orf59				ARPC5	ORAI1	THAP8
NPRL2	THUMPD2	GTF2H2B				ARSG	AC000068.5	DDX60L
CCDC138	DSC2	PSMB2				ASB2	RAPGEF2	NBPF3
ZBED4	NOB1	TOMM22				ASF1B	WDR19	RP11-93K22.13
FAM133B	ZNF57	C2orf43				ASPDH	TENM1	TMPRSS9
CDK2AP1	PTER	WARS2				ASPHD2	TMEM50A	KRT8P46
DHX9	VARS	SURF2				ASRGL1	AGER	SRD5A1
SIK1	GINS2	ASCC3				ATAD2	CLCN7	STX11
WDR5	PCGF6	AIMP2				ATAD2B	C14orf119	HOXA13
C1orf109	NAA16	ENKD1				ATF5	WBP1L	NBR2
ZMYM3	AGPAT5	SNX25P1				ATG16L2	ANKRD13D	VAT1
KCNQ5	XIST	FAM207A				ATG9A	IGIP	PPAPDC1B
BRD9	DDX56	HNRNPA3P5				ATM	CDKN2D	TRAF3IP3
AASDHPPT	FAM133DP	KIF20B				ATP11A	SNX33	RBM47
TTLL4	RP11-486G15.2	ATP5D				ATP11B	JAK1	CASP9
GDAP1	HMMR	GART				ATP13A2	FLCN	CTC-428G20.3
EIF1AX	ZMYND19	LARP4				ATP1B1	SIGIRR	RP4-717I23.3
SENP3	KAT2A	UNG				ATP2B1	SMCO4	FMO4
VKORC1L1	ZNF593	MRPL17				ATP2B4	RP11-792A8.4	TGFBR2
UBE2G1	FDXACB1	PAPD5				ATXN1	SLC26A2	STXBP2
PTCD3	SERBP1P1	PUS1				ATXN7	WT1-AS	SQSTM1
METTL18	TCF15	NAA10				AVPR2	AC018766.5	CTC-559E9.5
HSP90AA1	FAM208B	TRMT10A				B3GALT4	TMSB4X	AC090571.1
TFDP1	TOMM5	CCT8P1				B3GALTL	SLC16A5	TMEM38A
NR6A1	PRPF31	ELAC2				B3GNT2	HSD17B1	TESK2
NSUN2	WBSCR16	SYNJ2				B3GNT5	MLXIPL	PREX1
PYURF	POLE2	NOL7				B4GALNT1	TMEM116	PCYOX1
DHX57	KPNA5	RPUSD4				B4GALT1	LAMB2	CTB-39G8.3
EMC8	CLUHP3	ASMTL				BARD1	AMPD3	SOS1-IT1
POFUT1	FTSJ2	PPRC1				BAZ2A	TRIM25	GSTZ1
VMA21	EPCAM	UBE2V1P2				BBX	RP11-67L3.4	LINC00426
CUL4A	UTP23	PEX5				BCL2A1	RP11-254F7.2	C9orf139
GTPBP10	PIK3R4	CTPS1				BCL3	DOK2	CCER2
NSUN5	PARP1	RP11-345J4.5				BCL9L	FOSB	ITGB2
GATC	NSD1	RAN				BEST1	NPPA	NFIL3
MRPS31	USP46	NSUN2				BHLHE41	LYRM1	HOTAIRM1
PRMT6	METTL1	SLCO4A1				BIN2	RP11-336K24.12	VIM
FAM72C	MTR	DOCK6				BIRC2	RP1-228H13.5	CACFD1
MRPL44	TTC4	MSN				BIRC3	RP11-385F7.1	USP51
TRIM32	IPO5	HYAL2				BLVRA	EDEM1	AC012414.1
KATNB1	TXLNG	ZNF749				BLVRB	HIST1H4D	MOAP1
USP10	RP11-312J18.5	FTSJ3				BLZF1	DYNLT3	SYTL1
UAP1	SMIM11	FASTKD3				BMP4	PLEKHA8P1	MTMR10
DDX19B	CCDC134	PRPF31				BRIP1	LASP1	NCOA3
ANP32B	TMEM123	KIF18A				BRPF3	SPDYC	MAP1LC3B
MCM5	TIMM22	SPNS2				BST1	C1orf63	LPIN2
C1orf131	KCTD6	METAP2				BTBD10	PLEKHF1	ITPRIPL2
AD000090.2	ZNF257	PRPF19				BTBD3	RAP1GAP	DMWD
MSH6	SPN	SUPT16H				BTN3A1	CASP7	UBASH3B
TOMM40L	MRPL20	ABCE1				BX322557.10	OSER1	EIF3J-AS1
SLC25A22	CARM1	MCIDAS				BX936347.1	PLAUR	RP11-345P4.9
TATDN2P2	BCCIP	AHDC1				C10orf118	DNAJC4	AAMDC
DARS	AP000525.9	ZNF343				C10orf54	ASMTL-AS1	JHDM1D-AS1
DDX27	HSPB1	ZNF581				C11orf21	CCPG1	CTD-2201E18.3
HDAC2	DSG2	EXOSC3				C11orf24	HPCAL1	RP11-686D22.7
TSSC1	FYCO1	RPF1				C11orf80	EBP	CTD-3214H19.6
YRDC	RIOK1	POLE3				C11orf89	CTB-58E17.5	KLF7
SUPT16H	HNRNPD	AASDHPPT				C15orf52	PIK3CG	PLIN2
CBR1	KLHL17	GCDH				C15orf62	PPP1R3E	PLAU
HSPH1	EIF1AX	TNF				C17orf59	FAM213A	CCR10
FAM208B	SMS	GALNT14				C18orf32	VEGFA	SMPDL3A
TBC1D24	BMS1	NUP88				C18orf54	RP11-599J14.2	PARP14
CTC-297N7.8	C5orf30	WDR54				C19orf38	AL627309.1	GATA2
SMS	SNAPC4	PPP5C				C19orf59	SLC1A4	NPHP3
NFXL1	MTHFD1	CCNB1				C1orf106	SRGAP2C	WDR37
RP11-876N24.5	MRPL46	KCNC4				C1orf186	ING4	DDX60
FAM185A	NPM1	TRIAP1				C1orf192	ITPKA	IL10RB
MTR	TCF3	RP11-57A19.2				C20orf112	NUCB1	IRF1
BCKDHB	TGS1	ISOC2				C20orf197	DBI	CTD-2647E9.3
SRRT	HNRNPU	MRRF				C21orf67	P4HA1	LBX2-AS1
MTG2	ISPD-AS1	STAC				C22orf46	RP13-270P17.2	RP4-635E18.8
NEURL4	MIEF1	PRR5				C3	CFH	KLF6
CHERP	PRR19	SFXN1				C5orf22	SLC16A13	DNAJB2
MAP7D3	NFRKB	SNRPE				C5orf34	FBXW4	ZNF654
SRSF1	ZNF629	FTSJ1				C6orf211	KIF5A	CLIC4
DYRK2	AC007620.3	MRPL39				C6orf223	SCD	CLN3
ZNF689	ERGIC1	KRR1				C6orf226	IFI6	STK40
QTRTD1	GOT2	RBBP9				C6orf99	HIST1H4K	ACBD4
WBSCR16	MIOS	UBE3D				C7orf60	RP1-92O14.6	ANKRD37
GNL3L	GTF2I	IMP3				C7orf61	RP11-1055B8.4	ZBED5-AS1
FITM2	RPL26L1	VRK1				C9orf89	FRRS1	CTB-50L17.9
TSN	NDST1	PCCB				CABLES2	TEP1	CTD-2006H14.2
HMGB1	TRIAP1	CLPP				CACNA2D4	MANBA	SUCNR1
RCC2	HEATR2	ZC3H15				CALCOCO2	TMEM187	CTSS
SF3A3	ZFPM2	PLK1				CALHM2	C14orf1	NIT1
NEK3	AQR	LETM1				CALM1	ZER1	IFT27
FUT10	NIFK	NPM1P27				CAMK1	GLB1	IQGAP3
SBDSP1	RP3-465N24.5	PLXNA1				CAMK2N2	GMIP	BZRAP1-AS1
MAT2A	RP11-27I1.4	THAP11				CAMP	PYGB	PELI3
ZCCHC4	RREB1	LINC00683				CAPN7	CTSH	PTEN
DNAJC25	TFB1M	DHX9				CARD16	ITPR1	ITGA3
WDR24	CCDC94	TRIB2				CASC5	AC084018.1	CTD-2630F21.1
SLC25A15	TRUB1	QRSL1				CASP1	RBCK1	TNFSF13
PRTN3	MAGOH	PPT2				CASP3	ANXA4	MAGEF1
IGLL1	SOD2	ENDOG				CASP8AP2	NRIP3	STRIP2
CLC	NUP160	TIMM50				CAST	DERA	FIG4
RNASE3	SNORA33	TOP1				CBL	TBC1D3F	COMMD6
EPX	FAM98B	METTL13				CBR3	RB1CC1	RRAS
PPP1R27	STXBP4	ADRM1				CCDC109B	TGFB1	VEGFA
MPO	OTUD6B	URB1				CCDC126	SMYD3	ZBTB22
LPO	ABT1	SSBP4				CCDC147	TMEM54	RETN
SERPINB10	METTL18	NUP205				CCDC15	SNX18P16	CD300LB
BEX1	NUDCD1	PSMA5				CCDC183-AS1	ARFGAP3	AP000351.10
ELANE	THOC3	POLR3H				CCDC65	FAM132A	SLC37A1
AEBP1	MAP3K4	RORB				CCDC69	MBD6	DDAH2
GALNT14	METRN	SNHG16				CCDC71L	C15orf65	RP11-345P4.6
RP11-84C10.2	CSTF2	RP11-512F24.1				CCDC82	FXYD5	ARL6IP5
PRSS57	ZNF526	RP11-84C13.1				CCDC93	FAM178B	GNE
AZU1	RP4-592A1.2	SFXN4				CCDC96	HIST1H2BJ	SH3PXD2A
OGDHL	ZKSCAN4	AAMP				CCL2	FAM115C	IRF2
HAGHL	C1DP1	MACROD1				CCL20	NRBP1	TMEM66
HPDL	LINC00984	CD2AP				CCL3	LINC00638	MBD6
CTD-2008A1.2	RAE1	SRP72				CCL4L2	CYB561D1	FLCN
PRRT4	CWC22	TMEM161A				CCL5	SLC6A6	CNEP1R1
PRG2	NME3	METTL5				CCND3	MYO1D	MFSD6
RP11-800A3.4	CMSS1	LMAN1				CCNE2	NUDT18	ABHD2
P2RY2	FARSB	NMB				CCNG2	KCTD21	CNIH3
PSTPIP2	BDP1	RITA1				CCNJL	SOCS2	FAM177A1
CD79B	PDF	PFDN2				CCNYL1	ZSWIM4	LAIR2
TMCC1-AS1	COG2	PMPCA				CCR1	PMM1	XXbac-B135H6.15
AGMAT	EXOC3L4	PSMC4				CCSAP	RP11-686O6.2	IFFO1
NPAS1	CTD-2619J13.16	NANOS1				CD101	SSH1	PLD4
GSTM3P1	MOCS3	MANEAL				CD244	ZBTB22	NCF1
CTC-425F1.2	PRPF40A	ADM5				CD300C	MFSD7	HECTD4
EIF4EBP3	C11orf95	AC004797.1				CD300LF	PPARD	SLC35E2
PTPN3	FAN1	AC010761.8				CD48	RP11-967K21.1	GLIPR1
CTXN1	DDI2	DNAJA3				CD79A	SPACA6P	RP1-170O19.20
CYP2W1	TRMT6	FAM98B				CD82	RP11-1070N10.7	CSRNP2
ADRB2	MRPL50	AATF				CD83	EPHB6	APOL6
PLAC8	LIN7C	OXCT1				CD86	SKAP2	RP3-402G11.25
ATP1A3	BICD2	NR1D1				CD96	MCOLN1	IL9RP3
SDF2L1	GAB3	NOV				CDC14A	RHCE	CCT6P3
MLC1	MRPS17	RPL29P11				CDC25B	DMTN	CTC-444N24.11
SNORD12B	IDH3B	ALG8				CDC42BPA	TUBA3FP	AMACR
UNC5C	GPR160	NUP153				CDC42EP2	DUSP1	COG4
NKD2	DHX35	KIF14				CDCA2	ACYP2	UPP1
SFXN4	PRRC2C	MAP2K3				CDK17	GADD45A	PIM1
COL23A1	AGPS	SNORA71A				CDKN1B	VAMP2	EMR2
WBSCR17	FAM83D	MSX1				CDKN2B	RP11-96H19.1	WSB2
COX7BP1	MYH10	ALDH18A1				CDKN2C	SREBF2	AP001372.2
LINC00926	TOMM40L	DNAJC7				CDS2	CTH	CTD-3099C6.11
C19orf77	DCAF17	TMEM201				CELF2-AS1	ULK1	ZNF449
RP11-416N2.4	DBN1	ZCCHC4				CENPI	CARD11	PIGZ
HBE1	RPTOR	DHX37				CEP120	ACTR1B	AP001065.2
MFSD3	RPL7L1	ST6GALNAC6				CEP135	MPDZ	FRRS1
RASA3-IT1	SLC27A5	GOPC				CEP19	MYL6	MAPK13
ANKRD55	RPE	SMIM13				CEP55	FHDC1	HPS4
FAM86C2P	EIF3CL	ZNF770				CEP85	KIFC3	RNASEL
FAM46A	E2F8	XPNPEP3				CEP97	ZNF513	ST3GAL1
IMMP2L	LMNB1	THRA				CERS4	SERPINB1	FNIP1
FIBCD1	SRRM1	APEX1				CFP	CCSER2	CTC-429P9.3
CTSG	GLIPR2	ME2				CGGBP1	CELF2	CTA-384D8.36
TEF	PPP1R9B	RAB3IL1				CHD9	RP11-690G19.3	DNAH1
DNAAF3	KDM8	DDX24				CHGB	TMEM55A	SGK223
CERKL	EXOSC3	CUL1				CHI3L1	AMFR	SGK1
DNPH1	PEX5	SLC9B2				CHKB	FADS2	RP11-126K1.2
SYNGR1	CCDC6	PIK3CG				CHKB-AS1	HPS1	RAB27A
PPP1R14BP3	TMEM141	POLR2H				CHMP5	P4HA2	CDK19
SNORD20	NTPCR	ZFP92				CHPF	STK19	NUDT18
C3orf80	CUL4A	TRMT12				CHRM3-AS2	NHLRC4	MIR146A
HOXD13	MCM4	SLC19A2				CHST2	FOXO3	C21orf58
SNORD104	FAM86C1	SOD1				CIT	MOSPD2	CCDC154
HYAL2	FAM78A	VWA8				CKAP2	ACSL1	OCEL1
KCNN2	DANCR	PPIL1				CKAP2L	STRIP2	RP11-380G5.2
RP11-154H12.3	XRCC6BP1	PPIH				CKLF	INPP5K	TBC1D3F
BZW2	ADAM15	BMS1				CLASP1	YBEY	RASD2
DYRK1B	BCKDHB	SERHL2				CLCN4	CTB-114C7.3	CTD-2228K2.7
AE000661.37	TET1	CNBP				CLDND1	RFPL4B	CCDC78
PPP1R14B	C16orf91	SART3				CLDND2	ATP6V1B2	ARHGEF12
KANK1	HMGB1P5	METTL9				CLEC2D	ABHD15	KIAA1841
MRPL24	NOP58	TIMM8A				CLEC4E	RAB5B	GP1BA
GPR125	PUS1	EIF3I				CLEC5A	GMFG	CCDC92
UFSP1	RPL36A	MCM2				CLIP1	KLF9	ECH1
RP11-895M11.3	TMEM33	RP11-10A14.4				CLN3	CTB-33G10.1	CEL
SNHG3	CRYAB	KAT2A				CLSTN3	MCAM	FCHSD1
ACAT1	IDH3A	B3GNT1				CLU	PANX2	PLEC
IGFBP7	SCAI	BZW1P2				CMTM1	SNAI3-AS1	ACYP2
PSMG4	ZNF17	CCNH				CMTM3	RAD51-AS1	HEXDC
PYCR1	PARS2	MRPS21				CMTM4	CERCAM	MAGED2
FAM86JP	CCDC43	ZNF121				CMTM8	TM7SF2	PHF1
ZNF692	CDC14A	ZNF22				CNIH3	HIST1H2AI	CYP1A1
SLC17A9	NOL11	TCERG1				CNN2	RP11-284F21.7	ALOX5AP
PNP	ACTR3B	KIAA1549				CNNM4	RP1-313L4.3	PIK3R3
METAP1D	KHK	XPO5				COG4	RP11-10C24.3	PHF21A
DHRS11	RCC2	FAM98A				COG6	PPM1M	PCTP
RP11-620J15.1	PKP4	ZNF48				COL11A2	RP11-1275H24.2	KLHL6
TRIP6	TIMM50	RPL21				COL15A1	FAM177A1	LPP-AS2
ACY1	DTWD1	CIAPIN1				COL9A2	CREB3	RP11-12A2.1
IFT57	MKRN3	RPE				COPG1	IDH1	RP13-20L14.6
CLEC11A	RAD18	KLHL8				CPD	NFE4	RP11-218M22.1
SOWAHD	DLG3	LCMT2				CPE	SPARC	TRPM4
C22orf34	PSMG3	PEX3				CPNE8	PRR24	BIRC2
CALR	FKBP7	FRG1				CPT1B	TMC8	PIK3C2B
PDIA5	PRMT7	BBX				CR1	SLC35D2	CTBS
HSP90B1	LYRM7	NUP93				CREB3L2	TRIM38	EVA1B
PIWIL4	ZNF142	PNPO				CREBBP	LINC00863	OSBPL7
GPR85	RNASEH1P1	RP1-179N16.3				CRIP1	CLEC18B	SDHAP1
ME3	FARSA	PLEKHA3P1				CRTC3	FAM210B	GLIPR2
RCL1	DHX9	IPO7				CSF2RA	CTSA	DNAJC4
RABEPK	TMEM64	RPL14P1				CSGALNACT2	ARSA	VENTX
MSRB3	AHSA1	TRMT6				CSRP1	TSSK3	NEURL1B
RP11-393M11.2	ANKRD16	BOLA1				CSTA	HCG25	PHGDH
IFITM2	PEX26	TOMM70A				CTA-211A9.5	CPEB4	LMNA
AC015815.2	PRMT5	RBM19				CTA-384D8.31	ARL3	PRDX5
MIF	SDE2	HSPBP1				CTA-384D8.35	TFPI	ZNF517
RP11-421L21.3	KARS	NSA2				CTC-429P9.2	AGPAT4	SLC15A2
PPT2	VPS13A	DEPDC1B				CTC-429P9.5	HIST2H3D	RP11-345P4.7
PEMT	SLIRP	APLN				CTC-550B14.7	DHCR24	SLC25A1
FTCDNL1	INF2	RANGAP1				CTD-2017C7.2	AC002398.13	ETHE1
MEST	NDUFA5P11	DDI2				CTD-2020K17.4	AC016700.5	ICA1
CRELD1	CISD3	PDCD2				CTD-2035E11.3	HMGCL	HCST
RP11-498E2.8	TARBP1	ZNF444				CTD-2132N18.2	OR6E1P	TCHH
SNORD88A	MTMR1	GRAMD1A				CTD-2196E14.4	HOXB-AS1	SCAMP2
CCDC106	RBM3	YDJC				CTD-2196E14.9	NUDT14	TRIM5
MZB1	BOP1	APOOL				CTD-2357A8.3	RP11-196G18.22	LINC01137
TRDC	NOP14	WDR60				CTD-2369P2.2	KIAA1522	DNAJC3-AS1
TRMT5	CCDC71	CSNK2A3				CTD-2529O21.1	GMPPA	EME2
SNHG16	KPNB1	PMS1				CTD-2547L24.3	ATP6AP1	HPS1
CTB-31O20.8	E2F2	MCM4				CTD-2547L24.4	KLC4	ANKRA2
RNASE2	ARMC8	GTF2H2C				CTD-2561J22.2	ZNF841	CHN2
MTFP1	MRPS12	C11orf1				CTD-2587H19.1	BTN2A2	SETDB2
RP11-1020A11.1	SERBP1P5	TFDP1				CTD-2616J11.11	KDM3A	C6orf47
SCARB1	EXOSC2	C11orf31				CTD-3018O17.3	MAP1LC3B	CTC-429P9.2
IGSF10	STRA13	SMYD5				CTD-3092A11.1	PSAP	RP11-150O12.6
HSPA5	RP11-253E3.3	KPNA3				CTD-3137H5.1	TCAP	ZNF837
TOP1MT	DHX36	GMDS				CTD-3214H19.6	PLEKHM1	RASSF4
PVT1	CAMKK2	RTCB				CTNND1	COMMD7	HCFC2
TMEM147	FBXW4P1	MTX3				CTR9	GFPT1	RP11-131H24.4
NDUFAF2	MRI1	UBE2MP1				CTSO	MAPK15	TRAPPC6B
NFE2	TCTN3	FCN1				CTSS	HCLS1	PGPEP1
METTL7B	CTC-479C5.12	MTAP				CTSZ	RP11-84G21.1	LILRA2
APBA2	YRDC	DUS3L				CUEDC1	FLVCR1-AS1	EPHX1
SCARNA12	NRDE2	POLR2D				CXCR3	FAM129A	CYP4V2
AP001628.6	NUCKS1	SNRPD1				CXorf23	TMEM9B-AS1	CLIP2
QDPR	GCHFR	SCFD2				CYFIP2	HAGH	SMPD1
AVEN	MYSM1	CUTC				CYLD	PLIN2	KB-1460A1.1
FUT4	SERPINF1	TSR3				CYP1B1	CYP2T2P	APOBEC3D
SRGN	GOLGA2P7	NUP37				CYP1B1-AS1	MOAP1	G6PD
SLC25A19	YTHDC2	POU2F2				CYP2R1	IER5	CTD-3074O7.5
IQCK	EFNB1	PTGES3P1				CYTH1	AP001171.1	RP11-655M14.13
RNY4P6	RP11-598P20.3	CDC123				CYTH4	RAB11B-AS1	MC1R
CITED4	LIAS	WDR46				CYTIP	ULBP1	HK3
ZDHHC11B	NHP2	THOP1				DAAM1	ZCWPW1	HMGCL
ATP6V1C2	EIF2B3	EIF2B2				DAB2IP	MICAL2	TRIM38
TMEM119	UBE2G1	PSMG4				DCK	ATF7IP2	DOC2GP
RP11-573D15.1	ARFRP1	SNORD125				DCLRE1A	MROH6	CTB-41I6.2
ATP5G1	IMP3	DUS1L				DCP2	MFSD6	RP11-981G7.2
FUZ	F12	HAUS7				DDX26B	CRYL1	ADCY10P1
IFITM1	RP11-342M1.3	NDUFB10				DDX58	ITGB5	ZNF767
ZNF667	BRMS1L	ZNF598				DDX60	LRRC71	GTF2IRD2B
PFKM	RP11-706O15.3	IDH3A				DDX60L	TOLLIP	RP11-894P9.1
ZNF835	STIP1	OLA1				DEDD2	LY6G5C	RP11-266L9.6
TMEM161A	SMIM10	ERG				DENND1C	RP11-502I4.3	MICALL2
FAM189B	CCT5	TTC7B				DENND4C	RP11-308D16.4	AC009506.1
MFNG	LMNB2	ZNF324B				DENND5A	APAF1	ATP6V1D
SLC7A2	NUP153	UBQLN4P1				DENND6B	LINC00482	RP11-134G8.7
NHP2L1	NDUFAF4	EIF4HP1				DEPDC1	GDI1	RP11-89K11.1
RAB38	PHRF1	SF3A3				DGCR6	CORO1B	NAV1
SYNGAP1	RPUSD4	CDK8				DGKD	KIAA0513	AKNA
RP11-512H23.2	ZNF254	PVRL1				DGKQ	SEC14L1	COMMD3
ZBTB16	ZBED4	IL17D				DHRS1	ARID3B	RP11-353N14.1
SGPP2	CCNE1	MAD2L1				DHX58	MCL1	RP11-817O13.6
SNORD101	MAGOHB	MIEF1				DIAPH3	PLD1	FAM212A
TPM2	PPA1	AUNIP				DIP2A	SRP14-AS1	PRR24
RP11-452K12.4	TMA16	ALG3				DKFZP761J1410	CEBPB	PCYOX1L
DPCD	MECR	STAP1				DLG5	ELK1	TSC22D2
SDCCAG3	FBL	TFDP2				DMWD	SDCBP	HSD17B1P1
CTD-2302E22.5	TMX1	RNA18S5				DNAJB13	ARIH2OS	CUEDC1
SSB	POLR3H	SOCS2				DNAJC13	FMNL3	ZSCAN31
THRA	GMDS	ACN9				DNM1	CTD-2020K17.1	AP001816.1
AC010761.8	MANEAL	DUSP23				DNMBP	APC2	RP1-43E13.2
SNORA13	PPARGC1B	NEK4				DNMT3A	AF127936.5	RNF215
AP001205.1	DLAT	ASPHD1				DNMT3B	CDK19	HHAT
RP11-498E2.7	DDX46	PODXL				DOCK10	ZNF425	KDELR3
NOG	MRPL2	PSME4				DOCK5	CD97	PANK3
RP11-799B12.4	POLR2D	ACOT7				DOPEY1	TNFAIP1	RPS10P7
PVRL1	CTC-297N7.8	DHX34				DPY19L1	PROS1	CPQ
MPI	SHQ1	WDR77				DPYD	MXD1	PDCD4-AS1
SNRPEP4	NCEH1	DGKH				DPYSL2	HIST1H2AM	FBXW4
ITGA4	RSL1D1	POLA1				DSCR3	IMPA2	DERL3
DCUN1D5	ERICH1	HMOX2				DSE	RNF39	CYTH1
TMED6	DNAJA1	NDUFV2				DTX3L	MMAB	PSCA
MANF	CSAG4	FUT7				DUSP22	C1orf56	HOXA1
BDH1	EIF3C	B4GALT5				DUSP4	SMAD6	ALAS1
SNHG8	SNRPF	FLAD1				DUSP6	ASPRV1	HNRNPA1P49
RPL21	RP5-1061H20.4	MRPL46				DVL3	MGAT4B	CYB561A3
DLEU1	MTERFD2	GDAP1				DYSF	KHNYN	2022-03-03
ATP5D	C20orf112	PRKACB				E2F2	ALDH1L2	ST3GAL3
PRDX4	FTSJ1	FAH				E2F7	RP11-54F2.1	MICA
APRT	STAR	UNC93B1				E2F8	CCER2	THSD1
AC083899.3	DERL3	SETMAR				EEPD1	CTB-25B13.12	SNX33
IMPDH2	CCT3	CHCHD10				EFNA4	BMP1	DDX26B
DDX54	CTU2	HSPA9				EFNB2	DAPP1	PRAM1
RP11-558F24.4	FRAT2	B3GALT6				EFR3A	MICALL1	RP11-849F2.8
MYLIP	PPIF	SKP2				EHBP1L1	AC113189.5	TMEM175
RP11-159D12.2	ZNF74	SGTA				EHD1	CAP1	ZNF18
ADM5	ERCC6L	MRPL16				EHHADH	RNASE1	AC006978.6
SSBP4	DNAJC2	SIGLEC12				EIF5A2	MAP3K10	CES1
ZDHHC9	ZSCAN12	FAM117B				ELK3	BTBD2	SMURF2P1
ECSIT	NKRF	RP11-93B14.5				ELMO2	ERCC1	RGS12
REXO2	AP1AR	QTRT1				ELMSAN1	BAIAP2-AS1	CTA-445C9.15
PTMAP4	CNBP	CISD1				ELOVL6	CUL7	THTPA
PDIA4	RP11-22P6.3	MBLAC2				EMBP1	RP11-1041F24.1	C18orf56
PARVB	NARS2	MAGED1				EMP1	TFE3	BARX1
AC005943.4	UNC93B1	RPL14				EMR2	PXN	SEC22C
NME2P1	BYSL	NADK2				EMR4P	SEL1L3	SNX30
RP11-218F10.3	PROSER2	PCGF2				ENC1	PHTF2	GPR137
SNORA71B	SUPT16H	POLR3K				ENDOD1	GNRH2	DHRS1
LRRC34	METTL2A	NMNAT3				ENPP4	ABI2	TECPR1
ERI3	BCL7A	RP11-321F6.1				ENTPD4	SLC38A2	ZNF627
PRKCQ-AS1	TEAD4	KPNB1				EP300	METRNL	HAR1A
BOLA3	RBM15	EXOSC6				EPHX1	CA11	ZCCHC24
ZNF584	CPT1A	AC005943.5				EPM2AIP1	EGFL7	CSF2RA
ZNHIT2	RBM25	POLDIP2				EPOR	RP11-347C12.10	AC016773.1
PET112	SERHL2	IL18R1				EPS8	WDR45	CTD-2245F17.3
UBXN8	TRMT1	SUV39H2				ERAP1	LINC00885	HLA-E
SNORD100	SCFD2	RDH14				ERAP2	NPC1	ABCA2
AHCY	LANCL2	KLC2				ERBB2IP	RP1-86C11.7	SKI
ICAM2	TSFM	TRIT1				ERMP1	DAK	LAMB3
CD302	RFX7	AGPS				ESCO2	C12orf57	STAG3L1
MRPL36	CLPB	NCLN				ESPL1	STARD8	SMTN
RPS14P3	CCT2	F12				ETHE1	AC144652.1	AP5Z1
TSTA3	ALG3	DNAJC11				ETV5	RP11-211G23.2	BLOC1S3
N6AMT2	OPA1	TNNT1				EVI2A	MKLN1-AS	SAMHD1
NUCB2	CCT8	NET1				F11R	RP11-54O7.10	TP53I13
PDCD5	TSHZ1	NPM1				FADS1	SPATA2L	DAB2
CUEDC2	AC104389.28	SNHG1				FAM102A	RRAGC	GPR162
CCDC78	POLE3	DUSP1				FAM102B	QPRT	KANSL1-AS1
AIMP2	ZNF830	CDC34				FAM110A	GPR137	SYTL3
VAMP8	SMYD2	ORC5				FAM127B	KCTD13	CCNL2
BCS1L	FAM185A	PTPN11				FAM134B	IZUMO4	ANXA9
APEX1	CTPS2	PRKCQ-AS1				FAM178A	DMPK	TMEM120A
PMPCA	WDR46	NOM1				FAM200B	PTK2B	KDM1B
DENND1A	TYW3	ZNRD1				FAM212B	RP11-95P2.1	PLA2G6
NCLN	BAG4	PSMD13				FAM219A	HIST1H1C	KIAA0430
BDH2	SRSF1	PROCR				FAM21C	TYSND1	CTD-2240J17.1
ARL2	C12orf29	LMBR1				FAM43A	UBE2H	MXD4
VDAC1	FOXD2-AS1	ADAMTS7				FAM47E-STBD1	ITFG3	KB-431C1.4
TRIM65	SUCLG2	IMPDH2				FAM63B	LINC01011	SNTB2
DHRS4L2	EIF5B	TOMM34				FAM76A	WDR37	AC004447.2
FOSL1	PRR11	MRPS35				FAM76B	EXD3	SLC35E2B
NUDT7	CRLF3	EBF3				FAM85B	RP11-611E13.2	TRADD
TSKU	MRPL42	KARS				FANCI	CASP9	RP11-797A18.4
ATIC	NXT1	UFSP1				FAR1	RP11-324I22.4	ELMOD3
SNORD99	TCEB3	TAMM41				FBXL13	TCIRG1	CDK2AP2
ASIC1	MRGBP	CCDC85B				FBXL17	SRGAP2	MAST3
CEBPA	LDLRAD3	CISD3				FBXL19-AS1	TXNDC2	NPIPA5
PRKAR1B	TACO1	NDUFAF7				FBXL3	PLCD3	SFXN5
RPL9	WDR77	UBE2G1				FBXL5	PNRC1	SLC38A2
CRELD2	MSH6	LSM2				FBXO21	RABGEF1	SPG20OS
CIAPIN1	RP11-206L10.2	TRAF3IP1				FBXO6	TRAPPC6A	RP11-122G18.5
CCDC85B	PSMD12	PPAN				FBXO8	SPATA25	UTRN
GPD1L	ZFYVE9	EIF1AX				FCER1G	NPPA-AS1	CUL7
SATB1	MPHOSPH6	CPSF3				FEM1C	AC018766.4	RP11-488L18.10
METTL5	LPCAT3	DRG1				FGD3	APOBR	SCNN1D
TMEM261	KIAA1524	HNRNPC				FGD5-AS1	ZP3	MOV10
RP4-758J18.13	TTLL12	WBP11				FGFRL1	TRIM6	SLC7A7
UBE2E2	MCPH1	NME1-NME2				FGGY	FAM212A	SPNS3
DPP7	MT2A	LYRM4				FGR	GABARAP	TNFSF4
NEURL1	AGK	PSMD14				FHOD1	MAP3K6	ERMAP
SNORD6	MED9	SPATA13				FKBP9	ATP6V0D1	ABLIM1
ZBED3	ARL14EP	SHQ1				FKSG48	RP11-396K3.1	MID1IP1-AS1
MINOS1	LARS2	SF3B3				FLOT2	PHLDA2	STAG3L3
CTC-546K23.1	ST6GALNAC4	GINS4				FOSL2	CCDC92	BTN3A1
RPL5P34	CHERP	MRPL2				FOXJ2	MICA	ZER1
MON1A	UCP2	CNST				FOXM1	OR2B6	PPM1K
EIF4A1P10	AARS2	TLCD1				FOXN3	RP11-260A9.6	MAS1
GHDC	ZNF367	PSMD3				FOXP4	TMEM107	ZNF818P
LYRM4	SNRPE	ZNF518B				FPR1	MMP24-AS1	EIF2AK3
MRPS25	CCDC8	ERF				FPR2	ZNF432	MED14-AS1
KCNG2	AFMID	LSM12				FRAT1	RP11-462G2.1	RP11-226L15.5
PFDN6	DBR1	PHF14				FSCN1	IL6ST	AP5B1
NUBPL	XRCC5	PHF5A				FST	LAPTM4B	VAMP1
TRUB2	C9orf117	DCAF13				FTH1P7	CXCL11	S100A6
FAM86DP	SLC18B1	ARL5A				FURIN	UCN	ZC3H3
POGLUT1	SET	TOMM20				FXYD2	CTD-2228K2.7	F8
MRPL15	RAB11FIP2	BCAS2				FZD1	C1orf85	ZNF211
RP11-339B21.15	DTD2	PHACTR3				FZD2	RP11-4O1.2	QPCTL
RBM19	MPHOSPH10	SFXN2				GABPB2	FERMT3	PI4K2A
DUS1L	NSUN5	GTF3C6				GADD45G	NPAS1	NBPF23
NREP	MRPL18	PSMB7				GALNT12	CSTB	MGST3
DPH5	MIPEP	STK36				GALNT3	ENDOV	LINC00174
MRPS28	HSP90AA1	TCEB3				GALNT6	AKR1C3	CAST
RP11-861E21.1	ALKBH4	RP3-460G2.2				GAS1	NLGN3	RP11-1007O24.3
MIR142	PALM3	CHST11				GAS2L1	TRIB1	TMEM80
SCLY	GPAM	C19orf53				GAS7	RETSAT	PPP1R13B
BCL11A	SMU1	CHD1				GATAD1	RP4-816N1.6	RP11-361F15.2
UBQLN4	C11orf82	NARS2				GBP2	AC093159.1	TYK2
B9D1	EXOG	GNL3L				GBP3	RHEBL1	CARD9
ARMC6	ZNF398	SLC7A5P1				GCH1	KRT18	ZNF700
RP5-1068B5.3	PRDX2	MND1				GCHFR	SNCG	PXMP4
PAM16	SENP3	EMC1				GDAP1L1	RP11-660L16.2	RAB33B
C11orf83	L2HGDH	CDV3				GEN1	RWDD2A	RRAGD
RP11-548H3.1	XKR3	RP11-773D16.1				GHRL	AKNA	FAM160B2
COMMD9	HSPA1B	CYCS				GKAP1	RP5-1086K13.1	ZNF160
NME1-NME2	TMEM168	HIATL2				GLIPR1	LSS	NEK6
EPS8L1	CCDC120	TMEM64				GLIPR2	FTL	BRI3
SNHG7	DDX19B	MTERFD1				GLUD1P3	PHF21A	MAN2C1
PTRH2	CHST2	KLF16				GNAI2	CTB-50L17.9	MOB3C
RP11-478C6.4	TADA1	MPHOSPH10				GNB5	AC009299.5	CEACAM4
PDIA6	LCLAT1	PVT1				GNE	DSCR10	FAM212B
C7orf50	ASPM	FAM86EP				GNG13	RP11-626A5.2	SECISBP2L
LINC00998	COX11	WBSCR16				GNG2	ANKRD10	KDM7A
WARS2	FAM86EP	FBRSL1				GNGT2	CHD2	PSEN1
SNORD15B	PRR12	UQCC1				GOLGA2P5	SQLE	WAC-AS1
PRMT3	CCDC144NL	AC004463.6				GOLGA3	HIST1H3B	GORAB
GALK1	ZNF121	ERH				GOLGB1	DCUN1D3	SNX20
POLD2	FAM72C	DHRS11				GORAB	CTSK	RALB
TMEM86B	ILVBL	POLR1A				GPD2	B3GNT9	JAK2
SNORD14E	DHX30	NTMT1				GPR132	MST1R	DYNLT1
SF3B5	NRTN	ODF2L				GPR137B	CSF1	RGL2
CSRP2BP	CUTC	NCBP2-AS2				GPR160	MLLT11	PLA2G15
AE000661.50	RP11-412P11.1	P2RX5				GPR180	RP11-849F2.8	RIPK1
FAM156B	NEURL4	C11orf57				GPR3	CYP4F29P	CTNNBIP1
RASGRP2	DDX27	MIS18A				GPR35	GRN	SP140L
C15orf61	CSE1L	RANBP2				GPR55	STON2	ACLY
LYST	ISG20L2	XK				GPR65	RP11-661A12.5	PRR5L
ABHD14A	AC010536.1	CSPP1				GPR68	RP5-1112D6.4	YBEY
SCRIB	SMG8	PDHA1				GPR84	PTPN21	LINC00847
VDAC1P1	POM121	P2RY6				GPR97	KCNE3	XXbac-BPGBPG55C20.2
NAGPA	HDAC2	C2CD2				GPSM2	SLC45A3	PPM1N
CCDC124	MAT2A	ZW10				GRTP1	CAPS	TBC1D20
GJA3	ZNF343	CAMKV				GS1-124K5.10	MAML2	ZFHX3
LRP3	PFDN4	TIMM23B				GS1-124K5.11	C19orf68	RNPEPL1
PCCB	BRCA2	TRAF3				GS1-358P8.4	MTURN	ARHGAP25
FBXW9	SLC2A8	TPRKB				GSK3B	AF001548.5	RP11-443B7.3
ENDOG	PDCD11	EIF2S1				GSR	GPSM3	CXorf21
KIAA0930	PTGES2	TIGD5				GTF2A1	KLHL22	MIEF2
CTA-984G1.5	EIF1AXP1	SYNCRIP				GTSE1	ITGAV	FOSL2
NUDT11	CHST10	RP11-266K4.9				H1FX	OSER1-AS1	LEPROT
KIAA1430	PTPLAD1	TFR2				HABP4	HIST1H2BC	FES
NDUFAB1	LAP3	IFT81				HACE1	RP11-296I10.6	SLC40A1
OSBPL1A	CLNS1A	STT3B				HBEGF	RP11-496I9.1	STAG3L4
MFSD10	SF3A3	YWHAG				HCFC2	CTB-55O6.12	CPT1B
RP11-107F6.3	STOML2	GPD1L				HCK	LRRC29	PHYKPL
RPL24P8	ICT1	ABL2				HCN2	HMGCR	RP5-994D16.9
NAA10	DOHH	MRPL54				HCN3	RP11-166P13.3	SAMD9L
GNPNAT1	ZNF581	MRPL28				HCST	RP11-353N14.2	ATP9A
GSTM3	ING5	NDUFAB1				HDAC6	ZMIZ1	C11orf89
RP3-337H4.9	ZNF512B	RPL35				HDGFRP3	TUBB2A	STAG3L5P
GTPBP6	EPB41L4A-AS1	RIBC2				HEATR5B	RP11-927P21.4	ACVR1
FAAH	GRSF1	ATIC				HECA	RALB	NISCH
SLC39A3	USP10	NAMPTL				HECTD4	OSTF1	THBS3
NDUFS3	SMIM13	SLC27A4				HERC1	KLF10	CLCN7
RPUSD3	C17orf89	SNAPC4				HERC2P10	TNFAIP3	SERPINA1
NMRAL1	TMEM206	CPS1				HERC3	HSF4	C5orf45
RP11-1055B8.7	SMNDC1	SMIM15				HERPUD2	TJP2	C16orf70
NDUFB10	TFDP1	MTBP				HIF1A	DHCR7	TMEM44
RPL7AP30	IREB2	GTF2F1				HINT3	FTCD	SNX29
ABCC4	TMPO	PDCD5				HIPK3	MICAL1	C17orf75
DVL1	RNF182	ANKRD16				HIVEP1	MMP14	ZNF230
CTA-29F11.1	SKA3	TMEM206				HIVEP2	RP11-140K17.3	CPEB4
SNHG10	GADD45GIP1	UHRF1BP1L				HJURP	NXPH4	RCBTB1
RPL39	NDUFA5	FYCO1				HLA-B	TNRC6C-AS1	ZMYM5
NR2F2	KB-1208A12.3	ANP32A				HLA-C	TRIM5	ZNF862
NDUFB8	NOP2	RP11-110I1.12				HMCES	GGT1	PRKXP1
CTD-2270N23.1	DNAJC25	TMEM231				HMGB1P1	SCNN1D	NDFIP2
RP11-389C8.3	DDHD1	NDUFA5				HMHA1	MIR3682	SPATA20
ZNF114	NADK2	SPATA5L1				HMMR	UBALD2	MGLL
TELO2	TTLL4	XPO6				HMOX1	ASAH1	OSBPL2
HYOU1	CCT7	BNIP1				HOOK2	FAM122C	NDST2
ZNF169	SNRPC	CCDC59				HOXA1	HIST1H3H	RP4-657D16.3
GTF3C6	DDX19A	AVEN				HPS3	ACVR1	FAM134B
FAM96A	RP9	RP11-613M10.6				HPSE	SGK1	RABEP2
RP11-54C4.1	SLC23A2	PWP1				HRH1	MTHFR	NTAN1
BAG1	SLFN14	ST13P6				HSD17B7P2	AC073657.1	PAN3-AS1
CHID1	PAFAH1B3	SDCCAG3				HTATSF1P2	RP11-587P21.2	BIN2
CTU1	C16orf59	NT5C				HTR7P1	CBLB	SHROOM2
CTC-559E9.6	SLC25A38	TCTN3				HVCN1	EIF2AK3	ZFYVE21
TMCO6	CTD-2228K2.5	B3GALNT2				ICA1L	STK19P	LMO4
SCO2	CDKN1C	LRRC3				ICAM3	HMGCS1	CARHSP1
RP11-15J10.1	BRD9	PDRG1				ICOSLG	PLK3	SLC9A3
JMJD8	ZFR	PRPS2				IDH2	RINL	AZU1
AC074117.10	FAM208A	EFHD2				IER5L	DUSP3	AL133458.1
GRAMD1A	CALB1	MRPL13				IFFO1	CDC42EP4	C5orf66
POLR3E	POLR3A	MYLK2				IFFO2	ZGLP1	CLDN15
RP5-1057J7.6	RAD54L	TBRG4				IFIH1	CCDC64	KHNYN
TIGD5	ZBTB26	MRPS31				IFIT2	SPRY4	PRMT2
RP3-468K18.6	UQCC1	TRUB1				IFIT3	AC023490.1	LINC00963
TXNDC5	SLC25A12	POLR1C				IFITM10	MBNL2	ADAM8
OLA1P1	YBX3	COX10-AS1				IFNGR2	AC096559.1	RBM5
MORN2	UBE2N	KIF5C				IFRD1	C12orf23	ABHD3
INO80B	C19orf48	PSMC6				IFT27	BRICD5	MBOAT1
MEN1	CHST14	NAGPA				IFT80	GNMT	CXorf23
ERLIN1	DKC1	IVNS1ABP				IGFBP6	RAB11FIP1	PLP2
EIF3J	FBXO30	TMEM33				IKBKE	NRGN	PARVG
RANGRF	SUV39H2	AL031320.1				IL10RB	RP11-495P10.9	OGT
ZC3H15	SART3	GTF2E1				IL10RB-AS1	PPP1R15A	ARHGAP1
GPI	CFL2	ALKBH4				IL17RA	HIST1H3J	RRAGC
ECI2	SKIV2L2	KDM1A				IL18	SLC17A5	PDE4DIP
RP11-339B21.14	NTMT1	LARS				IL1RAP	SOCS3	RP4-607J23.2
GEMIN7	SSRP1	BCAT1				IL1RN	LYG1	VPS8
ACOX3	PTBP2	PRPF40A				IL32	CAPN2	SMARCD3
PTMAP2	PFKFB3	PSMB3				IL4I1	RAB11FIP4	RP11-568N6.1
CTD-2162K18.4	KIF14	SNRPGP10				IL9R	CTD-2228K2.1	CORO1B
ITPA	VCPKMT	RCAN1				ING1	TAGLN	CCDC93
MRPL23	IQSEC1	PPP6R1				INPP1	STX5	ZNF641
AP003068.9	RITA1	MED6				INPP5F	TSKS	GPR108
RFT1	CASKIN2	SDAD1				IPCEF1	CD37	LRCH4
GEMIN8P4	DARS	FBXL19				IPMK	IL20RB	SMCO4
MTA1	TOMM22	RP11-138I1.3				IPPKP1	RP11-661A12.9	RP11-658F2.8
RP11-1134I14.2	TTC5	PTPLAD1				IQCG	KDM6B	ARHGAP21
RPP25L	NAA20	SRSF1				IQGAP2	PPP1R18	INE1
RNA18S5	RUNX1	TTC8				IRF2	UNC5CL	RBP5
C19orf44	NMT2	DPH3				IRF2BPL	IGF1	SWT1
NDUFV1	RP11-706O15.1	HBS1L				IRF5	AC009506.1	TPMT
RPS6KL1	NEK4	THOC3				IRGM	RP11-356I2.4	WBP1L
LINC00422	FITM2	RELL2				IRGQ	AIF1	RRBP1
MTX1	NOL8	ANTXR2				ISYNA1	CREM	GATAD1
PTDSS2	UBE3A	CDC20				ITGAL	KCTD11	USP30
RP4-706A16.3	MAP6D1	FAM104B				ITGAM	TCN2	CREBL2
MT1E	ZNF202	DARS2				ITGAX	MYRF	ALAD
RPL13AP6	WWOX	PLCL2				ITGB1	SOCS2-AS1	RHOBTB2
DBP	MTDH	CETN3				ITGB1P1	C5orf45	BST1
PMS2P1	ENOPH1	PRIM1				ITGB2	SMARCD3	VSIG10
ST3GAL4	MAP7D3	SLC7A5				ITGB2-AS1	MAP1LC3B2	INPP5B
RP11-267J23.4	B3GALNT2	ZNF71				ITGB7	PQLC2	RNF122
LIG3	PRMT6	LRRC59				ITM2B	B3GNT8	CHP1
AP000580.1	SRP72	ZNF653				ITPR2	PPP1R13L	RSBN1L-AS1
FAM86GP	PKIG	CEP41				ITPR3	RP11-665N17.4	HINT3
CAMKMT	SSBP1	CFDP1				ITSN2	ABCD1	TTC7A
C11orf1	CDK2AP1	WDR92				JAG2	MVD	RP11-229P13.20
AURKAIP1	KNSTRN	QSOX2				JAK2	ATP6V1D	OAS3
RP11-345J4.8	TRMT44	NFXL1				JAZF1	MESDC1	NFE4
CLYBL	RP11-697E2.7	CDR2L				JMJD1C	RP11-861E21.1	MIR3916
CCDC137	RP11-423O2.5	MRPL35				JMJD6	NFKB2	NBR1
TGFBRAP1	MRPL13	DDX49				JMJD7-PLA2G4B	YJEFN3	ATP6V0D1
MDH2	TRAF3	EIF3E				JOSD1	FDFT1	SLC27A3
MRPS33	CENPF	RAD54B				JRKL	BTG1	MEX3B
CCDC61	FAM195A	RBM26				KANK2	ICAM1	PCK2
SMYD3	NDUFAF5	CPNE7				KAT2B	RP11-361H10.3	AHSA2
SC22CB-1E7.1	MTG2	ST13				KATNAL1	FAM131A	GAB3
TMED3	SAMHD1	CCL5				KB-318B8.7	HEY1	FKBP11
THOC7	ZNF574	AMOTL1				KCNK6	KIF3C	ZNF789
GRAMD4	ANP32B	LDOC1L				KCTD12	RP5-933K21.3	C9orf89
THOC6	PLA2G12A	INVS				KCTD9	MBOAT7	PDE7A
EHMT2	PPID	TIMM23				KDELC2	WBP2	RAPGEF2
C20orf201	FTSJ3	MGAT5				KDM1B	MIR210HG	PTGER4
POLR2I	RPP40	PTMAP2				KDM4C	RP4-730K3.3	MOSPD2
RPL23AP82	MTHFD1L	XXYLT1				KIAA0232	MPZ	IFI30
FASTKD1	ACN9	MRPS30				KIAA0247	ASNSP1	CCDC65
ALG14	MCM2	GEMIN4				KIAA1033	RUSC2	LENG1
PMS2P5	SCAF8	CRLF1				KIAA1109	HIST1H2BG	NPAS1
PHOSPHO2	FAM133B	AGAP3				KIAA1211	GSDMD	FAAH
EIF3M	CTAG2	C16orf91				KIAA1551	UBE2CP2	ABHD16A
ARHGAP23	RABGGTB	GINS2				KIAA1715	IL11RA	SPAG4
TXNDC17	MANEA	PLAA				KIAA1731	CFLAR	STARD9
MRPL14	SNRPD1	RCHY1				KIAA1841	RP11-671M22.4	DSTNP2
C9orf142	RP11-152N13.16	CEP128				KIAA2026	RP11-848P1.5	CAPRIN2
CYCS	PSMD5	SOD2				KIDINS220	PDLIM4	MYBL1
C19orf24	BRCC3	DDX20				KIF11	NINJ1	CCDC97
GRAMD1B	PARPBP	DDX27				KIF1B	PINK1	LIPA
HDGF	DNAH14	C14orf79				KIF21A	ARPC1B	SLC35A5
CTSW	SIKE1	MRPS18A				KIF24	NAGK	TMEM104
TMPRSS9	NDUFA10	INTS12				KIFC1	PHGDH	AC127496.1
RP11-126K1.6	SPDL1	MINOS1				KIFC2	RP11-723O4.9	HDAC10
CCDC34	MRPS24	DOLPP1				KLC2	IDI1	CTC-429P9.5
PDIA3	NUP205	HNRNPR				KLF12	SLC2A1-AS1	hsa-mir-8072
GTF2F2	EIF3B	FASTKD5				KLF13	DOK3	IL16
CLPP	TIPIN	ELMO1				KLF2	RP11-545E17.3	TMOD2
SNX18P7	ZNF146	ZC3HC1				KLF3	IER2	TMEM127
IMPACT	ZNF496	CHST2				KLF5	CLEC2B	ACOT11
APOA1BP	CTD-2267D19.6	PRDX4				KLF7	FAM50A	STIM1
UQCR11	CNN2	ZNF614				KLHDC7B	ETV1	RP5-1180C10.2
RPS7P10	MRPL32	NTRK3				KLHL2	PLA2G6	ZNF319
EEF1E1	UBE2G2	PRDX1				KLHL36	RIT1	PMS2P5
NDUFB9	IPO8	SMARCC1				KLHL42	RSPH3	RAB2B
DESI1	UBIAD1	XPO1				KLHL5	SKIL	OBSCN
RPL7AP66	ZCCHC4	FAM57A				KLHL6	AC004985.12	CTD-3092A11.2
VAMP5	SGTA	MRPS27				KMT2C	HLA-E	DSCR3
RP11-556K13.1	TGDS	SNRPD3				KREMEN2	PDCL3P4	CTA-204B4.2
CTA-445C9.14	MTERF	SRXN1				KRT8P46	RP11-589N15.2	CTB-41I6.1
HSPBP1	NOL9	MED11				LA16c-390H2.4	ANKRD37	BX119917.1
B3GALT6	NACC2	ALKBH8				LACC1	TTLL3	ZNF224
ISCA1P1	COPS2	PRKRIR				LAT2	UBTD1	PLK1S1
ZNF783	PRR5	FH				LATS2	C9orf173	VIM-AS1
MRPL9	AC025335.1	LDHA				LDLRAD4	CLN8	NUDT22
HMOX2	XPO1	RPS26				LDOC1L	MAP3K14-AS1	CNNM2
PLAC8L1	SLC25A22	MRPL55				LEF1	RGL2	ODF3B
BID	PDCL3	ECT2				LEPROT	PLEKHA4	AC096677.1
RP11-66B24.4	APEH	MTFP1				LFNG	LZTS3	RP11-817O13.8
RNF126	TBKBP1	ENDOD1				LHFP	CYP3A5	ASB16
AC004967.7	VKORC1L1	IKZF1				LILRA2	MTX1P1	JDP2
TIMM17A	NMD3	EIF4G1				LIMK1	LPIN1	HERPUD2
LDHA	ABHD10	SBDS				LIN54	HDAC5	EVL
HNRNPDL	SIVA1	LINC00116				LINC00426	KNOP1P5	FAM83F
DGAT1	FBXO45	PLS1				LINC00449	GTF2IRD2B	ARID3B
DCPS	POFUT1	C19orf44				LINC00599	PPP4R1L	LSP1
MRPS27	VPRBP	DDX54				LINC00667	RP1-40E16.9	SH3BP5-AS1
GABPB1-AS1	KIF7	MFAP1				LINC00672	SLC38A6	DRAM2
EIF3I	C1orf52	RPL36				LINC00888	TRIB3	SLC2A9
QSOX2	LINC00641	USP42				LINC00894	KRBA1	PCMTD1
FAM46C	GPALPP1	UBXN8				LITAF	CTD-2267D19.2	MOSPD1
IRX3	MTMR4	RFC1				LL21NC02-1C16.2	JUNB	CTD-2537I9.12
TATDN1	HSP90AB3P	RPL23AP82				LL22NC03-2H8.4	SDSL	ZMAT1
PDCD2	KDM1A	DHX30				LL22NC03-86G7.1	TBX10	TMEM198B
MRP63	DNAJA3	DCPS				LLGL2	NEIL1	MAPK8IP3
URI1	NUDT16	MECR				LMBRD1	PPP1R16B	DZIP1L
ASUN	RHOXF2	GFOD1				LMBRD2	CTSB	AMZ2P1
AC093106.7	RNASEH1-AS1	PET117				LMF2	LDOC1	RALGDS
PPA2	CCDC41	CCDC137				LMO7	NT5DC4	SKAP2
SYNGR2	FBXL19	SDF2L1				LNPEP	CD3D	ARHGAP9
POLR2H	FUT10	UBR1				LNX2	DNAJB2	ANXA4
PPIL1	POMGNT2	C14orf169				LONRF1	SESN2	ST20
RP11-757O6.4	CLSTN1	SNX5				LPGAT1	DNASE1L1	ZNF799
MRPS21	ASTE1	TGIF2				LPHN1	TOM1	ERMP1
P4HB	C2CD2	RFT1				LPXN	AC007204.2	C1orf162
C19orf70	CWF19L1	UBQLN4				LRP11	APOL1	MAP3K6
OXSM	ZBTB6	POLR2E				LRP8	ARMCX3	CLU
AUH	ZNF689	LARP1				LRRC25	RP11-309L24.9	RP11-707P17.2
NDUFAF6	SLC25A30	RP4-673M15.1				LSP1	RAB13	TESK1
RPL14	TIMM8A	RPP38				LST1	OSGIN1	ADCY7
MRPL54	BRF2	ADCK3				LTA	IL2RG	C20orf197
RNASEH1	NUP54	MRE11A				LTB	WIPI1	BCL9L
HSPA4	FKBP5	DDX51				LTN1	RHBDL1	SIGIRR
ATP5F1	NUP133	RP11-259N19.1				LXN	SCN9A	SPSB3
PSMA5	MRPS23	ZNF35				LY96	FAM195B	ALKBH7
CTD-3185P2.1	AASDHPPT	PSMB6				LYN	CASS4	LINC00926
EGFL8	UBE2E1	DIS3				LYSMD4	SLC7A8	C8orf44
DZIP1	UGGT1	C12orf10				MAGEF1	STAT3	AP1G2
DEAF1	EMC8	RMND5A				MAGEH1	NABP1	USP32P1
DCAF13	MIR4458HG	SMIM11				MAGI3	CTNS	TMUB2
SETD4	C12orf66	CDYL				MALT1	HIST1H4E	RP11-258C19.7
CDKN2AIPNL	TSPO	PSMC1P1				MAML3	C11orf35	EDEM2
GATAD2A	CSNK2A3	ZNF503				MANEA	SAT2	ALG1L2
B4GALT5	SARS2	CAPN15				MAP1B	HSD17B1P1	TSC1
NMB	ANKRD18DP	WNT6				MAP2K1	CTD-2589M5.5	C16orf93
NSA2	MIS18A	MRPL11				MAP3K12	GNG8	DOK4
NDUFAF3	WAPAL	SREK1IP1				MAP3K14	CREB3L1	CLCN5
SNHG1	LRRCC1	SET				MAP3K2	KDELR3	CASP10
TYSND1	TMEM237	GLRX5				MAPK7	CTD-3064M3.7	GGT1
ALG5	COX15	TNKS1BP1				MARCKS	THBS3	ZNF302
VILL	RNF2	KPNA2				MAST3	RP11-218M22.1	hsa-mir-7162
PDAP1	LRP5	SLC25A22				MASTL	MED15P4	CTD-2521M24.9
C11orf49	QTRT1	RWDD2B				MATN4	RP11-491H19.1	CCR1
TBCA	PA2G4P4	EIF3G				MBOAT1	CTD-2587H24.10	CD79A
ACSL5	GINS1	CDCA7				MBP	AC005306.3	KCTD2
NOL7	C1orf131	LINC00094				MCM8	DAPK1	YIPF3
RP11-192H23.8	KATNB1	TTLL4				MCTP1	RP11-66N24.3	RP11-599J14.2
TAF1D	DUS2	RBFA				MCTP2	GTPBP2	AMDHD1
MAFK	CNOT7	AKAP1				ME1	RP11-689B22.2	HSD17B4
ELP5	AGO1	NOL8				MED13L	LDLR	ITGA6
NHEJ1	MGST1	LY6E				MED14	WFIKKN1	SCN8A
AIFM1	FAIM	CDKN2AIPNL				MEF2A	KRT19	EPG5
KLRG1	KLF1	TTC33				MEGF9	C1RL	RNF13
RP11-304L19.5	MYB	TMED3				MEI1	ALDOC	RTN2
ANKRD27	RP11-274B21.1	LGALS12				MEIS3	YPEL5	RNF19A
SDHB	ZNF3	TASP1				MELK	RP11-284F21.10	SFR1
PPIH	TRIM58	PCGF6				METTL4	FAM214B	ENO3
NDUFA11	MRPS7	ITGA4				METTL7A	TMEM191A	HLA-A
C21orf59	PKN3	FUT10				MEX3C	AF127936.3	WDR91
NOMO1	ALG1	TSEN2				MEX3D	LCP2	GAS2L1
OLA1	MRPS15	MFNG				MFAP4	TMEM87B	RP5-821D11.7
CAD	ADK	PGAM1				MGME1	PEAR1	RDH11
BTF3	TMEM241	MAPK6				MICB	PIK3IP1	MASP2
RP11-1105G2.3	CBR1	SH2B2				MID1IP1-AS1	RTN2	GSDMD
TOMM20	ZNF326	LRWD1				MIEF2	CTD-2342J14.6	NRBP1
LARS	METAP2	PTGER2				MILR1	VPS9D1	ERBB2IP
SLC25A26	NCBP2-AS2	CAND1				MINPP1	EVA1B	FAM127A
RP11-690D19.3	TCAM1P	PDS5B				MIR146A	RP11-499E18.1	RP11-1148L6.5
SNORD14A	THEM4	PDXP				MIR3153	CTD-2024D23.1	RP11-645C24.5
FAM98A	PRNP	BUB1B				MIR3615	RP11-301O19.1	RP11-1006G14.4
PTPMT1	TRNT1	BTK				MIR635	GRAP2	ZNF596
GAS5	NME1	DTL				MKI67	KIF21B	VAMP2
MAN2B1	TTI1	JUNB				MLLT4	SDC4	CD300LF
RPL35	UPF1	ZNF473				MMD	BCAN	ACADS
RPL24	UAP1	MTFMT				MMP25	MAG	DENND5A
MGST2	MRPL44	KHSRP				MMP9	RP11-874J12.4	DUSP22
NUDT8	PSMG1	FARP2				MOB3A	P2RX2	CALHM2
GLRX3	MTPAP	ASNA1				MOB3C	CNN1	CTH
EEF1B2P3	FIP1L1	MRPL14				MON2	LINC00346	ZFP41
ATXN7L2	SF3A1	GPATCH2				MOSPD3	ZYX	IRF5
MTA3	OGFOD2	NUDT19				MOV10	DNASE2	SPN
BCKDHA	EIF5A	RP11-16P6.1				MOXD1	CYB5D2	ZNF362
SPRY1	THAP4	SMARCA4				MPG	RP11-603J24.7	SNN
PIM2	DDX52	CBX2				MPPE1	PLEKHO1	WDTC1
HSPA4L	CCDC66	NVL				MPZL3	MRPL23-AS1	CTD-3195I5.5
TMEM5	ZNF219	TUBA4A				MROH1	AC099850.1	NR1H3
UQCC2	TFDP2	CIDEB				MS4A4A	NEAT1	GPR35
PARL	ANKRD28	ADAM15				MSANTD2	HBP1	SIGLEC6
CTA-714B7.5	PDIK1L	EPHB4				MTMR3	ZFP36	PNKP
COMMD1	ALKBH3	PDP2				MUT	RP11-523H20.3	PIGCP1
LENG9	NUP88	TRIM28				MVP	AL583842.3	GNAI2
COX5A	TRIM32	BCS1L				MYEF2	BZRAP1-AS1	PCBP1-AS1
SLC43A1	D2HGDH	ABCD3				MYH15	HIST2H2BE	UCN2
NPDC1	SMAGP	SBDSP1				MYH9	CTD-2562J17.7	ADCK5
SCAP	RP11-1033A18.1	STRAP				MYO15B	C17orf72	SEMA6B
UQCRFS1	TTPAL	POLD1				MYO1F	ARHGEF6	CCDC84
SNRPA1	ZNF576	ZNF576				MYO1G	hsa-mir-6080	FAM180B
TIMM8B	POLR3F	RMND1				MYO5A	BRI3	SURF1
UROS	TPCN2	EMB				MYO9B	RP1-159A19.4	ULBP1
FLJ00418	BAG5	PRR22				N4BP2	JMJD1C-AS1	BCL2L2
USMG5	POLDIP2	RNASEH2A				NAA11	IL23A	CASP7
MVB12A	EIF4A3	PRDX2				NAB1	HFE	HAGH
RET	MRPS35	NUDT8				NAMPT	RP11-6N17.4	RP11-101E13.5
SNHG5	VMA21	RAB11FIP2				NAMPTL	RPL39P	ADARB1
TRIT1	PPP1R14A	TRIM52-AS1				NARF	HGSNAT	NKG7
RPF1	DDX1	USP10				NBEAL2	LINC-PINT	LPXN
ELP2	FAT1	CXXC5				NBPF23	HFE2	FMNL1
UTP3	MTIF2	GTF2H3				NCAPD2	ULBP2	SCARF2
C19orf10	RP11-75L1.2	GUF1				NCAPG	HERPUD1	CDC42EP4
MRRF	MYCL	NASP				NCEH1	CTD-2576D5.4	LINGO3
PPIB	ZNF441	C15orf61				NCF1	SPRR2D	SPG11
EIF3E	NFYB	GNPNAT1				NCF1B	NPM1P50	REEP6
SAMM50	SRSF7	NOL12				NCF1C	FUT1	GMPR
GALNT2	PDPR	CSNK2A1				NCF2	2022-03-03	TMEM219
HNRNPCP2	WDR5	METAP1				NCOA1	APOC1	ZNF436
ABHD14B	CCT6A	THADA				NCOA2	RNF215	OGG1
HEATR3	MTERFD1	RPTOR				NCOA3	RP11-215G15.5	DNAJC1
ASS1	ISOC1	TMCO6				NCOR2	SMPD1	C15orf62
RWDD1	AC005682.5	DIS3L2				NDE1	RP11-108K14.4	RNF166
POMGNT1	AC016734.2	TP53RK				NDFIP1	XXbac-B562F10.11	NPC1
PIGL	NUDT12	FAM83D				NDFIP2	PTPRCAP	DXO
C3orf33	EMC1	PTGES3				NDST1	MIR22HG	MDK
KPTN	HMGB1	RP9				NDUFA4L2	UAP1L1	TAP1
COASY	PITX1	MRGBP				NDUFA6-AS1	RP11-1391J7.1	SKA1
SUPT3H	HSPA9	CDK2AP1				NEDD9	EVI5L	MAN2A2
ZEB2	EIF2AK4	DUS4L				NEK2	CCDC17	KIAA1033
FBXO25	AC141586.5					NEK6	ITGA2B	MTMR3
RPL13AP25	RBM12					NFE2L1	GUCA1B	RP11-343N15.5
RPL34	LBR					NFKBID	SLC2A3	CTB-52I2.4
COLGALT1	CLSPN					NFKBIL1	HIST1H2AG	RNF213
TARBP2	TONSL					NGFR	GPR153	TRIM66
NR2C2AP	THEM6					NHLRC2	ANK3	DTX3L
CRYZ	NSMF					NHLRC3	ZNF846	RP11-649A18.12
AC008982.2	PSPC1					NIN	LBX2	AP1S2
RPL35A	RFWD3					NIT1	ORAI2	ENDOV
SLC22A16	HNRNPAB					NLRC3	LBX2-AS1	HYI
CYB5D1	CHCHD4					NLRP12	STX3	DCAF11
USE1	PYURF					NLRX1	RP4-635E18.6	CYB561D1
SKOR1	RP11-423H2.1					NMRK1	PLXNB3	SYNRG
PDRG1	ICAM3					NMT2	GZMM	AGRN
MIR25	MRPS31					NNT-AS1	CD63	E2F2
PPM1G	AEN					NR3C1	BNIP3L	GPR114
NDUFV2	U47924.30					NRIP1	RAC2	KIAA0895L
CLPX	USP1					NRM	RASIP1	RP11-395B7.7
MNDA	FECH					NRP1	ZSWIM8	ZFYVE16
RP11-632C17__A.1	PRR22					NT5DC2	RNF103	CTD-3092A11.1
RFXANK	BCR					NTSR1	ERV3-1	SEPT10
PAXIP1-AS1	MALSU1					NUF2	AHRR	HAAO
AC007969.5	CHCHD10					NUMB	C11orf94	RUSC1
RP11-395L14.17	POP7					NUSAP1	PBXIP1	TXNDC16
RPGR	NPM1P27					NXPE3	ZDHHC11	ZBTB40
TUSC2	SLC18A2					OAS3	GATS	XXbac-BPG299F13.17
NDUFA8	MSH2					ODF2	MVK	SLC1A4
AC004074.3	RBM17					ODF2-AS1	LIMA1	JUND
RGS18	EFTUD2					OGFRL1	IRF7	CD163L1
XYLT2	COCH					OGG1	AL049840.1	LYSMD4
CTDP1	FAM27A					OGT	RP3-370M22.8	B2M
RP11-497G19.1	HDDC2					OLIG1	GIPR	ARAP3
C8orf59	DDX49					OPRK1	MIR3178	DND1P1
SLC39A11	SPATC1L					OPRL1	MC1R	TMEM205
TIMM9	MRPS18C					OR7E128P	ANXA9	U2AF1L4
PACRGL	WBSCR22					OSBPL11	MIR3189	AGER
NXF3	NSMCE4A					OSBPL2	TMOD2	CYB5D2
SNRPGP15	FKBPL					OSBPL8	S100A6	C4orf33
TNFAIP8	RPP38					OSCAR	QRICH2	MAGEH1
ATR	RBM12B					OSGIN2	FAM229A	RP11-283I3.6
TPRN	MOCOS					OSM	FCRLB	TRPC4AP
TRAPPC2L	UBTF					P2RX4	CTD-2589M5.4	WDR5B
RPL36	KPNA3					P2RX7	NOSTRIN	CBX8
SLC27A4	KTI12					P4HTM	RP1-130H16.16	CNTNAP4
FAM35A	CTC-365E16.1					PACS1	RP13-104F24.3	TPT1
ZBTB9	ARHGAP11A					PACS2	RAB32	MGEA5
RP11-620J15.3	PHAX					PADI4	ZNF117	PCED1A
RP11-434O22.1	ZMPSTE24					PAG1	SH3GL1P3	TMEM87B
GCNT1	SMC2					PANK3	RP11-427H3.3	7SK
EIF4EBP1	PLK1					PANX1	CCDC74A	CTNS
ADAT3	L3HYPDH					PAPSS1	ZBTB38	RP11-802O23.3
P2RY8	LARP4B					PAQR4	GPR183	AC079466.1
PUSL1	PAPD5					PARP14	RP11-467L13.5	WASH2P
SIL1	LMTK3					PARP9	GABARAPL1	NSUN5P2
NDUFS6	FGFBP3					PATL1	SAT1	LRRC57
SNORA5C	EIF5AP4					PBK	LINC00649	CTB-58E17.1
SLC8B1	SURF2					PBX3	PPIC	RP11-395A13.2
DECR2	ZNF614					PCDH7	LINC01063	RP11-427H3.3
AQP11	TMX3					PCED1B-AS1	RAB4B	PPARGC1A
NDUFS5	MGA					PCGF5	IDUA	EHBP1L1
PUF60	PRPF18					PCNXL2	SLC39A13	SGK3
GLRX5	MATR3					PCP2	ZFYVE1	CCM2
DPH1	SNX5					PCTP	STAT6	DEDD2
ENO1	LDB1					PCYOX1	ANXA5	ZNF254
RPL14P1	PTGFRN					PDCD4-AS1	ARG2	CD37
CENPT	UTP6					PDE1B	PHACTR1	AP001007.1
RPL13A	CERS6					PDE4DIP	AMIGO2	WDR81
MED11	MACROD1					PDE8A	KIF13B
ZNF691	CDV3					PDLIM5	HEXB
CTC-512J14.5	CSTF2T					PDP1	CACFD1
TGFBR3L	PPIG					PDXDC2P	RP3-508I15.21
PPP2R2D	ANKS3					PHC1	RP11-326K13.4
CPNE1	RP11-563N4.1					PHC1P1	C10orf71-AS1
MIPEPP3	MRPL34					PHF20L1	PTPN7
RP13-582O9.5	KLF16					PHLPP1	FES
ARMC10	RTN4IP1					PHOSPHO1	SCIN
RPL7	FGFR3					PI4K2B	RP11-361D15.2
COX14	PAK2					PIAS3	C9orf169
NDUFV2P1	EXOSC4					PIGCP1	RP1-257A7.5
EIF4A2	GS1-251I9.4					PIK3C2B	RP3-402G11.26
ZNF444	ARMCX5					PIK3CA	CAMSAP2
HAUS7	YY2					PIKFYVE	RABAC1
RPL7P1	PIAS2					PILRA	RHOC
PIH1D1	SEPT7P2					PIM1	STARD4
ATP5B	BAG2					PIP4K2C	CCDC154
RPL18	KAZN					PJA2	FAM63A
CDPF1	RP11-480A16.1					PKD1	NOL3
MSTO1	FAM217B					PKD1P6	PPP2R5B
NIT2	MRPS5					PKD2	HIST2H2AA3
PEX10	SLC2A4RG					PLCB2	AC005256.1
TAMM41	PSMD11					PLCH1	FAM214A
GRHPR	NUP50					PLEC	RP11-48B14.1
NDUFS7	DGKE					PLEKHA5	ZNF837
UCHL3	AD000090.2					PLEKHG3	OBSCN
COX7C	ENGASE					PLEKHH3	MFGE8
CEBPE	UTP18					PLEKHO2	TNXB
LSM12P1	POLA1					PLSCR1	VAT1
CINP	GSPT1					PLXNA1	AHNAK
CPNE2	FARS2					PLXNB2	TAX1BP3
LAMTOR2	POLD3					PLXNC1	RP11-31H15.2
PPIAP29	LDHB					PLXND1	ITGA5
MIR600HG	GCAT					PNPLA1	GADD45B
COX5B	DFFA					POLH	S100A11
DPY19L2	SLC4A1					POU2F2	CCR10
IMMT	NPRL2					PPAP2A	P2RX6
ILF2	SPIN4					PPAPDC1B	GS1-44D20.1
RP11-425L10.1	FAM120A					PPAPDC2	AC006126.4
UQCRFS1P1	RP11-473I1.9					PPFIA1	MIR24-2
DDX41	RRP12					PPP1R12A	RP11-211G3.2
CST7	GTF3A					PPP1R3D	ACSS2
RP11-49I11.1	PRPS1					PPP2R5A	HIST1H4H
ATP5I	NAT14					PPP3CC	H6PD
SNHG9	NRROS					PQLC3	ABHD4
INTS9	BARD1					PRAM1	HCG27
LINC00116	SNHG15					PRC1	PIP5KL1
ZNF771	2022-03-09					PRDM8	RP1-90J20.11
NDUFAF1	TBRG4					PREX1	MRAP2
NDUFB7	PTPN11					PRKAG1	VAMP5
TEX10	CCNA2					PRKCB	AC011891.5
RP4-758J18.2	METTL8					PRKCD	CALCOCO1
ISCA1	TULP4					PRMT2	RP1-34B20.4
RP11-613M10.6	PPP2R1B					PRNP	SPINK4
RPL6P27	CENPE					PSEN1	LINC00263
SRPRB	UTP14C					PSMB9	TPP1
RPS7	PGRMC2					PSMD5-AS1	PNPLA8
WDR61	RP11-384K6.6					PSPH	BEX2
SCMH1	NT5DC3					PSTPIP1	AP000692.10
PTDSS1	TSSC1					PTBP3	AC002480.3
TBCE	MAD2L1					PTCH1	ZNF697
QRSL1	POLR1C					PTMS	VIM-AS1
SEPW1	TAF15					PTP4A3	C22orf23
MRPL45	CSK					PTPLAD2	LINC01160
KLHL13	PDE3B					PTPN12	CHAC1
C21orf33	VPS51					PTPN18	TUBB3
DNAJB5	SEH1L					PTPN22	GSDMB
RPL24P4	EIF5AL1					PTPN6	COLEC11
KBTBD11	FOXK1					PTPN9	OPTN
RWDD2B	DNAJC19					PTPRC	C1orf116
EIF2B5	SMPD2					PTPRE	DLG4
ZNF500	CDK5RAP1					PTPRJ	LPAR2
RP11-497G19.2	NT5C					PTX3	SEMA7A
EIF4A1	TMEM69					PYROXD1	ZC2HC1C
ZNF814	FBXO4					PYROXD2	RRAS
RPL4P4	SLC39A10					QPCT	CTSL
CTD-2227E11.1	CCDC138					R3HDM2	SNPH
NUP35	HCFC1					RAB11FIP3	LINC00963
CDK20	CCDC152					RAB23	SORCS1
GAS6-AS1	FZD5					RAB24	STAG3
DRG1	MRPS2					RAB27A	IL4R
LL22NC03-N14H11.1	POLRMT					RAB2B	JUND
RPL13AP5	SLC25A39					RAB33B	RP11-805L22.3
MAFG-AS1	PTCD3					RAB37	IDS
TAF9	PICK1					RAB3D	NTRK1
ZNF566	RPP14					RAB43	XXbac-BPG157A10.21
RP11-61A14.3	SNX18					RAB6A	SELM
RP11-572P18.1	RLIM					RAB8B	CTD-2235C13.3
RPL18AP3	MICAL3					RACGAP1	RP11-319G6.1
TRMT12	CCNB1					RAD9B	LA16c-380H5.5
RABL2B	GLOD4					RALGAPA1	PCNPP3
C12orf10	POLR2M					RANBP9	PRAF2
MARC2	MARVELD1					RAP1GAP2	VWA7
CFDP1	DHX57					RAP2A	SERPINB9
RPL18A	YARS2					RAP2C	RP11-552F3.4
RP11-234A1.1	CSNK1A1P1					RAPGEF1	EHD2
EEF1B2	AC002116.7					RARG	HM13-AS1
RPL6	GART					RASA2	LTK
HOMER3	NAA40					RASAL3	RP11-802E16.3
RP11-505K9.1	ACTR5					RASGRF1	C1orf100
LSM5	KRAS					RASSF2	ENTPD3
ZC3HC1	ETF1					RASSF4	TMSB10
CHPT1	EIF3G					RB1	RELB
SART1	BNIP3					RBMS1	GLOD5
RFK	ZNF236					RC3H2	AGPAT9
TMEM120B	ZNF30					RCAN3	ACSM1
ALYREF	MRPL47					RDH11	BATF
RPS2P5	RPS26					RDM1	SCARF1
RIOK2	WDR92					RDX	RNF224
RBM8B	ABHD11					RECQL	RHOH
TMX2	COA4					REEP3	EXOC3L2
OGFOD3	ZHX3					RETN	SAMD4A
MRPS18B	PECR					RFX2	BZRAP1
SH2D4A	ZW10					RGAG4	PAGE2B
NOL12	SLC35F2					RGP1	HIST1H2AE
LY6E	TNPO1					RGS16	S100A13
TEX2	LMBR1					RGS2	DDAH2
NDUFA9	ATRX					RHOBTB2	AC002480.5
THAP3	MCM5					RHOBTB3	HIST2H2AA4
LA16c-60H5.7	TTF1					RHOF	PI4K2A
MX2	SRRT					RHOQ	KB-1732A1.1
CHST12	LARP1					RNASE6	PRR7-AS1
RPL8	MMS22L					RNASEL	RP11-861A13.4
TRIM28	CUL1					RND1	IL16
POLE4	STUB1					RNF125	PTPRH
DUSP2	MED1					RNF146	SEC24D
SLC35B1	MYCBP2					RNF149	AREG
SNUPN	FCF1					RNF166	MSMO1
ZNF141	RBM26					RNF38	ESRRB
ZNRF2P1	TRMT2A					RNF6	SELPLG
RARS	SFMBT1					RNPEPL1	FCGR2A
AATF	LUC7L					RP11-1000B6.3	CD70
CNPY2	NUP214					RP11-100E13.1	HELZ2
ALDH5A1	WDR24					RP11-1049A21.2	INHBE
RPL38	SIMC1					RP11-108P20.1	C15orf26
PAAF1	ZNF48					RP11-110I1.11	RP11-182J1.14
ANAPC7	DNAJC10					RP11-121A8.1	PTPRR
DAP3	SPATA5					RP11-1277A3.2	RHOB
RPL23AP7	MTL5					RP11-12A2.1	LAPTM5
RP11-137H2.4	JADE1					RP11-131H24.4	KLHL24
C8orf82	RAN					RP11-137L10.6	TRPV2
BRMS1	DDX55					RP11-1398P2.1	LINC00659
CDK4	HNRNPC					RP11-144N1.1	PABPN1L
ATP5O	SPRED1					RP11-152N13.5	CTD-2587H24.5
ATP5J	BCKDK					RP11-159G9.5	RP5-1198O20.4
AL589743.1	SHMT1					RP11-162D9.3	BOLA1
CYC1	ADCY3					RP11-173M1.8	CTD-2020K17.3
B3GNT1	MTBP					RP11-177C12.1	AC016912.3
ATXN10	FLAD1					RP11-181C21.4	DUSP13
ZNF416	SLC25A37					RP11-18H7.1	FILIP1L
ZNF32	CCT4					RP1-122O8.7	AC079922.3
EIF3D	PREP					RP11-271K11.1	S100A10
THAP11	ARRB2					RP11-273B20.1	POLD4
METTL12	RP11-782C8.1					RP11-295K3.1	RP11-497D6.3
ZNF324B	PSMC6					RP11-301G19.1	LIPH
NDUFA7	PPIE					RP11-305E17.6	RP11-383J24.1
TXN2	BMI1					RP11-309G3.3	AC093818.1
GAS6						RP11-312O7.2	INSIG1
ST13P6						RP11-317P15.4	CDCP1
EIF2B4						RP11-338C15.3	TM4SF19
CWC27						RP11-33B1.4	TNFRSF10B
TMEM203						RP11-340F14.5	NAB2
MCCC1						RP11-345P4.7	DUSP10
MAGED1						RP11-381E24.1	HS1BP3
ZNF330						RP11-384P7.7	AP000769.1
SNRPGP10						RP11-390P2.4	SPI1
AC022431.1						RP11-409K20.7	FAM114A1
NUP37						RP11-425D10.10	IZUMO1
WDR70						RP11-433M22.2	OR2AT2P
GTSF1						RP11-434H6.6	KRT8
RP11-587D21.1						RP11-443B20.1	IL18RAP
TLCD1						RP11-443B7.1	REN
HIBCH						RP11-443B7.3	ACSM3
RIN1						RP11-443P15.2	SERTAD1
ATOX1						RP11-445P17.8	PTGDR2
RPL7A						RP11-455F5.5	RP5-864K19.4
VARS2						RP11-457M11.5	SLC22A18
AIMP1						RP11-46D6.1	LPAR5
ATP5J2						RP11-473I1.10	SPTAN1
ARL4D						RP11-473I1.5	MIR616
ZNF346						RP11-473M20.7	ADM2
STRBP						RP11-475N22.4	RTN4R
PSMB7						RP11-47A8.5	BBC3
DPY19L2P2						RP11-485G7.6	SH3BGRL3
RP11-305K5.1						RP11-486O12.2	PROCR
UCKL1						RP11-495P10.5	AC006369.2
RPL17						RP11-495P10.8	OR2AT4
GYPC						RP11-4F5.2	DLGAP1-AS1
MTFMT						RP11-525A16.4	SQSTM1
NENF						RP11-539L10.2	PCED1B
PHKA1						RP11-53B2.2	DHRS2
RP3-460G2.2						RP11-540O11.1	RP11-67L3.5
MRPL22						RP11-564C4.6	C6orf1
MRPL35						RP11-567M16.1	PDGFA
NACA						RP11-571M6.8	ORAI3
UBALD1						RP11-588H23.3	LINC01088
RP11-422P24.11						RP11-611D20.2	ATP2A3
TPI1						RP11-617F23.1	RP11-265F19.1
HIST1H2AC						RP11-635N19.1	ADAMTS14
ABTB2						RP11-63P12.6	FN1
FUT7						RP11-644F5.10	CD276
RPS2P46						RP11-649A18.12	LGALS1
RP11-313P13.3						RP11-656D10.6	U47924.31
CLPTM1L						RP11-705C15.2	DAB2
UBOX5						RP11-705C15.3	PAQR6
C19orf53						RP11-727F15.12	ELOVL7
PER1						RP11-73M18.10	ENO2
RP11-345J4.5						RP11-76E17.3	PLA2G16
ZNF37A						RP11-797A18.3	TMEM88
NUP93						RP11-797A18.4	TM4SF19-AS1
DDX24						RP11-809O17.1	FNDC4
GNB1L						RP11-84D1.1	SH3BP2
RP11-496I2.5						RP11-893F2.9	CA13
GLA						RP11-894P9.1	PTPRVP
CWC15						RP11-94D20.1	RP11-352D3.2
FAM60A						RP11-958N24.1	NUPR1
MUM1						RP13-15M17.1	KCND1
NAE1						RP13-580F15.2	CD9
TECRP1						RP1-80N2.2	UBXN10-AS1
CECR7						RP2	LGALS3
TOMM34						RP3-337H4.8	TMEM158
WDR59						RP3-449O17.1	TMEM217
HSH2D						RP3-475N16.1	RENBP
FBXO31						RP3-477O4.14	AC002480.2
RPL23A						RP3-510O8.4	LINC00694
PCID2						RP4-536B24.4	C3AR1
POLR2J4						RP4-583P15.15	KLF6
ACBD6						RP4-647J21.1	CCR7
PRDM13						RP4-657E11.10	AC009784.3
RP11-225B17.2						RP4-753P9.3	DDIT4
BCAT2						RP4-756G23.5	SCG3
THOP1						RP4-794H19.1	KRTCAP3
ZSCAN5A						RP4-800J21.3	ID2
SLMO1						RP5-1024G6.8	VIM
RPS27A						RP5-1157M23.2	PLAU
HERPUD1						RPL13P5	VGF
DRAP1						RPS11P5	VWA5A
TIMM23						RPS6KA5	NPC2
EI24						RRM2	TULP2
AC009245.3						RRM2B	DLGAP1-AS2
LL22NC03-80A10.6						RTKN2	IL3RA
FLNB						RUNX3	TP53INP1
INTS10						RUSC1	GRASP
RPS13						S100A1	AC005077.14
DNPEP						S100A3	TENC1
TMEM186						S100A4	TP53INP2
AC108488.4						S100A9	JUN
MOGS						S100P	DDIT3
DCP1B						S1PR2	FOS
RP11-20O24.4						SAMD9L	UPP1
XRCC6						SAMSN1	TNFRSF12A
UQCRC2						SASH3	DCHS2
FAM204A						SBF1	NEU1
NUDT3						SCAMP2	RP11-15I11.3
LINC00884						SCARB2	IER3
IFT74						SCPEP1	TIMP1
RPS3AP26						SCYL2	SOCS1
DAXX						SEC16A	GP6
PHF23						SEC22C	MICD
ESD						SEC24A	NES
ANAPC5						SEC31A	NNMT
CHD1L						SEC61A2	ID3
CTB-63M22.1						SECISBP2L	NDRG1
SDHA						SEMA4C	C11orf96
TSSC4						SENP7	RP11-701P16.5
UQCR10						SEPT1	IFI16
YBX1						SERINC1	YPEL3
SNRPB						SERINC3	BACH2
RPL10AP6						SERPINA1	CTB-138E5.1
EIF3K						SERPINB8	LY6G6C
PSMD6						SERPINE2	IL6
COX16						SERPINE3	RP11-796G6.2
TIMM44						SESN1	BTG2
NDUFC1						SESN3	DUSP5
RPL3P4						SESTD1	MAFF
MRPS18A						SETD7	CSRNP1
DIS3L2						SETD8	PRF1
HADHB						SFXN3	AC093673.5
MYBPH						SGCB	C6orf25
RP11-296I10.3						SGK223	LINC00520
CTD-2286N8.2						SGOL1	CAPG
IL12RB2						SGPP1	RP11-465B22.3
UQCRQ						SH2D2A	TINAGL1
YBX1P10						SH2D3C	S100A5
MBD3						SH3BP1	AC147651.3
RPS10						SH3BP5	BMF
PFDN2						SH3BP5-AS1	TPM4
FBXL6						SH3D21	EGR1
YBX1P1						SH3GLB1	FCRLA
RP1-239B22.5						SH3GLB2	OR2AT1P
THG1L						SH3PXD2A	ASIC3
RPL29P11						SH3RF1	RP11-495K9.9
CCDC12						SH3RF3	RP11-284F21.9
RPL7P9						SH3TC1	ATF3
PEX14						SHCBP1	RP5-1120P11.1
RHOT2						SHISA4	RPL35P2
RPL10						SIGLEC10	GSN
ZCCHC7						SIGLEC14	S100A16
C11orf48						SIGLEC17P	P2RX1
ACAD9						SIGLEC5	HSPA7
RP11-408P14.1						SIGLEC6	APOE
PPIA						SIPA1L1	RRAD
MROH6						SIRPB1	AC147651.4
RP11-97C16.1						SIT1	RP13-143G15.4
FKBP8						SKI	MAPK13
RPS23						SLA	DNAJB5
ATP5A1						SLAIN2	PTPRN
MORC2						SLC10A3	CD24P4
COA3						SLC12A6	RP11-54O7.18
RSBN1L-AS1						SLC16A6	CD53
UBAC1						SLC22A15	NCR3
RPS14						SLC22A20	AMHR2
UTP11L						SLC25A24	TRBC2
ATF7IP2						SLC25A35	CCRL2
ASH1L-AS1						SLC25A40	HAPLN3
CCDC101						SLC25A42	ARHGAP25
THAP7						SLC26A6	SMAD7
LEO1						SLC27A3	CLDN9
HDHD3						SLC31A1	SP6
THYN1						SLC35A5	CTD-2562J17.2
SH3BGR						SLC37A1	SBK3
CXorf56						SLC44A1	HSPA6
RPS29						SLC46A3	GS1-600G8.5
POLR2E						SLC7A7	PHLDA1
DIMT1						SLC9A1	LAMB3
L3MBTL2						SLC9A3R1	LINC00431
ETFA						SLC9A6	CD69
GPS1						SLCO3A1	RP11-311H10.4
RPL12P4						SLCO4C1	C5AR1
COPS7B						SLFN13	TLR8-AS1
RPS28						SLX4	BTBD19
SNRPD2						SLX4IP	NR4A1
LZTR1						SMARCA2	ECM1
NR1H3						SMC4	ACP5
ST13P19						SMURF2	FAM19A2
TMEM50B						SMURF2P1	BHLHE40
SDHDP6						SNN	ACRBP
CTD-2538C1.2						SNORA15	EPAS1
TTC1						SNTB2	C10orf128
RRP8						SNX10	TNFRSF9
RPL11						SNX20	YPEL4
SDHD						SNX25	SMIM14
POLR3B						SNX30	ABCB1
MPND						SNX9	RP1-69M21.2
RP11-51O6.1						SOAT1	DUSP8
MIIP						SOS2	LINC01132
NUTF2						SP1	KRT15
PFDN1						SP140	LRRC4B
KIF9						SP2	AC020571.3
CDC123						SP4	TUBA1A
POLD1						SPAG9	RP11-24F11.2
[truncated: 582 more rows]
