# Supplementary material for: Matrine, a potential c-Myc inhibitor, suppresses ribosome biogenesis and nucleotide metabolism in myeloid leukemia
Source: Front Pharmacol. 2022 Oct 21;13:1027441. doi: 10.3389/fphar.2022.1027441 (PMC9634663; doi:10.3389/fphar.2022.1027441)
Supplement: Supplementary file 15 [file DataSheet8.xlsx]

## Sheet: GSM748551
#chrom	txStart	txEnd	refseq	score	strand	symbol
chr7	151015150	151027735	XM_024446720.1	4.439	-	ATG9B
chr7	151028421	151047781	NM_001282293.1	4.426	+	ABCB8
chr19	42230189	42242601	NM_019884.3	4.297	-	GSK3A
chr19	54200857	54207646	NM_001013.4	4.051	+	RPS9
chr16	53055046	53327501	XM_017023720.1	4.049	+	CHD9
chr20	57391395	57409332	NM_001291780.2	4.021	+	RBM38
chr7	100092727	100100779	NM_182776.2	3.955	-	MCM7
chr7	100101412	100107175	XM_005250689.4	3.901	+	AP4M1
chr5	146447332	146511960	NM_001040006.2	3.896	+	TCERG1
chr16	668104	674170	XM_024450479.1	3.881	+	RHOT2
chr6	33289596	33290933	NM_001265596.1	3.854	+	PFDN6
chr11	827472	831985	XM_017017599.1	3.853	+	CRACR2B
chr6	33279107	33289238	NM_001164267.2	3.847	-	WDR46
chr17	50719564	50752710	NM_006107.3	3.844	+	LUC7L3
chr11	832951	838834	NM_001039490.1	3.83	+	CD151
chr1	45627311	45688109	XM_024448810.1	3.828	-	GPBP1L1
chr17	7572824	7579005	NM_001204510.2	3.825	+	EIF4A1
chr17	63832080	63842684	NM_001098426.2	3.821	-	SMARCD2
chr1	45688180	45694435	NM_016486.4	3.819	+	TMEM69
chr11	799178	809866	XM_005253007.4	3.804	-	PIDD1
chr11	809966	812875	NM_001004.4	3.803	+	RPLP2
chr8	144098636	144104247	XM_017013887.2	3.802	-	SHARPIN
chr8	144104460	144107610	NM_032272.5	3.801	+	MAF1
chr3	47585268	47781892	NM_003074.4	3.786	-	SMARCC1
chr1	2189547	2194771	NM_182533.3	3.779	-	FAAP20
chr11	819569	825221	XM_006718266.3	3.747	+	PNPLA2
chr12	56118265	56127513	NM_001303124.2	3.721	+	ZC3H10
chr17	81684010	81702120	NM_004712.5	3.712	+	HGS
chr19	49487607	49492307	NM_012423.4	3.71	+	RPL13A
chr17	81681164	81683923	NM_001040025.2	3.706	-	ARL16
chr12	56116632	56117966	NM_001035267.2	3.705	+	RPL41
chr12	54325130	54351845	NM_001271734.2	3.695	+	COPZ1
chr1	960583	965718	NM_198317.3	3.654	+	KLHL17
chr16	641827	648473	NM_001331229.2	3.58	+	MCRIP2
chr16	675670	678267	NM_001278720.2	3.574	+	RHBDL1
chr6	33291653	33299387	NM_001243738.1	3.561	-	RGL2
chr1	944202	959255	NM_015658.4	3.515	-	NOC2L
chr19	54190343	54194531	NM_024075.5	3.491	+	TSEN34
chr16	656800	667832	XM_017023024.1	3.489	+	WDR90
chr17	7583646	7588211	NM_001330073.1	3.486	+	MPDU1
chr17	7581966	7583517	NM_001322800.1	3.479	-	LOC100996842
chr1	155289292	155301437	NM_000298.6	3.465	-	PKLR
chr6	159778497	159789601	NM_030752.3	3.46	-	TCP1
chr19	54173411	54189881	NM_001146083.2	3.45	-	MBOAT7
chr8	143291416	143299951	NM_030895.3	3.436	+	ZNF696
chr22	21665983	21697912	NM_001317996.1	3.435	+	PPIL2
chr19	48630029	48637378	NM_001352.5	3.433	-	DBP
chr10	43385616	43408883	NM_001098205.1	3.427	-	HNRNPF
chr17	7579637	7582110	NM_001040059.2	3.426	+	CD68
chr19	18306235	18323075	NM_001252129.2	3.426	-	LSM4
chr19	49496433	49499707	NM_001015.5	3.424	+	RPS11
chr6	159790445	159798428	NM_001318817.1	3.422	+	MRPL18
chr22	21657291	21662362	XM_017029165.1	3.398	+	LOC107985532
chr1	2189787	2192457	XM_024451328.1	3.375	+	LOC112268219
chr11	65892048	65900387	NM_001300844.2	3.373	-	FOSL1
chr20	2652631	2658392	NM_006392.4	3.369	+	NOP56
chr1	155308747	155320665	NM_001242825.1	3.369	+	FDPS
chr12	130871878	130877677	XM_017019772.1	3.368	+	RAN
chr7	66114846	66154567	NM_014478.5	3.344	+	CRCP
chr1	156742106	156751292	NM_001319187.1	3.334	-	HDGF
chr17	7561918	7571968	NM_015670.6	3.329	+	SENP3
chr22	19893907	19941817	NM_001282512.3	3.324	-	TXNRD2
chr22	19941771	19969974	NM_000754.4	3.315	+	COMT
chr17	50693197	50707913	NM_052855.4	3.315	-	ANKRD40
chr16	31108380	31117650	XM_017022859.1	3.311	+	BCKDK
chr22	19723538	19724770	NM_000407.5	3.279	+	GP1BB
chr16	680409	682800	NM_001293197.2	3.259	+	STUB1
chr16	88715337	88785219	NM_001142864.4	3.253	-	PIEZO1
chr19	42247568	42250917	XM_017026468.1	3.25	-	ERF
chr9	136363955	136373668	NM_052813.5	3.244	-	CARD9
chr11	839720	842528	NM_021128.5	3.242	-	POLR2L
chr6	31764134	31776238	XM_017011329.1	3.233	-	VWA7
chr12	54362444	54364485	NM_020370.3	3.222	-	GPR84
chr9	136359482	136363743	NM_001080849.3	3.21	-	DNLZ
chr7	100679506	100694279	XM_017012527.2	3.186	-	GIGYF1
chr11	62615295	62621985	NM_001288721.2	3.186	-	B3GAT3
chr1	203305518	203309601	NM_006763.3	3.185	+	BTG2
chr12	56104558	56113909	NM_006191.3	3.184	+	PA2G4
chr4	987048	1004518	XM_017008163.1	3.182	+	IDUA
chr11	842823	867115	NM_001025239.1	3.181	+	TSPAN4
chr7	100706120	100707485	NM_005837.3	3.178	+	POP7
chr16	721145	722589	NM_001271285.2	3.174	+	ANTKMT
chr6	33277122	33278824	NM_003782.4	3.165	+	B3GALT4
chr8	144107738	144118327	NM_001316309.2	3.15	+	WDR97
chr1	965819	974586	XM_011542248.2	3.149	+	PLEKHN1
chr2	177230307	177264726	NM_006164.5	3.142	-	NFE2L2
chr19	49085450	49108603	NM_001301069.2	3.132	+	SNRNP70
chr11	125569457	125584262	XM_011543069.2	3.13	+	EI24
chr21	29024616	29054487	NM_001001992.1	3.13	+	USP16
chr8	143603209	143609574	NM_001329866.3	3.121	-	PYCR3
chr16	1773227	1776237	NM_001257370.1	3.117	+	EME2
chr16	1771888	1773150	XM_017023595.1	3.116	-	MRPS34
chr7	100088968	100092186	NM_006833.5	3.112	+	COPS6
chr17	40092792	40100588	NM_021724.5	3.111	-	NR1D1
chr15	90954875	90963124	NM_001017919.1	3.106	+	RCCD1
chr19	12938599	12944489	NM_004343.3	3.103	+	CALR
chr19	58367622	58381029	NM_138466.2	3.101	-	ZNF837
chr20	34088308	34112242	NM_001316363.2	3.098	-	EIF2S2
chr11	62832910	62839589	NM_001369447.1	3.091	-	WDR74
chr17	36544975	36589847	XM_017025107.1	3.088	+	GGNBP2
chr17	36513073	36535456	NM_001033580.2	3.083	-	MYO19
chr1	204516405	204558119	NM_002393.5	3.081	+	MDM4
chr14	96797384	96881604	XM_006720247.4	3.081	+	VRK1
chr15	84980466	85139141	NM_001243137.2	3.077	+	PDE8A
chr19	1815247	1848487	XM_011528144.1	3.07	-	REXO1
chr20	31605288	31606509	NM_002165.4	3.067	+	ID1
chr8	144095271	144097524	XM_024447072.1	3.065	+	CYC1
chr4	987656	993403	NM_022042.4	3.063	-	SLC26A1
chr19	1852398	1863578	NM_031918.4	3.057	-	KLF16
chr16	31117663	31131358	NM_032188.3	3.056	+	KAT8
chr6	41787442	41789895	NM_001134493.1	3.055	+	TOMM6
chr17	36534986	36539302	NM_001346754.2	3.051	+	PIGW
chr1	203007366	203024847	NM_001322955.1	3.05	+	TMEM183A
chr19	49429400	49441526	NM_020309.4	3.05	-	SLC17A7
chr19	12945813	12953642	NM_001270362.1	3.04	+	RAD23A
chr1	44800376	44805989	NM_004073.4	3.039	+	PLK3
chr1	31906420	31938367	NM_001195100.2	3.037	-	PTP4A2
chr1	93561788	93846626	XM_017002480.1	3.031	-	BCAR3
chr21	39387762	39397888	NM_001146218.2	3.03	+	GET1
chr11	68154862	68213677	XM_011545092.3	3.025	-	KMT5B
chr5	150442634	150449738	NM_001025070.2	3.021	-	RPS14
chr16	2205751	2209416	XM_005255475.3	3.021	+	MLST8
chr6	85607783	85642885	NM_001159674.2	3.019	-	SYNCRIP
chr6	43054028	43059433	NM_001300848.2	3.019	-	MRPL2
chr15	75043285	75050725	NM_001301104.2	3.018	+	PPCDC
chr16	634426	636365	NM_001288710.1	3.015	-	METTL26
chr21	29004383	29019348	NM_016940.3	3.013	-	RWDD2B
chr6	43059593	43067396	NM_138343.3	3.013	+	KLC4
chr12	54280735	54287086	XM_005268826.2	3.011	+	HNRNPA1
chr19	3750875	3761695	XM_006722950.4	3.005	-	APBA3
chr11	62575051	62591522	NM_001367906.1	3.002	-	TUT1
chr15	90929967	90932548	NM_001286451.2	3.002	-	HDDC3
chr4	82422563	82430224	NM_001207000.1	2.996	-	HNRNPDL
chr6	41770175	41779899	NM_006653.5	2.996	-	FRS3
chr16	88809338	88811927	NM_000485.3	2.996	-	APRT
chr10	73744351	73772166	XM_011540380.3	2.995	+	SEC24C
chr9	136940434	136944737	NM_018998.4	2.988	-	FBXW5
chr16	722577	724082	XM_017022931.1	2.986	-	CCDC78
chr19	3762681	3767564	NM_172251.3	2.982	+	MRPL54
chr19	40751202	40765388	NM_004596.5	2.979	+	SNRPA
chr11	68261337	68271972	NM_001300913.2	2.974	-	C11orf24
chr19	40740855	40751337	XM_011526784.3	2.973	-	C19orf54
chr3	184242300	184248961	NM_005787.6	2.971	-	ALG3
chr6	41780781	41787451	NM_013397.6	2.971	+	PRICKLE4
chr1	35268966	35421456	XM_005271331.2	2.971	+	ZMYM4
chr1	43974959	43978294	NM_001039457.3	2.965	+	ATP6V0B
chr9	136945242	136946974	NM_000606.3	2.954	+	C8G
chr22	23765833	23767971	NM_001301339.2	2.951	-	CHCHD10
chr20	45363155	45376797	NM_001099791.3	2.948	+	SYS1
chr4	82430589	82461176	NM_001292017.2	2.947	+	ENOPH1
chr2	47160083	47176510	NM_001743.6	2.944	-	CALM2
chr12	120292554	120313241	XM_006719309.4	2.944	+	SIRT4
chr1	1392287	1399341	NM_001039577.4	2.943	-	CCNL2
chr16	1972052	1982928	NM_006453.3	2.937	+	TBL3
chr12	54230941	54280121	NM_012117.3	2.937	-	CBX5
chr16	1770319	1771749	XM_011522503.2	2.931	-	NME3
chrX	1392348	1396880	XM_011546186.1	2.931	+	LOC105373102
chr16	88874857	88977206	NM_005187.6	2.926	-	CBFA2T3
chr17	81843165	81860534	NM_000918.4	2.922	-	P4HB
chr16	681669	684333	NM_001005920.4	2.922	-	JMJD8
chr22	20507581	20575231	XM_011530218.3	2.918	+	MED15
chr2	134918809	134957404	XM_017005227.1	2.916	+	CCNT2
chr3	184249656	184258758	NM_032331.3	2.916	+	EEF1AKMT4
chr16	88803788	88809257	NM_030928.4	2.915	+	CDT1
chr15	66493467	66497814	NM_001329613.1	2.914	-	SNAPC5
chr3	184249671	184293030	NM_014693.4	2.913	+	EEF1AKMT4-ECE2
chr10	102133292	102150332	XM_024447915.1	2.911	+	PPRC1
chr19	55158664	55166612	NM_001256715.2	2.911	-	DNAAF3
chr16	1962057	1964825	NM_002952.4	2.906	-	RPS2
chr11	9573669	9589984	NM_003390.4	2.904	+	WEE1
chr19	12922478	12933710	NM_004461.3	2.901	-	FARSA
chr20	44942133	44960424	XM_017027600.2	2.896	-	TOMM34
chrX	47651791	47659179	NM_004182.3	2.895	-	UXT
chr16	1984192	1987748	NM_005262.3	2.888	+	GFER
chr7	151048291	151052755	NM_020321.3	2.887	+	ASIC3
chr1	43979935	43991170	NM_030587.2	2.887	+	B4GALT2
chr12	31280583	31324246	XM_011520803.2	2.879	-	SINHCAF
chr16	1978916	1984026	XM_005255099.5	2.878	-	NOXO1
chr1	1785284	1891116	NM_001282538.1	2.877	-	GNB1
chr20	49245899	49278056	NM_021035.3	2.871	-	ZNFX1
chr1	1891056	1892721	XM_017003073.1	2.87	+	LOC105378949
chr16	726998	729280	XM_005255631.4	2.868	+	HAGHL
chr3	12897219	12995125	XM_011534312.2	2.868	-	IQSEC1
chr11	62602217	62612710	XM_017017481.2	2.867	-	EML3
chr11	62612740	62615119	NM_000327.3	2.866	+	ROM1
chr21	28958449	28992987	XM_006723987.4	2.862	-	LTN1
chr20	32762384	32809355	NM_001207055.2	2.862	+	DNMT3B
chr17	47941523	47949307	XM_017024813.1	2.857	+	PNPO
chr1	156767534	156800814	NM_005973.5	2.857	+	PRCC
chr12	124911645	124914649	NM_021009.7	2.85	-	UBC
chr22	19330697	19431732	NM_003325.4	2.848	-	HIRA
chr19	49453224	49471049	NM_001145396.2	2.847	+	ALDH16A1
chr16	1966638	1968962	XM_005255129.4	2.847	+	RNF151
chr22	19431901	19436077	NM_003776.3	2.846	+	MRPL40
chr8	141392020	141432453	NM_032611.3	2.845	+	PTP4A3
chr19	49446297	49451807	XM_024451569.1	2.843	-	PIH1D1
chr21	37366072	37526357	NM_001347722.2	2.841	+	DYRK1A
chr14	23049647	23057618	XM_011537089.1	2.837	-	CDH24
chr6	33272074	33276510	NM_022551.3	2.835	+	RPS18
chr16	81495353	81711761	NM_030629.3	2.83	+	CMIP
chr15	90934619	90954092	NM_001323619.1	2.828	+	UNC45A
chr8	144393230	144409399	XM_006716548.2	2.828	-	CPSF1
chr10	5684856	5763736	XM_005252475.4	2.827	+	TASOR2
chr19	12953118	12957222	NM_052850.4	2.825	-	GADD45GIP1
chr1	161749801	161757161	XM_005244862.3	2.822	+	DUSP12
chr6	31827737	31830253	NM_005346.6	2.821	+	HSPA1B
chr6	33250271	33271964	NM_001289175.1	2.817	-	VPS52
chr6	30914330	30926458	NM_001167734.1	2.816	+	VARS2
chr2	240586733	240599103	NM_023083.4	2.816	+	CAPN10
chr22	19718442	19723318	NM_001009939.3	2.815	+	SEPTIN5
chr1	113905325	113914085	NM_001319946.2	2.815	+	DCLRE1B
chr17	81822360	81833290	NM_001093767.3	2.814	-	MCRIP1
chr11	61788948	61792598	NM_014206.4	2.812	-	TMEM258
chr11	62559595	62573890	NM_001404.5	2.812	-	EEF1G
chr19	14408797	14419340	NM_005804.4	2.809	-	DDX39A
chr9	136949179	136955504	XM_006717065.3	2.808	+	LCN12
chr5	157731798	157741448	NM_001317826.2	2.804	+	THG1L
chr1	113895055	113905066	XM_011540525.3	2.804	-	AP4B1
chr10	71816297	71851250	NM_001042465.3	2.803	-	PSAP
chr9	136206332	136245811	NM_181701.4	2.798	-	QSOX2
chr16	29806528	29811163	NM_001042539.3	2.795	+	MAZ
chr5	157743711	157760708	NM_173491.4	2.795	+	LSM11
chr4	70704936	70789896	NM_001130709.1	2.792	+	RUFY3
chr1	156737302	156741119	XM_011509981.2	2.792	-	MRPL24
chr11	63998557	64166112	NM_014067.4	2.789	-	MACROD1
chr19	49474171	49486230	XM_017026533.1	2.786	+	FLT3LG
chr8	143267444	143276930	NM_138465.4	2.781	+	GLI4
chr22	39312881	39319622	NM_000967.4	2.78	-	RPL3
chr19	5785139	5791162	NM_001161619.2	2.772	-	DUS3L
chr16	2211592	2214839	NM_001042371.3	2.771	-	PGP
chr11	61792910	61797237	NM_004111.6	2.771	+	FEN1
chr3	127573064	127591102	XM_006713496.3	2.771	-	TPRA1
chr16	4257185	4273022	NM_003223.3	2.77	-	TFAP4
chr1	1308562	1310862	XM_005244720.4	2.769	+	PUSL1
chr19	1876809	1885495	NM_001130111.2	2.762	-	ABHD17A
chr12	113157172	113185477	NM_001111322.2	2.762	-	DDX54
chr9	128120692	128128141	XM_011519051.3	2.761	-	PTGES2
chr6	44226756	44234097	XM_005248881.4	2.76	+	SLC29A1
chr11	790474	798280	NM_001191061.2	2.759	-	SLC25A22
chr12	113185525	113192367	NM_001286215.1	2.758	+	RITA1
chr14	23056022	23058475	XM_011537450.1	2.754	+	LOC105370705
chr21	45512564	45542439	NM_001205206.3	2.752	-	SLC19A1
chr16	1989969	1994274	NM_004209.6	2.752	+	SYNGR3
chr1	1292390	1307929	NM_030649.3	2.75	-	ACAP3
chr11	64186170	64204542	NM_001282653.2	2.748	+	STIP1
chr10	97713729	97718149	NM_031484.4	2.746	+	MARVELD1
chr1	44807445	44812578	XM_011540805.2	2.746	+	BTBD19
chr1	44805912	44807417	XM_011541375.2	2.746	-	TCTEX1D4
chr16	2209252	2211067	NM_182563.3	2.742	-	BRICD5
chr19	55171195	55179347	NM_001297774.2	2.739	-	SYT5
chr11	62792129	62805439	NM_001081491.2	2.739	-	NXF1
chr2	27086759	27100748	XM_005264294.4	2.738	+	KHK
chr1	161166645	161171219	NM_001365398.1	2.738	+	PPOX
chr20	44966469	45079049	XM_017028030.2	2.737	+	STK4
chr15	75201881	75212168	NM_015492.5	2.731	+	C15orf39
chr1	155247204	155255482	NM_001267608.2	2.728	-	FAM189B
chr8	144412413	144413584	NM_001280557.2	2.723	-	SLC39A4
chr9	128818499	128822675	NM_004435.2	2.722	+	ENDOG
chr1	155255980	155262359	NM_005698.4	2.719	-	SCAMP3
chr7	101239471	101245080	NM_016068.3	2.717	-	FIS1
chr7	16646180	16706516	NM_001362718.2	2.716	+	BZW2
chr10	77975148	78029514	NM_007055.4	2.714	-	POLR3A
chr6	26285125	26285498	NM_003543.3	2.713	-	H4C8
chr2	240479421	240561063	NM_001308375.2	2.711	-	ANKMY1
chr22	20080231	20111876	NM_001190326.1	2.708	+	DGCR8
chr1	43970009	43973368	NM_001039589.2	2.707	+	DPH2
chr6	17615036	17706924	NM_005124.4	2.707	-	NUP153
chr8	144522387	144527032	NM_001024678.4	2.699	-	LRRC24
chr19	58387268	58394803	NM_001009.4	2.699	+	RPS5
chr22	21642301	21644298	NM_022044.3	2.698	+	SDF2L1
chr19	45407333	45423916	NM_001166049.2	2.698	-	ERCC1
chr16	4624823	4690973	NM_001142289.2	2.695	+	MGRN1
chr7	16599782	16645815	XM_011515458.2	2.694	-	ANKMY2
chr11	62806896	62832052	XM_011545224.3	2.693	-	STX5
chr2	240560356	240565255	NM_001370465.2	2.689	+	DUSP28
chr1	27355178	27364801	XM_017002771.1	2.687	-	MAP3K6
chr6	43037616	43053944	NM_001168370.1	2.687	-	CUL7
chr17	7558291	7561607	NM_001198622.1	2.686	+	TNFSF13
chr2	74198590	74215297	XM_006711924.2	2.686	+	MTHFD2
chr8	143612617	143617059	XM_005251051.3	2.683	-	TSTA3
chr17	7281717	7288256	NM_001042.3	2.681	+	SLC2A4
chr16	3283394	3291459	XM_006720831.2	2.677	+	ZNF263
chr4	185362861	185395921	XM_011532110.3	2.671	-	LRP2BP
chr1	15847706	15940455	NM_015001.3	2.667	+	SPEN
chr19	50376456	50383027	NM_001256647.2	2.663	+	NR1H2
chr19	38836377	38851297	XM_024451483.1	2.661	-	HNRNPL
chr12	53501345	53506430	XM_005269114.1	2.653	+	TARBP2
chr4	185396840	185400240	NM_181726.4	2.653	+	ANKRD37
chr16	46406	53607	NM_016310.5	2.652	-	POLR3K
chr19	8509677	8514166	NM_001146175.2	2.652	-	ZNF414
chr6	132814568	132817563	NM_001016.4	2.649	+	RPS12
chr12	53479668	53501204	XM_011538725.3	2.648	-	MAP3K12
chr11	797510	799184	NM_001293167.1	2.647	+	PANO1
chr1	236795308	236903978	XM_005273141.5	2.645	+	MTR
chr1	161766319	161964069	NM_007348.4	2.644	+	ATF6
chr1	153661787	153670992	NM_004515.4	2.641	-	ILF2
chr16	30423614	30430029	NM_024096.2	2.638	-	DCTPP1
chr7	151053814	151057896	NM_001164410.3	2.638	-	CDK5
chr1	28603095	28648706	XM_017002186.1	2.637	-	TAF12
chr16	53827	57668	NM_024571.4	2.634	+	SNRNP25
chr6	30061264	30064906	NM_001278785.2	2.633	+	ZNRD1
chr19	13774455	13778772	NM_014047.3	2.631	+	C19orf53
chr15	74919790	74938072	NM_004255.4	2.63	-	COX5A
chr7	100069972	100082576	NM_001278284.2	2.629	-	ZNF3
chr2	219514169	219538771	NM_018674.5	2.629	+	ASIC4
chr11	125592851	125623090	NM_001278503.2	2.628	+	STT3A
chr7	100888720	100889714	NM_001015072.4	2.625	-	UFSP1
chr12	122078743	122147343	XM_006719290.4	2.623	+	MLXIP
chr17	35574794	35578570	NM_000286.3	2.622	-	PEX12
chr6	132769579	132798655	XM_024446321.1	2.62	-	SLC18B1
chr17	81703366	81707516	NM_002949.4	2.618	+	MRPL12
chr17	42199176	42276381	XM_017024977.1	2.617	-	STAT5B
chr7	151058199	151076526	NM_001199692.2	2.614	+	SLC4A2
chr17	63827683	63832026	NM_001199163.1	2.612	+	PSMC5
chr1	155185823	155192914	NM_001204286.1	2.611	-	MUC1
chr17	63819432	63827662	NM_017647.4	2.611	-	FTSJ3
chr19	1074912	1086627	XM_024451435.1	2.61	+	ARHGAP45
chr17	81833491	81835049	NM_001007533.4	2.608	-	PPP1R27
chr16	67842319	67844194	NM_020457.3	2.604	+	THAP11
chr16	1959537	1961974	NM_004548.3	2.604	+	NDUFB10
chr1	44043926	44134324	XM_011540700.1	2.603	+	KLF17
chr4	6909825	7033113	NM_020773.3	2.603	+	TBC1D14
chr11	64316459	64317558	NM_001286082.2	2.603	-	TRMT112
chr2	27014777	27027195	XM_011532700.1	2.6	+	MAPRE3
chr9	128689974	128696395	NM_001248001.1	2.6	+	SET
chr3	33798948	33869699	XM_011533252.1	2.597	+	PDCD6IP
chr19	48637945	48646186	NM_001217.5	2.594	-	CA11
chr11	65890672	65891634	NM_006848.3	2.593	+	CCDC85B
chr19	42220311	42228200	NM_001314033.3	2.591	+	ZNF526
chr19	45079194	45090917	NM_001319054.1	2.59	+	GEMIN7
chr7	100875102	100888663	NM_001128852.2	2.59	+	SRRT
chr8	144525732	144529110	NM_001001795.2	2.59	-	C8orf82
chr1	43996482	44031461	NM_001024845.3	2.59	-	SLC6A9
chr19	51331535	51342123	NM_001163922.2	2.589	-	VSIG10L
chr11	64318120	64321810	NM_001358511.2	2.587	+	PRDX5
chr9	120759196	120793390	XM_006717049.3	2.586	-	FBXW2
chr19	35717817	35738877	XM_011527562.2	2.585	+	KMT2B
chr17	7856680	7857890	NM_001320924.2	2.585	-	NAA38
chr16	67279146	67289499	NM_001129728.1	2.581	+	PLEKHG4
chr19	13023253	13098795	XM_005259920.3	2.581	+	NFIX
chr19	42198597	42220151	XM_017026402.1	2.581	-	DEDD2
chr6	30908206	30914105	NM_001517.5	2.581	+	GTF2H4
chr16	31131432	31135726	NM_002773.5	2.58	-	PRSS8
chr5	154190732	154420983	NM_198321.4	2.578	+	GALNT10
chr16	67846932	67872566	NM_001322038.2	2.574	+	NUTF2
chr17	7858002	7862281	NM_001330110.2	2.57	+	CYB5D1
chr5	140700446	140706685	NM_144723.3	2.569	+	ZMAT2
chr9	83968281	83980629	XM_005251963.4	2.566	-	HNRNPK
chr7	134646778	134679815	NM_001293085.1	2.564	+	BPGM
chr19	47349314	47382703	NM_014681.6	2.562	+	DHX34
chr10	102106488	102120367	NM_001113407.3	2.562	-	LDB1
chr8	144518439	144522020	XM_024447336.1	2.56	+	LRRC14
chr17	76736564	76778816	NM_001242534.2	2.56	+	MFSD11
chr9	83980804	84004073	NM_001358291.2	2.558	+	RMI1
chr7	105456505	105522241	XM_005250462.4	2.556	-	PUS7
chr1	1401908	1407292	NM_001318485.2	2.556	-	MRPL20
chr9	137220246	137221322	NM_031297.4	2.556	-	RNF208
chr1	193012370	193059377	XM_006711371.3	2.554	-	UCHL5
chr19	4791733	4801272	NM_018708.3	2.553	+	FEM1A
chr1	161159519	161165722	XM_017001041.1	2.553	+	USP21
chr12	45216032	45432348	XM_005268707.4	2.552	+	ANO6
chr11	61800049	61815249	XM_011545022.2	2.551	-	FADS1
chr1	193059453	193091776	XM_017002183.1	2.549	+	RO60
chr19	50358476	50365638	NM_004851.3	2.546	-	NAPSA
chr19	58498332	58512064	NM_001321196.1	2.544	-	SLC27A5
chr12	53452101	53481161	NM_001098620.3	2.543	+	PCBP2
chr19	45093172	45146375	XM_006723159.3	2.54	+	PPP1R37
chr17	45023337	45061128	NM_001288654.2	2.536	-	DCAKD
chr19	55654049	55674715	NM_001012478.1	2.535	+	U2AF2
chr11	61816202	61867353	NM_001281501.1	2.529	+	FADS2
chr17	76734114	76737330	NM_001195427.2	2.528	-	SRSF2
chr12	50057595	50083610	NM_001095.4	2.526	+	ASIC1
chr5	149730309	149855021	NM_001172698.2	2.523	+	PPARGC1B
chr1	154321058	154325324	XM_011510104.2	2.521	+	AQP10
chr7	100435281	100436496	NM_001346938.2	2.521	-	PPP1R35
chr19	12699200	12723931	NM_001136195.2	2.52	-	TNPO2
chr16	31090853	31094796	NM_024006.6	2.518	-	VKORC1
chr19	45668220	45683721	NM_000164.4	2.515	+	GIPR
chr16	1776737	1781821	NM_001324081.1	2.515	-	SPSB3
chr11	64340202	64357524	XM_024448450.1	2.514	+	CCDC88B
chr10	78033759	78040715	NM_001026.4	2.513	+	RPS24
chr19	2734525	2740075	NM_213568.2	2.512	-	SLC39A3
chr8	47773110	47960135	NM_001081640.2	2.512	-	PRKDC
chr17	45061316	45109015	NM_021079.5	2.508	+	NMT1
chr16	684621	690397	NM_032259.4	2.508	-	WDR24
chr8	123182572	123210077	XM_005251087.3	2.508	+	FAM83A
chr14	23272421	23286131	NM_020834.3	2.507	-	HOMEZ
chr19	49426430	49428817	NM_001195256.1	2.506	+	GFY
chr17	44076752	44123650	XM_005256905.2	2.504	-	HDAC5
chr7	100867386	100873453	NM_003302.3	2.503	+	TRIP6
chr17	2384072	2393074	XM_024450759.1	2.502	-	MNT
chr8	144511291	144517827	XM_017013998.1	2.502	-	RECQL4
chr19	58513529	58519601	NM_001316978.2	2.502	-	ZBTB45
chr9	133406061	133417054	XM_024447612.1	2.502	-	REXO4
chr19	55452984	55461641	NM_001136201.2	2.501	-	ISOC2
chr1	156249223	156282889	NM_001323614.1	2.501	-	SMG5
chr16	1782959	1789185	NM_001284501.2	2.5	+	NUBP2
chr17	82359246	82363774	NM_207459.4	2.499	+	TEX19
chr17	75525079	75575208	XM_011524802.1	2.498	+	LLGL2
chr17	64498253	64506730	NM_001320596.2	2.497	-	DDX5
chr22	40346501	40369498	XM_011529977.3	2.497	+	ADSL
chr16	67828156	67847692	NM_025082.4	2.493	-	CENPT
chr17	64506759	64537950	XM_005257779.3	2.492	+	CEP95
chr4	82818508	82900570	NM_001318120.1	2.491	-	SEC31A
chr11	450428	491398	XM_017018368.1	2.491	+	PTDSS2
chr12	112405189	112418849	XM_017019781.1	2.489	-	RPL6
chr14	105489854	105499247	NM_001198983.1	2.489	+	TEDC1
chr6	31971868	31981445	NM_004197.1	2.488	+	STK19
chr4	82900649	82919968	NM_001317776.1	2.488	+	THAP9
chr12	112418897	112509917	NM_001330437.1	2.487	+	PTPN11
chr6	44247100	44253882	NM_007355.4	2.486	+	HSP90AB1
chr1	184690502	184754906	XM_005245499.2	2.485	-	EDEM3
chr6	31777517	31795751	NM_006295.3	2.482	-	VARS
chr19	45071499	45076477	NM_145288.3	2.48	-	ZNF296
chr6	32154140	32163674	NM_001204103.2	2.48	+	PPT2
chr8	47960940	47978159	NM_005914.4	2.477	+	MCM4
chr2	27078614	27086402	NM_007046.4	2.476	+	EMILIN1
chr16	28842410	28846347	NM_001365360.2	2.475	-	TUFM
chr17	82111985	82206877	XM_011523546.3	2.475	-	CCDC57
chr17	28719984	28724358	NM_000984.6	2.473	+	RPL23A
chr16	3305405	3318575	NM_001302109.1	2.471	+	ZNF75A
chr16	3298807	3305429	NM_033208.4	2.47	-	TIGD7
chr6	31969814	31972137	NM_001371205.1	2.467	-	DXO
chr9	129626148	129636741	XM_005251939.4	2.465	+	NTMT1
chr6	28141642	28159460	XM_017011266.2	2.462	+	ZKSCAN8
chr9	133418109	133459385	XM_017014233.1	2.46	+	ADAMTS13
chr13	42272656	42323265	XM_017020381.2	2.459	+	AKAP11
chr2	169584350	169641405	NM_004792.3	2.459	+	PPIG
chr19	48625079	48630406	XM_017027008.1	2.459	+	SPHK2
chr6	34236872	34246230	NM_001319077.2	2.457	+	HMGA1
chr5	72219402	72320239	NM_001286748.2	2.456	-	MRPS27
chr16	28846599	28874212	NM_001308293.1	2.454	+	SH2B1
chr5	72320366	72359352	NM_001284404.1	2.454	+	PTCD2
chr3	49940080	50077248	XM_006712916.1	2.453	+	RBM6
chr17	7855065	7856098	NM_001319941.1	2.452	+	TMEM88
chr11	108472115	108498383	NM_001363502.2	2.448	-	POGLUT3
chr11	65919425	65921562	NM_006442.4	2.447	+	DRAP1
chr17	8172456	8176379	NM_001351278.2	2.447	-	TMEM107
chr9	128819650	128829793	NM_016390.4	2.447	-	SPOUT1
chr19	1047544	1065571	XM_024451325.1	2.447	+	ABCA7
chr19	35715340	35717047	XM_017026592.1	2.446	+	ZBTB32
chr11	65916809	65919061	NM_001135635.2	2.446	-	C11orf68
chr19	55151766	55157731	NM_000363.5	2.445	-	TNNI3
chr3	101648888	101677131	NM_014415.4	2.445	-	ZBTB11
chr20	50586107	50691541	NM_001290268.2	2.442	-	RIPOR3
chr19	45687459	45691952	NM_001369751.1	2.44	-	SNRPD2
chr11	64852726	64879712	NM_001282445.1	2.44	-	EHD1
chr11	62593213	62601249	NM_001330292.2	2.439	-	MTA2
chr15	66498014	66504854	NM_000968.4	2.437	-	RPL4
chr9	128340515	128361222	XM_024447391.1	2.433	+	SLC27A4
chr6	31740004	31762675	NM_172166.4	2.432	+	MSH5
chr11	869761	910857	XM_005253073.4	2.432	-	CHID1
chr17	75272979	75289358	XM_005257562.2	2.429	-	SLC25A19
chr3	46921729	46976766	NM_001277074.1	2.428	-	CCDC12
chr16	58058	65038	XM_017023557.1	2.428	-	RHBDF1
chr19	49877530	49885793	XM_011527317.3	2.428	+	TBC1D17
chr1	207321673	207347250	XM_017000467.2	2.427	+	CD55
chr19	45692399	45698626	XM_011527048.3	2.427	+	QPCTL
chr3	68975219	69013960	XM_005264743.2	2.427	-	EOGT
chr2	27370495	27377532	NM_001267060.1	2.426	+	SNX17
chr11	67991099	68003103	XM_011545290.1	2.426	-	UNC93B1
chr7	99616607	99632407	XM_011515907.2	2.425	+	ZSCAN25
chr19	49869032	49877386	NM_001098632.2	2.425	-	AKT1S1
chr2	27364351	27370456	NM_001034116.1	2.424	-	EIF2B4
chr3	17157163	17742602	XM_011534281.1	2.424	-	TBC1D5
chr6	30600404	30617216	XM_017010995.1	2.424	-	PPP1R10
chr11	62624828	62646612	NM_001278192.2	2.422	-	GANAB
chr6	30617319	30626392	XM_024446408.1	2.422	+	MRPS18B
chr19	15380049	15418987	NM_001291478.2	2.422	-	AKAP8L
chr21	36748625	36990210	NM_000411.8	2.422	-	HLCS
chr19	11451325	11481045	NM_001420.4	2.421	-	ELAVL3
chr1	154325524	154337845	NM_001005855.2	2.42	+	ATP8B2
chr17	7307983	7312462	NM_001370421.1	2.418	+	EIF5A
chr15	74954417	74956771	NM_017793.3	2.418	-	RPP25
chr6	33416441	33418106	NM_001014837.2	2.415	-	CUTA
chr6	32148327	32153625	XM_024446560.1	2.414	-	PRRT1
chr19	18588797	18592336	XM_024451571.1	2.413	+	REX1BD
chr9	137225173	137226314	NM_199001.5	2.411	+	CYSRT1
chr6	157823245	157945076	NM_016224.5	2.41	+	SNX9
chr20	33731995	33792268	NM_001282933.2	2.409	+	ZNF341
chr6	31952225	31959042	XM_017011299.2	2.406	-	NELFE
chr1	28887090	29120045	NM_001166005.1	2.404	+	EPB41
chr19	47316564	47322023	XM_005259190.5	2.403	+	C5AR1
chr6	31959156	31968766	XM_011514815.3	2.403	+	SKIV2L
chr1	155234451	155244626	NM_001005741.3	2.402	-	GBA
chr1	155262867	155273503	NM_001294338.2	2.401	-	CLK2
chr17	81867720	81871336	NM_001185078.3	2.4	-	ARHGDIA
chr11	116748169	116772997	NM_001159736.1	2.4	-	BUD13
chr15	66505082	66549484	NM_001287822.1	2.399	+	ZWILCH
chr7	152134927	152436641	XM_005250025.4	2.397	-	KMT2C
chr19	18382169	18389175	XM_024451789.1	2.396	+	GDF15
chr17	7844251	7854795	XM_005256550.4	2.396	+	KDM6B
chr1	28518225	28539299	NM_001048194.3	2.394	+	RCC1
chr3	127598410	127622435	NM_004526.4	2.392	+	MCM2
chr11	62646847	62653301	NM_030628.2	2.392	-	INTS5
chr16	2223487	2235741	NM_001288776.1	2.391	+	E4F1
chr6	159799421	159810094	XM_024446339.1	2.39	+	PNLDC1
chr9	124871013	124877732	XM_011519067.1	2.389	+	ARPC5L
chr16	715117	719654	NM_024042.4	2.388	+	METRN
chr17	28724347	28726232	NM_138463.4	2.386	-	TLCD1
chr3	129167826	129183895	NM_001127192.2	2.386	-	CNBP
chr17	7588177	7590093	NM_006942.2	2.386	-	SOX15
chr1	203026490	203078735	NM_001304331.2	2.383	+	PPFIA4
chr1	156082545	156137865	NM_001282625.1	2.383	+	LMNA
chr1	156072012	156082464	NM_001093725.2	2.382	-	MEX3A
chr7	105117294	105389403	XM_024446894.1	2.377	-	SRPK2
chr2	241687019	241721806	NM_001330161.2	2.376	+	ING5
chr3	129087568	129161229	NM_001204890.1	2.375	-	ISY1-RAB43
chrX	47635519	47650603	NM_001114123.2	2.372	-	ELK1
chr1	43363396	43368073	NM_001256401.1	2.372	-	ELOVL1
chr14	23058563	23071564	XM_005267418.1	2.372	-	ACIN1
chr3	9792494	9807104	NM_001024959.2	2.37	+	ARPC4
chr19	17405740	17425331	NM_001304547.2	2.37	+	MVB12A
chr7	150993803	151003934	NM_001160110.1	2.37	+	NOS3
chr17	81712235	81721015	NM_001270953.1	2.369	+	SLC25A10
chr17	7288262	7294638	NM_015982.4	2.368	-	YBX2
chr17	37084991	37359095	XM_011524703.1	2.368	-	ACACA
chr12	57747726	57752309	NM_000075.4	2.368	-	CDK4
chr2	86143931	86195458	XM_017003195.2	2.366	-	IMMT
chr19	41860256	41870239	XM_017027113.2	2.366	+	RPS19
chr6	31797395	31806965	NM_021177.5	2.364	-	LSM2
chr1	6206174	6221291	XM_017001259.2	2.362	+	RNF207
chr3	9792547	9836355	NM_001198793.1	2.362	+	ARPC4-TTLL3
chr11	119093873	119095466	NM_002105.2	2.36	-	H2AX
chr19	49422418	49423440	NM_178449.4	2.358	-	PTH2
chr1	156284324	156292442	NM_032323.3	2.355	+	TMEM79
chr12	49086655	49091747	XM_017019381.1	2.355	-	DHH
chr12	56271698	56300329	NM_004077.3	2.355	-	CS
chr16	1997653	2009820	NM_178167.4	2.354	-	ZNF598
chr19	17402938	17405629	NM_004335.4	2.353	-	BST2
chr11	66002502	66004148	NM_003860.4	2.35	+	BANF1
chr11	117178742	117197441	NM_001040455.2	2.348	+	SIDT2
chr3	129127414	129161062	NM_001199469.2	2.348	-	ISY1
chr17	28714283	28718439	XM_024450982.1	2.348	-	RAB34
chr14	49625173	49635229	NM_001083908.1	2.347	-	DNAAF2
chr1	161153977	161158855	NM_016406.4	2.347	+	UFC1
chr2	73214244	73227220	NM_006062.3	2.346	+	SMYD5
chr14	20455225	20457766	NM_001244249.2	2.346	+	APEX1
chr11	65998424	66002216	XM_017018412.2	2.346	-	EIF1AD
chr1	43991846	43996527	NM_001349128.1	2.346	+	CCDC24
chr12	110452485	110468720	NM_001164372.1	2.345	-	GPN3
chr20	325570	330227	NM_006943.3	2.345	+	SOX12
chr12	110468844	110490384	NM_013300.3	2.343	+	FAM216A
chr1	26280085	26281521	NM_031286.4	2.343	+	SH3BGRL3
chr11	66638616	66646472	NM_001198843.1	2.343	+	RBM4
chrX	154762863	154777688	NM_001142463.3	2.342	+	DKC1
chr2	54558393	54662307	NM_178313.2	2.342	+	SPTBN1
chr2	241675746	241686814	NM_001165031.2	2.342	-	DTYMK
chr15	41231267	41281886	NM_007236.5	2.341	+	CHP1
chr19	46774882	46787292	NM_001145144.2	2.341	-	SLC1A5
chr6	31857658	31862820	NM_000434.4	2.34	-	NEU1
chr19	41884442	41907451	NM_199002.2	2.34	+	ARHGEF1
chr6	10722914	10731128	NM_001165258.1	2.339	+	TMEM14C
chr6	31762995	31764849	NM_001039651.1	2.339	+	SAPCD1
chr2	175176257	175181709	NM_001002258.5	2.336	-	ATP5MC3
chr1	161524539	161526893	NM_002155.5	2.336	+	HSPA6
chr15	41182742	41231073	XM_011521298.2	2.336	-	EXD1
chr16	29812192	29815880	NM_001256442.2	2.335	+	PRRT2
chr19	7926717	7943665	NM_006351.4	2.332	-	TIMM44
chr3	36993486	37050845	XM_005265161.2	2.332	+	MLH1
chr6	42050523	42083271	NM_138572.3	2.329	+	TAF8
chrX	154778683	154805526	NM_001166462.1	2.329	-	MPP1
chr11	67428481	67435407	XM_005274165.5	2.329	+	RPS6KB2
chr15	64155814	64163154	NM_000942.4	2.329	-	PPIB
chr11	67606935	67612553	NM_001166102.2	2.326	+	NDUFV1
chr20	2658394	2664215	NM_001330763.2	2.324	-	IDH3B
chr2	3541429	3558370	NM_001286834.2	2.323	-	RNASEH1
chr16	2475103	2505729	XM_017023493.1	2.322	+	TBC1D24
chr14	23125294	23154449	NM_001267037.1	2.322	-	SLC7A8
chr17	75776433	75779778	NM_005324.5	2.32	-	H3-3B
chr15	40894409	40903974	XM_017022447.1	2.32	+	VPS18
chr17	38671702	38674956	NM_001130677.2	2.32	-	EPOP
chr19	6739681	6745733	XM_005259683.2	2.319	+	TRIP10
chr11	65014159	65022183	NM_001199745.2	2.319	+	ARL2
chr16	30602557	30610388	NM_138447.3	2.318	-	ZNF689
chr6	30066863	30070332	XM_006715174.4	2.317	+	PPP1R11
chr9	124857882	124861956	NM_007209.4	2.317	-	RPL35
chr19	54449198	54462015	NM_052925.4	2.316	+	LENG8
chr6	28384737	28399746	NM_001163391.2	2.316	-	ZSCAN12
chr17	4710618	4721499	XM_024450752.1	2.314	+	ARRB2
chr16	396728	400753	NM_001286436.2	2.312	+	NME4
chr8	30744163	30767005	NM_005671.4	2.312	+	UBXN8
chr2	74152527	74178878	NM_001317110.2	2.312	-	MOB1A
chr12	6965326	6970663	NM_001144831.2	2.311	-	PHB2
chr16	28477278	28492081	NM_000086.2	2.31	-	CLN3
chr2	43222401	43226605	NM_006887.5	2.31	-	ZFP36L2
chr5	53560638	53683337	NM_001318051.2	2.308	+	NDUFS4
chr2	240568483	240581371	NM_018226.6	2.307	+	RNPEPL1
chr19	32405769	32485889	NM_001172774.2	2.306	+	DPY19L3
chr5	177402137	177405727	XM_011534462.2	2.306	-	F12
chr6	41934932	42048893	NM_001136017.3	2.305	-	CCND3
chr7	76397521	76442068	NM_007155.6	2.304	+	ZP3
chr4	153466345	153636710	NM_015196.3	2.303	+	TMEM131L
chr6	33420064	33453688	NM_001130066.2	2.3	+	SYNGAP1
chr12	6970912	6979935	NM_001320049.2	2.299	+	EMG1
chr9	97926790	97938171	NM_197978.3	2.299	-	HEMGN
chr3	47495639	47513724	XM_005265241.4	2.298	-	ELP6
chr20	53567064	53608968	XM_011529036.1	2.297	-	ZNF217
chr11	85628601	85636518	XM_011545165.3	2.296	+	TMEM126B
chr17	82031677	82034203	NM_001316307.2	2.296	+	RAC3
chr3	36985042	36993130	NM_014805.4	2.295	-	EPM2AIP1
chr1	145921555	145927535	NM_005105.4	2.294	-	RBM8A
chr4	185405226	185449827	XM_017008237.1	2.293	+	C4orf47
chr19	13764491	13768653	XM_011528357.3	2.292	+	MRI1
chr2	85539167	85545280	NM_005911.6	2.291	+	MAT2A
chr1	40692007	40771602	NM_001142590.2	2.291	+	NFYC
chr3	9779963	9793010	NM_001278270.1	2.29	-	TADA3
chr11	83455008	85628534	XM_011544778.3	2.288	-	DLG2
chr17	44141929	44162475	NM_001171251.3	2.286	+	HROB
chr17	1646149	1649865	NM_031430.3	2.284	-	RILP
chr1	25222275	25232501	NM_015484.5	2.284	-	SYF2
chr1	182789448	182830383	NM_001200050.1	2.284	+	NPL
chr6	3063966	3115186	NM_001317061.3	2.282	+	RIPK1
chr1	40620679	40692103	XM_011542479.2	2.281	-	RIMS3
chr19	34404398	34426167	NM_032346.2	2.28	+	PDCD2L
chr19	18340597	18369949	NM_001300927.2	2.28	+	PGPEP1
chr19	14119511	14136588	NM_018154.3	2.28	-	ASF1B
chr14	20446400	20454811	NM_017807.4	2.28	-	OSGEP
chr17	45148474	45152098	NM_006460.3	2.279	+	HEXIM1
chr19	55399744	55407787	NM_014501.3	2.278	-	UBE2S
chr11	117144681	117171044	XM_017017840.1	2.276	+	PAFAH1B2
chr20	62388629	62407282	NM_031215.2	2.276	-	CABLES2
chr12	98515572	98550378	NM_001032283.2	2.276	+	TMPO
chr11	66682495	66727645	XM_017018175.2	2.274	-	SPTBN2
chr15	90903681	90922578	XM_017022184.1	2.271	+	MAN2A2
chr20	45372556	45378324	NM_014477.3	2.27	-	TP53TG5
chr12	54292106	54301036	NM_001261461.1	2.27	-	NFE2
chr19	1905398	1913446	NM_001329533.2	2.27	+	ADAT3
chr19	1905398	1926012	NM_001329539.2	2.27	+	SCAMP4
chr1	36393435	36397907	NM_032881.3	2.269	-	LSM10
chr2	74135399	74147911	NM_001035505.2	2.269	-	BOLA3
chr19	8490055	8502639	NM_032152.5	2.268	-	PRAM1
chr6	10671417	10694796	NM_001354357.1	2.267	-	C6orf52
chr17	28614439	28645158	NM_001363826.1	2.267	-	KIAA0100
chr6	10694971	10709781	NM_017906.3	2.267	+	PAK1IP1
chr12	53506687	53507483	NM_001320296.2	2.264	-	NPFF
chr11	67267728	67286555	XM_011544773.1	2.264	+	GRK2
chr16	78224	85845	NM_001015052.3	2.264	+	MPG
chr1	204422639	204494814	XM_005245257.2	2.263	-	PIK3C2B
chr17	36601582	36608963	NM_024864.5	2.263	+	MRM1
chr19	2236823	2248654	NM_007165.5	2.263	+	SF3A2
chr6	33696763	33711699	NM_032340.4	2.263	-	UQCC2
chr16	2752637	2771411	NM_016333.4	2.262	+	SRRM2
chr18	670317	712629	NM_001318760.2	2.262	-	ENOSF1
chr19	2233149	2236723	XM_017026925.1	2.261	-	PLEKHJ1
chr1	235109340	235128836	NM_014765.3	2.261	-	TOMM20
chr1	155195587	155208712	XM_006711498.3	2.261	-	THBS3
chr1	155208698	155213838	NM_002455.4	2.26	+	MTX1
chr19	11483428	11505838	NM_138783.4	2.26	-	ZNF653
chr6	104957106	105083331	NM_001004317.4	2.26	+	LIN28B
chr18	12307668	12326615	NM_001303524.1	2.26	+	TUBB6
chr14	105486885	105488946	NM_001311.5	2.259	+	CRIP1
chr8	22089149	22104910	NM_001354250.2	2.258	+	FAM160B2
chr11	65883739	65888470	NM_004214.5	2.258	-	FIBP
chr6	31730580	31737317	NM_001287593.1	2.257	-	CLIC1
chr8	73290241	73293632	NM_000971.4	2.257	-	RPL7
chr1	44739703	44767749	XM_011540540.2	2.257	+	KIF2C
chr19	48615330	48619177	NM_000979.4	2.256	-	RPL18
chr22	37227767	37244258	XM_006724286.3	2.255	-	RAC2
chr5	140673904	140691369	NM_002109.6	2.253	-	HARS1
chr5	140691443	140699307	XM_017009288.1	2.252	+	HARS2
chr11	10455263	10507578	NM_001025389.2	2.25	+	AMPD3
chr11	119096504	119101883	XM_011542648.2	2.248	-	DPAGT1
chr16	89969774	89972831	NM_145039.3	2.248	-	CENPBD1
chr2	227472168	227556667	XM_006712480.3	2.247	+	AGFG1
chr19	6729913	6737621	NM_001080452.1	2.247	-	GPR108
chr9	136428618	136439844	NM_001318502.2	2.246	-	INPP5E
chr5	177400108	177400660	NM_001029886.3	2.246	-	PFN3
chr19	47337094	47347328	NM_018485.3	2.245	+	C5AR2
chr6	33410750	33416442	XM_011514662.1	2.244	+	PHF1
chr8	23246640	23261998	NM_001317899.2	2.243	+	CHMP7
chr12	2795668	2803954	XM_011520929.2	2.241	+	FKBP4
chr13	114234844	114272722	NM_001318517.2	2.241	+	CDC16
chr9	77716096	78031810	NM_002072.5	2.241	-	GNAQ
chr19	45406643	45410765	NM_001297590.2	2.238	+	CD3EAP
chr9	135932968	135961372	NM_016172.3	2.238	-	UBAC1
chr19	55476602	55484486	XM_005259371.3	2.236	+	ZNF628
chr9	97983340	98015942	NM_006401.3	2.236	+	ANP32B
chr7	12687632	12690957	NM_005738.5	2.236	+	ARL4A
chr5	135027733	135034227	NM_002653.5	2.234	-	PITX1
chr11	9384651	9448126	NM_006391.3	2.233	+	IPO7
chr1	33323625	33349898	NM_004427.4	2.232	-	PHC2
chr17	75784861	75825798	XM_006722148.2	2.231	+	UNK
chr19	19645197	19663675	NM_020410.3	2.231	-	ATP13A1
chr7	100400871	100429995	XM_005250479.3	2.23	-	ZCWPW1
chr20	49982979	49988885	NM_005985.4	2.23	+	SNAI1
chr14	72926336	72959650	XM_017021203.1	2.229	+	DCAF4
chr7	100429830	100434117	NM_019606.6	2.227	+	MEPCE
chr16	4254513	4255335	XM_011522781.1	2.227	+	LOC105371063
chr18	79970812	79988562	NM_001303471.3	2.226	-	TXNL4A
chr12	93571680	93576744	NM_001270470.1	2.224	+	SOCS2
chr11	67240013	67258081	NM_001256405.2	2.223	+	KDM2A
chr19	12969617	12974752	NM_152654.2	2.222	+	DAND5
chr11	77878719	77994669	XM_011545352.2	2.22	-	INTS4
chr22	41459716	41468691	NM_032758.4	2.22	-	PHF5A
chr2	27070471	27071653	NM_001134693.2	2.22	-	OST4
chr16	30697706	30698470	NM_001256932.2	2.219	-	LOC730183
chr22	41468755	41528978	XM_024452250.1	2.219	+	ACO2
chr19	29698885	29715260	NM_001256046.2	2.219	-	C19orf12
chr14	22978606	22982550	NM_001289097.2	2.218	-	AJUBA
chr16	1363204	1379175	XM_017023569.1	2.217	-	UNKL
chr19	45379637	45406360	NM_001142502.2	2.216	-	PPP1R13L
chr9	137227565	137229637	NM_001190228.1	2.216	+	RNF224
chr16	87855870	87859508	XM_017023968.1	2.215	+	LOC107987237
chr16	5072247	5087378	NM_001330504.1	2.214	+	ALG1
chr5	172983770	173035444	NM_003945.4	2.214	+	ATP6V0E1
chr1	100038113	100083376	XM_005271118.1	2.212	+	MFSD14A
chr15	34978340	34988224	XM_011521744.3	2.211	-	ZNF770
chr9	128702496	128720915	XM_017014650.1	2.21	+	PKN3
chr1	26922146	26946396	XM_011540530.1	2.21	+	NUDC
chr1	19881707	19912940	XM_005245793.4	2.21	+	OTUD3
chr15	63504510	63594639	NM_001256702.1	2.21	+	USP3
chr11	6680384	6683339	NM_022061.4	2.208	-	MRPL17
chr6	31547607	31558828	NM_001144961.2	2.207	+	NFKBIL1
chr17	82035880	82037696	NM_001195218.1	2.207	-	DCXR
chr3	46979665	47009700	NM_015175.3	2.207	+	NBEAL2
chr11	3826977	3840958	NM_001665.4	2.204	-	RHOG
chr9	133348217	133351425	NM_000972.3	2.204	+	RPL7A
chr3	184233415	184242328	NM_001320373.1	2.203	+	VWA5B2
chr12	49265081	49274599	NM_032704.5	2.203	+	TUBA1C
chr22	21919424	21952847	NM_014634.4	2.203	-	PPM1F
chr17	76540043	76545375	NM_001077620.3	2.202	+	PRCD
chr2	177212693	177223958	NM_001330247.1	2.202	+	HNRNPA3
chr6	117675468	117710726	NM_138459.5	2.201	+	NUS1
chr7	139359845	139423456	NM_001270643.1	2.201	+	LUC7L2
chr22	20441518	20497304	XM_017029018.2	2.199	-	KLHL22
chr9	133340900	133348155	NM_181491.2	2.198	-	MED22
chr16	29816151	29822488	NM_024516.4	2.197	+	PAGR1
chr19	48993447	49015994	NM_001321191.1	2.197	+	RUVBL2
chr19	2425624	2427585	NM_012458.4	2.196	-	TIMM13
chr2	237966944	238042781	NM_001278306.1	2.196	+	UBE2F
chr12	120322114	120327778	NM_000928.3	2.195	-	PLA2G1B
chr6	31723343	31726709	NM_025260.3	2.195	+	MPIG6B
chr12	132687586	132704984	NM_018663.3	2.193	+	PXMP2
chr1	159918110	159924594	NM_001277223.2	2.193	-	TAGLN2
chr3	183927449	184018009	XM_011512315.1	2.192	-	ABCC5
chr12	132625017	132687518	XM_011534795.3	2.192	-	POLE
chr6	31727039	31729298	NM_001303007.2	2.191	-	DDAH2
chr16	1809097	1827193	NM_001040427.2	2.19	-	HAGH
chr16	1827223	1840206	NM_001018104.2	2.188	+	FAHD1
chr19	4815923	4831741	NM_182919.3	2.188	-	TICAM1
chr1	51729302	51788466	XM_017000220.1	2.187	+	OSBPL9
chr12	113822056	113966324	NM_001146698.2	2.187	-	RBM19
chr17	76727373	76733879	XM_011524282.1	2.185	+	METTL23
chr19	48968129	48993308	NM_001161587.2	2.184	-	GYS1
chr16	2429446	2458853	NM_001323538.2	2.183	+	CCNF
chr11	64305523	64316742	NM_004451.5	2.182	+	ESRRA
chr2	112275593	112335627	XM_006712519.3	2.182	+	ZC3H6
chr9	136881932	136926614	XM_011518976.3	2.182	+	TRAF2
chr6	31544443	31546741	NM_138282.3	2.182	-	ATP6V1G2
chr1	244835305	244845062	NM_001312871.1	2.182	+	COX20
chr10	102065348	102068035	NM_024747.6	2.178	+	HPS6
chr12	56663348	56688283	NM_001282601.2	2.178	-	PTGES3
chr10	122930900	122954226	NM_024942.4	2.178	-	C10orf88
chr9	137277725	137282640	NM_017723.3	2.176	+	TOR4A
chr17	82737741	82751195	XM_024450872.1	2.175	+	FN3K
chr8	33498508	33513184	NM_001265581.1	2.172	-	TTI2
chr1	40980036	41012564	XM_024453553.1	2.172	+	CTPS1
chr1	11674479	11681147	NM_006341.4	2.172	-	MAD2L2
chr1	100351731	100500599	XM_005271294.3	2.171	+	CDC14A
chr6	151452257	151470100	NM_001286562.1	2.171	+	ARMT1
chr6	151404761	151452180	NM_001271937.1	2.17	-	RMND1
chr8	41653224	41797621	NM_000037.4	2.17	-	ANK1
chr1	23309770	23344315	XM_011540476.3	2.168	-	HNRNPR
chr17	76528617	76537739	XM_005257005.3	2.168	-	CYGB
chr2	151247939	151261862	NM_198557.3	2.166	-	RBM43
chr11	2928272	2929419	NM_003311.4	2.165	-	PHLDA2
chr1	228165803	228182256	NM_001010867.4	2.163	+	IBA57
chr19	34734193	34742871	XM_006723183.3	2.163	+	ZNF181
chr17	7312660	7315359	NM_004489.5	2.162	-	GPS2
chr8	143597830	143603223	NM_032862.5	2.16	+	TIGD5
chr8	143579721	143597674	NM_001130055.3	2.158	-	EEF1D
chr8	142657459	142669966	NM_001077527.3	2.157	-	JRK
chr3	50287731	50292594	NM_006764.4	2.157	-	IFRD2
chr17	76718441	76726798	NM_015167.2	2.154	-	JMJD6
chr2	74461056	74465381	NM_001146158.2	2.154	-	MOGS
chr17	78133961	78142967	XM_017024242.2	2.152	+	TMC8
chr17	58352499	58417581	NM_017763.5	2.152	-	RNF43
chr22	23772848	23784315	NM_005940.5	2.151	+	MMP11
chr6	27147081	27147561	NM_080596.2	2.151	+	H2AC12
chr10	119207570	119459744	NM_005308.3	2.15	+	GRK5
chr17	78146034	78164665	XM_017023997.1	2.15	+	C17orf99
chr8	73294601	73325280	NM_172037.5	2.149	+	RDH10
chr6	27146360	27146857	NM_001312653.1	2.147	-	H2BC12
chr7	134289331	134316929	NM_032826.5	2.147	-	SLC35B4
chr1	156721890	156728438	NM_001303095.1	2.147	-	ISG20L2
chr9	137205676	137219360	XM_011518545.1	2.147	+	NDOR1
chr1	156728468	156736959	NM_001142560.2	2.146	+	RRNAD1
chr16	4425804	4456774	NM_001286516.1	2.145	+	DNAJA3
chr9	133356549	133361157	NM_001278928.2	2.145	+	SURF2
chr2	99181183	99199560	NM_145212.4	2.145	+	MRPL30
chr1	161100560	161118036	NM_012394.4	2.144	-	PFDN2
chr9	137204081	137205647	NM_053045.2	2.144	-	TMEM203
chr16	89917878	89920976	NM_002386.3	2.144	+	MC1R
chr9	133351757	133356486	NM_003172.4	2.144	-	SURF1
chr15	101281509	101295247	NM_003090.4	2.144	-	SNRPA1
chr6	31718647	31721745	NM_025261.3	2.144	-	LY6G6C
chr21	32601666	32612870	NM_001350335.1	2.143	-	CFAP298
chr20	62122455	62135377	XM_011528607.2	2.142	+	LSM14B
chr2	31861302	32011062	NM_001371914.1	2.142	-	MEMO1
chr1	1541672	1574862	NM_014188.3	2.142	-	SSU72
chr1	161171309	161177506	NM_003779.4	2.142	-	B4GALT3
chr22	21567713	21624033	NM_003347.4	2.141	+	UBE2L3
chr1	182839346	182887981	NM_001357.5	2.141	+	DHX9
chr1	145992434	145996578	NM_006472.6	2.141	-	TXNIP
chr2	219279365	219286894	NM_001039550.2	2.14	+	DNAJB2
chr10	25016638	25026663	XM_005252597.3	2.14	+	THNSL1
chr10	75233640	75235956	NM_144589.4	2.14	-	COMTD1
chr7	73567536	73578578	NM_001362660.2	2.139	-	TBL2
chr19	36510686	36528270	NM_001012756.3	2.139	-	ZNF260
chr9	129612224	129622274	XM_011518655.1	2.138	-	C9orf50
chr1	161118091	161121193	XM_005245215.5	2.138	+	NIT1
chr1	23743365	23762058	NM_003198.2	2.137	+	ELOA
chr19	58561931	58573334	NM_001267033.2	2.137	-	MZF1
chr19	47066355	47112228	XM_005258678.2	2.137	-	ZC3H4
chr3	143001569	143060724	NM_001080415.2	2.136	+	U2SURP
chr16	630984	634116	NM_053284.3	2.133	+	WFIKKN1
chr8	144509069	144511212	NM_138431.3	2.133	+	MFSD3
chr9	128322485	128332943	XM_017014792.1	2.133	+	COQ4
chr21	32573720	32612376	NM_001350338.2	2.133	-	C21orf59-TCP10L
chr2	99169262	99181060	NM_001320418.1	2.132	-	MITD1
chr16	67987389	67993393	NM_001369657.1	2.131	-	DPEP2
chr6	170554332	170572869	NM_001172085.1	2.131	+	TBP
chr1	32364632	32394440	NM_001143888.3	2.131	-	BSDC1
chr11	62662816	62671782	NM_001367940.1	2.131	-	LBHD1
chr9	128305158	128322446	NM_001329861.2	2.13	-	TRUB2
chr6	36968134	36986550	NM_001271641.1	2.13	-	MTCH1
chr12	57253763	57431042	NM_001330121.2	2.13	-	R3HDM2
chr19	11505928	11529133	NM_001142464.3	2.129	-	ECSIT
chr17	28728787	28743454	NM_178170.3	2.129	+	NEK8
chr16	30699170	30741408	NM_006662.3	2.129	+	SRCAP
chr7	6023770	6059131	XM_024446718.1	2.129	-	EIF2AK1
chr7	100852702	100867009	XM_006716055.3	2.129	+	SLC12A9
chr2	28894666	28948218	NM_015131.3	2.129	+	WDR43
chr4	2469105	2515856	NM_001185010.3	2.129	+	RNF4
chr19	6413101	6424810	NM_001366299.1	2.128	-	KHSRP
chr16	2471296	2474144	NM_006181.3	2.128	+	NTN3
chr1	6185019	6199594	NM_000983.4	2.127	-	RPL22
chr19	17751476	17788560	NM_001161359.2	2.127	+	FCHO1
chr6	104728093	104859918	NM_001321080.2	2.127	-	HACE1
chr6	170535119	170553306	NM_002793.4	2.126	-	PSMB1
chr19	10350532	10380571	NM_003331.5	2.125	-	TYK2
chr12	56163344	56189503	XM_005269102.2	2.125	-	SMARCC2
chr19	18571729	18577459	NM_001321017.1	2.125	+	UBA52
chr20	347914	354867	XM_017028074.2	2.124	+	NRSN2
chr19	2339200	2354801	XM_011528140.1	2.123	+	SPPL2B
chr3	12834944	12841581	NM_001007073.1	2.123	-	RPL32
chr11	62671672	62673685	NM_001085372.3	2.123	+	UQCC3
chr7	100107069	100115936	XM_011516543.3	2.123	-	TAF6
chr1	42682417	42703804	NM_004559.5	2.123	+	YBX1
chr14	75053242	75064023	NM_001107.5	2.122	-	ACYP1
chr3	9933787	9945398	XM_011534108.1	2.122	+	CRELD1
chr12	56128201	56144675	NM_001184796.1	2.121	+	ESYT1
chr6	10747758	10756980	NM_001127711.2	2.121	+	TMEM14B
chr8	144078671	144080647	NM_019037.3	2.12	+	EXOSC4
chr14	22829861	22834346	XM_005267325.5	2.12	+	MRPL52
chr19	48872391	48876061	NM_014330.3	2.119	+	PPP1R15A
chr11	32387774	32435538	NM_000378.6	2.119	-	WT1
chr1	227734995	227781230	NM_001323931.1	2.119	+	SNAP47
chr22	23763020	23765862	NM_182520.2	2.118	+	C22orf15
chr19	10316211	10333528	NM_001366174.1	2.118	-	RAVER1
chr3	10026436	10101931	NM_001319984.2	2.117	+	FANCD2
chr5	140550066	140557455	NM_001253764.1	2.117	-	SRA1
chr11	62856108	62888859	NM_001012662.3	2.117	+	SLC3A2
chr19	36445118	36489560	NM_001145343.1	2.117	-	ZNF566
chr3	128879595	128913113	XM_024453484.1	2.116	+	ACAD9
chr19	1086578	1095391	NM_001316323.1	2.115	-	POLR2E
chr2	231708524	231713540	NM_001099285.1	2.113	+	PTMA
chr22	45671833	45845306	NM_013236.4	2.111	+	ATXN10
chr1	1352688	1358793	NM_001282584.1	2.111	-	MXRA8
chr4	108650584	108667821	NM_001267817.1	2.109	+	OSTC
chr1	227731188	227735410	NM_001161465.1	2.109	-	JMJD4
chr5	76403284	76708131	NM_006633.4	2.108	+	IQGAP2
chr7	150368783	150374042	XM_006715952.2	2.108	+	REPIN1
chr3	196946355	196969410	XM_017007242.1	2.108	-	PIGZ
chrX	154398376	154402331	NM_001303624.2	2.107	+	RPL10
chr16	30407413	30418594	NM_016643.3	2.107	+	ZNF771
chr17	75757893	75765191	NM_000154.2	2.107	-	GALK1
chr1	150218418	150236132	XM_005245513.4	2.106	-	ANP32E
chr1	202940824	202958571	NM_001290629.1	2.106	-	ADIPOR1
chr17	28703196	28712064	XM_006721723.3	2.105	-	PROCA1
chr17	81665035	81666604	NM_001039842.3	2.105	-	OXLD1
chr1	11980445	12013504	XM_005263547.3	2.105	+	MFN2
chr17	81666696	81670967	XM_017024573.1	2.105	+	CCDC137
chr17	42562147	42566276	NM_001042529.3	2.105	+	COASY
chr1	9943474	9981765	NM_001297779.2	2.104	+	NMNAT1
chr19	3506262	3536193	XM_005259573.5	2.103	+	FZR1
chr1	9926306	9943401	XM_017002546.1	2.103	-	LZIC
chr5	177511576	177516960	NM_001321732.2	2.103	-	DDX41
chr5	43444676	43483890	XM_005248335.3	2.101	-	TMEM267
chr7	149431362	149460162	XM_005249980.3	2.101	-	ZNF777
chr17	4669773	4704136	NM_001278241.2	2.101	-	PELP1
chr12	57755102	57760410	NM_138396.6	2.101	+	MARCHF9
chr17	75266227	75271291	NM_001242500.1	2.1	-	MIF4GD
chr1	3889132	3900292	XM_005244743.3	2.098	-	C1orf174
chr15	55202965	55289812	NM_183235.3	2.098	-	RAB27A
chr5	138553755	138575400	NM_004134.7	2.098	-	HSPA9
chr9	137241286	137243706	NM_006088.6	2.097	+	TUBB4B
chr1	153658702	153661851	NM_012437.6	2.097	+	SNAPIN
chr19	5782959	5784745	NM_001134316.2	2.097	-	PRR22
chr21	43728879	43762296	XM_005261199.2	2.096	+	PDXK
chr3	23917131	23920988	NM_001253383.3	2.094	+	RPL15
chr6	125986539	126039275	NM_001031712.3	2.094	+	TRMT11
chr6	35580556	35688941	NM_001145777.1	2.094	-	FKBP5
chr19	49906824	49929503	NM_001193357.2	2.093	-	NUP62
chr19	49889653	49929503	NM_001258017.2	2.093	-	IL4I1
chr16	71447596	71462246	NM_001304492.2	2.093	-	ZNF23
chr16	30395419	30400107	NM_001214909.2	2.093	+	ZNF48
chr8	144423616	144428512	XM_011517099.1	2.093	-	VPS28
chr5	177390346	177398847	XM_017009774.1	2.092	+	SLC34A1
chr3	186783576	186789896	NM_001967.4	2.092	+	EIF4A2
chr1	155277426	155289847	XM_011509817.2	2.092	+	HCN3
chr19	47745545	47757057	NM_015710.5	2.091	+	NOP53
chr16	2817253	2821714	XM_017022877.1	2.09	+	PRSS21
chr11	12110575	12208368	NM_001282668.1	2.089	+	MICAL2
chr17	78112917	78132426	NM_007267.7	2.088	-	TMC6
chr3	194587677	194633818	XM_011513319.2	2.088	-	TMEM44
chr12	133080452	133107525	XM_011534835.3	2.088	+	ZNF140
chr9	136375570	136400219	XM_005266096.3	2.087	-	SNAPC4
chr19	18899513	18919386	NM_001330469.2	2.086	-	COPE
chr12	56638174	56645983	NM_001686.4	2.085	-	ATP5F1B
chr6	136567885	136793097	XM_011535839.3	2.085	-	MAP3K5
chr16	89217702	89229556	NM_001201407.1	2.085	+	ZNF778
chr8	144082633	144086215	NM_003801.4	2.085	+	GPAA1
chr20	3046051	3048249	NM_030811.4	2.084	+	MRPS26
chr19	10960996	11062276	XM_006722845.2	2.084	+	SMARCA4
chr17	1724703	1738584	NM_001163811.2	2.084	+	WDR81
chr19	18919702	18928629	XM_011528083.1	2.083	+	DDX49
chr1	11686696	11721765	XM_017001214.1	2.083	+	DRAXIN
chr17	81952506	81961186	NM_178493.6	2.083	-	NOTUM
chr19	49118401	49119142	NM_018111.3	2.082	-	C19orf73
chr3	23892080	23917045	NM_020345.3	2.082	-	NKIRAS1
chr8	54046366	54102016	NM_001279356.1	2.081	-	LYPLA1
chr1	50968694	50974633	NM_001262.2	2.081	+	CDKN2C
chr1	26234435	26278807	XM_024449200.1	2.081	+	CEP85
chr17	20009358	20319025	NM_001243439.2	2.08	+	SPECC1
chr1	23791144	23795538	NM_007260.3	2.079	+	LYPLA2
chr10	24981984	25016157	NM_145010.4	2.078	-	ENKUR
chr16	2911872	2937210	XM_011522707.2	2.078	+	FLYWCH1
chr16	527798	554635	XM_011522626.3	2.078	+	CAPN15
chr14	103556543	103562813	NM_001015048.2	2.078	-	BAG5
chr19	10654260	10692418	NM_017620.2	2.078	+	ILF3
chr14	103562959	103590898	NM_001302652.2	2.076	+	COA8
chr19	36113708	36114874	NM_006233.5	2.075	-	POLR2I
chr6	99425617	99531917	XM_017010141.2	2.075	+	TSTD3
chr12	76046173	76084210	XM_011538393.2	2.075	-	NAP1L1
chr19	18001123	18014101	NM_001025604.3	2.075	+	ARRDC2
chr19	49119388	49151029	XM_017027407.1	2.074	+	PPFIA3
chr1	44783584	44792827	XM_017001022.1	2.073	-	BEST4
chr22	21632796	21635801	NM_001331066.1	2.073	+	CCDC116
chr2	24790266	24793381	NM_001013663.1	2.072	-	PTRHD1
chr3	47282945	47346815	XM_017006033.1	2.071	+	KLHL18
chr3	47228025	47282846	NM_182902.3	2.071	-	KIF9
chr5	97166745	97183246	NM_001159749.2	2.071	-	RIOK2
chr2	24793114	24822375	NM_024322.3	2.07	+	CENPO
chr5	36099656	36151858	XM_017010024.2	2.07	-	LMBRD2
chr8	143915152	143950901	XM_005250976.4	2.069	-	PLEC
chr5	36152042	36184040	NM_001243120.1	2.069	+	SKP2
chr8	123226190	123274285	NM_001204180.2	2.068	-	ZHX1-C8orf76
chr8	123248455	123274285	NM_007222.5	2.068	-	ZHX1
chr12	6724045	6731864	NM_001164094.2	2.067	+	COPS7A
chr7	150944955	150975041	XM_017012196.1	2.067	-	KCNH2
chr6	33621321	33696561	NM_002224.4	2.067	+	ITPR3
chr6	36854828	36874802	NM_016059.5	2.066	-	PPIL1
chr2	27032964	27041693	NM_001083590.2	2.065	+	TMEM214
chr4	102868991	102892806	NM_001008388.5	2.065	+	CISD2
chr2	85418930	85437028	NM_201594.2	2.065	+	SH2D6
chr17	7435434	7437678	NM_178518.3	2.064	+	TMEM102
chr12	49127781	49131394	NM_006082.3	2.064	-	TUBA1B
chr16	4734897	4749395	XM_017022975.1	2.064	+	C16orf71
chr17	42552922	42555213	NM_000413.4	2.064	+	HSD17B1
chr18	657652	673577	NM_001071.4	2.064	+	TYMS
chr16	28494642	28498963	NM_018690.4	2.064	+	APOBR
chr17	82078337	82098302	XM_011523538.2	2.063	-	FASN
chr18	649619	658290	NM_001012716.3	2.063	-	TYMSOS
chr6	99398050	99425344	NM_001322410.1	2.063	-	PNISR
chr2	85394752	85418466	XM_011533122.1	2.062	-	CAPG
chr7	150379329	150398629	NM_173680.4	2.06	+	ZNF775
chr19	49929201	49933934	XM_011526629.3	2.06	+	ATF5
chr16	4696509	4734376	NM_001242929.1	2.06	-	ANKS3
chr6	118460771	118710074	NM_001178035.1	2.059	-	CEP85L
chr13	52652702	52700755	XM_017020365.1	2.059	+	SUGT1
chr6	31530225	31542002	NM_004640.7	2.059	-	DDX39B
chr6	36874896	36928963	XM_017010433.2	2.059	+	C6orf89
chr12	124324414	124567611	NM_001077261.4	2.055	-	NCOR2
chr12	111405106	111451622	XM_011537720.3	2.055	+	SH2B3
chr4	102794382	102828179	NM_181889.2	2.054	-	UBE2D3
chr19	48837096	48868616	NM_001161354.2	2.054	-	PLEKHA4
chr12	123289108	123364846	NM_001167856.3	2.053	-	SBNO1
chr1	1512142	1534685	XM_024448098.1	2.053	+	ATAD3A
chr16	28553914	28591570	XM_017022894.1	2.053	+	SGF29
chr19	18418718	18434561	XM_017026431.1	2.052	+	SSBP4
chr11	83193711	83256098	NM_001300972.2	2.052	+	ANKRD42
chr8	98041720	98045544	NM_000989.4	2.052	-	RPL30
chr19	17323222	17334833	XM_017027048.1	2.051	-	ANO8
chr11	83157130	83187450	NM_001346413.2	2.051	+	PCF11
chr17	75516527	75524734	NM_207346.3	2.051	+	TSEN54
chr1	45329241	45339929	XM_011541501.2	2.051	-	MUTYH
chr16	15060021	15094334	NM_001301064.1	2.051	-	RRN3
chr7	2354085	2380744	NM_001362792.2	2.05	+	EIF3B
chr9	137230756	137236553	NM_001177317.1	2.05	+	SLC34A3
chr5	37288136	37371105	NM_001278312.2	2.05	-	NUP155
chr1	45340065	45343969	XM_024452837.1	2.05	+	TOE1
chr19	36115467	36125940	NM_001281.3	2.05	+	TBCB
chr11	119084889	119093548	XM_005271531.1	2.049	+	HMBS
chr17	58345177	58352200	NM_003168.3	2.048	-	SUPT4H1
chr7	73440405	73522292	NM_001370402.1	2.048	-	BAZ1B
chr10	73772293	73778980	XM_006717656.4	2.048	+	FUT11
chr22	21628088	21630021	NM_001017964.2	2.048	-	YDJC
chr19	17334981	17342730	NM_001195422.1	2.048	+	GTPBP3
chr14	104689617	104722534	NM_001031714.4	2.048	+	INF2
chr19	2900927	2918472	NM_173480.3	2.047	+	ZNF57
chr20	58981255	58995112	NM_198976.4	2.047	+	NELFCD
chr7	2251769	2354476	XM_017012084.2	2.047	-	SNX8
chr7	726691	786477	XM_024446813.1	2.047	+	DNAAF5
chr7	56010486	56051603	XM_017012467.2	2.047	-	PSPH
chr2	219209771	219218957	NM_001349828.2	2.046	-	ABCB6
chr1	1373735	1375206	NM_001127229.2	2.045	-	AURKAIP1
chr6	108211221	108261039	NM_001300928.2	2.044	-	SNX3
chr19	12730639	12734683	NM_001329738.2	2.044	-	TRIR
chr17	48997384	49056144	NM_001160423.2	2.043	+	IGF2BP1
chr8	6708641	6761502	NM_018361.5	2.043	+	AGPAT5
chr9	125234852	125241342	NM_005347.5	2.043	-	HSPA5
chr17	17303848	17347662	XM_011523964.2	2.043	+	NT5M
chr19	44891253	44903688	NM_001128917.2	2.042	+	TOMM40
chr19	797451	812311	NM_002819.5	2.042	+	PTBP1
chr16	75293709	75433502	NM_006324.3	2.041	-	CFDP1
chr19	55648211	55653160	NM_001370470.1	2.041	+	CCDC106
chr19	507496	519653	NM_033513.3	2.04	+	TPGS1
chr7	105532080	105567683	NM_001346599.1	2.04	+	RINT1
chr17	42779700	42797062	XM_017024962.1	2.04	+	WNK4
chr19	55132798	55149331	XM_017027186.1	2.04	-	TNNT1
chr3	184135374	184145310	XM_011513266.3	2.039	+	EIF2B5
chr12	49064675	49069978	NM_001303126.2	2.039	-	RHEBL1
chr7	149003050	149028504	NM_001371244.1	2.038	-	PDIA4
chr11	46381738	46383812	XM_017017764.1	2.038	+	MDK
chr7	56101561	56106629	NM_001320327.1	2.037	-	CHCHD2
chr5	173607144	173616649	NM_138369.3	2.037	-	BOD1
chr18	35468332	35497607	NM_001308064.2	2.037	-	INO80C
chr22	29268285	29300521	XM_011529995.3	2.036	+	EWSR1
chr22	29259865	29268212	XM_024452209.1	2.036	-	RHBDD3
chr12	133119968	133130472	NM_001277291.1	2.036	-	ZNF891
chr11	114400665	114410606	NM_001286046.2	2.035	+	RBM7
chr7	56051764	56063988	NM_001009186.2	2.035	+	CCT6A
chr12	133130626	133159464	NM_015394.5	2.035	+	ZNF10
chr11	114398531	114400510	NM_001271562.2	2.035	-	C11orf71
chr2	46511846	46542301	XM_011533148.3	2.035	-	ATP6V1E2
chr11	57657743	57661864	NM_001142597.1	2.034	+	CLP1
chr17	64477784	64497053	NM_007215.4	2.034	-	POLG2
chr16	89696356	89701665	XM_005256279.5	2.033	-	SPATA2L
chr1	205607942	205632010	NM_001973.4	2.031	-	ELK4
chr3	97941817	97972430	NM_153182.4	2.031	-	RIOX2
chr12	66136935	66170071	NM_001282606.1	2.031	-	TMBIM4
chr7	149195545	149226237	NM_001303481.2	2.03	+	ZNF282
chr19	2997637	3047634	NM_001144761.1	2.03	-	TLE2
chrX	101345660	101348741	NM_001145951.2	2.03	-	TIMM8A
chr19	58555711	58558610	NM_003969.4	2.03	-	UBE2M
chr9	137554443	137578591	NM_001346373.2	2.03	-	DPH7
chr9	128149452	128153452	NM_005564.5	2.029	+	LCN2
chr12	130801693	130839273	XM_017018988.1	2.029	-	STX2
chr1	1433232	1435625	XM_017003066.1	2.029	+	LOC107985729
chr11	62787401	62790399	NM_001363599.1	2.028	+	TMEM179B
chrX	120604100	120621158	NM_014060.3	2.027	+	MCTS1
chr17	42773448	42779598	NM_032353.4	2.027	+	VPS25
chr10	97737120	97760906	NM_001174119.1	2.027	+	ZFYVE27
chr6	26188709	26189075	NM_003539.3	2.026	-	H4C4
chr17	39200322	39204729	NM_001330200.1	2.025	+	RPL19
chr7	127342870	127392751	XM_011515859.3	2.025	-	ZNF800
chr21	42849225	42879525	XM_011529433.1	2.025	-	WDR4
chr8	22066515	22082524	NM_001323381.2	2.025	+	DMTN
chr12	51093755	51173134	NM_001173452.2	2.024	-	TFCP2
chr16	401884	412481	NM_020664.4	2.023	+	DECR2
chr18	12948010	12987530	NM_001013437.2	2.023	+	SEH1L
chr15	79843546	79897048	NM_006441.3	2.022	-	MTHFS
chr1	116373243	116404773	NM_000701.8	2.022	+	ATP1A1
chr6	31815542	31817941	NM_005345.6	2.021	+	HSPA1A
chr14	35401509	35404753	NM_020529.2	2.021	-	NFKBIA
chr6	31809618	31815282	NM_005527.4	2.021	-	HSPA1L
chr3	58332889	58426126	NM_001289095.1	2.021	+	PXK
chr2	96184866	96208845	XM_011511499.2	2.02	-	STARD7
chr9	37120165	37358148	XM_005251612.3	2.02	+	ZCCHC7
chr2	46542408	46583120	XM_017003716.1	2.02	+	RHOQ
chr2	10439967	10448011	NM_001287189.2	2.019	-	ODC1
chr12	53441733	53446637	NM_018457.4	2.019	+	PRR13
chr6	157289024	157323518	NM_018452.6	2.019	-	TMEM242
chr2	45388679	45611266	NM_018079.5	2.019	-	SRBD1
chr6	79631328	79703654	NM_031469.4	2.018	+	SH3BGRL2
chr14	23295651	23302858	NM_001276318.2	2.018	-	PPP1R3E
chr9	121074891	121177609	XM_005251679.4	2.018	+	CNTRL
chr9	120952334	121074864	NM_001317163.2	2.018	-	C5
chr9	135500681	135504670	NM_016034.5	2.016	+	MRPS2
chr21	37223419	37268107	NM_001331018.1	2.016	-	VPS26C
chr9	37753802	37778971	NM_001286950.1	2.016	+	TRMT10B
chr14	49893081	49897053	NM_001663.4	2.015	+	ARF6
chr7	100119633	100125507	NM_152755.2	2.015	+	CNPY4
chr16	9091376	9113180	XM_011522462.3	2.015	+	C16orf72
chr15	30903865	30943107	XM_005254234.5	2.014	+	FAN1
chr6	73461736	73509235	NM_001123226.2	2.014	+	MTO1
chr13	95019834	95269421	XM_005254025.2	2.013	-	ABCC4
chr17	44206602	44219059	XM_006722061.3	2.013	-	UBTF
chr1	9539464	9585172	NM_032315.3	2.013	+	SLC25A33
chr19	12898785	12919292	NM_001105578.2	2.011	-	SYCE2
chr6	43522333	43576037	NM_020750.3	2.011	-	XPO5
chr3	51395866	51500001	NM_001171904.1	2.01	-	DCAF1
chr17	47621976	47650245	XM_024451054.1	2.01	-	LOC112268184
chr4	1211443	1249133	XM_017007762.2	2.009	-	CTBP1
chr12	56309843	56315987	NM_014255.7	2.009	-	CNPY2
chr2	74471981	74472679	NM_053050.5	2.009	-	MRPL53
chr17	63550476	63594265	NM_005828.5	2.008	+	DCAF7
chr7	152644775	152676140	NM_005431.2	2.008	-	XRCC2
chr17	47649918	47685504	NM_002265.6	2.008	+	KPNB1
chr16	729764	740996	NM_001304799.2	2.008	-	CIAO3
chr4	173370953	173377531	NM_003864.4	2.005	+	SAP30
chr1	205712821	205750181	NM_022731.5	2.005	-	NUCKS1
chr19	463345	490729	XM_017026671.2	2.005	-	ODF3L2
chr3	101681090	101686717	NM_000986.4	2.005	-	RPL24
chr1	154211460	154220796	NM_001297721.1	2.004	-	C1orf43
chr1	154220973	154270846	XM_017002972.2	2.004	+	UBAP2L
chr16	4474702	4510346	NM_001127206.2	2.004	+	HMOX2
chr7	154943689	155003418	XM_024446693.1	2.004	-	PAXIP1
chr17	28755978	28854984	XM_011524987.1	2.003	-	FAM222B
chr1	201829156	201884290	NM_018085.5	2.003	+	IPO9
chrX	53374148	53422653	NM_006306.4	2.003	-	SMC1A
chr19	3052909	3062494	NM_001130.6	2.002	-	TLE5
chr16	1944570	1955122	XM_011522571.2	2.002	-	RPL3L
chr18	9885972	9889274	NM_001098529.2	2.002	+	TXNDC2
chr22	20774112	20787719	NM_000185.4	2.002	+	SERPIND1
chr17	28855015	28861060	NM_001317985.2	2.001	+	ERAL1
chr6	26538346	26546932	XM_017010172.2	2.001	+	HMGN4
chr19	17935095	17943984	NM_138442.3	2.001	+	CCDC124
chr11	95066914	95071226	XM_017017142.1	2.001	+	SRSF8
chr6	44254100	44257527	NM_001286509.2	2	-	SLC35B2
chr2	226836053	226999209	NM_001167608.3	2	+	RHBDD1
chr21	43659559	43696078	NM_015056.3	2	+	RRP1B
chr21	43497926	43659498	XM_011529443.2	2	-	HSF2BP
chr11	8947200	8964772	NM_001286094.1	2	-	TMEM9B
chr12	53307459	53321609	NM_001173466.2	2	-	AAAS
chr17	64039141	64132468	XM_017024347.2	2	-	ERN1
chr1	235367426	235452442	NM_001079515.3	1.999	+	TBCE
chr17	59619688	59696955	NM_001288653.1	1.999	+	CLTC
chr13	30617858	30660755	XM_017020315.1	1.999	+	USPL1
chr13	30457915	30617596	NM_001313893.1	1.998	-	HMGB1
chr9	137255326	137273541	NM_015456.5	1.998	+	NELFB
chr8	140511321	140517153	NM_017444.6	1.998	+	CHRAC1
chr7	92560757	92590389	NM_001040057.3	1.998	-	FAM133B
chr19	2321520	2328585	NM_016199.3	1.998	-	LSM7
chr16	4461689	4474650	XM_006720906.2	1.998	-	NMRAL1
chr11	46347462	46380550	NM_001199266.2	1.997	+	DGKZ
chr3	33496244	33659678	NM_001207044.2	1.997	-	CLASP2
chr19	18557787	18565208	XM_005260073.4	1.997	+	KXD1
chr19	37738301	37779589	NM_001172689.1	1.996	-	ZNF573
chr1	37817494	37859613	XM_011541493.3	1.996	-	MTF1
chr6	43576146	43615392	XM_005249186.4	1.996	+	POLH
chr7	43875893	43926410	NM_001077664.2	1.996	-	URGCP
chr7	43926421	43956128	XM_011515422.3	1.996	+	UBE2D4
chr5	178204532	178211162	NM_004499.4	1.996	+	HNRNPAB
chr4	98995729	99063108	XM_024453948.1	1.996	+	METAP1
chr20	43457895	43464242	NM_006275.6	1.996	+	SRSF6
chr19	3490823	3500673	NM_001145165.2	1.996	-	DOHH
chr19	18207960	18234378	NM_001330172.1	1.995	-	PDE4C
chrX	129906120	129929761	NM_001166221.1	1.995	+	UTP14A
chr17	82418346	82442644	NM_001330542.2	1.995	+	HEXD
chr7	99472818	99487599	XM_011516067.2	1.994	+	ZNF789
chr6	13574617	13614106	XM_017010623.1	1.994	+	SIRT5
chr6	154733377	154834243	NM_001286188.1	1.994	+	SCAF8
chr17	28319040	28328676	XM_005257965.3	1.994	+	TMEM97
chr11	9460984	9528523	XM_005253122.1	1.993	+	ZNF143
chr19	46347086	46390974	NM_001204284.2	1.993	+	PPP5C
chr1	111449463	111462772	NM_001688.5	1.992	+	ATP5PB
chr16	692499	707852	XM_024450160.1	1.992	-	FBXL16
chr1	111439889	111449255	NM_001317063.2	1.992	-	WDR77
chr3	51983534	51989196	NM_000666.3	1.992	+	ACY1
chr7	135161311	135170740	XM_017012593.2	1.992	-	CYREN
chr12	64405045	64451124	XM_017018748.1	1.991	+	XPOT
chr9	136401921	136410613	NM_001039707.2	1.991	-	ENTR1
chr8	142727222	142736926	NM_001363000.2	1.991	+	THEM6
chr16	4608883	4614887	NM_001330467.2	1.991	-	UBALD1
chr11	62676499	62679072	NM_001286077.2	1.991	-	UBXN1
chr17	82389209	82418585	NM_024648.3	1.99	-	OGFOD3
chr9	136410657	136423760	NM_015160.3	1.99	+	PMPCA
chr17	75500260	75515536	NM_020753.5	1.99	-	CASKIN2
chr16	30957969	30984663	XM_005255723.1	1.99	+	SETD1A
chr7	90403460	90415953	NM_001185072.3	1.99	+	CLDN12
chr4	73073375	73258797	NM_015574.2	1.989	-	ANKRD17
chr15	83016422	83067251	NM_001011885.2	1.989	-	BTBD1
chr1	45803594	46036123	XM_011541059.2	1.989	+	MAST2
chr1	75724346	75763678	NM_000016.5	1.988	+	ACADM
chr15	52019218	52067374	NM_002748.4	1.988	+	MAPK6
chr1	1913750	1917273	XM_005244729.3	1.988	+	CALML6
chr2	108786749	108876590	NM_001303105.1	1.987	+	CCDC138
chr7	99486518	99500307	NM_001345968.1	1.987	-	ZNF394
chr7	100620415	100633649	NM_001206855.2	1.987	-	TFR2
chr20	62302060	62308861	XM_011528503.1	1.987	+	ADRM1
chr2	37925535	38017847	XM_017003477.2	1.987	+	RMDN2
chr11	22820262	22829800	NM_001320341.2	1.987	-	SVIP
chr2	131682498	131767403	NM_001354871.2	1.987	+	C2orf27A
chr6	143422834	143450665	XM_017010260.2	1.987	-	ADAT2
chr10	13317437	13348297	NM_001195602.1	1.987	-	SEPHS1
chr2	68157887	68165873	NM_001329917.2	1.985	+	PNO1
chr7	99828012	99866092	NM_001278921.2	1.985	+	CYP3A43
chr1	1335277	1349417	NM_001330311.2	1.985	-	DVL1
chr2	68134083	68157526	NM_001256476.2	1.985	-	WDR92
chr3	180983708	180989735	NM_145261.4	1.985	-	DNAJC19
chr9	137667006	137836126	XM_011519025.1	1.985	+	EHMT1
chr17	39461485	39534564	NM_015083.3	1.985	+	CDK12
chr1	91260765	91404802	XM_011540851.1	1.984	-	HFM1
chr18	32092605	32131560	NM_001191324.1	1.984	+	RNF138
chr5	138156883	138178668	NM_001164326.1	1.984	-	BRD8
chr14	50108636	50116571	NM_001040662.2	1.984	-	VCPKMT
chr1	197902629	197907361	NM_001024594.3	1.984	+	C1orf53
chr15	50277455	50355188	XM_017022053.2	1.984	-	GABPB1
chr16	31083436	31089651	XM_011545816.2	1.984	-	PRSS53
chr9	129036604	129072081	XM_011519118.1	1.984	+	MIGA2
chr3	44338451	44359801	NM_001029839.2	1.983	+	TCAIM
chr6	39104062	39115185	NM_001304793.2	1.983	-	SAYSD1
chr2	74958642	74970127	NM_019896.4	1.983	+	POLE4
chr1	75202131	75724260	XM_017000609.1	1.983	-	SLC44A5
chr1	2406929	2412573	XM_011541576.2	1.983	-	PEX10
chr7	30496620	30504828	NM_001199815.2	1.983	-	GGCT
chr3	88051949	88149865	NM_001195308.1	1.983	-	CGGBP1
chr5	36192884	36241893	XM_005248241.4	1.983	-	NADK2
chr9	96394950	96418638	XM_011518345.3	1.982	-	ZNF367
chr17	35809483	35847241	NM_003487.4	1.982	+	TAF15
chr2	48315484	48379294	XM_017003956.1	1.982	+	FOXN2
chr5	180847610	180861224	XM_017009714.1	1.982	-	ZFP62
chr11	83260465	83286092	XM_005274156.3	1.982	-	CCDC90B
chrX	129803287	129843885	NM_016032.4	1.982	-	ZDHHC9
chr1	229593110	229625676	XM_017001045.1	1.982	-	TAF5L
chr4	76114663	76148433	XM_011532033.3	1.982	-	NUP54
chr1	77944054	77979434	XM_017002739.1	1.982	-	FUBP1
chr5	138179111	138187722	NM_005733.3	1.982	+	KIF20A
chr1	234373700	234384048	NM_001301733.1	1.981	+	COA6
chr6	125275869	125301673	XM_024446450.1	1.981	-	HDDC2
chr10	15097354	15104256	NM_001097590.3	1.981	+	RPP38
chr1	77979157	78017963	NM_001317100.1	1.981	+	DNAJB4
chrX	78104247	78129294	NM_000291.4	1.981	+	PGK1
chr2	97756335	97995925	XM_005263909.1	1.98	-	TMEM131
chr11	62124050	62155473	XM_011544997.2	1.98	+	INCENP
chr8	43056322	43085784	NM_002027.3	1.98	+	FNTA
chr1	241848190	241889938	NM_001319224.1	1.98	+	EXO1
chr3	88149958	88157964	NM_173824.4	1.98	+	C3orf38
chr9	128720868	128724137	XM_011519116.2	1.98	-	ZDHHC12
chr6	109366513	109382466	NM_001142403.3	1.979	-	CD164
chr10	12196190	12250588	XM_005252638.4	1.979	+	CDC123
chr18	36129898	36180556	NM_001242875.3	1.979	+	ELP2
chr18	36108530	36129867	XM_011525901.2	1.979	-	SLC39A6
chr1	234604268	234609524	NM_001077397.1	1.979	-	IRF2BP2
chr10	12165327	12196143	NM_001321647.1	1.979	-	NUDT5
chr3	66221011	66378080	XM_006712956.2	1.979	+	SLC25A26
chr12	57768470	57772104	NM_005371.6	1.979	-	METTL1
chr1	62784115	62865266	XM_017002601.2	1.979	+	ATG4C
chr17	81539890	81552377	XM_006722112.3	1.979	-	FAAP100
chr22	21759656	21867679	NM_002745.4	1.979	-	MAPK1
chr1	85156888	85201015	NM_032184.2	1.979	-	SYDE2
chr18	35972624	35979286	NM_001201474.1	1.979	+	C18orf21
chrX	102599205	102604158	NM_001168479.2	1.979	+	ARMCX5
chrX	102599347	102717732	NM_001199818.1	1.978	+	ARMCX5-GPRASP2
chr12	94306392	94459866	NM_001346457.2	1.978	-	CEP83
chr7	40126026	40134621	NM_138701.4	1.978	-	MPLKIP
chr7	40134886	40860762	XM_006715775.3	1.978	+	SUGCT
chr16	67873051	67884498	NM_014329.5	1.978	+	EDC4
chr1	153974268	153977673	NM_006694.4	1.978	-	JTB
chr16	31489474	31508390	NM_022744.4	1.977	-	C16orf58
chr6	30884532	30900155	XM_024446540.1	1.977	+	DDR1
chr1	229626215	229660199	NM_001314021.1	1.977	+	URB2
chrX	71366238	71466004	NM_001286074.1	1.977	+	TAF1
chr1	169367878	169377382	NM_001320972.1	1.977	+	BLZF1
chr1	169132529	169367962	NM_197972.2	1.977	-	NME7
chr18	76822549	76937248	XM_011526168.2	1.977	+	ZNF236
chr7	44382371	44490874	XM_011515247.2	1.977	-	NUDCD3
chr2	208236226	208254457	NM_001282386.1	1.977	-	IDH1
chr11	72293264	72434556	XM_005274320.1	1.977	-	CLPB
chr5	66144834	66183615	NM_139168.3	1.977	+	SREK1
chr17	82458211	82488266	XM_005256340.4	1.976	+	NARF
chr12	92770636	92929294	NM_003566.4	1.976	-	EEA1
chr7	101232091	101238819	NM_001185080.1	1.976	-	CLDN15
chr20	34280267	34303294	XM_017027710.2	1.976	-	AHCY
chr15	44562695	44663677	XM_006720700.1	1.976	-	SPG11
chr14	58408493	58427241	NM_001304486.1	1.976	-	TIMM9
chr14	58427434	58548828	XM_024449784.1	1.976	+	KIAA0586
chr2	216109347	216206292	NM_021141.4	1.976	+	XRCC5
chr3	187120947	187139495	NM_052969.3	1.976	-	RPL39L
chr8	28093111	28190096	XM_017013604.2	1.976	+	ELP3
chr2	86106234	86142156	NM_017952.6	1.975	+	PTCD3
chr3	49022120	49023494	NM_199069.2	1.975	+	NDUFAF3
chr6	78934418	79078253	NM_017934.7	1.975	-	PHIP
chrX	53422855	53431119	NM_001267053.3	1.975	+	RIBC1
chr4	120055622	120066847	NM_002358.4	1.975	-	MAD2L1
chr2	86020215	86105885	NM_015425.6	1.975	-	POLR1A
chr5	134905130	134962643	NM_032151.5	1.975	+	PCBD2
chr9	107281851	107283630	XM_024447735.1	1.975	-	LOC112268052
chr10	68332010	68343195	NM_001322434.1	1.975	+	HNRNPH3
chr12	122271431	122400076	XM_017019789.1	1.975	-	CLIP1
chr19	984344	994556	NM_024100.4	1.974	+	WDR18
chr7	549197	727280	NM_001164760.2	1.974	-	PRKAR1B
chr9	26840684	26892801	NM_024828.4	1.974	-	CAAP1
chr1	47333789	47378838	NM_001136140.2	1.974	+	CMPK1
chr1	52842759	52894997	NM_001004339.3	1.974	+	ZYG11A
chr2	174072446	174248531	NM_001011708.3	1.974	-	OLA1
chr9	7796499	7799777	NM_001318058.2	1.974	-	DMAC1
chr9	124522427	124771258	XM_005251917.5	1.974	-	NR6A1
chr9	37588412	37592596	NM_001001790.3	1.974	-	TOMM5
chr1	93180329	93273130	XM_017001162.2	1.974	+	CCDC18
chr1	93149741	93180412	NM_001167830.2	1.974	-	TMED5
chr16	81082103	81096298	XM_017023136.2	1.973	-	GCSH
chr15	75355791	75368606	NM_006715.4	1.973	-	MAN2C1
chr7	23182047	23201005	NM_001370443.1	1.973	+	NUP42
chr1	171781659	171797715	NM_001007239.2	1.973	+	EEF1AKNMT
chr7	112775073	112790402	XM_017012524.2	1.973	-	TMEM168
chr2	239048167	239401646	XM_011512221.1	1.973	-	HDAC4
chr7	107743696	107761666	NM_001284291.1	1.973	+	CBLL1
chr19	53869390	53876434	NM_001020818.2	1.973	+	MYADM
chr14	64388352	64460024	NM_001364837.1	1.973	+	MTHFD1
chr7	2242904	2251144	NM_198953.1	1.973	+	NUDT1
chr4	163494689	163520538	NM_018352.3	1.973	+	TMA16
chr11	3638505	3642315	NM_001079536.1	1.972	-	ART5
chr5	55625844	55712342	XM_006714539.3	1.972	-	SLC38A9
chr13	50910007	50956764	XM_011535233.2	1.972	+	RNASEH2B
chr10	51695485	51699594	NM_015235.3	1.972	-	CSTF2T
chr4	17880594	18021874	NM_001166139.2	1.972	-	LCORL
chr7	2234194	2242204	NM_013393.3	1.972	-	MRM2
chr11	130226676	130314711	NM_001301099.1	1.972	-	ZBTB44
chr12	111452213	111599672	NM_001310121.1	1.972	-	ATXN2
chr5	61157703	61162467	NM_001048249.4	1.972	-	SMIM15
chr16	11868127	11915955	NM_001130006.2	1.972	-	GSPT1
chr1	247857186	247880137	NM_015431.4	1.971	+	TRIM58
chr4	102501933	102617301	NM_001319226.2	1.971	+	NFKB1
chr15	40161008	40221135	NM_001211.5	1.971	+	BUB1B
chr13	52412605	52450633	NM_001282168.2	1.971	-	VPS36
chr1	2412480	2505529	XM_017002870.1	1.971	+	PLCH2
chr9	107284052	107332193	NM_001244724.1	1.97	+	RAD23B
chr1	224929674	225024603	NM_001145154.3	1.97	+	DNAH14
chr2	199911292	199928272	NM_153689.6	1.97	+	C2orf69
chr12	28190445	28550165	XM_006719104.3	1.97	+	CCDC91
chr5	176388750	176389760	NM_138820.4	1.97	+	HIGD2A
chr5	176383936	176388926	NM_001256539.3	1.97	-	NOP16
chr2	183124442	183161679	NM_138285.5	1.97	+	NUP35
chr9	74980789	75028292	NM_152420.3	1.969	-	CARNMT1
chr10	11920021	12043169	NM_080599.2	1.969	-	UPF2
chr21	38805928	38824954	NM_005239.6	1.969	+	ETS2
chr2	43230835	43596045	NM_001345923.1	1.969	-	THADA
chr8	42416474	42541710	XM_005273613.4	1.968	-	SLC20A2
chr4	144994574	145098540	NM_001256708.1	1.968	-	ANAPC10
chr4	94207607	94291291	NM_001128430.2	1.968	+	SMARCAD1
chr8	42541584	42555194	NM_001135674.2	1.968	+	SMIM19
chr2	111767639	111884195	XM_011511633.2	1.968	-	ANAPC1
chr6	143450804	143490615	NM_003630.3	1.968	+	PEX3
chr17	58000918	58007245	NM_001078166.2	1.968	-	SRSF1
chr12	21635341	21657854	NM_001315537.1	1.968	-	LDHB
chr7	44796689	44801641	XM_024446808.1	1.968	+	PPIA
chr4	74158102	74303098	XM_005265690.2	1.968	+	MTHFD2L
chr2	207609113	207625423	XM_024452722.1	1.968	-	METTL21A
chr16	2275880	2340727	NM_001089.3	1.967	-	ABCA3
chr17	997128	1003670	NM_013337.4	1.967	+	TIMM22
chr5	115841605	115912188	XM_017009025.1	1.967	+	AP3S1
chr21	29298921	29346147	NM_001186.4	1.967	+	BACH1
chr19	38374549	38383823	NM_002812.4	1.967	+	PSMD8
chr3	11790441	11846884	NM_001284401.2	1.967	-	TAMM41
chr2	206159894	206162927	NM_001959.4	1.966	+	EEF1B2
chr2	222571742	222656080	XM_017003110.2	1.966	-	FARSB
chr6	143060841	143190601	NM_001286589.1	1.966	+	AIG1
chr1	202961872	202967256	NM_016243.3	1.966	-	CYB5R1
chr11	66563463	66568605	NM_003793.4	1.966	-	CTSF
chr12	70242992	70354992	XM_006719429.3	1.966	+	CNOT2
chr3	113716457	113746248	NM_001308445.2	1.966	-	NAA50
chr2	26034083	26137453	NM_016131.5	1.965	+	RAB10
chr20	380628	397558	NM_021158.4	1.965	+	TRIB3
chr9	110243809	110256506	NM_001244938.2	1.965	-	TXN
chr15	44537146	44562802	NM_003758.4	1.965	+	EIF3J
chr16	68843608	68937604	XM_011523327.3	1.965	+	TANGO6
chr1	32352719	32365264	XM_024450041.1	1.965	+	TSSK3
chr10	100150093	100186028	NM_001100626.2	1.965	-	ERLIN1
chr5	140647828	140662479	NM_006083.4	1.965	+	IK
chr12	106358081	106510197	NM_001160708.1	1.965	+	POLR3B
chr17	82018702	82022877	NM_001271006.2	1.965	-	CENPX
chr5	160251651	160261580	XM_011534647.3	1.964	-	CCNJL
chr1	43164173	43172314	NM_006824.2	1.964	-	EBNA1BP2
chr1	43172329	43210877	NM_001167965.1	1.964	+	CFAP57
chr17	82023304	82031150	NM_144999.4	1.964	+	LRRC45
chr5	115828199	115841564	NM_001277783.2	1.963	-	ATG12
chr19	5805386	5828323	XM_011528041.2	1.963	+	NRTN
chr15	58879049	58933575	XM_006720690.1	1.963	-	SLTM
chr22	41301565	41360146	XM_011530016.3	1.963	+	ZC3H7B
chr3	48241103	48270989	NM_016089.3	1.963	+	ZNF589
chr5	140645362	140647784	NM_001185012.1	1.962	-	NDUFA2
chrX	54530218	54567288	NM_001184819.2	1.962	+	GNL3L
chr16	74296813	74306287	NM_002811.5	1.962	+	PSMD7
chr1	110947341	110963961	XM_005271029.4	1.962	-	LRIF1
chr19	18990892	19033843	NM_001321697.2	1.962	-	SUGP2
chr19	17859909	17863318	NM_000980.4	1.962	+	RPL18A
chr3	149030126	149086553	NM_001318934.1	1.962	-	HLTF
chr17	81977549	82017581	XM_011523601.3	1.961	+	ASPSCR1
chr19	7637111	7646241	XM_011528210.2	1.96	+	STXBP2
chr20	346265	353537	XM_017028182.1	1.96	-	LOC101929937
chr12	31073859	31104798	NM_001257144.2	1.96	+	DDX11
chr11	65116402	65117700	NM_014205.4	1.96	-	ZNHIT2
chr11	17352355	17376042	XM_011520072.3	1.959	+	NCR3LG1
chr15	72474329	72602986	NM_005744.5	1.959	+	ARIH1
chr2	130151406	130181595	XM_024452978.1	1.959	-	SMPD4
chrX	15627317	15675083	XM_024452411.1	1.958	-	CLTRN
chr20	49046311	49096948	NM_001316.4	1.958	+	CSE1L
chr1	37996764	37999076	XM_017000675.1	1.958	-	FHL3
chrX	155026843	155060303	NM_023934.4	1.958	+	FUNDC2
chr7	99458157	99466166	NM_001003713.3	1.957	-	ATP5MF
chr7	99416738	99466166	NM_001198879.2	1.957	-	ATP5MF-PTCD1
chr2	171434165	171485051	XM_017004998.1	1.957	+	DCAF17
chr13	112546481	112588184	NM_001286279.1	1.957	-	TUBGCP3
chr2	171323786	171434086	XM_017004985.2	1.957	-	METTL8
chr5	55219563	55227314	NM_001190787.3	1.956	-	MCIDAS
chr19	58544751	58550721	XM_024451309.1	1.956	+	TRIM28
chr9	121201482	121332841	NM_001353053.1	1.956	+	GSN
chr22	20117557	20126276	XM_011530289.3	1.956	+	RANBP1
chr9	120855695	120876051	XM_011518509.3	1.956	-	PHF19
chr3	100334756	100361634	NM_020202.5	1.956	+	NIT2
chr1	34852668	34857474	XM_011540553.2	1.956	-	SMIM12
chr9	121178132	121201868	NM_016322.4	1.956	-	RAB14
chr1	200644036	200669997	NM_001349801.2	1.956	-	DDX59
chr1	246839097	246931223	XM_011544156.2	1.956	-	AHCTF1
chr19	7631613	7637025	XM_017026251.2	1.956	-	PCP2
chr2	169528507	169573864	NM_024622.6	1.956	-	FASTKD1
chr18	2655886	2805016	NM_015295.2	1.956	+	SMCHD1
chr14	75069627	75078095	XM_011537156.2	1.956	+	ZC2HC1C
chr12	32679199	32745649	NM_001278463.1	1.955	+	DNM1L
chr3	179562925	179588406	NM_004301.5	1.954	+	ACTL6A
chr13	20777328	20902773	NM_001372061.1	1.954	-	XPO4
chr19	3633436	3700485	XM_011527845.1	1.954	-	PIP5K1C
chr6	145625304	145735519	NM_001018041.2	1.954	-	EPM2A
chrX	153411460	153426480	XM_005274652.3	1.954	+	ZFP92
chr4	145098310	145129523	NM_001040876.2	1.953	+	ABCE1
chr16	2460108	2464962	NM_025108.3	1.953	+	TEDC2
chr22	20111871	20117253	XM_011530139.3	1.953	-	TRMT2A
chr16	70246777	70251939	NM_058219.3	1.953	-	EXOSC6
chr19	40440840	40442597	NM_013368.3	1.952	-	SERTAD3
chr17	50478859	50485973	NM_018346.3	1.952	+	RSAD1
chr17	34980497	35003171	NM_002311.4	1.951	+	LIG3
chr17	34927918	34981101	XM_017024023.2	1.951	-	CCT6B
chr4	184694084	184734095	NM_024629.4	1.951	-	CENPU
chr12	108561462	108569383	NM_001301140.1	1.951	+	ISCU
chr1	235447212	235504480	XM_017000394.1	1.95	-	B3GALNT2
chr2	130182261	130190726	NM_001330282.2	1.95	+	MZT2B
chr1	145911349	145918716	NM_003846.3	1.95	-	PEX11B
chr1	220094131	220148040	NM_018060.4	1.95	+	IARS2
chr12	3615327	3753108	NM_001144958.2	1.949	-	CRACR2A
chr11	68460751	68615333	NM_001164160.2	1.949	+	PPP6R3
chr19	14737455	14776840	XM_011527948.2	1.949	-	ADGRE2
chr4	24527474	24584553	NM_001358.3	1.949	-	DHX15
chr4	98871683	98929132	NM_001130678.3	1.949	-	EIF4E
chr17	43527845	43545898	NM_001261438.3	1.949	-	ETV4
chr15	101632976	101652390	NM_001307960.1	1.949	-	TM2D3
chr7	151466011	151519894	NM_005614.4	1.948	-	RHEB
chr10	68721238	68792376	NM_001282959.2	1.948	+	CCAR1
chr1	12019618	12032044	XM_011541896.1	1.948	+	MIIP
chr3	49908868	49929508	XM_006713345.4	1.948	-	MON1A
chr8	22367277	22422735	NM_001128431.4	1.947	+	SLC39A14
chr8	25427846	25458432	NM_017634.4	1.947	-	KCTD9
chr16	66880514	66891100	NM_001329928.2	1.947	+	PDP2
chr12	112026688	112108782	NM_024953.4	1.947	-	NAA25
chr15	60347328	60398024	XM_017022092.1	1.947	-	ANXA2
chr1	1435689	1442881	NM_022834.5	1.947	+	VWA1
chr8	25458556	25511306	XM_011544417.3	1.947	+	CDCA2
chr11	8612039	8683216	XM_017018629.1	1.946	-	TRIM66
chr9	98732008	98796528	XM_005251793.4	1.946	-	ANKS6
chr9	128159424	128163925	XM_011519004.1	1.945	+	C9orf16
chr7	92112148	92134744	NM_001146152.1	1.945	-	CYP51A1
chr9	128833112	128845749	NM_001352993.1	1.945	-	KYAT1
chrX	103675497	103686817	NM_001142418.1	1.945	-	MORF4L2
chr2	99337388	99401325	NM_015904.4	1.945	+	EIF5B
chr11	64917552	64934477	XM_011545133.1	1.945	+	PPP2R5B
chr12	57772613	57782540	NM_015433.3	1.944	+	EEF1AKMT3
chrX	120250811	120258397	NM_001184742.2	1.944	+	ZBTB33
chr1	42176538	42335244	XM_017000693.2	1.944	-	FOXJ3
chr3	11556068	11643914	NM_001128219.3	1.943	-	VGLL4
chr7	100889993	100894605	NM_001367917.1	1.943	-	ACHE
chrX	40101735	40106485	XM_017030006.1	1.943	-	LOC107985687
chr20	54208086	54219960	NM_002623.4	1.943	+	PFDN4
chr2	230712841	230821074	NM_016289.4	1.943	+	CAB39
chr12	53006455	53042214	NM_001300821.3	1.943	+	EIF4B
chr2	206114816	206159443	NM_001199981.2	1.942	-	NDUFS1
chr6	31560549	31574323	XM_011514618.1	1.942	+	LTA
chr1	183471992	183554184	XM_005245649.4	1.942	+	SMG7
chr3	45917902	45995816	XM_011534111.3	1.942	-	FYCO1
chr20	63865227	63891544	NM_001243894.1	1.942	+	TPD52L2
chr3	101687180	101696681	XM_011513341.3	1.942	+	LOC105374013
chr1	71063290	71081034	NM_005455.5	1.942	-	ZRANB2
chr7	100673739	100679168	NM_005273.4	1.942	+	GNB2
chr17	1633857	1645731	NM_003693.4	1.941	-	SCARF1
chr10	32267715	32347157	NM_001272004.2	1.941	-	EPC1
chrX	123600562	123733053	XM_017029662.1	1.94	-	THOC2
chr13	113208693	113267107	NM_001278514.2	1.939	+	CUL4A
chr7	123681942	123749002	NM_003941.4	1.939	-	WASL
chr9	112217714	112333025	NM_001244898.1	1.938	-	PTBP3
chr11	67435509	67437681	NM_005608.3	1.938	-	PTPRCAP
chrX	153395638	153414403	XM_024452426.1	1.936	-	PNMA6E
chr13	113181236	113209466	XM_005268325.4	1.936	-	PCID2
chr16	28097975	28212030	XM_024450212.1	1.936	-	XPO6
chr17	44319624	44324869	NM_001321240.1	1.936	-	SLC25A39
chr15	98648538	98964529	NM_000875.5	1.935	+	IGF1R
chr6	139371806	139374647	NM_006079.5	1.935	-	CITED2
chr16	87707811	87765985	NM_001184854.2	1.935	-	KLHDC4
chr16	58515478	58520532	NM_024860.3	1.934	+	SETD6
chr8	103415385	103443452	NM_015420.7	1.934	+	DCAF13
chr10	102423248	102432573	NM_024040.3	1.934	-	CUEDC2
chr5	95647072	95658081	XM_011543360.2	1.933	+	RFESD
chr19	1491180	1497926	NM_001329556.3	1.933	+	REEP6
chr8	103398637	103415106	NM_030780.5	1.933	-	SLC25A32
chr6	44216925	44218233	NM_001315494.2	1.933	+	MYMX
chr11	68008546	68029275	NM_001161473.3	1.932	+	ALDH3B1
chr8	142269462	142403290	XM_011516912.2	1.932	-	TSNARE1
chr2	172085506	172089673	NM_001038493.2	1.931	+	DLX1
chr19	4324042	4338826	NM_001013841.2	1.931	-	STAP2
chr1	23795598	23800753	NM_001008216.2	1.931	-	GALE
chr19	19033613	19058175	XM_017027485.2	1.931	+	ARMC6
chr5	128083765	128189676	NM_001046.3	1.929	+	SLC12A2
chr19	56087365	56121294	NM_001002836.4	1.929	-	ZNF787
chr5	71587339	71658705	NM_001363147.1	1.929	+	MCCC2
chr10	5765222	5813548	NM_001115156.1	1.928	-	GDI2
chr22	41244778	41302368	NM_001317930.2	1.928	-	RANGAP1
chr17	64854133	64919490	NM_001303255.2	1.928	-	LRRC37A3
chr3	113747034	113812055	NM_001690.4	1.928	+	ATP6V1A
chr1	11664199	11674353	NM_018438.6	1.927	+	FBXO6
chr2	15166915	15561333	NM_015909.4	1.927	-	NBAS
chr16	3112578	3120516	NM_001278158.1	1.927	+	ZNF205
chr3	47413709	47477125	XM_011533501.1	1.927	-	SCAP
chr11	64894545	64917240	XM_011544863.2	1.926	-	ATG2A
chr6	32164594	32168280	NM_030652.4	1.926	+	EGFL8
chr6	118959828	119149192	NM_001100411.2	1.925	-	FAM184A
chr7	99504989	99534699	NM_014569.4	1.925	+	ZKSCAN5
chr15	88621336	88632280	XM_006720645.3	1.924	+	AEN
chr11	787114	790089	NM_016564.4	1.924	-	CEND1
chr4	99948087	99950274	NM_002106.4	1.924	-	H2AZ1
chr1	10456521	10472528	NM_004401.3	1.924	-	DFFA
chr2	32165840	32224378	NM_001193514.2	1.923	+	SLC30A6
chr6	43021601	43029598	NM_001329704.1	1.923	+	RRP36
chr5	177501903	177509750	XM_017009883.1	1.923	-	DOK3
chr5	140558267	140564603	NM_006051.3	1.922	-	APBB3
chr1	153967486	153974363	XM_024453343.1	1.922	+	CREB3L4
chr5	140564564	140569103	NM_080670.3	1.922	+	SLC35A4
chr4	128811269	128875223	NM_001287442.1	1.921	+	JADE1
chr2	99306183	99336384	XM_017003147.2	1.92	-	TXNDC9
chr17	30782683	30824691	NM_015986.4	1.919	-	CRLF3
chr7	30594842	30634028	XM_006715686.2	1.919	+	GARS1
chr8	38030533	38060364	NM_004095.4	1.918	+	EIF4EBP1
chr11	36495059	36510312	XM_017018220.1	1.918	-	TRAF6
chr1	220057481	220089852	NM_001286150.1	1.918	-	BPNT1
chr1	19596978	19629819	NM_001032363.4	1.918	+	MICOS10
chr1	19596978	19658451	NM_001204088.2	1.918	+	MICOS10-NBL1
chr11	36510365	36579761	XM_005253041.4	1.918	+	RAG1
chr19	10271119	10286614	NM_000201.3	1.917	+	ICAM1
chr19	3708383	3750812	NM_001267560.2	1.917	+	TJP3
chr8	143723932	143733778	NM_198488.5	1.917	-	FAM83H
chr11	8682791	8689871	NM_000990.5	1.916	+	RPL27A
chr12	108522213	108561172	NM_014706.4	1.916	-	SART3
chr7	106248297	106284982	NM_005746.3	1.915	-	NAMPT
chr1	211571567	211579160	NM_021194.3	1.914	-	SLC30A1
chr1	10474945	10630757	XM_011541580.1	1.914	+	PEX14
chr17	8159148	8162947	NM_014232.3	1.914	-	VAMP2
chr1	153959109	153967724	NM_014437.5	1.914	-	SLC39A1
chr19	1481427	1490873	XM_011528091.2	1.914	-	PCSK4
chr14	81260651	81427868	XM_024449734.1	1.914	-	STON2
chr9	135495180	135499868	NM_001048265.2	1.914	-	C9orf116
chr1	33007939	33036882	NM_001199199.2	1.913	-	AK2
chr11	3000928	3057426	XM_006718341.3	1.913	-	CARS1
chr11	2887343	2890796	XM_017017835.2	1.912	-	SLC22A18AS
chr11	62789970	62792005	NM_001080501.3	1.912	-	TMEM223
chr20	58389228	58451100	NM_001195677.2	1.912	+	VAPB
chrX	132203023	132219479	NM_001271187.1	1.912	-	RAP2C
chr3	49015487	49021250	XM_011533892.2	1.912	-	DALRD3
chr17	43006783	43014455	NM_001330230.2	1.912	+	IFI35
chr19	17951301	17999120	NM_002248.4	1.911	+	KCNN1
chr16	89707132	89716557	XM_005256331.2	1.911	-	VPS9D1
chr8	97644183	97730259	NM_001363136.1	1.91	+	MTDH
chr2	663876	677405	NM_001352680.2	1.909	-	TMEM18
chr17	36591845	36600803	XM_011525233.2	1.908	+	DHRS11
chr11	64284842	64289493	NM_001170881.2	1.908	+	GPR137
chr19	2252252	2260812	XM_017026285.1	1.907	-	JSRP1
chr1	156292686	156295688	NM_001256604.1	1.907	-	GLMP
chr19	1438424	1440496	NM_001308226.1	1.904	+	RPS15
chr1	32333838	32336232	NM_023009.7	1.903	-	MARCKSL1
chr2	173354871	173368996	NM_031942.5	1.902	+	CDCA7
chr1	109090763	109096933	NM_001322248.2	1.902	+	TMEM167B
chr22	29480225	29491289	XM_011530200.2	1.902	+	NEFH
chr17	46036735	46193100	XM_017024489.1	1.902	-	KANSL1
chr6	30557294	30563722	NM_025263.4	1.901	+	PRR3
chr22	28794559	28800571	NM_001079539.1	1.901	-	XBP1
chr11	65120629	65122133	NM_001997.5	1.9	-	FAU
chr1	155139890	155140530	NM_153741.2	1.9	-	DPM3
chr22	28800656	29057487	XM_011530435.2	1.9	+	ZNRF3
chr18	26226490	26305396	XM_005258339.3	1.899	+	TAF4B
chr17	51260556	51286803	XM_006721930.3	1.898	+	UTP18
chr19	531719	539031	XM_005259690.3	1.898	+	CDC34
chr17	51177418	51260510	XM_011524926.3	1.898	-	MBTD1
chr17	16031394	16216200	XM_017025411.2	1.898	-	NCOR1
chr11	64269827	64284703	NM_004322.3	1.898	-	BAD
chr11	34051730	34102609	NM_005898.5	1.897	+	CAPRIN1
chr1	44631956	44651722	XM_005270996.1	1.897	+	RNF220
chr19	4343526	4360085	NM_001159846.2	1.896	+	MPND
chr1	20188040	20194700	XM_005245742.4	1.896	+	UBXN10
chr4	20700409	20728348	XM_024453898.1	1.896	+	PACRGL
chr5	40759388	40798176	NM_001355028.2	1.896	-	PRKAA1
chr21	39380325	39515503	NM_001317744.2	1.896	+	WRB-SH3BGR
chr17	16217208	16315717	XM_011524080.2	1.895	+	PIGL
chr17	8140469	8156359	XM_005256689.2	1.894	-	PER1
chr6	30541391	30557198	XM_005249015.4	1.894	-	GNL1
chr19	58354356	58362750	NM_001207009.2	1.893	-	ZNF497
chr10	101845605	102056236	XM_011540157.2	1.892	-	ARMH3
chr17	28879338	28897732	NM_001330170.2	1.892	-	FLOT2
chr5	163446525	163460101	NM_001329991.2	1.892	-	NUDCD2
chr17	82217950	82239487	XM_024451023.1	1.892	+	SLC16A3
chr1	42925374	42958867	NM_006516.3	1.891	-	SLC2A1
chr19	10106361	10115371	NM_001040664.3	1.891	+	PPAN-P2RY11
chr19	10106361	10112011	NM_020230.7	1.891	+	PPAN
chr5	1798384	1799968	XM_017009750.1	1.891	-	MRPL36
chr5	179820904	179838077	NM_003900.5	1.891	+	SQSTM1
chr5	1801406	1816604	NM_004553.5	1.891	+	NDUFS6
chr21	43736999	43738096	XM_011529811.1	1.891	+	LOC105372824
chr20	45325287	45348423	NM_002999.4	1.89	-	SDC4
chr15	40569298	40574948	NM_152260.3	1.89	+	RPUSD2
chr3	119468954	119494707	XM_024453643.1	1.89	+	POGLUT1
chr9	136862668	136866335	NM_153200.2	1.89	-	EDF1
chr5	163460631	163491940	NM_001142556.2	1.89	+	HMMR
chr16	30851462	30894715	XM_011545980.3	1.889	-	BCL7C
chr17	36486626	36495821	NM_001281433.1	1.888	+	ZNHIT3
chr19	10252213	10260054	NM_015956.3	1.887	+	MRPL4
chr1	45511050	45521883	NM_181697.3	1.887	-	PRDX1
chr17	4731427	4733606	NM_001001683.4	1.886	+	MED11
chr9	130902439	130939246	NM_032843.5	1.885	-	FIBCD1
chr19	48880966	48897776	XM_024451682.1	1.885	-	TULP2
chr22	20859006	20891213	NM_004782.4	1.884	+	SNAP29
chr19	34365195	34402412	NM_000175.5	1.884	+	GPI
chr8	100702915	100722087	NM_002568.4	1.884	-	PABPC1
chr16	2177179	2196604	NM_020764.4	1.883	-	CASKIN1
chr19	10092337	10106224	XM_011528347.3	1.883	-	ANGPTL6
chr6	117560268	117602519	XM_024446496.1	1.883	-	GOPC
chr3	38548061	38649686	NM_001160160.2	1.883	-	SCN5A
chr19	7522623	7534008	NM_020533.3	1.881	+	MCOLN1
chr3	4979419	4985180	XM_024453798.1	1.881	+	BHLHE40
chr11	65122320	65127370	NM_004927.4	1.88	+	MRPL49
chr8	144137773	144140850	NM_016458.4	1.879	+	HGH1
chr19	41877278	41881371	NM_001783.4	1.879	+	CD79A
chr1	156594486	156601478	XM_005245287.4	1.879	-	GPATCH4
chr12	104287031	104350306	NM_001261445.2	1.878	+	TXNRD1
chr7	76302672	76304291	NM_001540.5	1.877	+	HSPB1
chr1	156601503	156626607	XM_017002020.1	1.877	+	HAPLN2
chr19	49767000	49807113	NM_014203.3	1.876	+	AP2A1
chr6	167826563	167972021	NM_001366319.1	1.874	+	AFDN
chr14	20457857	20461462	XM_024449739.1	1.874	-	PIP4P1
chr11	60850932	60855949	NM_004778.3	1.874	-	PTGDR2
chr22	20707690	20858811	NM_001362862.1	1.873	-	PI4KA
chr19	39385628	39391105	NM_001256826.2	1.872	-	PAF1
chr1	156920631	156933093	NM_144702.3	1.872	+	LRRC71
chr10	17140447	17201662	XM_017015802.2	1.872	-	TRDMT1
chr19	36111380	36113683	XM_011527251.2	1.872	+	OVOL3
chr17	15945518	15975745	XM_017024197.2	1.872	+	ADORA2B
chr6	31715355	31717803	NM_021246.2	1.871	+	LY6G6D
chrX	134990990	134992472	NM_001163438.2	1.871	+	SMIM10
chr19	58551565	58555623	XM_005258747.3	1.871	-	CHMP2A
chr16	87830021	87860688	XM_006721286.3	1.868	-	SLC7A5
chr1	155135374	155138852	NM_001287590.2	1.868	+	SLC50A1
chr19	55643848	55645622	XM_006723240.3	1.868	+	ZNF581
chr7	6637317	6658278	NM_001278559.2	1.866	+	ZNF316
chr13	99962963	99971908	NM_033132.4	1.866	-	ZIC5
chr11	62665311	62668107	NM_001043229.2	1.865	+	CSKMT
chr11	65375191	65382645	NM_001077241.3	1.865	-	SLC25A45
chr2	27325848	27357033	NM_001035521.2	1.865	-	GTF3C2
chr1	29193815	29230947	XM_011541550.1	1.865	-	MECR
chr11	62662816	62665215	NM_001286086.1	1.864	-	C11orf98
chr19	4090320	4124183	XM_006722799.2	1.864	-	MAP2K2
chr16	4354541	4416595	NM_001201472.2	1.863	-	CORO7
chr16	4340250	4416595	NM_001201479.2	1.863	-	CORO7-PAM16
chr20	63956703	63969929	NM_020713.3	1.863	-	ZNF512B
chr10	68282659	68332919	XM_017016513.1	1.863	-	PBLD
chr16	89721001	89740924	NM_152287.4	1.862	+	ZNF276
chr19	55181246	55209505	XM_011527183.1	1.861	-	PTPRH
chr5	10277594	10307901	NM_138809.4	1.861	-	CMBL
chr5	181255146	181261142	NM_001346048.2	1.861	-	TRIM52
chr19	48900311	48923371	NM_006184.6	1.86	+	NUCB1
chr16	29790733	29805542	XM_024450270.1	1.859	+	KIF22
chr9	136354781	136359600	NM_001200003.2	1.859	+	GPSM1
chr22	39502334	39518132	XM_011530237.2	1.858	+	MIEF1
chr6	73515749	73521031	NM_001402.6	1.857	-	EEF1A1
chr14	49618529	49620625	NM_001001.5	1.856	-	RPL36AL
chr14	49620798	49623480	NM_002408.4	1.854	+	MGAT2
chr11	771473	777483	XM_017017662.1	1.853	-	GATD1
chr6	43014248	43021293	NM_057161.4	1.853	+	KLHDC3
chr19	43607223	43619628	NM_182498.4	1.853	-	ZNF428
chr6	43012012	43014278	NM_001363578.1	1.853	-	MEA1
chr12	119667863	119681623	XM_005253909.1	1.852	+	PRKAB1
chr7	117014911	117230175	NM_001369602.1	1.852	+	ST7
chr16	88490384	88535165	XM_017022982.1	1.851	+	ZFPM1
chr13	77044656	77327097	XM_005266299.3	1.851	-	MYCBP2
chr16	366968	370537	NM_006428.5	1.851	-	MRPL28
chr17	8188344	8190179	NM_017622.3	1.851	-	BORCS6
chr2	96875881	96924259	XM_024452950.1	1.851	-	FAM178B
chr19	39391377	39400640	NM_001317770.3	1.849	+	MED29
chr8	22106877	22109418	NM_024815.4	1.849	-	NUDT18
chr11	64300357	64304769	NM_001039496.2	1.848	+	CATSPERZ
chr19	55641001	55643469	NM_207115.2	1.848	+	ZNF580
chr9	137243584	137251312	XM_024447546.1	1.847	-	FAM166A
chr1	3772786	3775981	NM_001163724.2	1.847	+	SMIM1
chr7	128830428	128859273	NM_001458.4	1.847	+	FLNC
chr11	2899690	2925245	NM_183233.3	1.847	+	SLC22A18
chr9	137251260	137253482	NM_001004353.3	1.846	+	STPG3
chr17	28897780	28903078	NM_144683.4	1.846	-	DHRS13
chr1	51354407	51519233	XM_017000620.2	1.846	-	EPS15
chr1	50437027	50960266	NM_007051.3	1.845	-	FAF1
chr15	58771257	58861899	XM_011521687.2	1.845	+	MINDY2
chr10	13638299	13707553	XM_024448074.1	1.844	-	FRMD4A
chr16	30895823	30903550	XM_011545759.2	1.844	+	CTF1
chrX	48801397	48824975	NM_001321225.2	1.843	+	HDAC6
chr11	65386636	65413524	NM_001300832.3	1.843	+	FRMD8
chr17	28744010	28750955	NM_004295.4	1.842	+	TRAF4
chrX	38801458	38806531	NM_001098790.2	1.842	+	MID1IP1
chr16	85370723	85676199	XM_011522965.3	1.841	+	GSE1
chr19	48325998	48330552	NM_001313905.1	1.841	+	EMP3
chr2	121726944	121736874	NM_032390.5	1.841	-	NIFK
chr12	752578	911451	NM_014823.3	1.84	+	WNK1
chr14	22871739	22881712	NM_001329226.2	1.839	+	LRP10
chr21	21147161	21385673	NM_001352597.2	1.839	+	NCAM2
chr17	75261878	75266375	NM_015971.4	1.838	+	MRPS7
chr12	49018977	49060857	XM_011538774.2	1.838	-	KMT2D
chr12	120196698	120201110	NM_001002.4	1.838	-	RPLP0
chr1	202147012	202159453	NM_001364878.1	1.837	-	PTPN7
chr3	43690869	43722724	NM_001365650.1	1.837	+	ABHD5
chr3	51968509	51974629	NM_001146314.1	1.837	-	ABHD14B
chr16	30582149	30586037	XM_011545752.2	1.837	-	ZNF785
chr19	39433136	39435948	NM_001020.6	1.836	-	RPS16
chr16	2964274	2968379	NM_001253725.2	1.834	+	KREMEN2
chr11	85647966	85656541	NM_032273.4	1.833	+	TMEM126A
chr17	42998418	43002958	NM_000988.5	1.833	+	RPL27
chr1	155946838	155978544	NM_001162384.1	1.833	-	ARHGEF2
chr17	75236598	75262360	XM_017024388.1	1.832	-	GGA3
chr16	2520361	2531421	XM_017023267.2	1.831	+	AMDHD2
chr19	48720584	48740609	NM_017805.3	1.831	-	RASIP1
chr15	40872213	40874233	NM_133639.4	1.831	-	RHOV
chr17	42159259	42181274	XM_017024400.2	1.831	-	KCNH4
chr3	49024324	49029397	NM_000884.3	1.83	-	IMPDH2
chr16	589356	629272	NM_001172663.1	1.83	+	RAB40C
chr3	51975063	51989196	NM_001316331.2	1.829	+	ABHD14A-ACY1
chr3	51975063	51981195	NM_015407.5	1.829	+	ABHD14A
chr16	30443630	30445873	NM_012248.4	1.829	-	SEPHS2
chr17	48929315	48944841	NM_001317192.2	1.828	-	SNF8
chr19	11538774	11550322	XM_024451361.1	1.828	+	CNN1
chr17	81650458	81663417	XM_017024734.1	1.827	-	PDE6G
chr12	46183062	46266515	NM_001278389.2	1.826	-	SLC38A1
chr1	175012957	175023424	NM_022100.3	1.824	-	MRPS14
chr16	89921924	89936096	NM_001197181.2	1.823	+	TUBB3
chr17	80260819	80395311	XM_005257545.4	1.823	+	RNF213
chr1	23778416	23788231	XM_011541804.1	1.821	+	PITHD1
chr20	46557827	46684484	NM_001011554.3	1.821	-	SLC13A3
chr19	7629792	7631955	NM_001171155.2	1.82	+	PET100
chr3	119429499	119463631	XM_005247578.2	1.82	-	TMEM39A
chr2	74458437	74460880	NM_012477.4	1.82	+	WBP1
chr16	2969347	2973483	NM_001284511.2	1.818	+	PAQR4
chr5	140547661	140549575	NM_003732.3	1.817	+	EIF4EBP3
chr14	22883298	22886698	XM_011536518.2	1.817	+	REM2
chr1	100193919	100249832	XM_017000468.2	1.816	-	DBT
chr19	1269331	1274809	NM_001300815.2	1.814	+	CIRBP
chr2	74455086	74457943	NM_031288.4	1.813	+	INO80B
chr19	3976055	3985462	NM_001961.4	1.811	-	EEF2
chr9	133328775	133336187	NM_001278942.2	1.811	-	SURF6
chr1	229516581	229558706	NM_012089.3	1.811	-	ABCB10
chr1	15939932	15948496	XM_017002242.2	1.81	-	ZBTB17
chr10	72332834	72354918	NM_001002762.4	1.809	-	DNAJB12
chr19	48296461	48321970	NM_001364171.2	1.809	-	CCDC114
chr11	47465936	47565497	XM_017017127.1	1.808	-	CELF1
chr19	7619524	7629544	NM_020196.3	1.806	-	XAB2
chr19	12763001	12775619	XM_005259873.2	1.806	-	HOOK2
chr8	97775787	97853012	NM_018407.6	1.805	+	LAPTM4B
chr2	219498890	219506988	NM_013335.4	1.805	+	GMPPA
chr11	120336275	120489033	XM_017017420.1	1.804	+	ARHGEF12
chr11	47565429	47573460	NM_001143984.1	1.804	+	PTPMT1
chr19	3094361	3123998	NM_002067.5	1.804	+	GNA11
chr19	55226637	55228762	NM_001372013.1	1.803	-	TMEM86B
chr2	175072249	175168205	NM_001256091.1	1.802	-	ATF2
chr12	103790956	103841237	XM_017019454.1	1.801	-	NT5DC3
chr19	15419977	15432760	NM_001330395.2	1.801	-	WIZ
chr3	37994137	38007184	NM_001370264.1	1.801	+	VILL
chr4	70688531	70690550	NM_020368.3	1.801	+	UTP3
chr1	29236521	29326799	NM_001195001.2	1.801	+	PTPRU
chr11	119106751	119118346	XM_006718948.4	1.8	+	C2CD2L
chr3	152243655	152465779	XM_005247475.3	1.8	+	MBNL1
chr19	2269485	2273487	NM_001301020.1	1.798	+	OAZ1
chr6	42183283	42194955	NM_002098.6	1.797	-	GUCA1B
chr15	68778534	68820894	NM_006305.4	1.797	-	ANP32A
chr2	86199432	86213793	NM_001363782.1	1.796	+	MRPL35
chr2	219496354	219498286	NM_001286811.1	1.796	+	SPEGNB
chr1	37956974	37990021	NM_001320830.2	1.795	-	SF3A3
chr9	125261793	125365008	XM_011518507.2	1.795	+	GAPVD1
chr16	370787	381977	NM_021259.3	1.795	-	PGAP6
chr11	57668039	57701186	XM_017017498.2	1.794	+	ZDHHC5
chr7	876553	896435	NM_015949.3	1.794	+	GET4
chr10	71319252	71363389	NM_001174098.1	1.794	+	SLC29A3
chr17	47971126	47981780	XM_017025165.2	1.793	+	CDK5RAP3
chr7	100720467	100723699	NM_000799.4	1.793	+	EPO
chr5	140664830	140674118	XM_005268469.3	1.793	+	WDR55
chr3	49162534	49166330	NM_022903.4	1.792	-	CCDC71
chr8	52622457	52714428	XM_011517646.3	1.792	-	RB1CC1
chr17	68035959	68046858	NM_001320611.1	1.792	+	KPNA2
chr16	31060847	31073501	NM_001172668.1	1.792	-	ZNF668
chr19	48740887	48746908	NM_001321864.1	1.79	-	IZUMO1
chr9	129803147	129811423	XM_005251927.3	1.79	+	TOR1B
chr9	4792943	4861065	NM_005772.5	1.79	+	RCL1
chr3	126983258	127037388	XM_011512908.2	1.79	+	PLXNA1
chr5	140639426	140645407	NM_001300980.1	1.79	+	TMCO6
chr12	109088188	109093471	NM_001145374.2	1.789	-	ALKBH2
chr16	567004	569494	NM_001301159.2	1.789	+	NHLRC4
chr1	27369109	27374851	NM_003665.3	1.788	-	FCN3
chr19	1275529	1279227	NM_017914.4	1.787	+	FAM174C
chr6	30571441	30591521	NM_001025091.2	1.786	+	ABCF1
chr19	48600809	48615238	XM_024451561.1	1.785	-	FAM83E
chr7	76326798	76358990	NM_012479.4	1.785	-	YWHAG
chr17	16426868	16437002	XM_011523925.2	1.784	+	TRPV2
chr6	33299693	33314077	NM_172209.3	1.784	-	TAPBP
chr17	82239018	82273699	NM_001363749.2	1.784	-	CSNK1D
chr16	31073664	31083511	XM_005255710.4	1.783	+	ZNF646
chr11	129899710	130003096	XM_011542912.2	1.783	-	PRDM10
chr1	202331656	202341935	NM_014176.4	1.783	-	UBE2T
chr9	35659342	35665194	NM_032818.3	1.782	-	ARHGEF39
chr1	25884178	25906418	NM_001145454.3	1.782	-	STMN1
chr5	139659554	139683884	NM_001317206.1	1.781	+	CXXC5
chr9	137139153	137168755	NM_000832.7	1.781	+	GRIN1
chr22	31681346	31750131	NM_173566.3	1.779	-	PRR14L
chr3	48446736	48467644	NM_032166.4	1.778	+	ATRIP
chr11	57645086	57649911	NM_145008.3	1.778	-	YPEL4
chr19	45527426	45584801	NM_001017989.3	1.777	-	OPA3
chr7	4682294	4771441	NM_001037165.2	1.777	+	FOXK1
chr17	17811333	17836985	NM_001005291.3	1.777	-	SREBF1
chr1	28668787	28715170	XM_011540522.3	1.777	+	GMEB1
chr15	84669543	84716138	NM_014300.4	1.776	-	SEC11A
chr11	417937	442010	NM_001012302.3	1.776	-	ANO9
chr11	63574461	63614436	NM_007069.3	1.776	-	PLAAT3
chr9	35073837	35080015	NM_004629.1	1.776	-	FANCG
chr17	45161309	45170039	XM_011524306.2	1.776	+	HEXIM2
chr3	48432169	48446651	XM_011534113.2	1.775	-	CCDC51
chr17	42536240	42544448	NM_000263.4	1.775	+	NAGLU
chr4	139301504	139391383	NM_057175.5	1.773	+	NAA15
chr11	116773798	116788022	NM_001317086.2	1.773	-	ZPR1
chr8	55924154	56011707	XM_017013416.1	1.773	+	LYN
chr1	155173380	155184969	XM_024449915.1	1.773	+	TRIM46
chr19	39445581	39476669	NM_001111020.3	1.773	+	SUPT5H
chrX	40051245	40097944	XM_006724536.3	1.772	-	BCOR
chr1	113929375	113977797	XM_005270610.5	1.772	+	HIPK1
chr5	132996984	133026548	NM_001300816.3	1.771	-	ZCCHC10
chr1	155169407	155173327	NM_173852.3	1.77	-	KRTCAP2
chr14	23025855	23034899	NM_002797.5	1.77	-	PSMB5
chr4	139289916	139301233	NM_002494.3	1.769	-	NDUFC1
chr19	1473200	1479214	NM_152482.3	1.769	-	C19orf25
chr7	23310208	23470673	XM_011515089.2	1.768	-	IGF2BP3
chr12	109097596	109110991	NM_080911.3	1.768	+	UNG
chr17	48892786	48895870	NM_001002027.2	1.768	+	ATP5MC1
chr10	69220331	69267551	NM_025130.4	1.767	+	HKDC1
chr19	7924490	7926134	NM_206833.4	1.767	-	CTXN1
chr19	58396089	58397078	NM_001195135.1	1.766	+	RNF225
chr1	9693487	9728919	XM_017001482.2	1.766	+	PIK3CD
chr3	49171119	49176486	XM_005264940.4	1.766	+	KLHDC8B
chr16	30378134	30382560	NM_001365977.2	1.764	-	SEPTIN1
chr12	57434783	57452061	NM_005538.4	1.764	+	INHBC
chr12	57762333	57767077	NM_000785.4	1.764	-	CYP27B1
chr15	43800598	43804426	NM_016400.4	1.763	+	HYPK
chr7	56064285	56080669	NM_001042468.3	1.763	+	SUMF2
chr20	62387102	62388519	NM_001024.4	1.763	+	RPS21
chr10	133394156	133422519	NM_138384.4	1.762	+	MTG1
chr3	32961107	32977213	XM_017007616.1	1.762	-	LOC105377022
chr19	12737105	12748322	NM_001371488.1	1.761	+	GET3
chr1	156463726	156500839	XM_006711332.3	1.761	-	MEF2D
chr20	3043621	3045746	NM_001310220.2	1.761	+	GNRH2
chr19	13099032	13102857	NM_005583.5	1.761	-	LYL1
chr9	98199010	98255648	NM_001267571.2	1.76	-	TBC1D2
chr17	82321292	82333950	XM_005256392.3	1.759	-	SECTM1
chr3	43366325	43691593	NM_001346468.1	1.759	-	ANO10
chr11	518966	554915	XM_011519875.2	1.759	+	LRRC56
chr1	17755332	17827062	NM_030812.3	1.759	+	ACTL8
chr1	161505466	161520215	XM_024454040.1	1.759	+	FCGR2A
chr1	228457363	228457858	NM_033445.2	1.759	-	H2AW
chr16	31138925	31150007	XM_011545758.2	1.758	-	PRSS36
chr11	925808	1012244	NM_001242837.1	1.757	+	AP2A2
chr15	74541176	74598130	NM_001307939.1	1.757	+	ARID3B
chr16	569967	584137	NM_004204.4	1.757	+	PIGQ
chr7	158856557	158946188	NM_001350915.2	1.756	+	WDR60
chr2	65310850	65432598	NM_181784.3	1.756	-	SPRED2
chr1	153678648	153693991	XM_005245218.2	1.755	+	NPR1
chr12	120127201	120194714	NM_006836.2	1.755	-	GCN1
chr1	37474579	37484376	NM_001323550.2	1.755	+	ZC3H12A
chr7	158730996	158829508	NM_001367773.1	1.755	-	ESYT2
chr22	31753967	31907014	NM_001136029.3	1.754	+	DEPDC5
chr1	228458106	228458557	NM_175055.2	1.754	+	H2BU1
chr9	137191618	137200740	NM_001128228.3	1.753	-	TPRN
chr9	133030996	133058502	NM_001122823.2	1.753	+	GTF3C5
chr11	20363684	20383782	NM_006410.4	1.752	+	HTATIP2
chr15	66293814	66333897	NM_001323941.2	1.751	+	DIS3L
chr2	10043549	10054835	NM_003597.5	1.751	+	KLF11
chr1	36339627	36385923	NM_001282546.2	1.751	-	STK40
chr6	41797644	41895374	NM_018561.5	1.75	-	USP49
chr1	225777812	225790465	NM_001130440.1	1.748	+	SRP9
chr19	496485	505342	NM_130760.3	1.747	+	MADCAM1
chr11	68030680	68036643	NM_002496.4	1.746	+	NDUFS8
chr19	4639504	4655528	XM_011527680.2	1.745	+	TNFAIP8L1
chr2	3575259	3580919	NM_001011.4	1.745	+	RPS7
chr5	179678645	179730924	XM_011534665.3	1.743	+	CANX
chr15	43794173	43800096	NM_001258031.1	1.743	-	SERINC4
chr2	95144999	95159847	NM_032788.3	1.741	-	ZNF514
chr6	150866332	151101886	NM_001242768.1	1.74	+	MTHFD1L
chr7	140453032	140479504	NM_013446.4	1.74	-	MKRN1
chr1	225919877	225924249	NM_013328.4	1.74	-	PYCR2
chrX	48786589	48794310	NM_002049.4	1.74	+	GATA1
chr1	16124336	16156068	NM_001329090.2	1.739	-	EPHA2
chr12	104456947	104762013	NM_001173982.2	1.739	+	CHST11
chr17	42567059	42573202	NM_170607.2	1.739	+	MLX
chr1	26282281	26306703	NM_001077262.1	1.739	-	UBXN11
chr17	75130227	75131741	NM_014595.3	1.738	-	NT5C
chr19	45149749	45160149	NM_198478.3	1.736	-	NKPD1
chr11	46383788	46391775	NM_000741.5	1.735	-	CHRM4
chr1	44213470	44220672	NM_001034023.2	1.735	+	DMAP1
chr7	99325872	99366261	NM_001190996.1	1.735	+	ARPC1A
chr19	48965308	48966878	NM_000146.4	1.735	+	FTL
chr1	11790021	11805993	XM_005263462.4	1.734	-	MTHFR
chr12	56041917	56044696	NM_001029.5	1.734	+	RPS26
chr20	46684364	46689443	NM_033550.4	1.733	-	TP53RK
chr9	137110545	137114732	NM_013379.3	1.733	-	DPP7
chr8	30678060	30727998	NM_001195102.2	1.732	-	GSR
chr14	20469378	20478005	NM_000270.3	1.732	+	PNP
chr16	66802877	66830976	XM_005256215.1	1.731	-	NAE1
chr12	50979782	51026415	NM_001174126.1	1.73	-	SLC11A2
chr1	11806095	11843143	NM_001256959.1	1.73	+	CLCN6
chr6	2887269	2903317	XM_017010942.1	1.729	-	SERPINB9
chr2	43886223	43995988	NM_133259.4	1.728	-	LRPPRC
chr19	5205507	5340811	NM_002850.4	1.728	-	PTPRS
chr11	66436124	66438859	XM_017018135.2	1.728	-	MRPL11
chr10	5638866	5666594	NM_024701.4	1.727	-	ASB13
chr2	105337364	105359939	XM_017004892.2	1.726	+	C2orf49
chr20	31572918	31577964	XM_017028193.1	1.726	+	LOC107985416
chr9	35658289	35661502	NM_001195200.1	1.725	+	CCDC107
chr16	4314760	4339596	NM_001318918.1	1.723	+	GLIS2
chr2	120253381	120294710	XM_005263728.1	1.722	+	RALB
chr7	107044704	107161810	NM_002736.3	1.722	+	PRKAR2B
chr16	1419751	1420746	NM_001272051.2	1.722	-	C16orf91
chr19	7535716	7561763	NM_001166114.2	1.721	+	PNPLA6
chr10	100998278	101007832	NM_001318099.2	1.721	+	LZTS2
chr4	2963503	3040759	XM_011513447.2	1.72	+	GRK4
chr4	2937935	2963405	NM_001291978.2	1.72	-	NOP14
chr11	61333181	61353425	NM_001351978.1	1.72	+	TKFC
chr2	130356055	130375404	NM_001142370.2	1.719	+	PTPN18
chr1	40818959	40840456	XM_017002792.1	1.719	+	KCNQ4
chr1	202348698	202592701	NM_001331029.2	1.719	+	PPP1R12B
chr12	57782744	57802855	NM_001172697.1	1.717	+	TSFM
chr3	196234367	196287725	NM_001312673.2	1.717	-	PCYT1A
chr11	61299450	61333104	NM_001923.5	1.717	-	DDB1
chr8	33485181	33501261	NM_032509.4	1.717	+	MAK16
chr20	45416140	45426240	NM_001184728.3	1.715	+	PIGT
chr19	58476351	58481229	NM_017908.4	1.715	+	ZNF446
chr19	55675225	55709532	NM_001130072.2	1.714	+	EPN1
chr19	46620467	46625096	XM_005259093.3	1.714	-	PTGIR
chr1	25242248	25247453	NM_020317.5	1.714	-	RSRP1
chr19	589880	617158	NM_001194.4	1.714	+	HCN2
chr13	51932668	51977517	XM_005266423.2	1.714	-	ATP7B
chr1	12063376	12144206	NM_001281430.2	1.713	+	TNFRSF8
chr2	73234307	73253004	NM_006429.4	1.713	+	CCT7
chr14	75013774	75051466	NM_014381.3	1.713	-	MLH3
chr3	48440256	48444207	NM_001329417.2	1.713	+	TMA7
chr17	40121970	40136916	NM_001012241.2	1.712	+	MSL1
chr12	56416362	56449425	NM_001330295.2	1.712	-	TIMELESS
chr11	73787903	73864604	XM_017017919.1	1.712	+	MRPL48
chr19	6210380	6272360	XM_011528021.1	1.711	-	MLLT1
chr3	119498524	119524085	XM_017006556.1	1.711	+	TIMMDC1
chr16	15992147	16143061	XM_011522498.2	1.711	+	ABCC1
chr19	49739752	49763327	XM_011527201.1	1.71	-	TSKS
chr17	77088684	77217100	NM_001204408.2	1.71	+	SEC14L1
chr10	97356356	97401339	NM_001284337.2	1.709	-	RRP12
chr10	102420280	102423137	XM_017016631.1	1.709	+	FBXL15
chr15	40531340	40565056	NM_001289132.1	1.709	-	CCDC32
chr1	25861483	25875867	XM_005245745.3	1.708	-	PAQR7
chr10	86958598	86963257	NM_003087.3	1.708	+	SNCG
chr4	121801322	121817020	NM_001034194.2	1.706	+	EXOSC9
chr17	42184059	42185451	NM_001524.1	1.706	-	HCRT
chr14	24239639	24242673	NM_012461.3	1.706	-	TINF2
chr2	105264413	105329734	NM_001142621.3	1.705	-	TGFBRAP1
chr1	38012715	38023807	XM_011541555.2	1.705	+	UTP11
chr16	89686804	89696353	XM_011523413.2	1.705	+	CDK10
chr18	23237251	23437951	XM_024451277.1	1.705	-	TMEM241
chr19	49114369	49118459	NM_001308419.2	1.704	+	LIN7B
chr11	66664997	66677876	XM_011545297.3	1.704	-	RBM4B
chr12	103950193	103957214	NM_001135570.3	1.703	-	C12orf73
chr1	156591775	156594298	NM_144772.3	1.702	+	NAXE
chr11	6595071	6603615	NM_015324.4	1.702	-	RRP8
chr20	31664457	31722867	NM_001191.4	1.701	-	BCL2L1
chr1	156934839	156949984	XM_011510189.3	1.701	-	ARHGEF11
chr17	82752047	82942706	XM_005256396.4	1.701	+	TBCD
chr10	102152388	102163869	NM_001284389.2	1.701	+	NOLC1
chr17	44191804	44198160	NM_001098833.1	1.7	-	ATXN7L3
chr11	6603707	6610873	NM_001278442.1	1.7	+	ILK
chr17	39173452	39197668	NM_000723.5	1.7	-	CACNB1
chr10	102402618	102420163	XM_011539969.2	1.7	-	PSD
chr19	14091687	14117761	NM_002730.4	1.7	-	PRKACA
chr9	133361463	133376059	NM_001280789.2	1.699	-	SURF4
chr6	31662080	31665197	XM_006715204.1	1.699	-	GPANK1
chr7	73860847	73865891	XM_017011741.1	1.697	+	TMEM270
chr11	66616581	66646472	NM_001198845.1	1.697	+	RBM14-RBM4
chr19	50723363	50725707	NM_002975.3	1.697	+	CLEC11A
chr14	105398498	105413858	XM_006720234.3	1.697	+	TEX22
[truncated: 17,720 more rows]

## Sheet: GSM748553
#chrom	txStart	txEnd	refseq	score	strand	symbol	PS
chr22	21642301	21644298	NM_022044.3	5.814	+	SDF2L1	0
chr22	21632120	21637326	XM_011529984.2	4.26	+	CCDC116	0
chr22	21628088	21630021	NM_001371350.1	4.191	-	YDJC	0
chr16	721145	722589	NM_023933.3	4.125	+	ANTKMT	0
chr7	100092777	100100542	XM_005250348.3	4.101	-	MCM7	0
chr7	100102275	100107177	XM_024446996.1	4.006	+	AP4M1	0
chr22	21657291	21662362	XM_017029165.1	3.993	+	LOC107985532	0
chr11	809966	812875	NM_001004.4	3.912	+	RPLP2	0
chr16	30423614	30430029	NM_024096.2	3.906	-	DCTPP1	0
chr7	66114817	66154567	NM_001142414.1	3.783	+	CRCP	0
chr12	56116632	56117966	NM_021104.2	3.776	+	RPL41	0
chr12	56118416	56127513	NM_001303125.2	3.767	+	ZC3H10	0
chr11	119093873	119095466	NM_002105.2	3.733	-	H2AX	0
chr11	64851641	64878620	NM_006795.4	3.732	-	EHD1	0
chr20	57391463	57409332	XM_011528885.3	3.682	+	RBM38	0
chr20	31605288	31606509	NM_181353.3	3.63	+	ID1	0
chr17	40092792	40100588	NM_021724.5	3.611	-	NR1D1	0
chr16	641827	648473	NM_138418.4	3.605	+	MCRIP2	0
chr19	49487553	49492307	NM_001270491.1	3.567	+	RPL13A	0
chr8	144330564	144335283	XM_024447291.1	3.531	-	SCRT1	0
chr7	150991016	151014587	NM_000603.5	3.522	+	NOS3	0
chr17	78168580	78172940	NM_004710.6	3.509	+	SYNGR2	0
chr16	722585	726879	XM_017022930.1	3.508	-	CCDC78	0
chr11	119096509	119101852	NM_001382.4	3.494	-	DPAGT1	0
chr16	727105	729714	NM_032304.4	3.494	+	HAGHL	0
chr22	19330697	19431732	NM_003325.4	3.463	-	HIRA	0
chr11	799178	803188	XM_017017993.2	3.454	-	PIDD1	0
chr11	797510	799184	NM_001293167.1	3.445	+	PANO1	0
chr6	5261000	5771583	XM_017010186.1	3.441	+	FARS2	0
chr20	59025474	59032334	NM_006886.4	3.437	-	ATP5F1E	0
chr6	5031028	5260741	XM_017011084.2	3.415	-	LYRM4	0
chr1	161167669	161178276	XM_017001564.1	3.407	+	PPOX	0
chr22	19723538	19724770	NM_000407.5	3.388	+	GP1BB	0
chr8	144316290	144324819	XM_011517356.3	3.368	-	DGAT1	0
chr9	137277725	137282640	NM_017723.3	3.364	+	TOR4A	0
chr2	27086791	27098445	XM_006712011.4	3.362	+	KHK	0
chr11	818889	825221	XM_024448618.1	3.36	+	PNPLA2	0
chr6	33416441	33418106	NM_015921.3	3.359	-	CUTA	0
chr22	19432938	19436077	NM_001318152.1	3.356	+	MRPL40	0
chr12	56104558	56113909	NM_006191.3	3.346	+	PA2G4	0
chr19	5785135	5791209	XM_017027020.1	3.339	-	DUS3L	0
chr16	668136	674166	XM_024450480.1	3.339	+	RHOT2	0
chr6	33420064	33453688	NM_006772.3	3.334	+	SYNGAP1	0
chr1	26911488	26913974	NM_021969.3	3.325	-	NR0B2	0
chr5	151771953	151812784	NM_198395.2	3.32	+	G3BP1	0
chr6	33289600	33290932	NM_001265595.2	3.319	+	PFDN6	0
chr5	157732437	157741447	XM_017009603.2	3.315	+	THG1L	0
chr1	167630231	167708695	NM_052862.4	3.309	+	RCSD1	0
chr7	100888720	100889714	NM_001015072.4	3.3	-	UFSP1	0
chr16	634429	636304	NM_032366.5	3.258	-	METTL26	0
chr16	676074	678267	NM_001318733.1	3.244	+	RHBDL1	0
chr6	33278944	33288403	XM_017011486.2	3.231	-	WDR46	0
chr9	128120692	128128461	NM_198938.2	3.229	-	PTGES2	0
chr9	124857882	124861956	NM_007209.4	3.225	-	RPL35	0
chr12	54292106	54295778	NM_006163.2	3.199	-	NFE2	0
chr9	136363955	136373668	NM_052814.4	3.191	-	CARD9	0
chr19	45093178	45147284	NM_019121.2	3.191	+	PPP1R37	0
chr7	100088968	100092186	NM_006833.5	3.182	+	COPS6	0
chr20	59033144	59042785	NM_016045.3	3.181	-	PRELID3B	0
chr21	43773664	43776374	NM_000100.3	3.162	-	CSTB	0
chr6	30617839	30626391	NM_014046.4	3.158	+	MRPS18B	0
chr8	143603209	143609574	NM_023078.6	3.147	-	PYCR3	0
chr8	144355430	144358471	NM_024555.6	3.142	-	FBXL6	0
chr4	185396840	185400242	XM_017008176.1	3.133	+	ANKRD37	0
chr9	128703138	128720915	XM_005251946.3	3.131	+	PKN3	0
chr19	10553084	10566030	XM_011528190.2	3.125	-	KRI1	0
chr12	122504725	122526998	XM_017019830.2	3.125	-	RSRC2	0
chr17	82078337	82098235	NM_004104.5	3.118	-	FASN	0
chr12	93405683	93441946	NM_003348.4	3.118	-	UBE2N	0
chr9	136359482	136363743	NM_001080849.3	3.114	-	DNLZ	0
chr19	54200556	54207646	XM_017027112.1	3.109	+	RPS9	0
chr7	73440405	73522292	NM_032408.4	3.104	-	BAZ1B	0
chr1	1541672	1574862	NM_014188.3	3.104	-	SSU72	0
chr16	30697706	30698470	NM_001256932.2	3.091	-	LOC730183	0
chr16	30443630	30445873	NM_012248.4	3.089	-	SEPHS2	0
chr19	1397814	1401541	NM_138924.3	3.084	-	GAMT	0
chr8	47960940	47978159	NM_182746.3	3.083	+	MCM4	0
chr10	73772275	73776218	NM_173540.3	3.081	+	FUT11	0
chr16	680409	682800	NM_005861.4	3.071	+	STUB1	0
chr2	85539167	85545280	NM_005911.6	3.068	+	MAT2A	0
chr16	2750902	2760851	XM_006720874.4	3.068	+	SRRM2	0
chr16	31074421	31084195	NM_014699.4	3.058	+	ZNF646	0
chr16	715117	719654	NM_024042.4	3.054	+	METRN	0
chr8	47773110	47960135	NM_006904.7	3.051	-	PRKDC	0
chr7	100867386	100873453	NM_003302.3	3.047	+	TRIP6	0
chr11	790474	795335	XM_024448688.1	3.044	-	SLC25A22	0
chr1	44800376	44805989	NM_004073.4	3.042	+	PLK3	0
chr1	161159486	161165722	XM_017001039.2	3.037	+	USP21	0
chr7	100875346	100888663	XM_024446793.1	3.032	+	SRRT	0
chr6	34279678	34392668	NM_006703.4	3.029	-	NUDT3	0
chr1	50970244	50974633	NM_078626.3	3.028	+	CDKN2C	0
chr19	40751202	40765388	NM_004596.5	3.026	+	SNRPA	0
chr16	30699170	30741408	NM_006662.3	3.026	+	SRCAP	0
chr19	10566459	10568978	NM_079421.3	3.025	-	CDKN2D	0
chr6	31530225	31542002	NM_080598.6	3.025	-	DDX39B	0
chr6	30600404	30618606	XM_006715130.2	3.022	-	PPP1R10	0
chr3	47499697	47511821	XM_011533852.3	3.008	-	ELP6	0
chr17	78156754	78166176	XM_017024000.1	3.007	+	C17orf99	0
chr17	82031677	82034203	NM_005052.3	3.007	+	RAC3	0
chr5	150442634	150449738	NM_005617.4	3	-	RPS14	0
chr8	144359436	144361271	XM_011517300.2	3	+	SLC52A2	0
chr19	13097165	13102032	XM_024451516.1	2.998	-	LYL1	0
chr11	119109183	119117120	XM_017018628.1	2.992	+	C2CD2L	0
chr6	33411013	33416438	NM_024165.3	2.989	+	PHF1	0
chr19	40740860	40750476	NM_198476.5	2.982	-	C19orf54	0
chr1	43991846	43996527	NM_001349129.1	2.976	+	CCDC24	0
chr12	53307459	53321609	NM_015665.6	2.967	-	AAAS	0
chr2	86020215	86105885	NM_015425.6	2.955	-	POLR1A	0
chr2	33583659	33599298	NM_015475.5	2.954	-	FAM98A	0
chr19	58555711	58558610	NM_003969.4	2.945	-	UBE2M	0
chr1	153968332	153974363	XM_024453346.1	2.943	+	CREB3L4	0
chr17	47941624	47949307	XM_011524968.2	2.942	+	PNPO	0
chr17	82035857	82037696	NM_016286.4	2.941	-	DCXR	0
chr6	26285125	26285498	NM_003543.3	2.937	-	H4C8	0
chr8	143291416	143299951	NM_030895.3	2.936	+	ZNF696	0
chr1	77944054	77979434	XM_017002739.1	2.935	-	FUBP1	0
chr19	58551565	58555623	XM_005258747.3	2.933	-	CHMP2A	0
chr11	14643803	14872043	NM_000922.4	2.933	+	PDE3B	0
chr2	86106234	86142156	NM_017952.6	2.932	+	PTCD3	0
chr1	34852668	34857806	XM_011540555.3	2.931	-	SMIM12	0
chr16	1972052	1982928	NM_006453.3	2.931	+	TBL3	0
chr15	44537146	44562802	NM_003758.4	2.93	+	EIF3J	0
chr2	27078614	27086402	NM_007046.4	2.923	+	EMILIN1	0
chr1	117060325	117107452	XM_017002555.2	2.92	+	TTF2	0
chr12	124911645	124914649	NM_021009.7	2.916	-	UBC	0
chr4	82422563	82430224	NM_031372.3	2.914	-	HNRNPDL	0
chr10	73782047	73783651	NM_203298.3	2.909	+	CHCHD1	0
chr11	62662816	62671768	NM_024099.3	2.909	-	LBHD1	0
chr6	31544443	31546741	NM_138282.3	2.906	-	ATP6V1G2	0
chr6	31547607	31558828	NM_005007.4	2.901	+	NFKBIL1	0
chr16	1962057	1964825	NM_002952.4	2.898	-	RPS2	0
chr11	62671672	62673685	NM_001085372.3	2.897	+	UQCC3	0
chr18	32091857	32131560	XM_005258286.2	2.896	+	RNF138	0
chr19	49496433	49499707	NM_001015.5	2.894	+	RPS11	0
chr19	17334981	17342730	NM_001195422.1	2.891	+	GTPBP3	0
chr19	17323222	17334833	XM_017027048.1	2.886	-	ANO8	0
chr16	1984192	1987748	NM_005262.3	2.882	+	GFER	0
chr1	1385710	1398341	NM_001350497.1	2.879	-	CCNL2	0
chr11	828259	831990	NM_173584.4	2.871	+	CRACR2B	0
chr3	37993586	38007184	NM_015873.3	2.869	+	VILL	0
chr4	82430589	82461176	NM_021204.5	2.865	+	ENOPH1	0
chr8	144353227	144354930	NM_001252404.3	2.861	-	TMEM249	0
chr19	12688915	12696899	XM_005260096.4	2.858	-	FBXW9	0
chr19	13104906	13117566	XM_024451592.1	2.856	-	TRMT1	0
chr16	656800	667832	XM_017023024.1	2.856	+	WDR90	0
chr6	30721637	30725421	NM_001293216.2	2.854	+	TUBB	0
chr19	18588684	18592336	NM_001100419.1	2.852	+	REX1BD	0
chr19	1415969	1435683	XM_011527910.2	2.85	+	DAZAP1	0
chr15	64155814	64163154	NM_000942.4	2.841	-	PPIB	0
chr16	1966855	1968948	NM_174903.6	2.836	+	RNF151	0
chr6	33277122	33278824	NM_003782.4	2.832	+	B3GALT4	0
chr12	54280725	54287086	NM_031157.4	2.832	+	HNRNPA1	0
chr2	74455086	74457943	NM_031288.4	2.827	+	INO80B	0
chr19	2732523	2740016	NM_144564.5	2.825	-	SLC39A3	0
chr7	100119633	100125507	NM_152755.2	2.824	+	CNPY4	0
chr22	21919418	21952874	XM_011530556.1	2.824	-	PPM1F	0
chr16	590076	629272	NM_001172665.1	2.823	+	RAB40C	0
chr19	13118263	13141146	NM_052876.4	2.822	+	NACC1	0
chr19	50311936	50329376	NM_004977.3	2.81	-	KCNC3	0
chr16	88715337	88785219	NM_001142864.4	2.81	-	PIEZO1	0
chr16	681669	684333	NM_001323922.3	2.809	-	JMJD8	0
chr7	73568950	73578316	XM_006715923.4	2.803	-	TBL2	0
chr3	9890609	9894348	NM_032492.4	2.801	+	JAGN1	0
chr6	4021328	4064982	XM_017011435.2	2.798	+	PRPF4B	0
chr16	4425804	4456774	NM_001286516.1	2.794	+	DNAJA3	0
chr6	33454575	33457543	NM_152735.4	2.79	+	ZBTB9	0
chr21	44805616	44818128	NM_001286416.1	2.786	-	SUMO3	0
chr19	38836377	38849373	XM_024451480.1	2.784	-	HNRNPL	0
chr9	124871013	124877732	XM_011519067.1	2.78	+	ARPC5L	0
chr17	63827430	63832018	NM_002805.6	2.778	+	PSMC5	0
chr17	4669773	4704136	NM_014389.3	2.773	-	PELP1	0
chr2	47160081	47174206	NM_001305626.1	2.763	-	CALM2	0
chrX	48802066	48824975	NM_006044.4	2.76	+	HDAC6	0
chr17	63822182	63827097	XM_024450562.1	2.759	-	FTSJ3	0
chr16	1989969	1994274	NM_004209.6	2.745	+	SYNGR3	0
chr16	30530366	30534969	NM_023931.3	2.739	-	ZNF747	0
chr5	181223280	181235807	NM_201627.3	2.737	+	TRIM41	0
chr1	998963	1000096	NM_021170.4	2.731	-	HES4	0
chr15	75201881	75212168	NM_015492.5	2.73	+	C15orf39	0
chr19	12699200	12722258	NM_013433.5	2.73	-	TNPO2	0
chr11	119084863	119093548	XM_024448460.1	2.728	+	HMBS	0
chr16	1978916	1981468	NM_172168.3	2.728	-	NOXO1	0
chr1	960102	963407	XM_006710601.3	2.725	+	KLHL17	0
chr9	137299630	137302270	NM_001004354.3	2.724	-	NRARP	0
chr6	31827737	31830253	NM_005346.6	2.721	+	HSPA1B	0
chr10	77975148	78029514	NM_007055.4	2.721	-	POLR3A	0
chr22	21697535	21735793	NM_013313.5	2.713	-	YPEL1	0
chr17	48908406	48929055	NM_023079.5	2.708	+	UBE2Z	0
chr1	156728897	156736959	XM_017001404.1	2.706	+	RRNAD1	0
chr12	54325130	54351845	NM_016057.3	2.699	+	COPZ1	0
chr19	49152309	49155463	XM_017026733.2	2.697	-	HRC	0
chr19	42230189	42242601	NM_019884.3	2.696	-	GSK3A	0
chr16	2204627	2209416	XM_024450378.1	2.695	+	MLST8	0
chr16	2211592	2214839	NM_001042371.3	2.695	-	PGP	0
chr17	45061316	45109015	NM_021079.5	2.69	+	NMT1	0
chr1	944202	959255	NM_015658.4	2.687	-	NOC2L	0
chr6	33391523	33407109	XM_017010837.1	2.678	+	KIFC1	0
chr19	55477729	55484486	XM_024451752.1	2.675	+	ZNF628	0
chr7	100889993	100896993	NM_001367919.2	2.674	-	ACHE	0
chr19	54115753	54131712	NM_015629.4	2.673	+	PRPF31	0
chr16	28842410	28846347	NM_003321.5	2.669	-	TUFM	0
chr11	57668449	57701186	XM_011544901.1	2.668	+	ZDHHC5	0
chr17	48892786	48895870	NM_005175.3	2.666	+	ATP5MC1	0
chr2	74461056	74465381	NM_006302.3	2.663	-	MOGS	0
chr11	65892048	65900387	NM_005438.5	2.661	-	FOSL1	0
chr17	63832080	63838727	NM_001330440.1	2.652	-	SMARCD2	0
chr16	2209252	2211067	NM_182563.3	2.643	-	BRICD5	0
chr2	219209771	219218957	NM_005689.4	2.639	-	ABCB6	0
chr22	49960771	49964071	NM_001001852.4	2.639	+	PIM3	0
chr6	26538367	26546932	XM_017010173.2	2.638	+	HMGN4	0
chr2	27070471	27071653	NM_001134693.2	2.637	-	OST4	0
chr16	30065759	30072206	NM_184041.4	2.636	+	ALDOA	0
chr8	143612617	143618042	XM_011517269.1	2.635	-	TSTA3	0
chr19	58561920	58574477	XM_011527264.3	2.632	-	MZF1	0
chr19	54107019	54114600	XM_005278261.1	2.629	-	TFPT	0
chr1	44808481	44814128	NM_001136537.1	2.628	+	BTBD19	0
chr2	74458437	74460880	NM_012477.4	2.627	+	WBP1	0
chr2	3541429	3558332	NM_001286837.3	2.623	-	RNASEH1	0
chr16	630984	634116	NM_053284.3	2.621	+	WFIKKN1	0
chr10	73785878	73801790	XM_005269655.3	2.618	+	ZSWIM8	0
chrX	48476198	48486349	NM_177439.3	2.61	+	FTSJ1	0
chr19	10271119	10286614	NM_000201.3	2.606	+	ICAM1	0
chr19	507496	519653	NM_033513.3	2.604	+	TPGS1	0
chr16	1959537	1961974	NM_004548.3	2.602	+	NDUFB10	0
chr5	134905130	134962643	NM_032151.5	2.601	+	PCBD2	0
chr17	44987588	45022391	XM_024451053.1	2.598	-	LOC107987243	0
chrX	153907377	153926263	NM_001666.5	2.597	-	ARHGAP4	0
chr6	33291653	33299387	NM_001243738.1	2.597	-	RGL2	0
chr2	105337539	105355959	XM_024453135.1	2.589	+	C2orf49	0
chr1	155185823	155192908	NM_002456.6	2.589	-	MUC1	0
chr11	64306454	64316742	XM_017017313.1	2.588	+	ESRRA	0
chr6	42050923	42078920	XM_017010243.2	2.588	+	TAF8	0
chr2	74526651	74529705	NM_181575.5	2.585	-	AUP1	0
chr15	101270808	101277484	NM_203472.3	2.585	-	SELENOS	0
chr2	74529404	74533555	NM_145074.2	2.583	+	HTRA2	0
chr1	155247204	155255891	XM_005244845.2	2.575	-	FAM189B	0
chr2	219279365	219286894	NM_006736.6	2.574	+	DNAJB2	0
chr1	966481	975864	NM_032129.3	2.572	+	PLEKHN1	0
chr2	55172546	55232292	NM_152385.4	2.571	-	CLHC1	0
chr6	27831173	27831526	NM_003541.2	2.567	-	H4C12	0
chr2	74152597	74178313	NM_001317111.1	2.564	-	MOB1A	0
chr16	88809468	88811927	NM_001030018.2	2.559	-	APRT	0
chr1	153974268	153977673	NM_006694.4	2.557	-	JTB	0
chr11	57657761	57661864	NM_006831.3	2.555	+	CLP1	0
chr11	60890546	60906584	NM_014502.5	2.555	-	PRPF19	0
chr1	43979201	43991170	NM_003780.4	2.552	+	B4GALT2	0
chr11	117232735	117285687	NM_001278249.1	2.55	+	RNF214	0
chr7	100126719	100128494	XM_005250250.3	2.549	+	MBLAC1	0
chr15	101281509	101295247	NM_003090.4	2.549	-	SNRPA1	0
chr1	1401908	1407292	NM_017971.4	2.545	-	MRPL20	0
chr17	28719984	28724358	NM_000984.6	2.543	+	RPL23A	0
chr20	63657809	63696252	NM_001283010.1	2.539	+	RTEL1	0
chr2	55231902	55235852	NM_001135592.2	2.532	+	RPS27A	0
chr1	156721890	156724926	XM_005245518.4	2.531	-	ISG20L2	0
chr1	26109130	26125542	XM_006710381.4	2.531	+	PDIK1L	0
chr7	100107069	100127207	XM_024446896.1	2.528	-	TAF6	0
chr19	49877701	49888749	NM_024682.3	2.528	+	TBC1D17	0
chr9	128159424	128163925	XM_011519004.1	2.524	+	C9orf16	0
chr17	75516527	75524734	NM_207346.3	2.523	+	TSEN54	0
chr15	64151697	64154379	XM_005254677.3	2.522	+	SNX22	0
chr9	137191618	137200740	NM_001128228.3	2.522	-	TPRN	0
chr6	27824124	27824479	NM_021968.3	2.521	+	H4C11	0
chr5	177384433	177398847	XM_024446191.1	2.521	+	SLC34A1	0
chr15	40764067	40767707	NM_005258.3	2.52	+	GCHFR	0
chr7	66075818	66093575	NM_001024946.2	2.519	+	ASL	0
chr12	48653210	48682237	NM_017822.4	2.518	-	KANSL2	0
chr10	78033862	78040696	NM_033022.4	2.513	+	RPS24	0
chr22	41687536	41690491	XM_017028811.1	2.513	-	SNU13	0
chr1	155255980	155262359	NM_052837.3	2.508	-	SCAMP3	0
chr11	64244478	64246942	NM_138689.3	2.507	-	PPP1R14B	0
chr7	151028421	151047781	NM_001282293.1	2.505	+	ABCB8	0
chr6	33272074	33276510	NM_022551.3	2.504	+	RPS18	0
chr1	161749785	161757237	NM_007240.3	2.503	+	DUSP12	0
chr1	1335277	1349417	NM_004421.3	2.5	-	DVL1	0
chr9	137204081	137205647	NM_053045.2	2.5	-	TMEM203	0
chr2	74198590	74215297	XM_006711924.2	2.498	+	MTHFD2	0
chr16	684621	690660	XM_011522699.2	2.497	-	WDR24	0
chr6	30699806	30715706	XM_017011519.2	2.496	-	MDC1	0
chr16	9091643	9121634	NM_014117.3	2.495	+	C16orf72	0
chr11	72097291	72103296	NM_017907.3	2.495	-	LAMTOR1	0
chr17	81665035	81666604	NM_001304999.2	2.495	-	OXLD1	0
chr17	36534761	36539302	NM_178517.4	2.493	+	PIGW	0
chr1	156737302	156741266	XM_011509982.2	2.492	-	MRPL24	0
chr17	40019103	40054407	NM_014815.4	2.489	-	MED24	0
chr19	1205777	1228430	NM_000455.5	2.489	+	STK11	0
chr6	53497516	53544718	XM_017010749.1	2.487	-	GCLC	0
chr9	137205827	137219360	XM_011518547.1	2.486	+	NDOR1	0
chr11	66638702	66668379	NM_001198844.2	2.486	+	RBM4	0
chr1	44805912	44809751	XM_017001187.2	2.486	-	TCTEX1D4	0
chr11	66616629	66629933	NM_006328.4	2.485	+	RBM14	0
chr11	64185271	64204547	NM_001282652.1	2.485	+	STIP1	0
chr11	66616581	66646472	NM_001198846.1	2.483	+	RBM14-RBM4	0
chr11	57406953	57427579	NM_017611.2	2.483	-	SLC43A3	0
chr19	50797692	50804852	NM_199250.2	2.478	-	C19orf48	0
chr17	81666930	81673906	XM_011524738.2	2.476	+	CCDC137	0
chr11	65116402	65117700	NM_014205.4	2.474	-	ZNHIT2	0
chr17	78129297	78136785	XM_017024244.1	2.472	+	TMC8	0
chr16	4608883	4614887	NM_145253.3	2.471	-	UBALD1	0
chr19	49119388	49151029	XM_017027407.1	2.47	+	PPFIA3	0
chr6	33250277	33271875	NM_022553.6	2.47	-	VPS52	0
chr1	113895055	113904797	XM_024452422.1	2.469	-	AP4B1	0
chr17	38671702	38674956	NM_001130677.2	2.469	-	EPOP	0
chr11	65890672	65891634	NM_006848.3	2.468	+	CCDC85B	0
chr19	49118401	49119142	NM_018111.3	2.464	-	C19orf73	0
chr1	26164160	26168581	NM_001364669.1	2.462	-	C1orf232	0
chr19	5782959	5784745	NM_001134316.2	2.462	-	PRR22	0
chr7	6590312	6608723	XM_017012615.1	2.461	+	C7orf26	0
chr1	153959098	153963491	NM_001271959.1	2.46	-	SLC39A1	0
chr6	41787442	41789895	NM_001134493.1	2.457	+	TOMM6	0
chr19	49869032	49878355	NM_001278160.1	2.456	-	AKT1S1	0
chr2	169584607	169641405	XM_005246966.2	2.456	+	PPIG	0
chr11	67428508	67435407	XM_006718657.1	2.456	+	RPS6KB2	0
chr11	62676497	62679116	NM_001286078.1	2.456	-	UBXN1	0
chr16	3283490	3291459	NM_005741.5	2.454	+	ZNF263	0
chr17	76734114	76737410	NM_003016.4	2.452	-	SRSF2	0
chr10	119033669	119080816	NM_003750.4	2.451	-	EIF3A	0
chr9	33460810	33473889	XM_017015044.2	2.451	-	NOL6	0
chr19	54094667	54102685	NM_206818.2	2.451	-	OSCAR	0
chr19	55452984	55461641	NM_024710.3	2.448	-	ISOC2	0
chr19	49425398	49429063	XM_011526299.2	2.445	+	GFY	0
chr11	448263	491398	XM_024448699.1	2.445	+	PTDSS2	0
chr11	62832910	62839589	NM_001369450.1	2.442	-	WDR74	0
chr7	100428789	100434117	NM_001194992.2	2.441	+	MEPCE	0
chr1	113904618	113914085	NM_001319947.2	2.438	+	DCLRE1B	0
chr7	100673739	100679168	NM_005273.4	2.438	+	GNB2	0
chr1	26169907	26170872	NM_015871.5	2.438	+	ZNF593	0
chr11	62761579	62766709	NM_002696.3	2.434	+	POLR2G	0
chr5	34929558	34958963	NM_194283.4	2.433	+	DNAJC21	0
chr16	89798353	89816646	NM_001351830.2	2.432	-	FANCA	0
chr20	31739289	31801799	NM_012112.5	2.432	+	TPX2	0
chr1	247110159	247112416	NM_207401.2	2.427	-	C1orf229	0
chr12	53006455	53042214	NM_001417.7	2.427	+	EIF4B	0
chr7	151053814	151057896	NM_004935.4	2.423	-	CDK5	0
chr19	54102337	54106960	XM_017026833.1	2.423	+	NDUFA3	0
chr19	41309854	41321015	XM_017027442.1	2.422	+	CCDC97	0
chr7	101239471	101245080	NM_016068.3	2.422	-	FIS1	0
chr19	54189969	54193665	XM_011527294.3	2.422	+	TSEN34	0
chr10	86955758	86963257	NM_001330120.2	2.421	+	SNCG	0
chr6	73515749	73521031	NM_001402.6	2.417	-	EEF1A1	0
chr8	143790924	143815772	NM_182706.5	2.416	-	SCRIB	0
chr19	35545625	35547525	NM_032635.4	2.416	+	TMEM147	0
chr1	193014216	193060139	XM_017001439.1	2.416	-	UCHL5	0
chr5	72219402	72320239	NM_015084.3	2.415	-	MRPS27	0
chr4	53377652	53459935	NM_001134938.1	2.414	+	FIP1L1	0
chr20	325570	330227	NM_006943.3	2.414	+	SOX12	0
chr1	19302707	19312145	NM_003689.3	2.412	-	AKR7A2	0
chr5	72320387	72359233	XM_017009866.2	2.411	+	PTCD2	0
chr17	64498253	64506865	NM_001320595.2	2.409	-	DDX5	0
chr19	647525	663213	NM_194460.3	2.409	-	RNF126	0
chr7	6374526	6403966	NM_018890.4	2.406	+	RAC1	0
chr1	19312325	19329299	NM_017765.3	2.406	+	SLC66A1	0
chr11	117205074	117229855	XM_024448765.1	2.403	-	PCSK7	0
chr20	23350790	23354770	NM_013248.3	2.402	+	NXT1	0
chr19	58544063	58550714	NM_005762.3	2.4	+	TRIM28	0
chr17	7572824	7579005	NM_001416.4	2.399	+	EIF4A1	0
chr8	22165371	22212325	NM_006129.5	2.394	+	BMP1	0
chr7	56051764	56063988	NM_001762.4	2.394	+	CCT6A	0
chr3	51993521	51995894	NM_000992.3	2.392	-	RPL29	0
chr7	151059588	151076522	NM_003040.4	2.392	+	SLC4A2	0
chr11	65111853	65116234	NM_001277233.1	2.392	+	TM7SF2	0
chr1	6206003	6221291	XM_011541439.3	2.391	+	RNF207	0
chr9	137062126	137070556	NM_178448.4	2.39	-	SAPCD2	0
chr19	48325503	48330553	XM_011526605.3	2.387	+	EMP3	0
chr2	240560053	240564013	NM_001033575.1	2.386	+	DUSP28	0
chr7	56011063	56051443	NM_004577.4	2.385	-	PSPH	0
chr3	186789891	186806694	NM_181573.2	2.384	-	RFC4	0
chr17	64507032	64537950	XM_024451020.1	2.382	+	CEP95	0
chr12	110452485	110468256	NM_016301.4	2.379	-	GPN3	0
chr5	176540056	176544140	XM_024446288.1	2.379	+	LOC112267951	0
chr4	672435	674275	NM_007100.4	2.378	-	ATP5ME	0
chr1	26280085	26281521	NM_031286.4	2.377	+	SH3BGRL3	0
chr22	50252900	50261809	NM_001303252.2	2.372	-	MAPK12	0
chr22	20508046	20587618	NM_001293237.2	2.367	+	MED15	0
chr10	73007216	73096973	NM_001142596.1	2.364	-	P4HA1	0
chr10	43385616	43396830	NM_001098208.1	2.363	-	HNRNPF	0
chr11	833992	838834	XM_024448780.1	2.361	+	CD151	0
chr12	110469637	110490384	XM_011538246.3	2.361	+	FAM216A	0
chr7	100400872	100428301	XM_024446816.1	2.36	-	ZCWPW1	0
chr19	49422418	49423440	NM_178449.4	2.359	-	PTH2	0
chr19	49429400	49441526	NM_020309.4	2.359	-	SLC17A7	0
chr16	1997653	2009820	NM_178167.4	2.358	-	ZNF598	0
chr17	82047901	82051028	XM_011523587.2	2.355	-	RFNG	0
chr3	51983534	51989196	NM_001198898.2	2.35	+	ACY1	0
chr16	68085369	68229258	NM_173165.3	2.35	+	NFATC3	0
chr5	181193923	181200929	NM_203297.1	2.35	-	TRIM7	0
chr11	787114	790089	NM_016564.4	2.349	-	CEND1	0
chr16	2223487	2235741	NM_001288778.1	2.348	+	E4F1	0
chr12	57747726	57752309	NM_000075.4	2.347	-	CDK4	0
chr7	151015150	151024498	NM_001317056.1	2.345	-	ATG9B	0
chr17	82052374	82057469	XM_024450714.1	2.344	+	GPS1	0
chr3	186783576	186789896	NM_001967.4	2.341	+	EIF4A2	0
chr17	28714283	28717485	XM_024450988.1	2.34	-	RAB34	0
chr6	37433220	37482843	XM_005248955.4	2.339	+	CMTR1	0
chr19	54173413	54189329	XM_011527300.2	2.338	-	MBOAT7	0
chr17	76738118	76785764	XM_024450944.1	2.337	+	MFSD11	0
chr6	30556708	30563722	NM_001077497.3	2.337	+	PRR3	0
chr3	53225635	53256113	NM_001258028.1	2.336	-	TKT	0
chr2	241675746	241686814	NM_012145.4	2.335	-	DTYMK	0
chr21	43789550	43803504	XM_024452134.1	2.334	+	RRP1	0
chr19	55654131	55674715	XM_011526410.1	2.334	+	U2AF2	0
chr7	16599778	16645753	NM_020319.3	2.332	-	ANKMY2	0
chr2	74471981	74472679	NM_053050.5	2.332	-	MRPL53	0
chr17	28724023	28727929	XM_006721671.4	2.332	-	TLCD1	0
chr1	16367241	16398144	NM_001271869.2	2.331	+	SZRD1	0
chr21	29004383	29019348	NM_016940.3	2.328	-	RWDD2B	0
chr6	30541376	30557593	NM_005275.3	2.327	-	GNL1	0
chr15	49122726	49155598	NM_004236.4	2.324	-	COPS2	0
chr19	7926717	7943665	NM_006351.4	2.32	-	TIMM44	0
chr19	42247568	42255127	NM_006494.4	2.319	-	ERF	0
chr1	1013496	1014539	NM_005101.4	2.319	+	ISG15	0
chr10	97713729	97718149	NM_031484.4	2.318	+	MARVELD1	0
chr16	30085792	30091867	XM_017023614.1	2.314	-	TBX6	0
chrX	153929224	153935036	NM_003491.4	2.312	-	NAA10	0
chr5	157743711	157760708	NM_173491.4	2.308	+	LSM11	0
chr19	12922478	12933710	NM_004461.3	2.307	-	FARSA	0
chr19	12687997	12688421	NM_001316692.2	2.304	+	GNG14	0
chr16	28824450	28837236	XM_017022892.1	2.303	+	ATXN2L	0
chr1	1311584	1324686	NM_001256462.1	2.302	-	INTS11	0
chr15	90954875	90963124	NM_033544.2	2.302	+	RCCD1	0
chr6	32825409	32838822	NM_001290043.1	2.302	-	TAP2	0
chr1	154321092	154325324	NM_080429.3	2.301	+	AQP10	0
chr11	65014159	65022183	NM_001667.4	2.3	+	ARL2	0
chr11	9384651	9448126	NM_006391.3	2.3	+	IPO7	0
chr17	75272982	75288001	XM_017024926.2	2.3	-	SLC25A19	0
chr16	692499	705800	NM_153350.4	2.298	-	FBXL16	0
chr14	105398537	105413858	NM_001195082.2	2.298	+	TEX22	0
chr11	494511	504453	XM_011520259.3	2.294	-	RNH1	0
chr19	12675716	12681210	NM_001206974.1	2.291	-	DHPS	0
chr6	37432068	37433583	XM_024446613.1	2.288	-	LOC107986531	0
chr17	7251736	7259939	NM_203415.2	2.287	+	ELP5	0
chr17	7243590	7251733	NM_001143775.2	2.286	-	CTDNEP1	0
chr19	12945861	12953641	NM_005053.4	2.285	+	RAD23A	0
chr8	123179046	123210078	NM_207006.2	2.284	+	FAM83A	0
chr12	53299694	53307176	NM_021640.4	2.281	+	C12orf10	0
chr6	31764134	31776238	XM_017011329.1	2.281	-	VWA7	0
chr1	43974959	43978294	NM_004047.5	2.279	+	ATP6V0B	0
chr19	2236823	2248654	NM_007165.5	2.277	+	SF3A2	0
chr19	12898228	12919673	XM_011527883.2	2.277	-	SYCE2	0
chr1	248850003	248859433	XM_011544223.2	2.277	-	ZNF692	0
chr16	31458272	31467166	XM_024450449.1	2.276	+	ARMC5	0
chr19	2233152	2236328	NM_018049.3	2.276	-	PLEKHJ1	0
chrX	154398064	154402338	NM_006013.4	2.275	+	RPL10	0
chr1	36393435	36397907	NM_032881.3	2.274	-	LSM10	0
chr19	39385628	39391105	NM_019088.4	2.273	-	PAF1	0
chr3	197004787	197029814	XM_011512851.2	2.272	-	MELTF	0
chr17	5386013	5419661	XM_017024694.2	2.271	-	NUP88	0
chr17	5419640	5433019	NM_001160266.1	2.271	+	RPAIN	0
chr1	154974680	154979250	NM_001826.3	2.27	+	CKS1B	0
chr2	197486583	197500273	NM_199440.1	2.268	-	HSPD1	0
chr1	193061997	193091776	XM_024449332.1	2.268	+	RO60	0
chr1	37793815	37801132	XM_005270510.3	2.266	+	MANEAL	0
chr12	120438112	120440729	NM_004373.4	2.265	+	COX6A1	0
chr17	744561	752867	XM_017024709.1	2.265	-	GEMIN4	0
chr1	33007939	33036882	NM_013411.5	2.262	-	AK2	0
chr15	89830598	89893993	NM_005829.5	2.262	-	AP3S2	0
chr11	103080300	103092214	XM_017018404.2	2.262	-	DCUN1D5	0
chr17	28728787	28743454	NM_178170.3	2.262	+	NEK8	0
chr19	34404397	34426167	NM_001353433.1	2.262	+	PDCD2L	0
chr5	176526703	176536894	XM_005265845.4	2.26	-	RNF44	0
chr19	39391377	39400640	NM_017592.4	2.259	+	MED29	0
chr17	51165535	51171743	NM_001018137.3	2.257	+	NME2	0
chr1	235109340	235128836	NM_014765.3	2.257	-	TOMM20	0
chr2	197500378	197503448	NM_002157.3	2.256	+	HSPE1	0
chr2	197500378	197553698	NM_001202485.2	2.256	+	HSPE1-MOB4	0
chr22	39514493	39522685	XM_017028807.2	2.254	+	ATF4	0
chr5	151742821	151758630	NM_004045.4	2.254	-	ATOX1	0
chr6	3254324	3264259	XM_011514595.2	2.254	+	PSMG4	0
chr16	729764	740996	NM_022493.3	2.251	-	CIAO3	0
chr3	49412205	49416475	NM_022171.2	2.25	+	TCTA	0
chr7	128455829	128458417	NM_001098786.1	2.247	+	HILPDA	0
chr20	32109956	32167210	XM_017028159.1	2.247	+	TM9SF4	0
chr1	165827613	165911617	NM_012474.5	2.247	+	UCK2	0
chr2	219219379	219229635	NM_024085.5	2.245	-	ATG9A	0
chr11	65883920	65888460	XM_024448763.1	2.245	-	FIBP	0
chr19	12884421	12887200	NM_006563.5	2.245	-	KLF1	0
chr3	49359144	49411975	NM_001664.4	2.245	-	RHOA	0
chr17	50381237	50397522	NM_018509.4	2.243	-	LRRC59	0
chr19	55181246	55207133	XM_017027063.1	2.243	-	PTPRH	0
chr1	153633981	153646305	NM_001317077.1	2.242	+	CHTOP	0
chr19	16517893	16542436	NM_006387.6	2.241	-	CHERP	0
chr19	18279693	18281621	NM_005354.6	2.241	-	JUND	0
chr3	25718943	25790038	NM_001145294.1	2.239	-	NGLY1	0
chr3	25790089	25794530	NM_017897.3	2.239	+	OXSM	0
chr7	100435281	100436614	XM_011515914.1	2.239	-	PPP1R35	0
chr1	155208698	155213838	NM_198883.3	2.236	+	MTX1	0
chr2	130151406	130181595	XM_024452978.1	2.236	-	SMPD4	0
chr3	155869429	155943678	XM_011513263.2	2.235	+	GMPS	0
chr6	31797395	31806965	NM_021177.5	2.235	-	LSM2	0
chr16	4624825	4690971	NM_015246.4	2.235	+	MGRN1	0
chr1	203007630	203024847	NM_001349862.1	2.235	+	TMEM183A	0
chr10	86756679	86927968	XM_011540104.2	2.233	+	BMPR1A	0
chr17	42184059	42185451	NM_001524.1	2.233	-	HCRT	0
chr12	53295450	53299449	NM_145897.2	2.233	+	PFDN5	0
chr1	154983343	154993110	NM_201398.3	2.23	+	FLAD1	0
chr1	32333838	32336232	NM_023009.7	2.229	-	MARCKSL1	0
chr16	29992329	29995616	NM_003609.5	2.226	-	HIRIP3	0
chr22	19714502	19723318	NM_002688.6	2.225	+	SEPTIN5	0
chr9	128720868	128724137	XM_011519116.2	2.225	-	ZDHHC12	0
chr2	130182261	130190726	NM_025029.5	2.224	+	MZT2B	0
chr5	172983770	173035444	NM_003945.4	2.223	+	ATP6V0E1	0
chr21	32573720	32612376	NM_001350338.2	2.223	-	C21orf59-TCP10L	0
chr11	47565598	47573460	NM_175732.3	2.223	+	PTPMT1	0
chr2	219229831	219236650	XM_017004421.2	2.222	+	ANKZF1	0
chr1	247099961	247104371	NM_024804.2	2.221	-	ZNF669	0
chr1	2391840	2405435	NM_007033.5	2.219	+	RER1	0
chr2	240586733	240599103	NM_023085.4	2.218	+	CAPN10	0
chr20	18588119	18763899	XM_005260872.4	2.218	+	DTD1	0
chr19	41330322	41353921	NM_000660.7	2.218	-	TGFB1	0
chr6	44247942	44253882	NM_001371238.1	2.217	+	HSP90AB1	0
chr17	28744337	28750079	XM_011525508.2	2.217	+	TRAF4	0
chr8	143597830	143603223	NM_032862.5	2.215	+	TIGD5	0
chr1	1325614	1328895	XM_011542200.2	2.213	+	CPTP	0
chr17	75776433	75779778	NM_005324.5	2.213	-	H3-3B	0
chr1	2321252	2391553	NM_024848.3	2.213	-	MORN1	0
chr20	63639704	63652765	NM_001276310.1	2.212	-	STMN3	0
chr3	44338118	44359801	NM_001029840.2	2.212	+	TCAIM	0
chr1	43970009	43973368	NM_001384.5	2.211	+	DPH2	0
chr16	29996240	30005790	NM_173618.3	2.211	+	INO80E	0
chr3	33114013	33147772	NM_006371.5	2.209	+	CRTAP	0
chr14	24115284	24125241	NM_181357.2	2.207	+	DCAF11	0
chr6	27138292	27146857	NM_080593.2	2.207	-	H2BC12	0
chr1	32205670	32208681	NM_018134.3	2.204	+	IQCC	0
chr6	27147081	27147561	NM_080596.2	2.203	+	H2AC12	0
chr14	20457857	20461462	XM_024449739.1	2.203	-	PIP4P1	0
chr16	29790967	29805384	NM_001256270.1	2.202	+	KIF22	0
chr1	173477334	173488814	NM_004905.3	2.202	+	PRDX6	0
chr16	30524003	30526565	NM_024671.4	2.202	-	ZNF768	0
chr21	39380325	39515503	NM_001350300.2	2.201	+	WRB-SH3BGR	0
chr6	169702111	169706357	NM_001029863.2	2.199	+	C6orf120	0
chr12	50073584	50083621	NM_001256830.1	2.198	+	ASIC1	0
chr5	135027733	135034227	NM_002653.5	2.198	-	PITX1	0
chr17	40121970	40130313	NM_001365921.1	2.197	+	MSL1	0
chr19	51889234	51905016	NM_023074.4	2.196	-	ZNF649	0
chr4	56435748	56461367	NM_006452.3	2.195	+	PAICS	0
chr4	56467626	56494367	XM_024454192.1	2.195	+	SRP72	0
chr4	56393361	56435614	NM_002703.5	2.194	-	PPAT	0
chrX	48458543	48468298	XM_005272698.5	2.194	-	SLC38A5	0
chr3	52048918	52056570	NM_001947.4	2.193	-	DUSP7	0
chr20	43667018	43716495	NM_001278610.1	2.193	+	MYBL2	0
chr7	74657717	74760691	NM_033001.4	2.19	+	GTF2I	0
chr1	23959827	23963461	NM_017761.4	2.19	+	PNRC2	0
chr9	137255326	137273541	NM_015456.5	2.189	+	NELFB	0
chr19	38915265	38930762	NM_017827.4	2.189	-	SARS2	0
chr19	38930953	38933019	NM_033363.1	2.188	+	MRPS12	0
chr6	169457211	169702028	XM_017010669.2	2.187	-	WDR27	0
chr2	112275596	112340058	NM_198581.3	2.186	+	ZC3H6	0
chr5	138553755	138575400	NM_004134.7	2.182	-	HSPA9	0
chr22	20394114	20408462	NM_001256524.1	2.182	+	ZNF74	0
chr19	55403962	55408438	XM_011526752.2	2.181	-	UBE2S	0
chr9	97983340	98015942	NM_006401.3	2.18	+	ANP32B	0
chr21	32601666	32612870	NM_001350335.1	2.18	-	CFAP298	0
chr3	51933428	51941903	NM_004704.5	2.178	-	RRP9	0
chr11	62750962	62754159	NM_001370809.1	2.178	-	ZBTB3	0
chr3	129167826	129183895	NM_003418.5	2.177	-	CNBP	0
chr20	57352896	57378462	XM_011529089.1	2.177	+	RAE1	0
chr12	49127781	49131394	NM_006082.3	2.177	-	TUBA1B	0
chr16	30407605	30419413	NM_001142305.2	2.176	+	ZNF771	0
chr3	51942362	51948866	NM_001370240.1	2.175	+	PARP3	0
chr17	81952506	81961186	NM_178493.6	2.174	-	NOTUM	0
chr17	47967903	47981780	XM_011525297.1	2.173	+	CDK5RAP3	0
chr16	2771413	2777279	NM_207013.3	2.173	-	ELOB	0
chr7	101232093	101237801	NM_014343.3	2.172	-	CLDN15	0
chr1	155195587	155206536	XM_011509932.2	2.172	-	THBS3	0
chr7	100802564	100827123	XM_017011816.1	2.171	-	EPHB4	0
chr12	57089113	57095475	NM_005967.4	2.169	+	NAB2	0
chr1	156742108	156752447	NM_001319186.2	2.168	-	HDGF	0
chr11	2928272	2929419	NM_003311.4	2.166	-	PHLDA2	0
chr1	26159078	26163961	NM_024869.3	2.162	+	FAM110D	0
chr6	43629541	43640951	NM_001003690.1	2.161	+	MAD2L1BP	0
chr12	130872095	130877677	XM_017019773.1	2.161	+	RAN	0
chr17	42159259	42180858	XM_017024402.1	2.16	-	KCNH4	0
chr16	569967	584137	NM_148920.3	2.16	+	PIGQ	0
chr11	60914157	60923442	NM_024092.3	2.16	+	TMEM109	0
chr1	37474517	37484376	XM_011542198.2	2.16	+	ZC3H12A	0
chr1	43363396	43367737	NM_001256399.1	2.159	-	ELOVL1	0
chr1	1308562	1310862	XM_005244720.4	2.158	+	PUSL1	0
chr22	20441518	20492646	XM_017029020.2	2.157	-	KLHL22	0
chr12	56128201	56144675	NM_015292.2	2.155	+	ESYT1	0
chr11	20363684	20383782	NM_006410.4	2.155	+	HTATIP2	0
chr8	23190451	23225101	NM_003844.4	2.153	-	TNFRSF10A	0
chr19	12730639	12734683	NM_024038.4	2.151	-	TRIR	0
chr11	62665252	62667067	XM_005274232.5	2.149	+	CSKMT	0
chr6	27837879	27838338	NM_003510.2	2.148	-	H2AC15	0
chr8	47998287	48063541	XM_011517583.3	2.148	+	UBE2V2	0
chr11	62662816	62665215	NM_001286086.1	2.146	-	C11orf98	0
chr7	100826868	100867011	NM_001363494.1	2.146	+	SLC12A9	0
chrX	47651795	47659179	NM_153477.3	2.146	-	UXT	0
chr7	76326798	76358990	NM_012479.4	2.145	-	YWHAG	0
chr19	39406846	39409406	NM_003407.5	2.143	+	ZFP36	0
chr19	41860403	41872924	NM_001321483.2	2.141	+	RPS19	0
chr21	29024978	29054487	XM_017028259.1	2.14	+	USP16	0
chr1	175000212	175010800	XM_017001046.1	2.139	+	CACYBP	0
chr6	27810063	27810535	NM_003536.2	2.139	+	H3C10	0
chr1	32200385	32205389	NM_024296.4	2.138	+	CCDC28B	0
chr1	2189787	2192457	XM_024451328.1	2.135	+	LOC112268219	0
chr11	64318285	64321810	NM_001358516.2	2.135	+	PRDX5	0
chr19	58498332	58511991	NM_012254.3	2.133	-	SLC27A5	0
chr12	57095441	57111412	XM_011538705.3	2.132	-	STAT6	0
chr6	42206800	42217869	XM_017010996.1	2.131	-	MRPS10	0
chr6	2999815	3019875	NM_001290222.1	2.128	+	NQO2	0
chr2	28894666	28948218	NM_015131.3	2.128	+	WDR43	0
chr19	41397817	41425001	NM_001164783.2	2.126	+	BCKDHA	0
chr19	41386373	41397358	NM_020158.4	2.126	-	EXOSC5	0
chr1	6185019	6199594	NM_000983.4	2.126	-	RPL22	0
chr19	1491180	1497926	NM_138393.4	2.125	+	REEP6	0
chr16	4257185	4266928	XM_011522633.3	2.125	-	TFAP4	0
chr7	149003061	149028504	NM_004911.5	2.123	-	PDIA4	0
chr1	42682417	42703804	NM_004559.5	2.123	+	YBX1	0
chr19	38815421	38831781	XM_024451409.1	2.122	-	ECH1	0
chr4	1811478	1855954	XM_006713884.1	2.122	-	LETM1	0
chr19	12938599	12944489	NM_004343.3	2.12	+	CALR	0
chr19	34172503	34229514	NM_015578.3	2.12	+	LSM14A	0
chr12	56163344	56189460	XM_017019887.2	2.119	-	SMARCC2	0
chr17	76309477	76353915	NM_002766.3	2.117	-	PRPSAP1	0
chr19	1852398	1863578	NM_031918.4	2.115	-	KLF16	0
chr2	151247939	151261862	NM_198557.3	2.115	-	RBM43	0
chr3	196018693	196082122	XM_024453732.1	2.115	-	TFRC	0
chr10	74120254	74150827	NM_207012.4	2.114	-	AP3M1	0
chr4	83407345	83455822	NM_133636.4	2.114	-	HELQ	0
chr20	31514409	31569566	NM_178581.2	2.114	+	HM13	0
chr8	6708586	6761454	XM_011534751.2	2.112	+	AGPAT5	0
chr16	30880298	30894715	XM_017023888.2	2.112	-	BCL7C	0
chr5	176388750	176389760	NM_138820.4	2.112	+	HIGD2A	0
chr6	96889314	96897890	NM_014165.4	2.112	-	NDUFAF4	0
chr5	176383945	176388597	NM_016391.8	2.111	-	NOP16	0
chr17	65137369	65227702	NM_003835.4	2.107	+	RGS9	0
chr7	2251769	2354476	XM_017012084.2	2.107	-	SNX8	0
chr22	39500099	39518133	NM_001304564.1	2.106	+	MIEF1	0
chr4	83456057	83462297	NM_016067.4	2.106	+	MRPS18C	0
chr16	396728	400753	NM_001286436.2	2.106	+	NME4	0
chr1	39899611	39901916	NM_005376.5	2.105	-	MYCL	0
chr7	2354826	2380744	NM_003751.4	2.104	+	EIF3B	0
chr4	108650598	108667819	NM_021227.4	2.104	+	OSTC	0
chr11	64316459	64318595	NM_001372071.1	2.103	-	TRMT112	0
chr16	4254513	4255335	XM_011522781.1	2.102	+	LOC105371063	0
chr19	32691362	32698678	XM_017026806.2	2.102	+	NUDT19	0
chr6	27838661	27839109	NM_003520.3	2.101	+	H2BC15	0
chr22	19443149	19448231	NM_173793.4	2.1	-	C22orf39	0
chr3	51968509	51974629	NM_032750.2	2.099	-	ABHD14B	0
chr5	177400108	177400660	NM_001029886.3	2.099	-	PFN3	0
chr19	984344	994556	NM_024100.4	2.099	+	WDR18	0
chr11	65120629	65122133	NM_001997.5	2.096	-	FAU	0
chr12	120443963	120446383	NM_016399.3	2.095	-	TRIAP1	0
chr3	51975063	51981195	NM_015407.5	2.093	+	ABHD14A	0
chr3	51975063	51989196	NM_001316331.2	2.093	+	ABHD14A-ACY1	0
chr1	247297414	247331866	NM_032752.3	2.093	-	ZNF496	0
chr9	128203378	128255243	NM_004408.4	2.092	+	DNM1	0
chr12	120446443	120463748	NM_176818.3	2.092	+	GATC	0
chr6	125956769	125980243	NM_138571.5	2.092	+	HINT3	0
chr1	244835657	244845056	NM_198076.6	2.091	+	COX20	0
chr16	4461689	4474370	XM_017023485.1	2.091	-	NMRAL1	0
chr19	57280484	57294068	NM_006635.4	2.091	+	ZNF460	0
chr19	17933014	17943984	NM_001136203.2	2.09	+	CCDC124	0
chr3	50287731	50292594	NM_006764.4	2.09	-	IFRD2	0
chr1	10399063	10420510	NM_002631.4	2.089	+	PGD	0
chr2	178480456	178516462	NM_019091.4	2.089	+	PLEKHA3	0
chr7	151048291	151052755	NM_020322.3	2.088	+	ASIC3	0
chr18	49488480	49492464	NM_001369563.1	2.088	-	RPL17	0
chr15	90265671	90277876	NM_001033088.2	2.087	+	NGRN	0
chr11	75399490	75406912	NM_001260507.1	2.087	+	RPS3	0
chr1	156033128	156053722	XM_024448469.1	2.087	-	UBQLN4	0
chr20	62302996	62308861	NM_007002.4	2.085	+	ADRM1	0
chr11	65122320	65127370	NM_004927.4	2.084	+	MRPL49	0
chr11	65096213	65111861	NM_013265.4	2.084	+	VPS51	0
chr1	156054781	156058505	NM_014017.4	2.083	+	LAMTOR2	0
chr3	49908868	49929313	XM_011534160.1	2.083	-	MON1A	0
chr11	64251534	64262372	XM_017017925.2	2.083	+	PLCB3	0
chr9	128683431	128696393	XM_024447650.1	2.083	+	SET	0
chr11	57645086	57649911	NM_145008.3	2.083	-	YPEL4	0
chrX	48786539	48794310	XM_011543897.2	2.081	+	GATA1	0
chr22	43166621	43187133	NM_015140.4	2.081	-	TTLL12	0
chr12	57755102	57760410	NM_138396.6	2.08	+	MARCHF9	0
chr11	46380783	46383836	NM_001270550.1	2.079	+	MDK	0
chr6	159778497	159789702	NM_001008897.1	2.079	-	TCP1	0
chr7	151081084	151083018	NM_031434.4	2.078	-	TMUB1	0
chr3	12834944	12840449	NM_001007074.1	2.077	-	RPL32	0
chr1	11980180	12013514	NM_001127660.1	2.075	+	MFN2	0
chr16	30650777	30656439	NM_001320464.2	2.075	+	PRR14	0
chr12	133130626	133159464	NM_015394.5	2.074	+	ZNF10	0
chr5	138506092	138541710	NM_001291974.1	2.073	-	ETF1	0
chr17	35574794	35578570	NM_000286.3	2.073	-	PEX12	0
chr8	123226190	123274285	NM_001204180.2	2.073	-	ZHX1-C8orf76	0
chr10	30309800	30349337	NM_018109.3	2.071	-	MTPAP	0
chr17	45023337	45044663	XM_011525262.2	2.07	-	DCAKD	0
chr11	63974619	63976542	NM_004074.3	2.069	+	COX8A	0
chr1	155234451	155241248	NM_001171812.2	2.069	-	GBA	0
chr11	62856108	62888859	NM_002394.6	2.069	+	SLC3A2	0
chr2	219517115	219538771	XM_017004439.1	2.068	+	ASIC4	0
chr16	1773221	1776713	XM_017023026.1	2.068	+	EME2	0
chr16	1771894	1773133	NM_023936.2	2.067	-	MRPS34	0
chr19	17226225	17229218	NM_024578.3	2.067	+	OCEL1	0
chr2	3575259	3580919	NM_001011.4	2.067	+	RPS7	0
chr2	240468631	240557973	XM_017004281.1	2.066	-	ANKMY1	0
chr9	137139486	137168758	XM_005266071.3	2.065	+	GRIN1	0
chr6	159790466	159798428	NM_014161.5	2.064	+	MRPL18	0
chr17	64477784	64497053	NM_007215.4	2.064	-	POLG2	0
chr19	12953118	12957222	NM_052850.4	2.063	-	GADD45GIP1	0
chr9	135499964	135504672	NM_001371401.1	2.063	+	MRPS2	0
chr22	19962552	19969974	NM_007310.3	2.061	+	COMT	0
chr4	73052361	73069715	NM_173827.4	2.059	-	COX18	0
chr17	75266227	75270678	XM_017024890.1	2.059	-	MIF4GD	0
chr19	55540655	55545542	NM_001199824.2	2.059	-	SBK3	0
chr7	149431362	149459796	XM_011516055.2	2.059	-	ZNF777	0
chr17	82458197	82490536	NM_001038618.3	2.056	+	NARF	0
chr1	154206719	154220589	NM_138740.4	2.055	-	C1orf43	0
chr18	649619	658290	NM_001012716.3	2.055	-	TYMSOS	0
chr19	2096914	2099589	NM_001363588.2	2.054	+	IZUMO4	0
chr16	30053150	30070413	NM_001365307.2	2.054	+	LOC112694756	0
chr8	54046366	54102016	NM_001279356.1	2.054	-	LYPLA1	0
chr4	677921	682027	NM_002477.1	2.054	+	MYL5	0
chr22	41525798	41544605	NM_001282884.1	2.054	-	POLR3H	0
chr15	74890041	74898226	XM_017022209.2	2.053	+	MPI	0
chr1	27830781	27851675	NM_138558.3	2.053	+	PPP1R8	0
chr5	34915710	34925995	NM_018321.4	2.052	+	BRIX1	0
chr6	8013566	8064388	NM_201280.3	2.051	-	BLOC1S5	0
chr2	231709820	231713540	XM_011511521.1	2.051	+	PTMA	0
chr1	31906420	31937817	NM_001369860.1	2.051	-	PTP4A2	0
chr16	75391376	75433472	XM_011522815.2	2.05	-	CFDP1	0
chr17	42534237	42544448	XM_024450771.1	2.05	+	NAGLU	0
chr22	39529092	39532747	NM_194326.4	2.05	-	RPS19BP1	0
chr6	170554368	170572858	NM_003194.5	2.05	+	TBP	0
chr17	78174090	78187051	NM_003258.5	2.05	-	TK1	0
chr9	135495180	135499868	NM_144654.3	2.049	-	C9orf116	0
chr3	10026436	10099659	NM_033084.5	2.049	+	FANCD2	0
chr6	27815043	27815488	NM_003521.2	2.049	+	H2BC14	0
chr2	177212693	177223958	NM_194247.3	2.049	+	HNRNPA3	0
chr2	112645942	112663824	XM_024453052.1	2.049	+	SLC20A1	0
chr6	27814301	27814739	NM_021066.2	2.048	-	H2AC14	0
chr9	137188675	137190365	NM_003731.3	2.048	+	SSNA1	0
chr2	74554737	74557550	XM_017003528.1	2.047	+	DOK1	0
chr3	194069315	194109993	XM_011513356.3	2.047	+	LOC102724877	0
chr6	170535119	170553306	NM_002793.4	2.047	-	PSMB1	0
chr3	122384181	122412333	NM_014367.4	2.046	+	FAM162A	0
chr1	185292366	185317291	XM_011509080.3	2.046	-	IVNS1ABP	0
chr9	137448223	137454869	XM_011518497.2	2.046	-	NSMF	0
chr19	39413778	39428414	NM_001351694.2	2.046	+	PLEKHG2	0
chr17	40062964	40092626	NM_199334.4	2.045	+	THRA	0
chr8	123248449	123274486	NM_001017926.2	2.045	-	ZHX1	0
chr8	43056322	43085784	NM_002027.3	2.044	+	FNTA	0
chr19	1481427	1490110	XM_011528094.1	2.044	-	PCSK4	0
chr17	75757893	75765191	NM_000154.2	2.043	-	GALK1	0
chr11	66436126	66438822	XM_024448661.1	2.043	-	MRPL11	0
chr9	137241286	137243706	NM_006088.6	2.043	+	TUBB4B	0
chr17	36544975	36589847	XM_017025107.1	2.042	+	GGNBP2	0
chr21	46189123	46228823	NM_001145437.1	2.042	-	LSS	0
chr11	72109586	72112775	NM_001278488.1	2.041	-	ANAPC15	0
chr15	43323648	43330572	NM_014793.5	2.041	-	LCMT2	0
chr1	228100730	228103324	NM_024319.4	2.04	-	C1orf35	0
chr22	42583720	42614961	NM_001278657.1	2.04	-	POLDIP3	0
chr9	129803147	129811423	XM_005251927.3	2.04	+	TOR1B	0
chr1	228144695	228148983	NM_001159391.2	2.039	+	GUK1	0
chr17	78185101	78207701	XM_011524329.2	2.037	+	AFMID	0
chr9	137174783	137188559	NM_013366.4	2.037	-	ANAPC2	0
chr3	23889948	23916699	XM_024453460.1	2.037	-	NKIRAS1	0
chr1	21596303	21669443	XM_017001973.1	2.037	-	RAP1GAP	0
chr2	10439967	10448011	NM_001287190.2	2.036	-	ODC1	0
chr5	34905259	34915503	NM_002853.4	2.036	-	RAD1	0
chr1	228106679	228109343	XM_005273062.3	2.035	-	MRPL55	0
chrX	101345660	101348741	NM_004085.4	2.035	-	TIMM8A	0
chr17	7579637	7582110	NM_001251.3	2.034	+	CD68	0
chr4	82818508	82891152	NM_001077207.4	2.034	-	SEC31A	0
chr6	43522333	43576037	NM_020750.3	2.034	-	XPO5	0
chr2	178463663	178478547	XM_011511349.3	2.032	-	FKBP7	0
chr16	29806528	29811163	NM_002383.4	2.032	+	MAZ	0
chr16	70246777	70251939	NM_058219.3	2.031	-	EXOSC6	0
chr1	52372828	52404470	NM_001190819.1	2.03	-	ORC1	0
chr11	65525120	65538708	XM_024448619.1	2.029	+	SCYL1	0
chr19	15353384	15379786	NM_005858.4	2.028	-	AKAP8	0
chr17	82057505	82065803	NM_022156.5	2.028	-	DUS1L	0
chr14	73851830	73863561	NM_001371335.1	2.028	+	PTGR2	0
chr10	71319252	71363389	NM_001363518.1	2.028	+	SLC29A3	0
chr1	1433232	1435625	XM_017003066.1	2.027	+	LOC107985729	0
chr11	125624909	125657142	XM_011542560.2	2.026	+	CHEK1	0
chr1	11066612	11099868	XM_005263475.2	2.026	-	EXOSC10	0
chr19	10286954	10288519	NM_001544.5	2.026	+	ICAM4	0
chr6	41780781	41787451	NM_013397.6	2.025	+	PRICKLE4	0
chr21	43736999	43738096	XM_011529811.1	2.024	+	LOC105372824	0
chr8	22161732	22164478	XM_011544613.3	2.023	+	SFTPC	0
chr3	47585268	47781892	NM_003074.4	2.023	-	SMARCC1	0
chr12	64404391	64451124	NM_007235.6	2.023	+	XPOT	0
chr5	177357671	177372600	XM_024454328.1	2.022	+	RGS14	0
chr18	49481177	49491583	NM_001199355.1	2.022	-	RPL17-C18orf32	0
chr12	95076748	95217466	NM_018351.4	2.021	-	FGD6	0
chr21	34073577	34143029	NM_032476.4	2.021	+	MRPS6	0
chr15	43746437	43773277	NM_005313.5	2.021	+	PDIA3	0
chr19	16549836	16572414	NM_024881.5	2.021	-	SLC35E1	0
chr21	34073577	34106259	NM_006933.7	2.021	+	SLC5A3	0
chr2	96184858	96208834	NM_020151.3	2.021	-	STARD7	0
chr6	85607783	85641450	NM_001159676.1	2.021	-	SYNCRIP	0
chr8	144428779	144442121	XM_011517049.2	2.021	-	TONSL	0
chr9	137582078	137590104	XM_005266052.4	2.02	-	ZMYND19	0
chr7	99617125	99632407	XM_017011824.1	2.018	+	ZSCAN25	0
chr15	43330755	43353897	XM_024449858.1	2.017	+	ADAL	0
chr22	31325803	31346345	NM_032052.2	2.017	-	PATZ1	0
chr1	1512529	1534686	NM_001170536.2	2.016	+	ATAD3A	0
chr7	73536355	73557689	NM_001707.4	2.016	-	BCL7B	0
chr4	1692730	1712318	NM_006527.4	2.016	-	SLBP	0
chr17	81681164	81683923	NM_001329608.1	2.015	-	ARL16	0
chr16	30896613	30903546	NM_001142544.2	2.015	+	CTF1	0
chr3	23916544	23920976	NM_002948.4	2.015	+	RPL15	0
chr11	66362520	66369460	XM_017017638.1	2.015	-	SLC29A2	0
chr19	55075868	55087922	NM_133180.3	2.014	+	EPS8L1	0
chr6	43576184	43620522	NM_006502.3	2.014	+	POLH	0
chr11	57330494	57335604	XM_024448667.1	2.014	-	SSRP1	0
chr19	52702812	52735043	NM_001161501.1	2.014	-	ZNF611	0
chr1	52404601	52420835	NM_032864.4	2.013	+	PRPF38A	0
chr12	56663348	56689574	XM_005268576.5	2.013	-	PTGES3	0
chr1	26696014	26782103	NM_139135.4	2.012	+	ARID1A	0
chr22	21769029	21867679	NM_138957.3	2.012	-	MAPK1	0
chr12	93569848	93576744	XM_017020147.1	2.012	+	SOCS2	0
chr13	52653144	52700755	XM_017020367.1	2.012	+	SUGT1	0
chr11	67398182	67401857	NM_206873.2	2.011	-	PPP1CA	0
chr10	110567690	110604633	NM_005445.3	2.011	+	SMC3	0
chr10	124757833	124791886	NM_212554.4	2.01	-	EEF1AKMT2	0
chr12	64452450	64502113	XM_005268810.1	2.01	+	TBK1	0
chr16	31489474	31508388	XM_017023570.1	2.009	-	C16orf58	0
chr6	42879615	42889933	NM_198486.4	2.009	+	RPL7L1	0
chr12	43793722	43806316	NM_002822.5	2.009	-	TWF1	0
chr4	7058894	7068063	NM_025196.4	2.008	-	GRPEL1	0
chr17	81684010	81702120	NM_004712.5	2.008	+	HGS	0
chr6	31777517	31792432	XM_017011246.1	2.008	-	VARS	0
chr16	30658430	30670809	XM_011545919.3	2.007	+	FBRS	0
chr11	67435509	67437681	NM_005608.3	2.007	-	PTPRCAP	0
chr1	202727403	202807287	XM_011509092.2	2.006	-	KDM5B	0
chr11	65996544	66002156	NM_032325.4	2.004	-	EIF1AD	0
chr18	36129898	36180556	NM_018255.4	2.004	+	ELP2	0
chr4	82352497	82373990	NM_031370.3	2.004	-	HNRNPD	0
chr7	127342870	127392797	XM_006715869.4	2.004	-	ZNF800	0
chr5	173607520	173617071	XM_017010017.2	2.003	-	BOD1	0
chr2	74518130	74524014	XM_011532645.1	2.002	-	DQX1	0
chr4	2930560	2934236	NM_001120.4	2.002	-	MFSD10	0
chr10	79347468	79355333	XM_005269379.3	2.002	+	PPIF	0
chr3	101681090	101686717	NM_000986.4	2.002	-	RPL24	0
chr3	4979419	4985180	XM_024453798.1	2.001	+	BHLHE40	0
chr1	154220171	154263504	NM_001127320.2	2.001	+	UBAP2L	0
chr1	226870615	226896102	XM_017001836.1	2	+	PSEN2	0
chr14	20455225	20457766	NM_080649.3	1.999	+	APEX1	0
chr2	61017719	61051989	NM_002618.4	1.999	+	PEX13	0
chr14	49625173	49635229	NM_018139.2	1.998	-	DNAAF2	0
chr15	79843546	79897284	NM_001199758.1	1.998	-	MTHFS	0
chr7	106090361	106112311	NM_182715.3	1.998	-	SYPL1	0
chr16	58392470	58406146	NM_022770.4	1.997	+	GINS3	0
chr5	178204532	178211162	NM_031266.3	1.997	+	HNRNPAB	0
chrX	53374148	53422727	NM_001281463.1	1.997	-	SMC1A	0
chr1	75724346	75763678	NM_001286044.1	1.996	+	ACADM	0
chr20	37988690	38033460	XM_017028148.2	1.996	-	TTI1	0
chr20	38033745	38092363	NM_021215.4	1.995	+	RPRD1B	0
chr19	797928	812315	XM_005259598.2	1.994	+	PTBP1	0
chr3	3126939	3149022	NM_182916.3	1.994	+	TRNT1	0
chr11	66002078	66004145	NM_001143985.1	1.993	+	BANF1	0
chr15	68206991	68229727	NM_017882.3	1.993	-	CLN6	0
chr6	41770175	41779671	XM_017010193.1	1.993	-	FRS3	0
chr18	36108530	36129339	NM_012319.4	1.993	-	SLC39A6	0
chr9	33441159	33447592	NM_004925.5	1.992	-	AQP3	0
chr13	72752168	72781899	NM_014953.5	1.992	-	DIS3	0
chr15	50424405	50499779	XM_024450098.1	1.992	+	USP8	0
chr12	53452101	53481161	NM_031989.5	1.991	+	PCBP2	0
chr1	154962297	154970574	XM_017002082.2	1.991	-	SHC1	0
chr5	69093992	69130971	XM_006714672.4	1.991	+	SLC30A5	0
chr8	142727222	142736926	NM_016647.3	1.991	+	THEM6	0
chr12	104064530	104106523	NM_013320.3	1.99	+	HCFC2	0
chr19	12796822	12801799	NM_005809.6	1.99	-	PRDX2	0
chr17	28855015	28861060	NM_005702.4	1.989	+	ERAL1	0
chr10	15097179	15104256	NM_001265601.1	1.989	+	RPP38	0
chr4	139015780	139045938	NM_012118.4	1.987	+	NOCT	0
chr13	72782170	73016453	XM_017020352.2	1.987	+	PIBF1	0
chr12	95218262	95302701	XM_024449043.1	1.987	+	VEZT	0
chr11	77876944	77994666	XM_017018560.2	1.986	-	INTS4	0
chr19	44891219	44903688	NM_001128916.1	1.986	+	TOMM40	0
chr3	48241103	48270989	NM_016089.3	1.986	+	ZNF589	0
chr3	72996742	73069200	NM_001318026.1	1.985	+	PPP4R2	0
chr11	65128195	65135177	XM_011545303.3	1.985	-	SYVN1	0
chrX	129906186	129929751	XM_017029237.1	1.985	+	UTP14A	0
chr17	51260556	51289190	XM_011524870.2	1.985	+	UTP18	0
chr7	92245973	92401382	NM_019004.2	1.984	+	ANKIB1	0
chr11	64300357	64304769	NM_001039496.2	1.984	+	CATSPERZ	0
chr2	199818360	199850879	XM_024452859.1	1.984	-	FTCDNL1	0
chr7	92198968	92246099	NM_194456.1	1.984	-	KRIT1	0
chr10	1056384	1132371	NM_014023.4	1.984	+	WDR37	0
chr11	62124050	62155473	XM_011544997.2	1.983	+	INCENP	0
chr8	70637265	70669184	NM_016027.3	1.983	-	LACTB2	0
chr9	129111687	129148945	NM_001193397.1	1.983	+	PTPA	0
chr5	73498424	73505622	NM_001207.4	1.982	+	BTF3	0
chr9	137225173	137226314	NM_199001.5	1.982	+	CYSRT1	0
chr4	151670655	151761022	NM_001363341.1	1.982	-	GATB	0
chrX	71533108	71575843	XM_024452467.1	1.982	+	OGT	0
chr2	240568525	240578731	XM_005247036.4	1.982	+	RNPEPL1	0
chr18	158556	214628	NM_005151.4	1.982	+	USP14	0
chr21	37223421	37267333	NM_006052.2	1.982	-	VPS26C	0
chr5	118836073	118988272	XM_011543340.2	1.981	-	DTWD2	0
chr6	27808198	27808666	NM_003509.2	1.981	+	H2AC13	0
chr4	76114658	76148514	NM_001278603.1	1.981	-	NUP54	0
chr22	40951377	40973308	NM_014248.4	1.981	+	RBX1	0
chr15	45402320	45415904	NM_001323640.1	1.981	+	SPATA5L1	0
chr2	27051474	27070262	XM_011533011.3	1.98	+	AGBL5	0
chr21	25734971	25772459	NM_002040.4	1.98	+	GABPA	0
chr6	38675924	38703144	NM_006708.3	1.98	-	GLO1	0
chr5	168548494	168579367	NM_024594.4	1.98	-	PANK3	0
chr12	110708375	110742913	XM_011538505.3	1.98	-	PPP1CC	0
chr19	14472465	14475353	NM_000955.3	1.98	-	PTGER1	0
chr1	197902629	197907361	NM_001024594.3	1.979	+	C1orf53	0
chr9	128166064	128204221	NM_012127.3	1.979	-	CIZ1	0
chr11	125569476	125584683	NM_004879.5	1.979	+	EI24	0
chr1	205712821	205750181	NM_022731.5	1.979	-	NUCKS1	0
chr1	42925374	42958867	NM_006516.3	1.979	-	SLC2A1	0
chr10	86968481	86970914	NM_006829.3	1.978	+	ADIRF	0
chr3	184249656	184258758	NM_032331.3	1.978	+	EEF1AKMT4	0
chr14	67360327	67386515	NM_004094.5	1.978	+	EIF2S1	0
chr14	64986894	65062649	NM_002028.4	1.978	+	FNTB	0
chr5	154887410	154938210	NM_015465.5	1.978	-	GEMIN5	0
chr4	153344648	153415094	NM_001253861.1	1.978	+	MND1	0
chr9	128947698	129007095	NM_015354.3	1.978	+	NUP188	0
chr9	137220246	137221322	NM_031297.4	1.978	-	RNF208	0
chr22	20774112	20787719	NM_000185.4	1.978	+	SERPIND1	0
chr1	86704599	86748183	XM_017001408.1	1.978	+	SH3GLB1	0
chr12	71686081	71705046	NM_018279.4	1.978	+	TMEM19	0
chr9	99216424	99221941	NM_033087.4	1.977	-	ALG2	0
chr8	100520771	100559758	NM_198401.4	1.977	-	ANKRD46	0
chr1	111755900	111767999	NM_007204.5	1.977	+	DDX20	0
chr3	154272545	154324486	NM_020865.3	1.977	-	DHX36	0
chr1	182839346	182887981	NM_001357.5	1.977	+	DHX9	0
chr4	37826723	37862936	XM_011513711.2	1.977	+	PGM2	0
chr12	106357711	106501303	XM_017019621.2	1.977	+	POLR3B	0
chr4	17486392	17512233	NM_001306140.1	1.977	-	QDPR	0
chr1	223109403	223143247	NM_003268.6	1.977	-	TLR5	0
chr7	112775073	112790402	XM_017012524.2	1.977	-	TMEM168	0
chr1	203795536	203854127	NM_014827.5	1.977	+	ZC3H11A	0
chr3	184249671	184293030	NM_014693.4	1.976	+	EEF1AKMT4-ECE2	0
chr12	57769362	57772104	XM_017019305.2	1.976	-	METTL1	0
chr20	25612934	25624013	NM_152667.3	1.976	-	NANP	0
chr1	92299058	92402055	NM_024813.3	1.976	+	RPAP2	0
chr1	235367426	235452442	NM_003193.5	1.976	+	TBCE	0
chr1	52842735	52867620	XM_011541488.1	1.976	+	ZYG11A	0
chr7	92112152	92134476	NM_000786.4	1.975	-	CYP51A1	0
chr11	95089845	95132644	NM_015036.3	1.975	+	ENDOD1	0
chr1	169792528	169794688	NM_001320201.1	1.975	-	METTL18	0
chrX	154762741	154777688	NM_001288747.1	1.974	+	DKC1	0
chr9	7796499	7799777	NM_033428.3	1.974	-	DMAC1	0
chr10	21756547	22003729	NM_022365.4	1.974	-	DNAJC1	0
chr2	171687754	171750157	NM_001320884.2	1.974	+	DYNC1I2	0
chr5	95646743	95658081	XM_011543361.2	1.974	+	RFESD	0
chr8	144789768	144792389	NM_033301.3	1.974	-	RPL8	0
chr16	68843530	69085181	NM_024562.2	1.974	+	TANGO6	0
chr4	24527474	24584553	NM_001358.3	1.973	-	DHX15	0
chr15	52019929	52066264	XM_005254537.3	1.973	+	MAPK6	0
chr11	83157130	83187450	NM_015885.4	1.973	+	PCF11	0
chrX	53422902	53431114	XM_005261988.4	1.973	+	RIBC1	0
chr6	154733377	154834243	NM_014892.4	1.973	+	SCAF8	0
chr9	99222281	99230614	NM_006808.3	1.973	+	SEC61B	0
chr13	40789610	40812459	NM_014252.4	1.973	+	SLC25A15	0
chr2	27370619	27377127	XM_017005405.2	1.973	+	SNX17	0
chr1	45688199	45694437	XM_024447508.1	1.973	+	TMEM69	0
chr7	30284596	30367688	NM_147128.4	1.973	+	ZNRF2	0
chr4	177430773	177442502	NM_001171988.1	1.972	-	AGA	0
chr17	4715182	4721499	XM_017024645.1	1.972	+	ARRB2	0
chr12	111452213	111599672	NM_001310123.1	1.972	-	ATXN2	0
chr2	222571742	222656091	XM_011510466.2	1.972	-	FARSB	0
chr17	61865366	61927638	XM_011525058.2	1.972	-	INTS2	0
chr5	53560609	53636940	XM_017009491.1	1.972	+	NDUFS4	0
chr2	74958642	74970127	NM_019896.4	1.972	+	POLE4	0
chr5	150357638	150400307	NM_001135243.1	1.972	+	TCOF1	0
chr12	88142306	88199886	NM_181783.4	1.972	+	TMTC3	0
chr2	111799101	111884195	XM_017004715.1	1.971	-	ANAPC1	0
chr21	28876063	28885372	NM_182749.4	1.971	-	N6AMT1	0
chr5	37309425	37371094	XM_011514165.3	1.971	-	NUP155	0
chr2	24790266	24793381	NM_001013663.1	1.971	-	PTRHD1	0
chr12	69359709	69390869	NM_001300950.1	1.971	+	YEATS4	0
chr15	40161008	40221135	NM_001211.5	1.97	+	BUB1B	0
chr12	67269357	67319952	NM_018448.5	1.97	+	CAND1	0
chr15	75639084	75640322	NM_018285.3	1.97	-	IMP3	0
chr6	7281142	7313198	NM_003144.5	1.97	-	SSR1	0
chr13	49997041	50018466	NM_213590.3	1.97	+	TRIM13	0
chr1	247857186	247880137	NM_015431.4	1.97	+	TRIM58	0
chr2	24793424	24822375	NM_001322101.2	1.969	+	CENPO	0
chr9	128945529	128947602	NM_014908.4	1.969	-	DOLK	0
chr6	53267403	53348949	NM_021814.5	1.969	-	ELOVL5	0
chr12	133079469	133107525	XM_017019925.2	1.969	+	ZNF140	0
chr19	12875208	12881448	NM_001375.3	1.968	-	DNASE2	0
chr3	15560698	15601568	NM_012260.4	1.968	-	HACL1	0
chr19	11089431	11133819	XM_011528010.2	1.968	+	LDLR	0
chr3	187120947	187139495	NM_052969.3	1.968	-	RPL39L	0
chr14	58408649	58427613	NM_001304487.1	1.968	-	TIMM9	0
chr2	189441432	189475561	NM_001303096.1	1.968	+	WDR75	0
chr8	119833975	119855893	NM_024094.3	1.967	-	DSCC1	0
chr5	131159026	131165255	NM_005340.7	1.967	-	HINT1	0
chr17	7582169	7583326	XM_006721623.4	1.967	-	LOC100996842	0
chr6	39104062	39115185	NM_018322.3	1.967	-	SAYSD1	0
chr2	170714724	170717987	XM_011511159.2	1.967	+	SP5	0
chr3	196323546	196338387	NM_138461.4	1.967	-	TM4SF19	0
chr11	62787401	62790399	NM_199337.3	1.967	+	TMEM179B	0
chr18	12307668	12326615	NM_001303524.1	1.967	+	TUBB6	0
chr9	110243809	110256506	NM_003329.4	1.967	-	TXN	0
chr3	33388335	33440377	NM_001128160.1	1.967	-	UBP1	0
chr20	50794893	50877176	NM_198799.3	1.966	+	BCAS4	0
chr19	3493560	3500647	XM_011528341.2	1.966	-	DOHH	0
chr8	142656254	142668208	XM_006716678.4	1.966	-	JRK	0
chr2	74533132	74555718	XM_024453178.1	1.966	-	LOXL3	0
chr3	136250324	136330170	NM_001178014.1	1.966	+	PCCB	0
chr17	997128	1003670	NM_013337.4	1.966	+	TIMM22	0
chr13	52412601	52450243	NM_001282169.1	1.966	-	VPS36	0
chr19	17859909	17863318	NM_000980.4	1.965	+	RPL18A	0
chr8	65602457	65634176	NM_018120.6	1.964	-	ARMC1	0
chr21	29299374	29346147	NM_206866.3	1.964	+	BACH1	0
chr2	173354871	173368996	NM_145810.3	1.964	+	CDCA7	0
chr10	51695485	51699594	NM_015235.3	1.964	-	CSTF2T	0
chr1	43164173	43172569	NM_001159936.1	1.964	-	EBNA1BP2	0
chr12	12116024	12266867	XM_006719078.4	1.964	-	LRP6	0
chr5	44808946	44815513	NM_016640.4	1.964	+	MRPS30	0
chr16	67277819	67289484	XM_011522987.2	1.964	+	PLEKHG4	0
chr17	81703366	81707516	NM_002949.4	1.963	+	MRPL12	0
chr3	58427629	58433831	NM_000925.4	1.963	-	PDHB	0
chr17	50478859	50485973	NM_018346.3	1.963	+	RSAD1	0
chr16	67029148	67101057	NM_022845.3	1.962	+	CBFB	0
chr22	29268285	29300522	XM_024452180.1	1.962	+	EWSR1	0
chr22	29259865	29268212	XM_024452209.1	1.962	-	RHBDD3	0
chr17	58000918	58007245	NM_006924.5	1.962	-	SRSF1	0
chr17	58987973	59106716	XM_017024673.2	1.962	-	TRIM37	0
chr6	110099818	110180003	NM_001024936.1	1.962	-	WASF1	0
chrX	54530218	54567288	NM_019067.6	1.961	+	GNL3L	0
chr6	27807478	27807930	NM_003519.3	1.961	-	H2BC13	0
chr5	137745650	137754362	NM_006805.4	1.961	-	HNRNPA0	0
chr11	108472115	108498383	NM_153705.5	1.961	-	POGLUT3	0
chr11	71929046	71997596	XM_024448604.1	1.961	+	RNF121	0
chr16	88803788	88809257	NM_030928.4	1.96	+	CDT1	0
chr19	10292264	10296777	XM_017027185.1	1.96	+	ICAM5	0
chr1	234604268	234609524	NM_182972.2	1.96	-	IRF2BP2	0
chr17	76712835	76726605	NM_001081461.2	1.96	-	JMJD6	0
chr19	12791485	12793314	NM_002229.3	1.96	+	JUNB	0
chr22	20036917	20065925	XM_011529865.1	1.96	+	TANGO2	0
chr14	81175451	81220958	NM_015859.4	1.959	-	GTF2A1	0
chr9	107281851	107283630	XM_024447735.1	1.959	-	LOC112268052	0
chr16	1943973	1954688	NM_005061.3	1.959	-	RPL3L	0
chr1	93149741	93180412	NM_016040.5	1.959	-	TMED5	0
chr19	1905398	1913446	NM_138422.4	1.958	+	ADAT3	0
chr10	87859160	87863436	NM_001126049.1	1.958	-	KLLN	0
chr5	90458208	90474770	NM_203406.2	1.958	-	MBLAC2	0
chr19	1905398	1926012	NM_079834.4	1.958	+	SCAMP4	0
chr8	42541147	42555194	NM_001135676.2	1.958	+	SMIM19	0
chr1	112619831	112671615	NM_006135.3	1.957	+	CAPZA1	0
chr10	101610663	101695294	NM_001323541.1	1.957	-	FBXW4	0
chr11	35662691	35811052	XM_006718254.1	1.957	+	TRIM44	0
chr5	154859666	154876791	XM_011537706.1	1.956	+	CNOT8	0
chr14	94048286	94081201	NM_020414.4	1.956	-	DDX24	0
chr1	117367448	117525654	XM_006710302.3	1.955	+	MAN1A2	0
chr9	97633422	97673747	NM_001351507.1	1.955	+	NCBP1	0
chr6	13574216	13614106	XM_017010622.2	1.955	+	SIRT5	0
chr9	97600079	97633367	NM_139246.5	1.955	-	TSTD2	0
chr7	152644775	152676140	NM_005431.2	1.955	-	XRCC2	0
chr20	49046245	49096959	NM_001256135.1	1.954	+	CSE1L	0
chr6	98868534	98948005	XM_017010728.1	1.954	-	FBXL4	0
chr10	87863624	87971929	NM_001304718.2	1.954	+	PTEN	0
chr11	8947200	8965010	NM_001286095.1	1.954	-	TMEM9B	0
chr15	61918365	62060425	XM_011521714.2	1.954	-	VPS13C	0
chr4	120055622	120066847	NM_002358.4	1.953	-	MAD2L1	0
chr18	13726767	13757890	XM_011525750.2	1.953	+	RNMT	0
chr9	129812941	129824135	NM_000113.3	1.953	-	TOR1A	0
chr19	1040106	1065571	NM_019112.4	1.952	+	ABCA7	0
chr11	64241094	64244131	NM_004470.4	1.952	+	FKBP2	0
chr19	35902364	35904270	XM_017026193.1	1.952	+	HCST	0
chr11	64241094	64244131	NM_001370414.1	1.952	+	LOC114841035	0
chr1	19596976	19629820	NM_001204082.1	1.952	+	MICOS10	0
chr1	19596978	19658451	NM_001204089.2	1.952	+	MICOS10-NBL1	0
chr15	101641847	101652380	NM_078474.3	1.952	-	TM2D3	0
chr2	191678071	191690151	NM_001254736.2	1.951	+	NABP1	0
chr2	27364351	27370051	NM_172195.3	1.95	-	EIF2B4	0
chr7	127652193	128092592	NM_014390.4	1.95	+	SND1	0
chr19	1388666	1395583	XM_024451499.1	1.949	+	NDUFS7	0
chr1	246839097	246931947	NM_001323343.2	1.948	-	AHCTF1	0
chr21	25724479	25735653	NM_001685.4	1.948	-	ATP5PF	0
chr7	140719330	140924710	XM_017012559.1	1.948	-	BRAF	0
chr19	11377206	11384313	NM_000121.4	1.948	-	EPOR	0
chr1	74733151	74766676	NM_138467.3	1.948	+	TYW3	0
chr20	31664457	31722499	NM_001322242.2	1.947	-	BCL2L1	0
chr1	1435689	1442881	NM_199121.3	1.947	+	VWA1	0
chr12	42159033	42237571	XM_011537729.2	1.947	-	YAF2	0
chr14	67337871	67359803	NM_015994.4	1.946	-	ATP6V1D	0
chr5	180784779	180815615	NM_001364383.2	1.946	-	MGAT1	0
chr9	137250839	137253482	XM_006717113.2	1.946	+	STPG3	0
chr8	90621999	90646082	NM_001008495.4	1.946	-	TMEM64	0
chr15	75355791	75368626	NM_001256496.1	1.945	-	MAN2C1	0
chr17	7484365	7514615	NM_000937.5	1.945	+	POLR2A	0
chr19	58513529	58538910	NM_001316982.1	1.945	-	ZBTB45	0
chr6	17615035	17706424	XM_017011594.2	1.944	-	NUP153	0
chr1	169463908	169485943	NM_006996.3	1.944	-	SLC19A2	0
chr20	646614	653199	NM_080725.3	1.944	-	SRXN1	0
chr20	63865269	63891537	NM_199363.3	1.944	+	TPD52L2	0
chr7	103075925	103099762	XM_017012687.1	1.943	+	ARMC10	0
chr11	68261337	68271972	NM_022338.4	1.943	-	C11orf24	0
chrX	153447664	153470630	NM_017518.7	1.943	-	HAUS7	0
chr11	2944436	2991102	NM_001369388.1	1.943	-	NAP1L4	0
chr20	2652631	2658392	NM_006392.4	1.943	+	NOP56	0
chr1	205619267	205632871	NM_021795.2	1.942	-	ELK4	0
chr6	18155387	18205629	XM_017010446.1	1.942	+	KDM1B	0
chr17	7583851	7588204	XM_011524081.2	1.942	+	MPDU1	0
chr8	89933483	89981929	XM_024447164.1	1.942	-	NBN	0
chr14	20446400	20454811	NM_017807.4	1.942	-	OSGEP	0
chr5	181236896	181243905	NM_006098.5	1.942	-	RACK1	0
chr1	155262867	155273503	XM_011509143.2	1.941	-	CLK2	0
chr12	57772613	57782540	NM_206914.2	1.941	+	EEF1AKMT3	0
chr14	20469378	20478005	NM_000270.3	1.941	+	PNP	0
chr7	138460258	138589995	NM_015905.3	1.941	+	TRIM24	0
chr2	99337388	99401325	NM_015904.4	1.94	+	EIF5B	0
chr19	39433136	39435948	NM_001363860.2	1.94	-	RPS16	0
chr11	47716493	47767340	NM_015308.5	1.939	-	FNBP4	0
chr3	101687180	101696681	XM_011513341.3	1.939	+	LOC105374013	0
chr17	47621976	47650245	XM_024451054.1	1.939	-	LOC112268184	0
chr2	131469724	131493079	XM_024453051.1	1.939	-	MZT2A	0
chr2	177230302	177265130	NM_001313903.1	1.938	-	NFE2L2	0
chr6	32153527	32163674	NM_138717.3	1.938	+	PPT2	0
chr22	50523567	50526144	NM_001169110.1	1.938	-	SCO2	0
chr9	112040782	112175514	XM_011518919.2	1.938	-	SUSD1	0
chr5	177331566	177351667	NM_006816.3	1.937	-	LMAN2	0
chr1	235440653	235504422	XM_006711749.3	1.936	-	B3GALNT2	0
chr1	100038882	100083376	XM_017002084.1	1.936	+	MFSD14A	0
chr7	151466011	151519304	XM_024446854.1	1.936	-	RHEB	0
chr1	35176379	35193173	XM_017002053.2	1.936	-	SFPQ	0
chr15	64963021	64989267	XM_017022298.1	1.936	-	SPG21	0
chr1	246540560	246566202	XM_017002055.1	1.935	-	TFB2M	0
chr1	8860999	8878685	NM_001428.5	1.934	-	ENO1	0
chr16	89828474	89871318	NM_032451.2	1.933	+	SPIRE2	0
chr5	43444676	43484658	XM_006714486.4	1.933	-	TMEM267	0
chrX	136497591	136512345	NM_014500.5	1.932	+	HTATSF1	0
chr15	52547044	52569445	NM_001306191.1	1.931	-	ARPP19	0
chr11	67415677	67425606	XM_017018054.1	1.931	+	CARNS1	0
chr2	58040078	58047475	XM_017005443.1	1.931	-	LOC107984043	0
chr6	110180426	110232231	NM_015891.3	1.93	+	CDC40	0
chr9	88388443	88478693	NM_006717.3	1.93	+	SPIN1	0
chr2	230713547	230821074	NM_001130850.1	1.929	+	CAB39	0
chr3	133574640	133590260	XM_005247594.5	1.929	+	CDV3	0
chr9	129094793	129108890	XM_017014275.1	1.928	-	CRAT	0
chr19	12891159	12900696	XM_017026580.1	1.928	+	GCDH	0
chr11	123057491	123062365	XM_011542798.1	1.928	-	HSPA8	0
chr11	64226299	64230012	XM_024448715.1	1.928	+	NUDT22	0
chr11	13668667	13732345	NM_032228.6	1.927	+	FAR1	0
chr21	39387762	39397888	NM_001146218.2	1.927	+	GET1	0
chr6	31815542	31817941	NM_005345.6	1.927	+	HSPA1A	0
chr6	31952225	31958970	XM_006715205.3	1.927	-	NELFE	0
chr17	81932390	81937213	XM_024450849.1	1.927	-	PYCR1	0
chr16	50153305	50235309	NM_001365324.3	1.927	+	TENT4B	0
chr8	144525732	144529110	NM_001001795.2	1.926	-	C8orf82	0
chr6	31809618	31815282	NM_005527.4	1.926	-	HSPA1L	0
chr4	173331375	173333768	NM_001130689.1	1.925	-	HMGB2	0
chr8	144522387	144527032	NM_001024678.4	1.925	-	LRRC24	0
chr19	52113090	52139937	NM_178523.5	1.925	-	ZNF616	0
chr11	70203162	70207401	NM_003824.3	1.924	+	FADD	0
chr6	31959174	31969750	NM_006929.5	1.924	+	SKIV2L	0
chr9	83968082	83980781	NM_031262.3	1.923	-	HNRNPK	0
chr11	65866440	65872799	NM_016938.5	1.921	-	EFEMP2	0
chr7	151076620	151080572	XM_024446644.1	1.921	-	FASTK	0
chr9	96385940	96418369	NM_153695.4	1.921	-	ZNF367	0
chr16	1310270	1327016	XM_024450432.1	1.92	+	UBE2I	0
chr16	30956617	30984663	XM_017023909.1	1.919	+	SETD1A	0
chr11	65375191	65383700	NM_001278251.2	1.918	-	SLC25A45	0
chr2	99318981	99336332	NM_005783.4	1.918	-	TXNDC9	0
chr8	102826307	102864162	NM_148174.4	1.917	-	AZIN1	0
chr17	28573119	28576894	NM_005165.3	1.916	-	ALDOC	0
chr4	1715951	1719350	XM_005248038.4	1.915	-	TMEM129	0
chr6	107065181	107114295	XM_005267080.4	1.914	-	BEND3	0
chr16	401884	412481	NM_020664.4	1.914	+	DECR2	0
chr22	23894382	23895222	NM_002415.2	1.914	+	MIF	0
chr3	39386560	39397314	XM_011533869.2	1.914	+	SLC25A38	0
chr6	8413067	8434934	XM_017010911.1	1.913	-	SLC35B3	0
chr6	18128310	18155168	NM_001346818.1	1.912	-	TPMT	0
chr11	64223798	64225868	NM_001160393.1	1.912	-	TRPT1	0
chr1	74705469	74732877	XM_011540747.2	1.911	-	CRYZ	0
chr17	42189086	42194493	NM_032484.5	1.911	-	GHDC	0
chr2	127701496	127705241	NM_032740.4	1.911	+	SFT2D3	0
chr19	12668070	12671022	XM_017026864.1	1.911	-	WDR83OS	0
chr1	110339322	110346680	NM_022768.4	1.91	+	RBM15	0
chr1	10460530	10472528	NM_213566.2	1.909	-	DFFA	0
chr12	122207667	122227455	NM_019887.6	1.909	-	DIABLO	0
chr8	38030533	38060364	NM_004095.4	1.909	+	EIF4EBP1	0
chr7	55365447	55433741	NM_018697.3	1.909	+	LANCL2	0
chr6	30626873	30644678	NM_024909.4	1.908	+	ATAT1	0
chr11	34051730	34099059	NM_203364.3	1.908	+	CAPRIN1	0
chr1	28914573	29077931	XM_017000592.1	1.908	+	EPB41	0
chr2	101278157	101308098	XM_011510990.2	1.908	-	RNF149	0
chr6	152970534	152983578	NM_001142522.3	1.907	-	FBXO5	0
chr5	115520907	115544241	XM_005272035.5	1.907	-	FEM1C	0
chr5	103258762	103278659	NM_033211.4	1.904	+	C5orf30	0
chr17	47651064	47685504	NM_001276453.2	1.904	+	KPNB1	0
chr11	66409157	66426706	XM_017017537.1	1.904	+	NPAS4	0
chr4	1721710	1745170	XM_017007653.1	1.903	+	TACC3	0
chr2	238244037	238290101	XM_005246111.4	1.901	-	PER2	0
chr1	17406759	17438535	NM_001136204.3	1.901	-	RCC2	0
chr20	57518497	57524866	NM_001269052.1	1.9	-	CTCFL	0
chr16	66880514	66891100	NM_020786.4	1.9	+	PDP2	0
chr16	67192154	67198917	NM_001950.4	1.899	+	E2F4	0
chr4	25914191	25929878	NM_001145432.1	1.899	+	SMIM20	0
chr19	14119511	14136588	NM_018154.3	1.897	-	ASF1B	0
chr19	18306235	18323075	NM_012321.5	1.897	-	LSM4	0
chr7	100069972	100076305	XM_024446928.1	1.897	-	ZNF3	0
chr21	36034540	36061036	XM_011529642.2	1.896	-	SETD4	0
chr5	1801406	1816604	NM_004553.5	1.895	+	NDUFS6	0
chr12	121777753	121793687	NM_019034.3	1.894	-	RHOF	0
chr19	55647399	55653160	NM_001370467.1	1.893	+	CCDC106	0
chr11	118750179	118791695	XM_024448377.1	1.893	-	DDX6	0
chr6	35573584	35728582	NM_001145775.2	1.893	-	FKBP5	0
chr8	144423616	144428512	XM_011517099.1	1.893	-	VPS28	0
chr7	99458157	99466166	NM_004889.4	1.892	-	ATP5MF	0
chr7	99416738	99466166	NM_001198879.2	1.892	-	ATP5MF-PTCD1	0
chr1	160995210	161021151	NM_016946.6	1.891	-	F11R	0
chr1	154957025	154961781	NM_138300.4	1.891	-	PYGO2	0
chr1	228457363	228457858	NM_033445.2	1.89	-	H2AW	0
chr6	26026895	26027251	NM_003544.2	1.89	-	H4C2	0
chr1	37809569	37858740	XM_011541491.2	1.89	-	MTF1	0
chr19	48296451	48319498	NM_144577.4	1.888	-	CCDC114	0
chr19	1275529	1279227	NM_017914.4	1.888	+	FAM174C	0
chr1	228458106	228458557	NM_175055.2	1.888	+	H2BU1	0
chr3	196942673	196943542	NM_001355243.2	1.888	+	NCBP2AS2	0
chr19	10106361	10115371	NM_001198690.2	1.888	+	PPAN-P2RY11	0
chr18	26016252	26091216	NM_001308201.1	1.888	-	SS18	0
chr7	6639041	6656431	XM_024446619.1	1.888	+	ZNF316	0
chr1	70353838	70367985	XM_011540547.3	1.887	+	HHLA3	0
chr16	1770319	1771708	NM_002513.2	1.887	-	NME3	0
chr8	100702915	100722086	XM_005250861.3	1.887	-	PABPC1	0
chr1	1373729	1375515	XM_024447924.1	1.886	-	AURKAIP1	0
chr6	109366513	109381738	NM_001346500.2	1.886	-	CD164	0
chr9	137243598	137247750	NM_001001710.3	1.886	-	FAM166A	0
chrX	132203024	132218011	XM_006724775.2	1.886	-	RAP2C	0
chr4	82904837	82920282	XM_011532246.2	1.886	+	THAP9	0
chr9	74980793	75027150	NM_001320497.1	1.885	-	CARNMT1	0
chr11	67404082	67410088	NM_001369498.1	1.885	+	TBC1D10C	0
chr4	72280968	72568656	XM_011532422.3	1.884	-	ADAMTS3	0
chr12	110434822	110450336	NM_001278556.2	1.884	-	ARPC3	0
chr12	57455306	57458024	NM_031479.5	1.884	+	INHBE	0
chrX	103675497	103688157	NM_001142432.1	1.883	-	MORF4L2	0
chr17	42287546	42311942	NM_003152.3	1.883	+	STAT5A	0
chr4	53206974	53366105	XM_011534378.3	1.882	-	SCFD2	0
chr22	50217693	50245022	NM_020461.4	1.881	-	TUBGCP6	0
chr19	1269267	1273171	NM_001280.2	1.88	+	CIRBP	0
chr19	10106222	10112002	NM_001346141.1	1.88	+	PPAN	0
chr4	2469105	2515856	NM_002938.5	1.88	+	RNF4	0
chr6	139372254	139374212	NM_001168389.2	1.879	-	CITED2	0
chr1	23795598	23800753	NM_001008216.2	1.877	-	GALE	0
chr6	43620480	43627352	NM_001286216.1	1.877	-	GTPBP2	0
chr12	57055642	57078767	XM_017019079.1	1.876	-	NEMP1	0
chr7	73736093	73738382	XM_006716144.2	1.875	-	ABHD11	0
chr1	244408493	244451161	XM_011544108.3	1.875	-	ADSS2	0
chr2	171434701	171485051	XM_006712768.1	1.875	+	DCAF17	0
chr5	177402137	177409575	NM_000505.3	1.875	-	F12	0
chr1	3772760	3775981	NM_001288583.1	1.875	+	SMIM1	0
chr1	28602849	28643066	NM_005644.4	1.875	-	TAF12	0
chr12	10699083	10723441	XM_017020123.2	1.875	-	YBX3	0
chr16	67184378	67190135	NM_178516.4	1.872	-	EXOC3L1	0
chr2	207580634	207624764	XM_024452725.1	1.872	-	METTL21A	0
chr1	109090763	109096933	NM_020141.4	1.872	+	TMEM167B	0
chr9	129827354	129835306	XM_011518780.3	1.871	-	C9orf78	0
chr1	153947674	153952969	XM_017000579.1	1.871	-	CRTC2	0
chr9	130902437	130939067	NM_001145106.1	1.871	-	FIBCD1	0
chr11	769791	777500	XM_017017667.1	1.871	-	GATD1	0
chr17	78112917	78125222	XM_011524257.3	1.871	-	TMC6	0
chr21	42849225	42891694	XM_024452048.1	1.871	-	WDR4	0
chr13	113208192	113267107	NM_001278513.2	1.87	+	CUL4A	0
chr2	203240079	203297035	XM_006712644.4	1.87	+	CYP20A1	0
chr11	112084799	112086755	NM_012459.4	1.87	-	TIMM8B	0
chr1	153981650	153990643	XM_017001959.1	1.867	-	RAB13	0
chr1	153990754	153992154	NM_001349947.1	1.867	+	RPS27	0
chr9	137078166	137082629	XM_011519182.2	1.865	+	UAP1L1	0
chr17	36486680	36495821	NM_004773.4	1.865	+	ZNHIT3	0
chr11	17351799	17377340	NM_001202439.3	1.864	+	NCR3LG1	0
chr19	47745545	47757057	NM_015710.5	1.864	+	NOP53	0
chrX	48913181	48919023	NM_006875.4	1.864	-	PIM2	0
chr17	76725875	76733879	XM_006721674.3	1.863	+	METTL23	0
chr19	13764521	13774281	NM_032285.4	1.863	+	MRI1	0
chr2	171315745	171434802	NM_024770.4	1.862	-	METTL8	0
chr19	35887629	35899231	XM_017027397.2	1.862	-	NFKBID	0
chr11	112086872	112095793	NM_003002.4	1.862	+	SDHD	0
chr7	6577412	6588995	XM_005249796.3	1.862	+	ZDHHC4	0
chr19	11451325	11481045	XM_024451413.1	1.861	-	ELAVL3	0
chr1	7961921	7985281	XM_005263424.3	1.861	+	PARK7	0
chr1	153658702	153661851	NM_012437.6	1.861	+	SNAPIN	0
chr4	141220293	141234495	XM_017008033.1	1.861	+	ZNF330	0
chr13	99962963	99971908	NM_033132.4	1.86	-	ZIC5	0
chr19	1505017	1511713	XM_017026745.1	1.859	-	ADAMTSL5	0
chr1	1020119	1056115	NM_198576.4	1.859	+	AGRN	0
chr21	42893308	42913298	NM_021075.4	1.859	+	NDUFV3	0
chr17	29262130	29292438	XM_017024896.2	1.859	-	NUFIP2	0
chr1	154961470	154962624	NM_001321726.1	1.858	+	LOC101928120	0
chr1	1331323	1335319	XM_017002436.1	1.858	+	TAS1R3	0
chr1	37807789	37809453	NM_198446.3	1.856	+	C1orf122	0
chr9	107284768	107332193	NM_001244713.1	1.856	+	RAD23B	0
chr21	38806836	38824954	XM_017028290.1	1.853	+	ETS2	0
chr11	62646847	62653301	NM_030628.2	1.853	-	INTS5	0
chr9	129835486	129881835	XM_011518162.2	1.853	+	USP20	0
chr6	30571441	30591521	NM_001090.3	1.852	+	ABCF1	0
chr12	120196699	120201210	NM_053275.3	1.852	-	RPLP0	0
chr11	65879836	65883740	NM_001335.4	1.849	+	CTSW	0
chr9	137087080	137109182	XM_017014239.1	1.849	+	MAN1B1	0
chr12	120688309	120701863	NM_001303627.1	1.848	+	MLEC	0
chr9	137227965	137229639	XM_011518914.2	1.847	+	RNF224	0
chr9	124853416	124857890	NM_001276376.1	1.846	+	WDR38	0
chr9	137554443	137578591	NM_001346373.2	1.844	-	DPH7	0
chr19	49114338	49118463	XM_017027131.2	1.844	+	LIN7B	0
chr3	49020474	49023494	NM_199074.1	1.844	+	NDUFAF3	0
chr6	44254100	44257889	NM_001286511.1	1.844	-	SLC35B2	0
chr17	81867718	81870968	XM_011523574.1	1.843	-	ARHGDIA	0
chr2	48314639	48379294	XM_005264282.2	1.842	+	FOXN2	0
chr9	136375568	136398436	NM_003086.3	1.842	-	SNAPC4	0
chr1	112523980	112618238	XM_011541629.2	1.842	-	ST7L	0
chr4	17844867	18023286	XM_017007961.2	1.841	-	LCORL	0
chr1	228487381	228496187	NM_001010858.3	1.841	+	RNF187	0
chr6	117560268	117602510	NM_020399.4	1.839	-	GOPC	0
chr7	135165779	135169473	NM_001243755.1	1.838	-	CYREN	0
chr1	165632250	165655619	XM_005245174.3	1.838	+	MGST3	0
chr19	58387268	58394803	NM_001009.4	1.838	+	RPS5	0
chr19	48630559	48637378	XM_017026388.2	1.837	-	DBP	0
chr11	64206661	64223885	XM_011545294.3	1.837	+	FERMT3	0
chr6	26031588	26032059	NM_003537.3	1.837	-	H3C2	0
chr17	50367866	50373183	NM_016504.3	1.836	-	MRPL27	0
chr7	73699209	73719668	NM_004603.4	1.836	-	STX1A	0
chr16	2482931	2505729	XM_017023494.1	1.836	+	TBC1D24	0
chr17	75261878	75266375	NM_015971.4	1.835	+	MRPS7	0
chr2	44317606	44359748	NM_001042386.2	1.834	-	PREPL	0
chr11	62782250	62787341	XM_017017100.2	1.833	+	TAF6L	0
chr17	50373253	50381478	XM_011524395.2	1.831	+	EME1	0
chr5	1798384	1799360	XM_011514079.2	1.831	-	MRPL36	0
chr12	57459784	57472267	NM_005269.3	1.83	+	GLI1	0
chr11	65538558	65558227	NM_021070.4	1.83	-	LTBP3	0
chr6	163415135	163570144	XM_017011504.1	1.83	+	QKI	0
chr7	56064223	56079498	XM_011515254.3	1.83	+	SUMF2	0
chr1	37802944	37808207	NM_024640.4	1.83	-	YRDC	0
chr1	153934140	153944396	XM_011510222.1	1.829	-	DENND4B	0
chr7	75986830	75994594	NM_031925.3	1.829	-	TMEM120A	0
chr17	28879338	28897076	XM_024450667.1	1.826	-	FLOT2	0
chr1	12019832	12032044	XM_011541895.1	1.825	+	MIIP	0
chr17	28553386	28571523	NM_033198.4	1.825	-	PIGS	0
chr6	32840716	32844678	NM_004159.5	1.824	-	PSMB8	0
chr5	128084555	128189676	XM_017009771.1	1.824	+	SLC12A2	0
chr17	79833155	79837826	XM_011525399.2	1.823	-	CBX4	0
chr12	6965326	6970663	NM_001144831.2	1.822	-	PHB2	0
chr12	119668132	119681618	NM_006253.5	1.822	+	PRKAB1	0
chr21	43741485	43762298	NM_001331030.2	1.82	+	PDXK	0
chr6	132457523	132513471	NM_001326579.1	1.82	-	STX7	0
chr4	89112816	89114900	NM_145715.2	1.82	+	TIGD2	0
chr15	40531340	40565056	NM_001289132.1	1.819	-	CCDC32	0
chr15	90906399	90921314	XM_011521566.2	1.819	+	MAN2A2	0
chr14	23025850	23035219	NM_001130725.1	1.819	-	PSMB5	0
chr3	155826517	155855357	XM_011513311.3	1.819	-	SLC33A1	0
chr1	37956974	37990021	NM_006802.4	1.818	-	SF3A3	0
chr20	31572918	31577964	XM_017028194.1	1.816	+	LOC107985416	0
chr16	31060842	31065087	NM_001172670.1	1.816	-	ZNF668	0
chr19	38251236	38256373	NM_033256.3	1.815	-	PPP1R14A	0
chr12	6970912	6979935	NM_006331.8	1.814	+	EMG1	0
chr15	64364303	64381440	NM_014736.6	1.814	-	PCLAF	0
chr9	128818401	128822675	XM_011518347.2	1.813	+	ENDOG	0
chr16	69326912	69330587	NM_022341.2	1.813	-	PDF	0
chr11	66563462	66568222	XM_011545328.2	1.812	-	CTSF	0
chr17	21296097	21315239	XM_011523958.2	1.812	+	MAP2K3	0
chr9	35088687	35096548	NM_001201484.1	1.812	-	PIGO	0
chr19	39445647	39476669	NM_003169.3	1.812	+	SUPT5H	0
chr16	30092313	30096212	NM_031477.5	1.812	-	YPEL3	0
chr17	35587565	35726412	XM_011524454.1	1.811	+	AP2B1	0
chr7	876553	896435	NM_015949.3	1.81	+	GET4	0
chr17	75236598	75261605	NM_138619.4	1.81	-	GGA3	0
chr19	2933217	2944960	XM_017027082.1	1.81	-	ZNF77	0
chr22	19875517	19932552	NM_001352301.1	1.809	-	TXNRD2	0
chr21	44769039	44801804	XM_024452132.1	1.809	-	UBE2G2	0
chr22	50245182	50251264	NM_032019.6	1.807	-	HDAC10	0
chr3	196932728	196941905	XM_011512558.3	1.805	-	NCBP2	0
chr19	55642096	55643469	NM_001163423.1	1.805	+	ZNF580	0
chr1	26900568	26946396	XM_024452486.1	1.804	+	NUDC	0
chr16	29816151	29822488	NM_024516.4	1.804	+	PAGR1	0
chr22	23180508	23318036	NM_021574.3	1.803	+	BCR	0
chr1	23557925	23559500	NM_002167.5	1.803	-	ID3	0
chr16	29812240	29815880	XM_017022888.2	1.802	+	PRRT2	0
chr19	1815247	1829296	XM_011528146.2	1.802	-	REXO1	0
chr12	31280583	31326217	XM_017019762.2	1.802	-	SINHCAF	0
chr1	203797522	203801073	NM_001174108.2	1.8	+	ZBED6	0
chr12	109088188	109093630	XM_005253836.1	1.799	-	ALKBH2	0
chr19	12737496	12748322	NM_004317.4	1.799	+	GET3	0
chr1	26890487	26900466	NM_022078.3	1.799	-	GPATCH3	0
chr15	40569292	40574705	NM_001286407.1	1.798	+	RPUSD2	0
chr19	1473200	1479180	XM_006722653.3	1.797	-	C19orf25	0
chr22	21957024	21982786	NM_003935.5	1.797	-	TOP3B	0
chr19	45071499	45076477	NM_145288.3	1.797	-	ZNF296	0
chr17	28897780	28903078	NM_144683.4	1.795	-	DHRS13	0
chr17	42552922	42555213	NM_001330219.3	1.795	+	HSD17B1	0
chr16	67175598	67183962	NM_001369687.1	1.795	-	KIAA0895L	0
chr12	98516276	98535628	XM_017019914.2	1.795	+	TMPO	0
chr1	42849554	42852476	XM_017001401.2	1.794	+	ZNF691	0
chr19	2269485	2273487	NM_004152.3	1.793	+	OAZ1	0
chr8	141421387	141432453	NM_007079.3	1.793	+	PTP4A3	0
chr4	70688531	70690550	NM_020368.3	1.793	+	UTP3	0
chr19	14408818	14413192	XM_011527621.3	1.792	-	DDX39A	0
chr17	76538020	76555338	XM_017025015.1	1.792	+	PRCD	0
chr20	49982979	49988885	NM_005985.4	1.792	+	SNAI1	0
chr1	154328797	154351303	NM_001367934.1	1.791	+	ATP8B2	0
chr1	45511034	45522889	NM_001202431.1	1.791	-	PRDX1	0
chr9	133030996	133058502	NM_012087.4	1.789	+	GTF3C5	0
chr2	27377230	27378975	XM_005264143.3	1.789	-	ZNF513	0
chr19	18391136	18397621	NM_145256.3	1.787	-	LRRC25	0
chr19	57807081	57815988	XM_005259267.4	1.787	-	ZNF552	0
chr3	9902892	9914803	XM_024453350.1	1.786	+	IL17RE	0
chr1	247329579	247377223	XM_017003072.1	1.786	+	LOC107985115	0
chr1	26876131	26890282	NM_018066.4	1.785	-	GPN2	0
chr17	36601582	36630239	XM_017025112.2	1.785	+	MRM1	0
chr16	567004	569494	NM_176677.3	1.785	+	NHLRC4	0
chr8	143816376	143827161	XM_017013240.1	1.785	-	PUF60	0
chr10	73744371	73772160	XM_017016967.2	1.785	+	SEC24C	0
chr2	58159242	58241334	XM_011532944.2	1.784	-	FANCL	0
chr17	48575506	48578349	NM_024015.5	1.784	-	HOXB4	0
chr9	128149452	128153452	NM_005564.5	1.784	+	LCN2	0
chr17	51153558	51162088	NM_198175.1	1.784	+	NME1	0
chr17	51153558	51171743	NM_001018136.3	1.784	+	NME1-NME2	0
chr11	66332062	66336433	XM_017018587.1	1.783	-	RIN1	0
chr16	30076064	30085376	XM_017023403.1	1.782	+	PPP4C	0
chr19	45412710	45423527	NM_202001.3	1.781	-	ERCC1	0
chr16	89917878	89920976	NM_002386.3	1.781	+	MC1R	0
chr17	81979183	82017668	XM_017025040.2	1.78	+	ASPSCR1	0
chr16	4340250	4416595	NM_001201479.2	1.78	-	CORO7-PAM16	0
chr17	81843158	81860534	XM_024450777.1	1.78	-	P4HB	0
chr22	31681346	31750131	NM_173566.3	1.78	-	PRR14L	0
chr11	46383788	46391667	NM_001366692.1	1.779	-	CHRM4	0
chr18	74499345	74523453	NM_001370250.1	1.778	+	CNDP2	0
chr3	49024324	49029749	XM_006713128.3	1.778	-	IMPDH2	0
chr9	137231358	137236552	XM_017014292.1	1.778	+	SLC34A3	0
chr1	151870865	151909510	NM_053055.5	1.777	-	THEM4	0
chr9	37753203	37764626	XM_011517743.2	1.775	+	TRMT10B	0
chr19	34736089	34746482	XM_017026740.1	1.775	+	ZNF181	0
chr10	72273923	72276035	NM_019058.4	1.774	+	DDIT4	0
chr7	128830405	128859271	NM_001127487.2	1.774	+	FLNC	0
chr12	120127201	120194714	NM_006836.2	1.772	-	GCN1	0
chr11	9574686	9589766	NM_001143976.1	1.77	+	WEE1	0
chr8	94883718	94894649	XM_011517366.2	1.768	-	CCNE2	0
chr12	50085341	50100706	NM_139071.3	1.768	+	SMARCD1	0
chr9	128819650	128833308	XM_017014804.1	1.768	-	SPOUT1	0
chr5	134371568	134392107	NM_003337.4	1.768	+	UBE2B	0
chr19	48382574	48391550	NM_006801.3	1.767	-	KDELR1	0
chr1	32210937	32212957	XM_017000414.1	1.765	+	DCDC2B	0
chr1	45627311	45686532	XM_017002019.2	1.765	-	GPBP1L1	0
chr3	119429499	119463511	XM_006713687.2	1.765	-	TMEM39A	0
chr15	40323691	40326714	NM_001301268.2	1.764	+	INAFM2	0
chr19	4791733	4801272	NM_018708.3	1.762	+	FEM1A	0
chr10	69220302	69259636	XM_011540195.2	1.762	+	HKDC1	0
chr19	40421588	40425991	NM_013376.4	1.762	-	SERTAD1	0
chr15	74541219	74598130	NM_006465.4	1.761	+	ARID3B	0
chr1	36339627	36385923	NM_032017.3	1.761	-	STK40	0
chr16	2783952	2787758	XM_011522451.2	1.76	-	PRSS33	0
chr4	98871683	98930636	NM_001968.4	1.759	-	EIF4E	0
chr5	177433577	177442624	XM_011534538.1	1.759	+	GRK6	0
chr17	7688700	7703501	XM_011523952.2	1.759	+	WRAP53	0
chr12	109098171	109110991	NM_003362.4	1.758	+	UNG	0
chr19	45548979	45584685	XM_006723403.4	1.754	-	OPA3	0
chr11	67393304	67398411	NM_001243224.1	1.754	+	RAD9A	0
chr2	219253242	219272196	NM_001355221.1	1.754	+	TUBA4B	0
chr7	1055396	1059260	XM_011515116.3	1.753	+	GPR146	0
chr11	57346659	57372398	XM_011545073.1	1.753	+	P2RX3	0
chr1	17759367	17827062	XM_011542212.2	1.752	+	ACTL8	0
chr12	57762333	57767077	NM_000785.4	1.752	-	CYP27B1	0
chr1	200644036	200666750	NM_001320182.1	1.752	-	DDX59	0
chr3	196946355	196951899	XM_017007243.2	1.752	-	PIGZ	0
chr20	59016025	59026601	XM_017028085.1	1.752	+	TUBB1	0
chr11	419828	442010	XM_017017647.1	1.751	-	ANO9	0
chr9	136977503	136981741	NM_000954.6	1.751	+	PTGDS	0
chr3	48447125	48467644	NM_001271023.2	1.75	+	ATRIP	0
chr11	64230431	64234280	NM_001307981.1	1.749	+	DNAJC4	0
chr1	154993585	154994320	NM_018655.3	1.749	+	LENEP	0
chr6	44126627	44155518	XM_024446482.1	1.749	+	TMEM63B	0
chr17	75016390	75021260	XM_017024574.1	1.748	+	MRPL58	0
chr15	64387835	64455302	NM_016213.5	1.748	+	TRIP4	0
chr8	144517964	144522023	XM_024447339.1	1.746	+	LRRC14	0
chr17	81712334	81721011	XM_017024220.1	1.746	+	SLC25A10	0
chr16	2520409	2531421	XM_017023266.2	1.744	+	AMDHD2	0
chr3	50606453	50611615	XM_011533329.2	1.744	-	CISH	0
chr19	7924490	7926134	NM_206833.4	1.744	-	CTXN1	0
chr9	35099775	35103194	NM_001287033.1	1.744	-	STOML2	0
chr11	839720	842528	NM_021128.5	1.743	-	POLR2L	0
chr22	20999103	21002117	NM_030573.3	1.743	-	THAP7	0
chr22	20363620	20390757	XM_017029164.1	1.743	-	USP41	0
chr1	44783584	44788169	NM_153274.3	1.741	-	BEST4	0
chr19	55044315	55069519	NM_138412.4	1.74	-	RDH13	0
chr10	86970335	87010202	NM_133447.2	1.739	+	AGAP11	0
chr5	176549341	176595973	NM_017675.5	1.739	+	CDHR2	0
chr10	72332834	72354918	NM_017626.6	1.739	-	DNAJB12	0
chr19	17215345	17219830	XM_017026976.1	1.739	+	USE1	0
chr6	30908206	30914105	NM_001517.5	1.738	+	GTF2H4	0
chr17	82023304	82031150	NM_144999.4	1.738	+	LRRC45	0
chr9	137110539	137117979	XM_011518600.1	1.737	-	DPP7	0
chr7	100140176	100154211	XM_024446761.1	1.736	+	LAMTOR4	0
chr7	102973429	102978666	NM_001085386.2	1.736	+	NFE4	0
chr6	32148362	32151938	NM_030651.4	1.736	-	PRRT1	0
chr4	80268264	80291016	NM_001291812.1	1.735	+	FGF5	0
chr1	153661787	153671027	NM_001267809.1	1.735	-	ILF2	0
chr20	57358446	57359497	NM_001190472.2	1.735	-	MTRNR2L3	0
chr16	4354541	4415896	NM_001351729.2	1.734	-	CORO7	0
chr4	1639880	1684312	NM_001174070.2	1.734	-	FAM53A	0
chr17	47951966	47957882	NM_024320.4	1.734	-	PRR15L	0
chr11	65084221	65088397	NM_006782.4	1.733	+	ZFPL1	0
chr19	48637945	48646186	NM_001217.5	1.731	-	CA11	0
chr19	12838514	12874951	NM_014975.3	1.731	+	MAST1	0
chr1	145921555	145927535	NM_005105.4	1.731	-	RBM8A	0
chr3	156676663	156706769	NM_001184718.1	1.731	+	TIPARP	0
chr22	20089756	20111523	XM_006724268.3	1.73	+	DGCR8	0
chr16	69741870	69754925	NM_014062.3	1.73	-	NOB1	0
chr11	65088371	65089108	NM_001282448.1	1.73	-	TMEM262	0
chr10	102423248	102432573	NM_024040.3	1.729	-	CUEDC2	0
chr3	119469839	119494707	XM_006713705.3	1.729	+	POGLUT1	0
chr17	76528617	76557691	XM_017024116.1	1.728	-	CYGB	0
chr1	156594307	156601486	NM_182679.2	1.728	-	GPATCH4	0
chr1	23309770	23341019	XM_011540472.3	1.728	-	HNRNPR	0
chr11	47579073	47584561	NM_004551.3	1.728	+	NDUFS3	0
chr6	30676388	30686644	NM_133471.4	1.726	-	PPP1R18	0
chr11	47572196	47578770	NM_001318725.1	1.725	-	KBTBD4	0
chr10	5638866	5666594	NM_024701.4	1.724	-	ASB13	0
chr2	111123127	111150955	XM_005263557.4	1.724	+	BCL2L11	0
chr3	49015487	49018579	NM_001009996.3	1.724	-	DALRD3	0
chr19	40440843	40444334	NM_203344.3	1.723	-	SERTAD3	0
chr19	10092338	10102656	NM_001321411.1	1.722	-	ANGPTL6	0
chr11	46277660	46315601	XM_006718380.3	1.722	+	CREB3L1	0
chr10	68898816	68946846	XM_024448162.1	1.722	+	DDX50	0
chr10	86935539	86970479	XM_006717970.4	1.722	-	MMRN2	0
chr15	75649006	75658626	NM_001318146.1	1.722	+	SNX33	0
chr3	48432172	48440118	NM_024661.5	1.721	-	CCDC51	0
chr22	20859006	20891213	NM_004782.4	1.721	+	SNAP29	0
chr19	496485	505342	NM_130762.3	1.72	+	MADCAM1	0
chr17	42810131	42823878	NM_001313999.1	1.719	-	BECN1	0
chr7	100548292	100568219	XM_017012112.1	1.718	+	AGFG2	0
chr19	35629035	35637684	NM_024321.5	1.718	+	RBM42	0
chr3	48440256	48444207	NM_015933.6	1.718	+	TMA7	0
chr14	103529195	103537072	NM_152307.3	1.717	+	TRMT61A	0
chr9	136673142	136687456	NM_006412.4	1.716	-	AGPAT2	0
chr11	65077452	65084039	NM_080668.4	1.716	-	CDCA5	0
chr2	130356011	130375404	XM_006712417.1	1.716	+	PTPN18	0
chr2	241702753	241723844	XM_017005099.1	1.715	+	ING5	0
chr22	50201010	50217615	NM_031454.2	1.715	+	SELENOO	0
chr11	64234583	64239263	NM_003377.5	1.715	+	VEGFB	0
chr16	2239401	2251586	NM_001919.4	1.714	-	ECI1	0
chr18	47152833	47176363	NM_016097.5	1.714	-	IER3IP1	0
chr12	57782744	57802855	NM_001172697.1	1.714	+	TSFM	0
chr22	43151558	43163241	NM_000714.6	1.714	+	TSPO	0
chr20	50731579	50753740	NM_032521.3	1.713	+	PARD6B	0
chr7	100679506	100687879	XM_017012531.1	1.712	-	GIGYF1	0
chr16	69328620	69339622	NM_032382.4	1.711	-	COG8	0
chrX	48590052	48605193	XM_024452424.1	1.711	+	WDR13	0
chr2	95144999	95165186	XM_006712806.2	1.711	-	ZNF514	0
chr9	136401921	136410081	XM_011518157.2	1.71	-	ENTR1	0
chr15	34525094	34583650	NM_001023567.5	1.709	-	GOLGA8B	0
chr6	44113453	44126266	NM_001318770.1	1.708	-	MRPL14	0
chr9	129008033	129028281	XM_005252101.3	1.708	-	SH3GLB2	0
chr1	162378840	162386817	NM_001135240.2	1.707	+	C1orf226	0
chr17	7481401	7483063	NM_001102614.1	1.707	+	SLC35G6	0
chr11	61299450	61333104	NM_001923.5	1.706	-	DDB1	0
chr11	73787873	73865132	NM_016055.6	1.706	+	MRPL48	0
chr2	27037609	27041693	XM_005264383.3	1.706	+	TMEM214	0
chr9	136658855	136672677	XM_017014799.1	1.705	+	EGFL7	0
chr16	69339771	69343105	NM_016101.5	1.705	+	NIP7	0
chr6	30914330	30926458	NM_001167734.1	1.704	+	VARS2	0
chr17	82246924	82273699	XM_005256336.4	1.703	-	CSNK1D	0
chr19	45075626	45091517	NM_001319055.2	1.703	+	GEMIN7	0
chr5	181249958	181261354	XM_017009991.2	1.703	-	TRIM52	0
chr10	73815861	73874475	XM_024448216.1	1.702	-	CAMK2G	0
chr15	40929339	40939072	NM_019074.4	1.702	+	DLL4	0
chr2	237968792	238042781	NM_001278305.1	1.701	+	UBE2F	0
chr17	75898643	75904883	NM_032478.4	1.699	-	MRPL38	0
chr1	16562322	16613563	NM_017940.6	1.698	-	NBPF1	0
chr1	52684448	52698346	NM_023077.3	1.697	-	COA7	0
chr19	48394874	48444930	NM_000836.2	1.697	+	GRIN2D	0
chr2	219249710	219254607	NM_001278552.1	1.696	-	TUBA4A	0
chr19	13774455	13778772	NM_014047.3	1.695	+	C19orf53	0
chr1	228149929	228159825	NM_020435.4	1.695	+	GJC2	0
chr1	36322029	36324153	NM_018166.2	1.694	-	EVA1B	0
chr17	82519995	82604601	XM_024450739.1	1.694	+	FOXK2	0
chr2	95165808	95184316	NM_021088.4	1.694	+	ZNF2	0
chr19	8418351	8439016	NM_001369779.1	1.693	+	MARCHF2	0
chr18	57600655	57621835	NM_004539.4	1.693	-	NARS1	0
chr1	44775539	44778778	NM_001012.2	1.693	+	RPS8	0
chr12	6346846	6375449	NM_001159576.2	1.693	-	SCNN1A	0
chr19	4815923	4831741	NM_182919.3	1.693	-	TICAM1	0
chr17	75891276	75897007	XM_017024343.1	1.693	-	TRIM65	0
chr17	82018702	82022877	NM_144998.4	1.692	-	CENPX	0
chr2	74505042	74507694	NM_032673.3	1.692	-	PCGF1	0
chr16	30553763	30558373	NM_033410.4	1.692	-	ZNF764	0
chr10	73248848	73252643	NM_016065.4	1.691	-	MRPS16	0
chr19	11505915	11528864	NM_001243204.1	1.69	-	ECSIT	0
chr7	100574010	100586128	NM_002319.5	1.69	-	LRCH4	0
chr15	90929967	90932548	NM_001286451.2	1.689	-	HDDC3	0
chr11	61334341	61349863	XM_017017519.2	1.689	+	TKFC	0
chr19	38878559	38899617	NM_030593.3	1.688	-	SIRT2	0
chr8	144095271	144097524	XM_024447072.1	1.687	+	CYC1	0
chr10	73241953	73247254	NM_015190.5	1.687	-	DNAJC9	0
chr11	45808436	45813015	XM_011520202.2	1.687	+	SLC35C1	0
chr6	28142210	28159471	NM_001278121.1	1.687	+	ZKSCAN8	0
chrX	13653187	13665408	XM_017029319.1	1.685	+	TCEANC	0
chr8	144377397	144393241	XM_011516909.1	1.683	+	ADCK5	0
chr7	6461088	6484151	NM_006854.4	1.682	-	KDELR2	0
chr19	38899502	38908893	XM_006723227.3	1.682	+	NFKBIB	0
chr19	4640170	4655528	XM_005259487.3	1.681	+	TNFAIP8L1	0
chr2	27212359	27217182	NM_016085.5	1.68	+	ATRAID	0
chr16	566055	568023	XM_017023921.1	1.68	+	LOC107987233	0
chr11	62792129	62805439	NM_006362.5	1.68	-	NXF1	0
chr18	12672883	12700360	XM_017025986.1	1.679	-	CEP76	0
chr22	19764337	19767333	XM_017028927.1	1.679	+	TBX1	0
chrX	120250811	120258397	NM_006777.4	1.679	+	ZBTB33	0
chr12	122980059	122982912	NM_018694.3	1.678	+	ARL6IP4	0
chr17	5432776	5439154	NM_001212.4	1.678	-	C1QBP	0
chr19	35799986	35812906	XM_017027085.1	1.678	-	PRODH2	0
chr19	17292130	17303424	NM_024527.5	1.677	-	ABHD8	0
chr6	27139308	27139677	NM_003495.2	1.676	+	H4C9	0
chr1	27666060	27672228	XM_024446207.1	1.676	-	IFI6	0
chr15	40769979	40772448	NM_001130448.3	1.674	+	C15orf62	0
chr4	139301498	139390635	XM_005263236.3	1.674	+	NAA15	0
chr8	144511289	144516079	XM_017014000.1	1.674	-	RECQL4	0
chr14	103520222	103522832	XM_017020952.1	1.673	-	CKB	0
chr16	67847191	67872566	NM_001322041.2	1.673	+	NUTF2	0
chr19	38867824	38876779	XM_024451363.1	1.673	-	RINL	0
chr6	30061264	30064906	NM_170783.4	1.673	+	ZNRD1	0
chr10	14959387	14972856	NM_001080836.3	1.671	+	MEIG1	0
chr9	128309099	128322217	NM_001329862.1	1.671	-	TRUB2	0
chr5	83471673	83582302	NM_001164098.1	1.671	+	VCAN	0
chr8	143723932	143733778	NM_198488.5	1.67	-	FAM83H	0
chr1	155169407	155173327	NM_173852.3	1.669	-	KRTCAP2	0
chr7	100154422	100158722	NM_018275.5	1.669	-	MAP11	0
chr19	12666806	12675831	NM_001099737.3	1.669	+	WDR83	0
chr9	137611524	137615359	XM_024447713.1	1.668	+	ARRDC1	0
chr1	45500228	45511265	XM_005270724.5	1.668	+	MMACHC	0
chr17	4796163	4798494	NM_002798.3	1.668	+	PSMB6	0
chr5	141966806	141989182	XM_024446265.1	1.668	+	RNF14	0
chr1	2184459	2207732	NM_001146310.1	1.667	-	FAAP20	0
chr12	6375159	6391565	NM_001270987.2	1.667	+	LTBR	0
chr6	32854191	32859850	NM_002800.5	1.667	+	PSMB9	0
chr12	56314473	56316347	NM_001190991.2	1.666	-	CNPY2	0
chr10	21510753	21525681	XM_017016226.2	1.666	-	SKIDA1	0
chr1	145992434	145995743	NM_001313972.2	1.666	-	TXNIP	0
chr4	2418954	2462962	NM_001193282.3	1.665	+	CFAP99	0
chr9	128322838	128334071	NM_016035.5	1.665	+	COQ4	0
chr6	43059912	43075092	NM_201523.3	1.665	+	KLC4	0
chr1	156767534	156791689	XM_011509726.2	1.665	+	PRCC	0
chr1	162374007	162375378	XM_011509444.1	1.663	-	SPATA46	0
chr19	12646510	12666725	XM_024451518.1	1.662	-	MAN2B1	0
chr19	18382169	18389175	XM_024451789.1	1.661	+	GDF15	0
chr20	348418	359704	XM_017028076.1	1.66	+	NRSN2	0
chr7	99558857	99576452	XM_017012607.2	1.66	+	ZNF655	0
chr2	27325848	27356491	NM_001318909.1	1.658	-	GTF3C2	0
chr11	112074298	112085149	NM_018195.4	1.658	+	NKAPD1	0
chr16	28863992	28874212	NM_015503.2	1.658	+	SH2B1	0
chr6	27450741	27472897	NM_001318892.1	1.658	-	ZNF184	0
chr5	177307209	177311897	NM_031300.4	1.657	-	MXD3	0
chr7	100706120	100707485	NM_005837.3	1.657	+	POP7	0
chr6	33318557	33322953	XM_005248860.3	1.656	-	DAXX	0
chr10	14899174	14954045	XM_024448135.1	1.656	-	DCLRE1C	0
chr6	26033091	26033567	NM_003513.2	1.656	-	H2AC4	0
chr6	32845208	32852760	NM_001292022.2	1.656	-	TAP1	0
chr11	62789970	62792005	NM_001080501.3	1.656	-	TMEM223	0
chr20	47209213	47351748	NM_001363741.2	1.656	-	ZMYND8	0
chr1	37996766	38005690	XM_024454101.1	1.655	-	FHL3	0
chr20	63981140	64033099	XM_006723769.3	1.655	+	PRPF6	0
chr8	11761255	11763222	NM_001031839.2	1.654	+	C8orf49	0
chr19	17302806	17306842	XM_011528189.2	1.654	+	MRPL34	0
chr6	10690864	10709781	XM_011514721.1	1.654	+	PAK1IP1	0
chr17	75500260	75509889	NM_001142643.3	1.653	-	CASKIN2	0
chr16	2471296	2474144	NM_006181.3	1.653	+	NTN3	0
chr6	30067197	30070332	NM_021959.3	1.652	+	PPP1R11	0
chr19	1438363	1440496	NM_001018.4	1.652	+	RPS15	0
chr1	161766319	161866722	XM_011509310.2	1.651	+	ATF6	0
chr19	14381143	14408724	NM_001784.5	1.649	+	ADGRE5	0
chr3	184138895	184145310	XM_011513265.1	1.649	+	EIF2B5	0
chr19	38403123	38406008	XM_017026354.1	1.648	+	FAM98C	0
chr19	18008169	18014101	NM_015683.2	1.647	+	ARRDC2	0
chr19	39498946	39508468	NM_203486.3	1.647	+	DLL3	0
chr19	49474171	49486230	XM_017026533.1	1.647	+	FLT3LG	0
chr1	3778558	3796497	NM_020710.3	1.647	-	LRRC47	0
chr12	49064675	49069978	NM_144593.3	1.647	-	RHEBL1	0
chr8	144098636	144104247	XM_017013888.2	1.647	-	SHARPIN	0
chr19	46774882	46784813	NM_001145145.2	1.647	-	SLC1A5	0
chr19	10251961	10259591	XM_011528045.3	1.646	+	MRPL4	0
chr11	8682791	8689871	NM_000990.5	1.646	+	RPL27A	0
chr19	5690294	5691874	NM_033643.3	1.645	+	RPL36	0
chr2	241849883	241858893	NM_005018.3	1.644	-	PDCD1	0
chr20	63974112	63979440	XM_006723705.3	1.642	-	SAMD10	0
chr22	26483866	26494619	XM_011530178.2	1.642	+	SRRD	0
chr2	190968988	191014171	XM_017004783.2	1.642	-	STAT1	0
chr1	202940824	202957983	NM_001290553.1	1.641	-	ADIPOR1	0
chr1	6590723	6602868	NM_014851.4	1.641	-	KLHL21	0
chr17	42833396	42843759	NM_176863.3	1.641	+	PSME3	0
chr19	50723363	50725707	NM_002975.3	1.639	+	CLEC11A	0
chr7	140333751	140398549	NM_032295.3	1.639	-	SLC37A3	0
chr16	31435433	31442788	NM_001136509.3	1.639	-	ZNF843	0
chr19	2252252	2256398	XM_017026287.1	1.638	-	JSRP1	0
chr11	67991099	68003103	XM_011545290.1	1.638	-	UNC93B1	0
chr15	40953470	40956511	NM_024111.6	1.637	+	CHAC1	0
chr13	79320962	79403280	XM_011535195.1	1.637	-	RBM26	0
chr16	57810636	57816926	NM_001278081.1	1.636	+	LOC388282	0
chr1	45493869	45499936	XM_024453045.1	1.635	-	CCDC163	0
chr7	150379329	150398629	NM_173680.4	1.635	+	ZNF775	0
chr6	43054224	43060179	XM_005249161.5	1.634	-	MRPL2	0
chr1	43996482	44017339	NM_001328628.1	1.634	-	SLC6A9	0
chr1	155174753	155184970	NM_001256601.1	1.634	+	TRIM46	0
chr3	46999024	47009703	XM_017006017.1	1.633	+	NBEAL2	0
chr11	66535625	66546047	NM_207340.3	1.633	-	ZDHHC24	0
chr12	12357077	12469561	XM_011520551.2	1.632	+	BORCS5	0
chr2	3606051	3644643	NM_001255989.1	1.632	+	COLEC11	0
chr6	2765340	2773012	XM_017011060.1	1.632	+	WRNIP1	0
chr19	1241750	1244824	NM_001687.5	1.631	+	ATP5F1D	0
chr17	7858002	7862281	NM_144607.6	1.631	+	CYB5D1	0
chr8	22146829	22156805	NM_139278.4	1.631	-	LGI3	0
chr12	103965803	103988877	NM_001363612.1	1.631	+	TDG	0
chr19	12525372	12551481	NM_144976.4	1.631	-	ZNF564	0
chr12	103950206	103965754	XM_017019917.2	1.63	-	C12orf73	0
chr1	26269278	26278807	NM_001281518.3	1.629	+	CEP85	0
chr1	112701126	112707055	NM_001042679.1	1.629	-	RHOC	0
chr5	154941072	154969410	NM_014180.4	1.628	+	MRPL22	0
chr11	112063717	112074022	XM_024448350.1	1.628	-	PIH1D2	0
chr7	101205983	101217580	NM_001084.5	1.628	-	PLOD3	0
chr6	166319727	166342544	NM_145169.3	1.628	-	SFT2D1	0
chr20	63956702	63965503	XM_024451955.1	1.628	-	ZNF512B	0
chr7	4775622	4794396	NM_014855.3	1.627	+	AP5Z1	0
chr1	202961872	202967256	NM_016243.3	1.627	-	CYB5R1	0
chr7	103471783	103989515	NM_173054.2	1.627	-	RELN	0
chr12	122974725	122980041	NM_024623.3	1.626	+	OGFOD2	0
chr11	66546902	66563333	NM_001104.4	1.625	+	ACTN3	0
chr8	144104460	144107610	NM_032272.5	1.625	+	MAF1	0
chr19	17309573	17323300	XM_024451701.1	1.624	+	DDA1	0
chr6	33200866	33204436	NM_006979.3	1.624	+	SLC39A7	0
chr1	1426127	1427786	NM_001146685.1	1.624	+	TMEM88B	0
chr10	59788746	59906555	NM_005436.5	1.623	-	CCDC6	0
chr12	53268259	53292654	XM_011539025.2	1.622	+	ESPL1	0
chr19	57541835	57561511	XM_011526568.2	1.622	-	ZNF550	0
chr17	7240007	7242448	NM_007278.2	1.621	-	GABARAP	0
chr3	196506878	196515345	NM_001320473.2	1.621	-	SMCO1	0
chr3	33090421	33097145	NM_001136238.2	1.621	-	TMPPE	0
chr2	8682055	8684460	NM_002166.5	1.62	+	ID2	0
chr6	36854828	36874802	NM_016059.5	1.62	-	PPIL1	0
chr6	43645056	43671007	XM_005248901.3	1.62	+	RSPH9	0
chr2	159235792	159286592	XM_024452733.1	1.62	-	WDSUB1	0
chr1	156591775	156599817	XM_017000319.2	1.619	+	NAXE	0
chr19	49527578	49543637	XM_024451620.1	1.619	+	RCN3	0
chr4	17515164	17527103	NM_001079827.2	1.618	+	CLRN2	0
chr7	44833613	44848125	NM_201517.2	1.618	-	H2AZ2	0
chr5	177303798	177306948	NM_013237.4	1.618	+	PRELID1	0
chr16	2253115	2266511	XM_005255049.4	1.618	-	RNPS1	0
chr6	118813448	118931737	NM_017696.2	1.617	-	MCM9	0
chr19	55485187	55487565	NM_020378.4	1.617	+	NAT14	0
chr6	33208499	33212715	NM_002931.4	1.617	+	RING1	0
chr15	66498014	66504854	NM_000968.4	1.617	-	RPL4	0
chr6	30647132	30653206	NM_145029.4	1.616	+	C6orf136	0
chr20	23364362	23373061	NM_001317019.1	1.616	+	GZF1	0
chr2	197516297	197553698	NM_001204094.1	1.616	+	MOB4	0
chr6	31971868	31981445	NM_032454.1	1.616	+	STK19	0
chr15	65869490	65891988	NM_004663.5	1.615	+	RAB11A	0
chr12	56080107	56085616	NM_001005915.1	1.614	+	ERBB3	0
chr8	11769709	11787344	NM_145043.4	1.614	+	NEIL2	0
chr5	177301197	177303718	NM_001031677.4	1.614	-	RAB24	0
chr1	38012733	38024819	NM_016037.4	1.614	+	UTP11	0
chr3	9732479	9748000	XM_024453742.1	1.613	+	BRPF1	0
chr1	154567777	154580012	NM_000748.3	1.613	+	CHRNB2	0
chr5	138465478	138469302	NM_001964.3	1.613	+	EGR1	0
chr15	75598082	75626377	NM_001042588.1	1.613	-	SNUPN	0
chr20	45373879	45378549	XM_011528790.2	1.613	-	TP53TG5	0
chr1	26177490	26189883	NM_006314.3	1.611	+	CNKSR1	0
chr1	226943344	226987543	XM_005273201.1	1.611	+	COQ8A	0
chr4	39824312	39977326	XM_017007928.1	1.611	-	PDS5A	0
chr5	180847610	180861326	XM_017009720.1	1.611	-	ZFP62	0
chr4	108047544	108168955	NM_001130714.2	1.61	-	LEF1	0
chr7	101218240	101224190	XM_011515739.2	1.61	+	ZNHIT1	0
chr8	90001482	90052003	XM_017013148.1	1.609	+	DECR1	0
chr19	51331535	51342123	NM_001163922.2	1.609	-	VSIG10L	0
chr12	12326055	12350241	NM_018050.4	1.608	-	MANSC1	0
chr15	66489747	66497761	NM_006049.4	1.608	-	SNAPC5	0
chr20	38938018	38953059	XM_017028088.1	1.607	+	FAM83D	0
chr19	2997637	3029108	XM_011528230.1	1.607	-	TLE2	0
chr19	10111692	10115371	NM_002566.5	1.605	+	P2RY11	0
chr12	6328770	6342075	NM_001346092.2	1.605	-	TNFRSF1A	0
chr11	65854672	65858179	NM_005507.3	1.604	-	CFL1	0
chr19	676391	683384	NM_005860.3	1.604	+	FSTL3	0
chr19	1876809	1885495	NM_031213.4	1.603	-	ABHD17A	0
chr8	144508080	144511208	XM_017013005.1	1.603	+	MFSD3	0
chr7	99546294	99559394	XM_024446681.1	1.602	-	FAM200A	0
chr11	62806859	62832050	NM_003164.5	1.602	-	STX5	0
chr9	37887603	37904126	NM_033412.4	1.601	-	SLC25A51	0
chr17	44850286	44899624	NM_001258354.1	1.6	-	EFTUD2	0
chr22	43132881	43142974	XM_011530156.3	1.6	-	MCAT	0
chr2	24067585	24076325	NM_016047.4	1.6	-	SF3B6	0
chr17	44899728	44905389	NM_213607.3	1.598	+	CCDC103	0
chr11	119044186	119056938	XM_005271394.3	1.598	-	HYOU1	0
chr1	109279555	109283112	XM_005271283.3	1.598	-	PSRC1	0
chr6	33193587	33199459	XM_017011176.1	1.598	-	RXRB	0
chr3	49416777	49422472	NM_001164712.2	1.597	-	AMT	0
chr1	23801876	23825458	NM_001166059.1	1.597	-	HMGCL	0
chr9	133348217	133351425	NM_000972.3	1.597	+	RPL7A	0
chr11	119024111	119029479	NM_001164280.2	1.597	-	SLC37A4	0
chr17	7225341	7234516	NM_004422.3	1.596	-	DVL2	0
chr1	32214471	32222352	XM_024448429.1	1.596	-	TMEM234	0
chr16	2912496	2949811	XM_011522702.2	1.595	+	FLYWCH1	0
chr11	65386636	65413524	NM_031904.5	1.595	+	FRMD8	0
chr1	151759646	151763495	NM_031420.4	1.595	-	MRPL9	0
chr21	32573720	32585522	NM_144659.7	1.595	-	TCP10L	0
chr1	156699605	156705582	NM_001878.4	1.594	-	CRABP2	0
chr6	31969811	31972289	XM_006715005.3	1.594	-	DXO	0
chr19	1009652	1021122	NM_033420.4	1.594	-	TMEM259	0
chr16	89707132	89718774	XM_011523478.3	1.594	-	VPS9D1	0
chr9	133338311	133348130	NM_133640.5	1.593	-	MED22	0
chr9	129036604	129072081	XM_011519118.1	1.593	+	MIGA2	0
chr3	49422332	49429323	NM_032316.3	1.593	-	NICN1	0
chr6	28903001	28923984	NM_006510.5	1.593	-	TRIM27	0
chr1	43175813	43254357	XM_011540797.2	1.592	+	CFAP57	0
chr19	35723194	35738877	XM_017027546.1	1.592	+	KMT2B	0
chr19	49664833	49671003	XM_017027346.2	1.591	+	BCL2L12	0
chr1	167430639	167518609	NM_198053.2	1.591	-	CD247	0
chr11	6680384	6683339	NM_022061.4	1.591	-	MRPL17	0
chr16	89831630	89835960	XM_017023972.1	1.589	+	LOC107984817	0
chr17	67337915	67363166	XM_024450843.1	1.589	-	PSMD12	0
chr3	32996607	33096831	NM_001079811.2	1.588	-	GLB1	0
chr10	98417012	98446735	XM_005269757.4	1.588	-	HPS1	0
chr19	1573595	1592864	NM_001281454.2	1.588	-	MBD3	0
chr16	67828156	67831166	XM_017023717.1	1.587	-	CENPT	0
chr17	50133736	50150676	NM_032595.5	1.587	-	PPP1R9B	0
chr17	7854885	7856098	XM_005256856.3	1.587	+	TMEM88	0
chr9	129612224	129620775	NM_199350.3	1.586	-	C9orf50	0
chr19	10115013	10119898	NM_003755.5	1.586	-	EIF3G	0
chr1	32361269	32362242	NM_001167676.1	1.586	-	FAM229A	0
chr16	31184371	31191604	XM_011545782.2	1.584	+	FUS	0
chr19	2321520	2328629	XM_017026869.2	1.584	-	LSM7	0
chr6	7107960	7251979	NM_001003700.2	1.584	+	RREB1	0
chr17	44206591	44221303	XM_017025003.2	1.583	-	UBTF	0
chr12	56316222	56333717	NM_001127460.3	1.582	-	PAN2	0
chr22	31437436	31489499	XM_017028864.2	1.581	-	EIF4ENIF1	0
chr19	5681026	5688521	NM_198708.3	1.581	+	HSD11B1L	0
chr1	19074507	19214331	XM_017000830.2	1.581	-	UBR4	0
chr14	49598696	49614671	NM_203467.1	1.58	+	LRR1	0
chr11	119015716	119018342	NM_001028.3	1.58	-	RPS25	0
chr11	65712251	65719603	NM_182710.3	1.579	+	KAT5	0
chr19	55171195	55179347	NM_001297774.2	1.579	-	SYT5	0
chr9	128787262	128810431	XM_005252060.2	1.579	+	TBC1D13	0
chr6	149658152	149717925	XM_024446583.1	1.578	-	LATS1	0
chr9	129620212	129636130	NM_001286797.1	1.578	+	NTMT1	0
chr1	145844984	145846858	XM_017000560.1	1.578	+	NUDT17	0
chr19	35904402	35908294	NM_198125.3	1.578	-	TYROBP	0
chr1	32221583	32231603	NM_003757.3	1.577	+	EIF3I	0
chr20	346265	353537	XM_017028182.1	1.577	-	LOC101929937	0
chr22	21009698	21028012	XM_017029075.1	1.577	+	P2RX6	0
chr1	1418419	1422470	XM_017001324.2	1.576	-	ANKRD65	0
chr11	65717672	65720797	NM_032193.4	1.576	-	RNASEH2C	0
chr11	85647918	85656552	NM_001244735.1	1.576	+	TMEM126A	0
chr9	89311194	89316702	NM_001827.3	1.575	+	CKS2	0
chr17	2689386	2708026	XM_024450675.1	1.575	-	CLUH	0
chr9	137551878	137552554	NM_032477.3	1.575	+	MRPL41	0
chr19	49861203	49867575	NM_007254.4	1.575	-	PNKP	0
chr16	2177420	2196505	XM_024450361.1	1.574	-	CASKIN1	0
chr19	46410328	46413563	NM_032040.5	1.574	-	CCDC8	0
chr3	37249765	37366750	XM_017006185.1	1.574	+	GOLGA4	0
chr17	48621155	48626357	NM_024017.5	1.574	-	HOXB9	0
chr6	33204654	33206830	NM_014234.5	1.574	+	HSD17B8	0
chr8	33485181	33501261	NM_032509.4	1.574	+	MAK16	0
chr1	228510311	228514039	XM_016999987.1	1.573	-	BTNL10	0
chr3	9866709	9878806	XM_024453700.1	1.573	-	CIDEC	0
chr17	32350156	32371255	XM_017025019.2	1.573	+	ZNF207	0
chr7	107747369	107764996	XM_024446937.1	1.571	+	CBLL1	0
chr1	1891056	1892721	XM_017003074.1	1.571	+	LOC105378949	0
chr1	40861053	40862362	NM_133467.3	1.57	-	CITED4	0
chr16	67842319	67844194	NM_020457.3	1.57	+	THAP11	0
chr3	49007390	49015950	NM_018031.6	1.57	+	WDR6	0
chr16	2530034	2531407	NM_001048212.3	1.569	-	CEMP1	0
chr2	238238266	238240037	NM_018645.6	1.569	-	HES6	0
chr14	23056022	23058475	XM_011537450.1	1.569	+	LOC105370705	0
chr18	49477242	49487233	NM_001199346.2	1.568	-	C18orf32	0
chr9	136862118	136866307	NM_003792.4	1.568	-	EDF1	0
chr6	34236872	34246230	NM_145903.3	1.568	+	HMGA1	0
chr11	63998553	64166651	XM_011544970.2	1.568	-	MACROD1	0
chr17	81939644	81947232	NM_001145113.3	1.568	-	MYADML2	0
chr2	74514449	74517147	NM_016170.5	1.568	+	TLX2	0
chr19	18340597	18369949	NM_017712.4	1.567	+	PGPEP1	0
chr17	4788963	4790588	NM_001014985.3	1.566	+	GLTPD2	0
chr19	49659571	49664522	XM_006723200.1	1.566	-	IRF3	0
chr20	45416140	45426240	NM_015937.6	1.566	+	PIGT	0
chr8	144393230	144409102	XM_024447142.1	1.565	-	CPSF1	0
chr17	81833491	81835049	NM_001007533.4	1.565	-	PPP1R27	0
chr17	28703196	28706762	XM_011524401.1	1.565	-	PROCA1	0
chr11	119018765	119024133	NM_016146.6	1.565	+	TRAPPC4	0
chr15	66505325	66550129	NM_017975.5	1.565	+	ZWILCH	0
chr12	6535263	6538370	NM_001256799.3	1.564	+	GAPDH	0
chr20	63861212	63862987	NM_080622.3	1.563	+	ABHD16B	0
chr7	150368095	150374038	NM_001362746.2	1.562	+	REPIN1	0
chr20	50081123	50153797	NM_199203.2	1.562	-	TMEM189-UBE2V1	0
chr6	20124503	20212426	XM_011514313.3	1.561	-	MBOAT1	0
chrX	23833352	23904329	XM_011545585.2	1.56	-	APOO	0
chr4	74445135	74455004	NM_001657.4	1.56	+	AREG	0
chr11	119125625	119135054	XM_017017499.1	1.56	+	HINFP	0
chr1	32362538	32364311	NM_052841.4	1.56	+	TSSK3	0
chr17	44903829	44905389	NM_001258400.1	1.559	+	FAM187A	0
chr1	154548576	154558661	NM_017582.7	1.559	-	UBE2Q1	0
chr17	40140505	40172160	XM_005257163.2	1.558	+	CASC3	0
chr17	42797624	42798703	NM_001040431.3	1.558	-	COA3	0
chr14	77024542	77028707	NM_024496.4	1.557	-	IRF2BPL	0
chr4	139289916	139302550	NM_001184990.1	1.557	-	NDUFC1	0
chr22	39312881	39319622	NM_001033853.2	1.557	-	RPL3	0
chr6	44219586	44234143	XM_011514341.2	1.556	+	SLC29A1	0
chr11	844445	867115	NM_001025237.1	1.556	+	TSPAN4	0
chr10	102419221	102423137	XM_005270149.2	1.555	+	FBXL15	0
chr7	156643800	156660349	NM_001308274.1	1.555	+	RNF32	0
chr19	5678413	5680237	NM_001365761.1	1.554	-	MICOS13	0
chr17	7235031	7238276	XM_024450941.1	1.554	-	PHF23	0
chr20	50118253	50153722	NM_199129.3	1.554	-	TMEM189	0
chr8	144720908	144755358	XM_024447324.1	1.554	-	ZNF251	0
chr19	58354356	58362750	NM_198458.3	1.554	-	ZNF497	0
chr17	44191804	44198160	NM_020218.1	1.552	-	ATXN7L3	0
chr6	169703901	169724499	NM_133325.3	1.552	-	PHF10	0
chr1	44746424	44767749	XM_011540541.2	1.55	+	KIF2C	0
chr11	528483	532262	XM_003959933.4	1.55	+	LOC101059906	0
chr17	32331589	32341922	XM_017024940.2	1.549	-	C17orf75	0
chr1	1915259	1917295	NM_138705.4	1.549	+	CALML6	0
chr2	200853008	200864560	NM_001162407.1	1.549	-	CLK1	0
chr2	70295975	70302066	NM_032822.3	1.549	-	FAM136A	0
chr7	73593200	73624521	XM_011516279.1	1.549	-	MLXIPL	0
chr1	1752509	1758346	XM_017002144.2	1.549	-	NADK	0
chr2	88691672	88750928	NM_144563.3	1.549	+	RPIA	0
chr19	34353329	34400340	XM_011526754.3	1.548	+	GPI	0
chr11	65860432	65866438	NM_025128.5	1.548	+	MUS81	0
chr17	42798860	42811586	NM_173478.3	1.547	+	CNTD1	0
chr19	3359629	3469216	NM_205843.3	1.547	+	NFIC	0
chr19	48615330	48619177	NM_001270490.2	1.547	-	RPL18	0
chr6	31715355	31717803	NM_021246.2	1.546	+	LY6G6D	0
chr21	46235132	46285610	NM_003906.5	1.546	-	MCM3AP	0
chr19	10572670	10587314	XM_024451304.1	1.545	-	AP1M2	0
chr19	45734638	45764691	XM_011527574.2	1.545	+	BHMG1	0
chr3	50569151	50575171	XM_024453567.1	1.545	+	HEMK1	0
chrX	48574478	48578286	XM_024452413.1	1.544	+	RBM3	0
chr14	105491248	105499247	NM_001134876.1	1.544	+	TEDC1	0
chr17	732545	742967	NM_001318008.1	1.544	+	TLCD3A	0
chr1	109064139	109076002	NM_005645.4	1.543	-	TAF13	0
chr19	48795063	48811028	NM_001284325.2	1.542	-	BCAT2	0
chr17	40818116	40822620	XM_005257343.3	1.542	-	KRT10	0
chr19	49676165	49688446	XM_017026736.1	1.542	+	PRMT1	0
chr19	19201408	19203413	NM_176880.6	1.54	-	NR2C2AP	0
chr9	89318873	89359646	XM_011519003.1	1.54	+	SECISBP2	0
chr17	50166008	50175927	XM_024450873.1	1.54	+	SGCA	0
chr11	532241	535566	NM_176795.4	1.538	-	HRAS	0
chr14	77030054	77035651	XM_017021843.2	1.538	-	LOC105370579	0
chr6	43517023	43529375	NM_001318876.1	1.538	+	POLR1C	0
chr21	46292700	46298397	XM_017028395.2	1.538	+	YBEY	0
chr6	31686954	31702957	NM_001177515.2	1.537	-	ABHD16A	0
chr10	102065348	102068035	NM_024747.6	1.537	+	HPS6	0
chr8	22138019	22141906	NM_025232.4	1.537	-	REEP4	0
chr5	154817017	154850255	XM_017008965.1	1.536	-	FAXDC2	0
chr17	4731427	4733606	NM_001305000.2	1.536	+	MED11	0
chr6	30688046	30691419	NM_007243.2	1.536	-	NRM	0
chr10	119167719	119178811	NM_006793.5	1.536	-	PRDX3	0
chr11	47354859	47378546	NM_003120.3	1.536	-	SPI1	0
chrX	154379235	154381522	XM_024452349.1	1.535	+	EMD	0
chr21	46151374	46152646	NM_001350598.1	1.535	+	FTCD-AS1	0
chr11	2902477	2920088	XM_011520142.2	1.534	+	SLC22A18	0
chr11	125592876	125621382	XM_011542807.3	1.534	+	STT3A	0
chr3	101561867	101566445	NM_017819.4	1.534	+	TRMT10C	0
chr6	43511831	43516925	NM_015388.4	1.534	-	YIPF3	0
chr1	16197855	16212699	XM_011540706.3	1.533	-	ARHGEF19	0
chr10	18659727	18681638	XM_005252401.4	1.533	+	ARL5B	0
chr1	975198	982092	XM_017002583.1	1.533	-	PERM1	0
chr1	30711276	30723584	NM_002379.3	1.532	-	MATN1	0
chr12	56998835	57006545	NM_014830.3	1.532	-	ZBTB39	0
chr19	617220	633512	XM_005259580.4	1.531	-	POLRMT	0
chr10	102402618	102418784	NM_002779.5	1.53	-	PSD	0
chr19	42220311	42228200	NM_133444.3	1.53	+	ZNF526	0
chr2	96847989	96858015	NM_016466.6	1.529	-	ANKRD39	0
chr5	62387253	62403904	NM_014473.4	1.529	-	DIMT1	0
chr17	73207352	73232393	NM_032837.2	1.529	-	FAM104A	0
chr12	49096765	49110201	XM_024449050.1	1.529	-	LMBR1L	0
chr7	128304172	128343913	XM_017012389.1	1.528	-	RBM28	0
chr2	70281361	70293223	NM_001317167.1	1.528	-	SNRPG	0
chr9	129634604	129642150	NM_177999.3	1.527	-	ASB6	0
chr1	153628433	153632038	NM_006271.2	1.527	+	S100A1	0
chr17	81887834	81891585	NM_005782.4	1.525	-	ALYREF	0
chr19	2249322	2252072	NM_000479.5	1.525	+	AMH	0
chr17	7834209	7854795	XM_005256551.3	1.525	+	KDM6B	0
chr3	196468782	196503767	NM_152617.4	1.524	-	RNF168	0
chr1	11857463	11858944	NM_002521.3	1.523	-	NPPB	0
chr9	133328775	133336187	NM_006753.6	1.523	-	SURF6	0
chr6	41921498	41933045	NM_004053.4	1.522	+	BYSL	0
chr19	51345168	51366156	XM_024451418.1	1.522	-	ETFB	0
chr19	50790414	50795218	NM_033068.3	1.521	+	ACP4	0
chr1	1352688	1363540	NM_001282582.1	1.52	-	MXRA8	0
chr12	112418946	112486922	NM_080601.3	1.52	+	PTPN11	0
chr14	60971440	60981689	NM_001350253.1	1.52	-	TRMT5	0
chr19	12806613	12813647	NM_006397.2	1.519	+	RNASEH2A	0
chr15	90930179	90954092	XM_024449985.1	1.519	+	UNC45A	0
chr9	128729785	128771725	XM_017014187.2	1.519	-	ZER1	0
chr19	39480954	39490138	XM_011527491.3	1.518	+	TIMM50	0
chr6	31665879	31670069	NM_001320.6	1.517	+	CSNK2B	0
chr9	37779713	37785091	NM_001002269.2	1.517	-	EXOSC3	0
chr17	39404284	39451262	NM_004774.4	1.517	-	MED1	0
chr17	2384072	2392336	XM_017024654.2	1.517	-	MNT	0
chr19	1597168	1605461	NM_006830.4	1.517	-	UQCR11	0
chr19	55090912	55117591	XM_011527045.2	1.516	-	PPP1R12C	0
chr9	122239554	122264829	XM_006717319.1	1.516	-	RBM18	0
chr7	117020217	117230175	NM_001369606.1	1.516	+	ST7	0
chr1	3857266	3885428	NM_001282669.1	1.515	+	DFFB	0
chr3	15048511	15065314	NM_022497.5	1.515	-	MRPS25	0
chr4	38664198	38701516	NM_016531.6	1.513	+	KLF3	0
chr11	18080291	18106081	NM_138421.3	1.513	-	SAAL1	0
chr19	58467253	58473428	XM_005258713.4	1.513	+	ZNF324	0
chr22	40370583	40410110	XM_024452229.1	1.512	+	SGSM3	0
chr2	24077427	24085766	XM_024453249.1	1.512	-	TP53I3	0
chr19	14477760	14492915	XM_017026147.1	1.51	-	GIPC1	0
chrX	154477768	154479256	NM_006014.4	1.51	-	LAGE3	0
chr6	49615176	49636873	XM_011514788.1	1.51	-	RHAG	0
chr5	132822140	132826309	NM_133456.2	1.51	-	SHROOM1	0
chr19	6739679	6751529	NM_004240.4	1.51	+	TRIP10	0
chr22	50525751	50530084	NM_001257989.1	1.509	-	TYMP	0
chr6	27133037	27133534	NM_021064.4	1.508	+	H2AC11	0
chr6	27132315	27132795	NM_021058.3	1.508	-	H2BC11	0
[truncated: 12,063 more rows]

## Sheet: GSM748552
#chrom	txStart	txEnd	refseq	score	strand	symbol	ps
chr6	44246165	44253887	NM_001271970.1	4.925	+	HSP90AB1	0
chr11	65014159	65022183	NM_001667.4	4.361	+	ARL2	0
chr6	44254100	44257889	NM_001286511.1	4.345	-	SLC35B2	0
chr6	31530225	31542002	NM_080598.6	4.341	-	DDX39B	0
chr11	833992	838834	XM_024448780.1	4.246	+	CD151	0
chr9	137220246	137221322	NM_031297.4	4.223	-	RNF208	0
chr11	839720	842528	NM_021128.5	4.197	-	POLR2L	0
chr11	62671672	62673685	NM_001085372.3	4.123	+	UQCC3	0
chr11	62662816	62671782	NM_001367941.1	4.119	-	LBHD1	0
chr9	137299630	137302270	NM_001004354.3	4.083	-	NRARP	0
chr22	21642301	21644298	NM_022044.3	4.054	+	SDF2L1	0
chr9	137225173	137226314	NM_199001.5	4.048	+	CYSRT1	0
chr19	18306235	18323075	NM_012321.5	4.024	-	LSM4	0
chr19	55642096	55643469	NM_001163423.1	4.024	+	ZNF580	0
chr16	397741	400753	NM_001286440.1	3.891	+	NME4	0
chr7	151028449	151047781	NM_007188.5	3.881	+	ABCB8	0
chr3	25718943	25790038	NM_001145294.1	3.877	-	NGLY1	0
chr11	825557	831985	XM_017017594.1	3.873	+	CRACR2B	0
chr3	25790089	25794530	NM_017897.3	3.873	+	OXSM	0
chr6	31544443	31546741	NM_138282.3	3.87	-	ATP6V1G2	0
chr16	4425867	4456774	NM_005147.6	3.867	+	DNAJA3	0
chr9	137227965	137229639	XM_011518914.2	3.861	+	RNF224	0
chr11	62665252	62667067	XM_005274232.5	3.855	+	CSKMT	0
chr11	62662816	62665215	NM_001286086.1	3.85	-	C11orf98	0
chr16	370787	381949	XM_024450366.1	3.82	-	PGAP6	0
chr6	31547607	31558828	NM_005007.4	3.807	+	NFKBIL1	0
chr16	30958447	30984663	XM_024450499.1	3.803	+	SETD1A	0
chr1	16562322	16613563	NM_017940.6	3.797	-	NBPF1	0
chr1	156728897	156736959	XM_017001404.1	3.788	+	RRNAD1	0
chr7	151015150	151024498	NM_001317056.1	3.767	-	ATG9B	0
chr12	56118416	56127513	NM_001303125.2	3.767	+	ZC3H10	0
chr9	35088687	35096548	NM_001201484.1	3.766	-	PIGO	0
chr12	56116632	56117966	NM_021104.2	3.758	+	RPL41	0
chr11	844445	867115	NM_001025237.1	3.756	+	TSPAN4	0
chr22	21628088	21630021	NM_001371350.1	3.756	-	YDJC	0
chr1	44800376	44805989	NM_004073.4	3.755	+	PLK3	0
chr16	4340250	4416595	NM_001201479.2	3.753	-	CORO7-PAM16	0
chr1	1311584	1324686	NM_001256462.1	3.752	-	INTS11	0
chr6	3000157	3019875	NM_001318940.1	3.726	+	NQO2	0
chr17	75845698	75855334	NM_012478.4	3.723	-	WBP2	0
chr1	1598011	1600134	NM_001242659.2	3.711	-	FNDC10	0
chr19	54200556	54207646	XM_017027112.1	3.706	+	RPS9	0
chr1	112619831	112671615	NM_006135.3	3.704	+	CAPZA1	0
chr12	54362444	54365223	XM_011538495.2	3.678	-	GPR84	0
chr9	137277725	137282640	NM_017723.3	3.67	+	TOR4A	0
chr11	62646847	62653301	NM_030628.2	3.665	-	INTS5	0
chr8	143603209	143609574	NM_023078.6	3.654	-	PYCR3	0
chr1	153968332	153974363	XM_024453346.1	3.653	+	CREB3L4	0
chr6	27824124	27824479	NM_021968.3	3.646	+	H4C11	0
chr19	11377206	11384313	NM_000121.4	3.636	-	EPOR	0
chr10	77975148	78029514	NM_007055.4	3.623	-	POLR3A	0
chr11	818889	825221	XM_024448618.1	3.617	+	PNPLA2	0
chr16	4354541	4415896	NM_001351729.2	3.615	-	CORO7	0
chr1	153974268	153977673	NM_006694.4	3.611	-	JTB	0
chr16	641827	648473	NM_138418.4	3.61	+	MCRIP2	0
chr19	55648211	55653160	NM_001370471.1	3.602	+	CCDC106	0
chr22	21632796	21635801	NM_001331066.1	3.594	+	CCDC116	0
chr6	33289600	33290932	NM_001265595.2	3.593	+	PFDN6	0
chr16	2204627	2209416	XM_024450378.1	3.586	+	MLST8	0
chr6	5031028	5260741	XM_017011084.2	3.575	-	LYRM4	0
chr1	155255980	155262359	NM_052837.3	3.575	-	SCAMP3	0
chr19	55654131	55674715	XM_011526410.1	3.574	+	U2AF2	0
chr1	1325614	1328895	XM_011542200.2	3.572	+	CPTP	0
chr9	35099775	35103194	NM_001287033.1	3.571	-	STOML2	0
chr16	2211592	2214839	NM_001042371.3	3.569	-	PGP	0
chr19	3762681	3767564	NM_172251.3	3.567	+	MRPL54	0
chr10	59788746	59906555	NM_005436.5	3.565	-	CCDC6	0
chr6	5261512	5771582	NM_006567.5	3.556	+	FARS2	0
chr17	2384072	2392336	XM_017024654.2	3.552	-	MNT	0
chr7	73536355	73557689	NM_001707.4	3.55	-	BCL7B	0
chr6	33278944	33288403	XM_017011486.2	3.532	-	WDR46	0
chr15	90906399	90921314	XM_011521566.2	3.522	+	MAN2A2	0
chr17	51260545	51297932	NM_016001.3	3.521	+	UTP18	0
chr16	2223590	2235741	NM_004424.5	3.517	+	E4F1	0
chr9	137204081	137205647	NM_053045.2	3.514	-	TMEM203	0
chr9	137205827	137219360	XM_011518547.1	3.512	+	NDOR1	0
chr6	33277122	33278824	NM_003782.4	3.51	+	B3GALT4	0
chr17	7484365	7514615	NM_000937.5	3.508	+	POLR2A	0
chr1	156737302	156741087	NM_145729.3	3.501	-	MRPL24	0
chr19	40447767	40465744	NM_000713.3	3.493	-	BLVRB	0
chr16	30949067	30954937	NM_152288.3	3.493	+	ORAI3	0
chr19	58387268	58394803	NM_001009.4	3.485	+	RPS5	0
chr11	66857063	66860474	NM_024036.5	3.483	+	LRFN4	0
chr11	66616629	66629933	NM_006328.4	3.481	+	RBM14	0
chr2	74472831	74482997	NM_032779.4	3.48	-	CCDC142	0
chr11	66616581	66646472	NM_001198846.1	3.476	+	RBM14-RBM4	0
chr6	33272074	33276510	NM_022551.3	3.475	+	RPS18	0
chr22	19330697	19431732	NM_003325.4	3.471	-	HIRA	0
chr16	2209252	2211067	NM_182563.3	3.469	-	BRICD5	0
chr10	78033862	78040696	NM_033022.4	3.458	+	RPS24	0
chr16	30085792	30091867	XM_017023614.1	3.456	-	TBX6	0
chr6	33250277	33271875	NM_022553.6	3.454	-	VPS52	0
chr11	72754728	72793704	NM_006645.2	3.453	-	STARD10	0
chr7	139341336	139346327	NM_197964.5	3.447	+	FMC1	0
chr16	2750902	2760851	XM_006720874.4	3.445	+	SRRM2	0
chr1	156742108	156747168	XM_011509453.2	3.44	-	HDGF	0
chr1	112523980	112618238	XM_011541629.2	3.434	-	ST7L	0
chr14	105491248	105499247	NM_001134876.1	3.43	+	TEDC1	0
chr9	124862129	124877732	NM_030978.3	3.428	+	ARPC5L	0
chr2	27370495	27377532	NM_001267060.1	3.427	+	SNX17	0
chr7	139341131	139423456	NM_001244584.2	3.426	+	FMC1-LUC7L2	0
chr7	66114817	66154567	NM_001142414.1	3.425	+	CRCP	0
chr9	124857882	124861956	NM_007209.4	3.423	-	RPL35	0
chr10	43385616	43396830	NM_001098208.1	3.42	-	HNRNPF	0
chr2	112275596	112340058	NM_198581.3	3.418	+	ZC3H6	0
chr16	721145	722589	NM_023933.3	3.416	+	ANTKMT	0
chr16	668136	674166	XM_024450480.1	3.416	+	RHOT2	0
chr19	1397814	1401541	NM_138924.3	3.406	-	GAMT	0
chr20	57391463	57409332	XM_011528885.3	3.397	+	RBM38	0
chr11	112084799	112086755	NM_012459.4	3.389	-	TIMM8B	0
chr1	1308562	1310862	XM_005244720.4	3.383	+	PUSL1	0
chr16	676074	678267	NM_001318733.1	3.381	+	RHBDL1	0
chr11	809966	812875	NM_001004.4	3.38	+	RPLP2	0
chr11	62676497	62679116	NM_001286078.1	3.379	-	UBXN1	0
chr11	112086872	112095793	NM_003002.4	3.377	+	SDHD	0
chr1	23795598	23799546	NM_001127621.2	3.373	-	GALE	0
chr9	137231358	137236552	XM_017014292.1	3.373	+	SLC34A3	0
chr19	13116847	13141146	XM_005259721.3	3.366	+	NACC1	0
chr19	50376456	50383387	NM_007121.7	3.362	+	NR1H2	0
chr11	64851641	64878620	NM_006795.4	3.357	-	EHD1	0
chr2	27364351	27370051	NM_172195.3	3.354	-	EIF2B4	0
chr1	44808481	44814128	NM_001136537.1	3.353	+	BTBD19	0
chr22	19432938	19436077	NM_001318152.1	3.353	+	MRPL40	0
chr16	2969347	2973483	NM_152341.5	3.35	+	PAQR4	0
chr22	21657291	21662362	XM_017029165.1	3.347	+	LOC107985532	0
chr19	13104899	13116656	NM_017722.4	3.346	-	TRMT1	0
chr7	73567536	73578578	NM_012453.4	3.341	-	TBL2	0
chr16	401884	412481	NM_020664.4	3.336	+	DECR2	0
chr17	75757893	75765191	NM_000154.2	3.323	-	GALK1	0
chr1	155247204	155255891	XM_005244845.2	3.313	-	FAM189B	0
chr17	40092792	40100588	NM_021724.5	3.308	-	NR1D1	0
chr11	797510	799184	NM_001293167.1	3.305	+	PANO1	0
chr2	27377230	27378975	XM_005264143.3	3.302	-	ZNF513	0
chr17	75776433	75779778	NM_005324.5	3.296	-	H3-3B	0
chr7	100435281	100436614	XM_011515914.1	3.289	-	PPP1R35	0
chr1	43991846	43996527	NM_001349129.1	3.288	+	CCDC24	0
chr1	43974959	43978294	NM_004047.5	3.278	+	ATP6V0B	0
chr19	617220	633512	XM_005259580.4	3.274	-	POLRMT	0
chr1	43980504	43991170	NM_001005417.2	3.269	+	B4GALT2	0
chr8	143597830	143603223	NM_032862.5	3.268	+	TIGD5	0
chr19	3750875	3760187	XM_006722951.3	3.265	-	APBA3	0
chr11	65890672	65891634	NM_006848.3	3.265	+	CCDC85B	0
chr11	747463	765011	NM_006755.2	3.258	+	TALDO1	0
chr16	680409	682800	NM_005861.4	3.255	+	STUB1	0
chr17	75827224	75844716	NM_199242.2	3.255	-	UNC13D	0
chr22	17734139	17774041	NM_197966.2	3.253	-	BID	0
chr6	27831173	27831526	NM_003541.2	3.253	-	H4C12	0
chr1	156721890	156724926	XM_005245518.4	3.251	-	ISG20L2	0
chr16	634429	636304	NM_032366.5	3.251	-	METTL26	0
chr19	50723363	50725707	NM_002975.3	3.247	+	CLEC11A	0
chr16	30092313	30096212	NM_031477.5	3.243	-	YPEL3	0
chr16	4254513	4255335	XM_011522781.1	3.239	+	LOC105371063	0
chr1	155208698	155213838	NM_198883.3	3.238	+	MTX1	0
chr1	32333838	32336232	NM_023009.7	3.233	-	MARCKSL1	0
chr17	81712334	81721011	XM_017024220.1	3.233	+	SLC25A10	0
chr2	74471981	74472679	NM_053050.5	3.232	-	MRPL53	0
chr17	7481401	7483063	NM_001102614.1	3.229	+	SLC35G6	0
chr7	100888720	100889714	NM_001015072.4	3.227	-	UFSP1	0
chr12	6943437	6946002	NM_001301836.1	3.224	+	C12orf57	0
chr9	137191618	137200740	NM_001128228.3	3.216	-	TPRN	0
chr11	65883920	65888460	XM_024448763.1	3.215	-	FIBP	0
chr8	144789768	144792389	NM_033301.3	3.215	-	RPL8	0
chr6	44258165	44265550	NM_004556.3	3.211	-	NFKBIE	0
chrX	47635519	47650603	NM_005229.4	3.209	-	ELK1	0
chr1	173477334	173488814	NM_004905.3	3.206	+	PRDX6	0
chr12	56104558	56113909	NM_006191.3	3.199	+	PA2G4	0
chr16	29662949	29670875	NM_001030288.3	3.192	+	SPN	0
chr7	150991016	151014587	NM_000603.5	3.179	+	NOS3	0
chr16	30697706	30698470	NM_001256932.2	3.164	-	LOC730183	0
chr16	1773221	1776713	XM_017023026.1	3.155	+	EME2	0
chr11	799178	803285	XM_011520213.2	3.154	-	PIDD1	0
chr16	1771894	1773133	NM_023936.2	3.153	-	MRPS34	0
chr5	112861286	112869787	NM_003135.3	3.153	+	SRP19	0
chr17	81665035	81666604	NM_001304999.2	3.151	-	OXLD1	0
chr16	1809097	1827193	NM_001363914.1	3.147	-	HAGH	0
chr16	1827223	1828906	NM_031208.3	3.143	+	FAHD1	0
chrX	47651795	47659179	NM_153477.3	3.141	-	UXT	0
chr19	40751202	40765388	NM_004596.5	3.137	+	SNRPA	0
chr19	2425624	2427585	NM_012458.4	3.136	-	TIMM13	0
chr10	73772275	73776218	NM_173540.3	3.128	+	FUT11	0
chr17	81666930	81673906	XM_011524738.2	3.124	+	CCDC137	0
chr10	71319284	71363386	XM_017016378.2	3.121	+	SLC29A3	0
chr4	83459516	83485099	NM_139076.3	3.12	-	ABRAXAS1	0
chr10	130034489	130110847	XM_024448009.1	3.113	-	C10orf143	0
chr7	100428789	100434117	NM_001194992.2	3.112	+	MEPCE	0
chr2	70281361	70293223	NM_001317167.1	3.111	-	SNRPG	0
chr7	150379329	150398629	NM_173680.4	3.108	+	ZNF775	0
chr19	18340597	18369949	NM_017712.4	3.103	+	PGPEP1	0
chr16	30699170	30741408	NM_006662.3	3.1	+	SRCAP	0
chr19	55635027	55645622	XM_017026867.1	3.098	+	ZNF581	0
chr19	42220311	42228200	NM_133444.3	3.096	+	ZNF526	0
chr19	40740860	40750476	NM_198476.5	3.094	-	C19orf54	0
chr3	155869429	155943678	XM_011513263.2	3.094	+	GMPS	0
chr16	30650777	30656439	NM_001320464.2	3.094	+	PRR14	0
chr19	55634994	55640792	XM_011527021.1	3.093	+	LOC107983998	0
chr1	31906420	31937817	NM_001369860.1	3.091	-	PTP4A2	0
chr17	64477784	64497053	NM_007215.4	3.086	-	POLG2	0
chr2	70295975	70302066	NM_032822.3	3.085	-	FAM136A	0
chr1	153959098	153963491	NM_001271959.1	3.084	-	SLC39A1	0
chr9	133356549	133361157	NM_017503.5	3.083	+	SURF2	0
chr10	73782047	73783651	NM_203298.3	3.082	+	CHCHD1	0
chr19	49877701	49888749	NM_024682.3	3.079	+	TBC1D17	0
chr16	28824450	28837236	XM_017022892.1	3.075	+	ATXN2L	0
chr6	33416541	33418287	NM_001014433.2	3.073	-	CUTA	0
chr6	159778497	159789702	NM_001008897.1	3.07	-	TCP1	0
chr1	44805912	44809751	XM_017001187.2	3.07	-	TCTEX1D4	0
chr9	136359482	136363743	NM_001080849.3	3.067	-	DNLZ	0
chr14	105486885	105488946	NM_001311.5	3.064	+	CRIP1	0
chr9	133351807	133356319	XM_011518942.1	3.063	-	SURF1	0
chr6	125986429	126039275	NM_001350597.1	3.057	+	TRMT11	0
chr1	156591775	156599817	XM_017000319.2	3.055	+	NAXE	0
chr17	81509970	81512798	NM_001614.5	3.052	-	ACTG1	0
chr16	30423614	30430029	NM_024096.2	3.051	-	DCTPP1	0
chr16	681669	684333	NM_001323922.3	3.049	-	JMJD8	0
chr7	100092727	100101396	NM_005916.5	3.049	-	MCM7	0
chr16	722585	726879	XM_017022930.1	3.042	-	CCDC78	0
chr16	29806123	29811163	NM_001276275.2	3.041	+	MAZ	0
chr16	1997653	2009820	NM_178167.4	3.04	-	ZNF598	0
chr7	1152906	1160195	NM_182491.4	3.038	-	ZFAND2A	0
chr19	17859909	17863318	NM_000980.4	3.036	+	RPL18A	0
chr16	727105	729714	NM_032304.4	3.035	+	HAGHL	0
chr1	155195587	155206536	XM_011509932.2	3.035	-	THBS3	0
chr1	15847706	15940455	NM_015001.3	3.034	+	SPEN	0
chr16	21953360	21983659	NM_003366.4	3.034	+	UQCRC2	0
chr1	228100730	228103324	NM_024319.4	3.032	-	C1orf35	0
chr19	1852398	1863578	NM_031918.4	3.026	-	KLF16	0
chr6	170535119	170553306	NM_002793.4	3.026	-	PSMB1	0
chr19	11374665	11376168	NM_175871.4	3.02	+	SWSAP1	0
chr19	1876975	1885322	XM_011528338.2	3.017	-	ABHD17A	0
chr19	48325503	48330553	XM_011526605.3	3.016	+	EMP3	0
chr1	156767537	156800814	XM_005245314.2	3.013	+	PRCC	0
chr22	19962552	19969974	NM_007310.3	3.012	+	COMT	0
chr14	24094310	24104124	XM_006720158.3	3.012	+	PCK2	0
chr11	119096509	119101852	NM_001382.4	3.01	-	DPAGT1	0
chr7	100400872	100428301	XM_024446816.1	3.009	-	ZCWPW1	0
chr3	138944223	138947136	NM_023067.4	3.008	-	FOXL2	0
chr2	74461056	74465381	NM_006302.3	3.005	-	MOGS	0
chr16	1984192	1987748	NM_005262.3	3.004	+	GFER	0
chr6	33420064	33453688	NM_006772.3	3.004	+	SYNGAP1	0
chr3	138947266	138950246	XM_024453518.1	2.999	+	FOXL2NB	0
chr6	159790466	159798428	NM_014161.5	2.999	+	MRPL18	0
chr10	71816297	71851250	NM_002778.4	2.999	-	PSAP	0
chr3	8880111	8969248	XM_017006873.1	2.998	-	RAD18	0
chr19	50797692	50804852	NM_199250.2	2.996	-	C19orf48	0
chr17	78168544	78172963	NM_001363778.1	2.995	+	SYNGR2	0
chr21	29024978	29054487	XM_017028259.1	2.993	+	USP16	0
chr2	86020215	86105885	NM_015425.6	2.987	-	POLR1A	0
chrX	154437153	154443466	NM_001493.3	2.986	+	GDI1	0
chr19	49869032	49878355	NM_001278160.1	2.985	-	AKT1S1	0
chr16	1972052	1982928	NM_006453.3	2.985	+	TBL3	0
chrX	154444140	154450653	NM_004699.4	2.979	+	FAM50A	0
chr16	66880514	66891100	NM_020786.4	2.979	+	PDP2	0
chr22	49960771	49964071	NM_001001852.4	2.979	+	PIM3	0
chr17	64498253	64506865	NM_001320595.2	2.978	-	DDX5	0
chr19	797928	812315	XM_005259598.2	2.976	+	PTBP1	0
chr11	119093873	119095466	NM_002105.2	2.974	-	H2AX	0
chr6	136557965	136791988	XM_017010876.1	2.97	-	MAP3K5	0
chr11	65027438	65040571	NM_147777.4	2.969	+	SNX15	0
chr19	42198597	42217676	NM_133328.4	2.968	-	DEDD2	0
chr11	62575051	62591522	NM_022830.3	2.966	-	TUT1	0
chr17	47621976	47650245	XM_024451054.1	2.965	-	LOC112268184	0
chr16	1770319	1771708	NM_002513.2	2.965	-	NME3	0
chr19	39413778	39428414	NM_001351694.2	2.965	+	PLEKHG2	0
chr2	86106234	86142156	NM_017952.6	2.964	+	PTCD3	0
chr17	78133961	78142967	XM_017024242.2	2.963	+	TMC8	0
chr11	119044186	119056938	XM_005271394.3	2.962	-	HYOU1	0
chr19	639925	643603	NM_020637.1	2.961	+	FGF22	0
chr6	170554368	170572858	NM_003194.5	2.961	+	TBP	0
chr19	10271119	10286614	NM_000201.3	2.96	+	ICAM1	0
chr9	137605639	137615359	NM_001317968.1	2.959	+	ARRDC1	0
chr1	159918110	159923733	NM_001277224.2	2.959	-	TAGLN2	0
chr11	790474	795335	XM_024448688.1	2.958	-	SLC25A22	0
chr16	2964274	2968379	NM_172229.3	2.957	+	KREMEN2	0
chrX	154460648	154473641	XM_011531183.2	2.956	+	PLXNA3	0
chr20	62642692	62673089	XM_017027826.1	2.956	+	SLCO4A1	0
chr19	14408818	14413192	XM_011527621.3	2.951	-	DDX39A	0
chr11	62559595	62573890	NM_001404.5	2.951	-	EEF1G	0
chr9	137554443	137578591	NM_001346373.2	2.949	-	DPH7	0
chr22	23894382	23895222	NM_002415.2	2.948	+	MIF	0
chr11	64987944	64990276	NM_001300808.1	2.945	-	BATF2	0
chr17	64507032	64537950	XM_024451020.1	2.945	+	CEP95	0
chr19	42230189	42242601	NM_019884.3	2.945	-	GSK3A	0
chr11	125624909	125657142	XM_011542560.2	2.943	+	CHEK1	0
chr11	123057488	123062135	NM_153201.4	2.942	-	HSPA8	0
chr16	1962057	1964825	NM_002952.4	2.935	-	RPS2	0
chr20	59025474	59032334	NM_006886.4	2.934	-	ATP5F1E	0
chr9	127786033	127790791	NM_001261.4	2.934	+	CDK9	0
chr6	27810063	27810535	NM_003536.2	2.929	+	H3C10	0
chr12	22625144	22668305	XM_017019581.1	2.928	+	ETNK1	0
chr15	90930920	90932568	NM_198527.4	2.928	-	HDDC3	0
chr17	47941624	47949307	XM_011524968.2	2.928	+	PNPO	0
chr16	1989969	1994274	NM_004209.6	2.925	+	SYNGR3	0
chr2	219209771	219218957	NM_005689.4	2.924	-	ABCB6	0
chr1	43969996	43973368	XM_017000502.2	2.924	+	DPH2	0
chr19	1820081	1848675	XM_017027030.2	2.924	-	REXO1	0
chr11	65120629	65122133	NM_001997.5	2.922	-	FAU	0
chr17	76712835	76726605	NM_001081461.2	2.921	-	JMJD6	0
chr1	155185823	155192908	NM_002456.6	2.921	-	MUC1	0
chr17	7281717	7288256	NM_001042.3	2.921	+	SLC2A4	0
chr7	100102275	100107177	XM_024446996.1	2.92	+	AP4M1	0
chr9	112218603	112332937	XM_011519265.1	2.918	-	PTBP3	0
chr17	35574794	35578570	NM_000286.3	2.917	-	PEX12	0
chr8	144098636	144104247	XM_017013888.2	2.913	-	SHARPIN	0
chr9	110243809	110256506	NM_003329.4	2.912	-	TXN	0
chr12	123289108	123364846	NM_018183.5	2.909	-	SBNO1	0
chr11	65122320	65127370	NM_004927.4	2.907	+	MRPL49	0
chr6	31764134	31777330	XM_005249427.2	2.907	-	VWA7	0
chr8	144104460	144107610	NM_032272.5	2.904	+	MAF1	0
chr16	88809468	88811927	NM_001030018.2	2.903	-	APRT	0
chr16	30923054	30948782	NM_001282351.1	2.902	+	FBXL19	0
chr5	55218790	55226980	XM_017009439.2	2.902	-	MCIDAS	0
chr17	76734114	76737410	NM_003016.4	2.9	-	SRSF2	0
chr13	50910682	50956759	XM_006719867.4	2.895	+	RNASEH2B	0
chr12	2959934	3040675	NM_201443.3	2.894	+	TEAD4	0
chr16	4257185	4266928	XM_011522633.3	2.894	-	TFAP4	0
chr11	65128195	65135177	XM_011545303.3	2.889	-	SYVN1	0
chr11	62832910	62841808	NM_001369451.1	2.889	-	WDR74	0
chr16	649364	667829	NM_145294.5	2.888	+	WDR90	0
chr19	55452984	55461641	NM_024710.3	2.887	-	ISOC2	0
chr11	34051730	34099059	NM_203364.3	2.884	+	CAPRIN1	0
chr17	7572824	7579005	NM_001416.4	2.882	+	EIF4A1	0
chr1	150218416	150234677	NM_001136479.3	2.881	-	ANP32E	0
chr7	152644775	152676140	NM_005431.2	2.88	-	XRCC2	0
chr8	143612617	143618042	XM_011517269.1	2.879	-	TSTA3	0
chr16	1966855	1968948	NM_174903.6	2.876	+	RNF151	0
chr5	34915710	34925995	NM_018321.4	2.875	+	BRIX1	0
chr6	27815043	27815488	NM_003521.2	2.875	+	H2BC14	0
chr19	39406846	39409406	NM_003407.5	2.874	+	ZFP36	0
chr10	91906583	91909485	NM_152429.5	2.87	-	FGFBP3	0
chr6	27814301	27814739	NM_021066.2	2.869	-	H2AC14	0
chr6	34238790	34246230	NM_145905.2	2.869	+	HMGA1	0
chr14	24078692	24093468	XM_011536805.2	2.867	-	NRL	0
chr17	47651064	47685504	NM_001276453.2	2.865	+	KPNB1	0
chr16	684621	690397	NM_032259.4	2.864	-	WDR24	0
chr1	109279555	109283112	XM_005271283.3	2.863	-	PSRC1	0
chr5	36192588	36241390	NM_001287340.1	2.862	-	NADK2	0
chr5	34905259	34915503	NM_002853.4	2.861	-	RAD1	0
chr15	64155814	64163154	NM_000942.4	2.859	-	PPIB	0
chr17	76725875	76733879	XM_006721674.3	2.857	+	METTL23	0
chr17	81843158	81860534	XM_024450777.1	2.857	-	P4HB	0
chr8	101198436	101206469	XM_024447172.1	2.857	-	ZNF706	0
chr9	137241286	137243706	NM_006088.6	2.856	+	TUBB4B	0
chr7	76326798	76358990	NM_012479.4	2.853	-	YWHAG	0
chr3	169766920	169769560	NM_032487.5	2.852	-	ACTRT3	0
chr11	17351799	17377340	NM_001202439.3	2.852	+	NCR3LG1	0
chr21	29005758	29019370	NM_001320724.1	2.85	-	RWDD2B	0
chr3	42653696	42667579	NM_145166.4	2.846	+	ZBTB47	0
chr1	113895055	113904797	XM_024452422.1	2.841	-	AP4B1	0
chr11	65916809	65919061	NM_031450.4	2.839	-	C11orf68	0
chr11	14643803	14872043	NM_000922.4	2.838	+	PDE3B	0
chr19	51331535	51342123	NM_001163922.2	2.838	-	VSIG10L	0
chr22	50252900	50261809	NM_001303252.2	2.836	-	MAPK12	0
chr1	23790788	23795538	XM_024452797.1	2.833	+	LYPLA2	0
chr6	33412315	33416442	XM_017010939.1	2.833	+	PHF1	0
chr9	136483009	136486066	NM_152571.3	2.828	+	C9orf163	0
chr2	74529404	74533555	NM_145074.2	2.828	+	HTRA2	0
chr16	57809425	57817113	XM_011523082.2	2.827	+	LOC388282	0
chr16	1978916	1981468	NM_172168.3	2.827	-	NOXO1	0
chr2	74526651	74529705	NM_181575.5	2.825	-	AUP1	0
chr19	2732523	2740016	NM_144564.5	2.825	-	SLC39A3	0
chr11	67991099	68003103	XM_011545290.1	2.825	-	UNC93B1	0
chr19	10391127	10403567	XM_011527652.3	2.823	-	CDC37	0
chr11	65919425	65921562	NM_006442.4	2.823	+	DRAP1	0
chr8	143291416	143299951	NM_030895.3	2.823	+	ZNF696	0
chr14	24115284	24125241	NM_181357.2	2.822	+	DCAF11	0
chr1	45627311	45688109	XM_024448810.1	2.822	-	GPBP1L1	0
chr3	52685919	52694496	NM_206826.1	2.821	+	GNL3	0
chr19	10251961	10259591	XM_011528045.3	2.817	+	MRPL4	0
chr7	100875346	100888663	XM_024446793.1	2.817	+	SRRT	0
chr19	3572915	3579082	XM_024451326.1	2.814	+	HMG20B	0
chr7	76302672	76304291	NM_001540.5	2.814	+	HSPB1	0
chr12	10699083	10723441	XM_017020123.2	2.814	-	YBX3	0
chr14	103334887	103345024	NM_183004.5	2.813	+	EIF5	0
chr1	228106679	228109343	XM_005273062.3	2.812	-	MRPL55	0
chr10	73785878	73801790	XM_005269655.3	2.812	+	ZSWIM8	0
chr5	10355005	10437848	XM_011513932.2	2.81	+	MARCHF6	0
chr6	4021328	4064982	XM_017011435.2	2.809	+	PRPF4B	0
chr9	136440095	136484551	XM_011519260.2	2.809	-	SEC16A	0
chr6	85607783	85641450	NM_001159676.1	2.808	-	SYNCRIP	0
chr1	45688199	45694437	XM_024447508.1	2.808	+	TMEM69	0
chr2	241675746	241686814	NM_012145.4	2.807	-	DTYMK	0
chr1	113904618	113914085	NM_001319947.2	2.806	+	DCLRE1B	0
chr22	20508046	20587618	NM_001293237.2	2.805	+	MED15	0
chr19	3544198	3557583	NM_001287529.1	2.805	-	MFSD12	0
chr2	27086791	27098445	XM_006712011.4	2.804	+	KHK	0
chr17	81703366	81707516	NM_002949.4	2.801	+	MRPL12	0
chr12	49064675	49069978	NM_144593.3	2.799	-	RHEBL1	0
chr16	30443630	30445873	NM_012248.4	2.798	-	SEPHS2	0
chr12	130871878	130877677	XM_017019772.1	2.792	+	RAN	0
chr16	89917878	89920976	NM_002386.3	2.791	+	MC1R	0
chr2	27212040	27217182	NM_001170795.2	2.789	+	ATRAID	0
chr1	43363396	43368073	NM_001256401.1	2.787	-	ELOVL1	0
chr20	31605288	31606509	NM_181353.3	2.787	+	ID1	0
chr3	186783576	186789896	NM_001967.4	2.786	+	EIF4A2	0
chr19	58498332	58511991	NM_012254.3	2.786	-	SLC27A5	0
chr12	49086655	49094800	NM_021044.4	2.785	-	DHH	0
chr1	27392621	27395813	NM_005281.4	2.784	+	GPR3	0
chr11	65892048	65900387	NM_005438.5	2.782	-	FOSL1	0
chr2	74505042	74507694	NM_032673.3	2.782	-	PCGF1	0
chr10	97738476	97760906	NM_001002261.3	2.781	+	ZFYVE27	0
chr6	27808198	27808666	NM_003509.2	2.78	+	H2AC13	0
chr18	9885972	9889274	NM_032243.6	2.78	+	TXNDC2	0
chr5	177400108	177400660	NM_001029886.3	2.779	-	PFN3	0
chr20	382100	397558	XM_017027989.2	2.779	+	TRIB3	0
chr2	74489011	74494558	XM_017004709.1	2.778	+	TTC31	0
chr7	139359893	139423453	NM_016019.5	2.774	+	LUC7L2	0
chr16	3283490	3291459	NM_005741.5	2.774	+	ZNF263	0
chr2	241702753	241723844	XM_017005099.1	2.773	+	ING5	0
chr1	6206003	6221291	XM_011541439.3	2.773	+	RNF207	0
chr11	65116402	65117700	NM_014205.4	2.773	-	ZNHIT2	0
chr19	12953118	12957222	NM_052850.4	2.771	-	GADD45GIP1	0
chr8	144330564	144335283	XM_024447291.1	2.77	-	SCRT1	0
chr19	35704557	35717037	NM_014383.3	2.769	+	ZBTB32	0
chr5	140700446	140706685	NM_144723.3	2.769	+	ZMAT2	0
chr15	72199028	72228691	XM_005254443.1	2.768	-	PKM	0
chr7	100088968	100092186	NM_006833.5	2.767	+	COPS6	0
chr11	287759	295687	XM_011520383.2	2.766	+	PGGHG	0
chr10	133379261	133391693	NM_207128.3	2.765	+	PAOX	0
chr1	44783584	44788169	NM_153274.3	2.764	-	BEST4	0
chr17	76738118	76785764	XM_024450944.1	2.764	+	MFSD11	0
chr17	28879338	28897076	XM_024450667.1	2.763	-	FLOT2	0
chr6	27807478	27807930	NM_003519.3	2.762	-	H2BC13	0
chr9	135932968	135961372	NM_016172.3	2.762	-	UBAC1	0
chr6	43059912	43075092	NM_201523.3	2.759	+	KLC4	0
chr2	75646782	75662205	NM_014763.4	2.753	+	MRPL19	0
chr1	156594307	156601486	NM_182679.2	2.752	-	GPATCH4	0
chr8	144466336	144474201	NM_145754.5	2.751	+	KIFC2	0
chr14	93184973	93188462	NM_015676.3	2.75	+	TMEM251	0
chr6	33391523	33407109	XM_017010837.1	2.748	+	KIFC1	0
chr16	715117	719654	NM_024042.4	2.746	+	METRN	0
chr7	16599778	16645753	NM_020319.3	2.745	-	ANKMY2	0
chr2	38293956	38378583	NM_001330462.1	2.745	-	ATL2	0
chr3	169774264	169789715	NM_001185119.1	2.743	+	MYNN	0
chr5	177384433	177398847	XM_024446191.1	2.743	+	SLC34A1	0
chr19	5623080	5668477	XM_017027115.1	2.742	+	SAFB	0
chr14	93182198	93184896	NM_022151.5	2.741	-	MOAP1	0
chr16	2177420	2196505	XM_024450361.1	2.74	-	CASKIN1	0
chr3	47585268	47781892	NM_003074.4	2.739	-	SMARCC1	0
chr9	137582078	137590104	XM_005266052.4	2.739	-	ZMYND19	0
chr19	647525	663213	NM_194460.3	2.737	-	RNF126	0
chr1	25900115	25906876	NM_203399.1	2.737	-	STMN1	0
chr15	75201881	75212168	NM_015492.5	2.732	+	C15orf39	0
chr12	120196699	120201210	NM_053275.3	2.732	-	RPLP0	0
chr19	49429400	49441526	NM_020309.4	2.732	-	SLC17A7	0
chr19	11505915	11528864	NM_001243204.1	2.731	-	ECSIT	0
chr14	22883164	22887677	XM_005267383.3	2.731	+	REM2	0
chr7	32868171	32891152	XM_005249696.2	2.728	-	KBTBD2	0
chr8	144522387	144527032	NM_001024678.4	2.728	-	LRRC24	0
chrX	154428676	154436515	NM_001183.6	2.726	+	ATP6AP1	0
chr11	27338511	27363214	NM_030771.2	2.724	-	CCDC34	0
chr19	35723194	35738877	XM_017027546.1	2.724	+	KMT2B	0
chr19	55477729	55484486	XM_024451752.1	2.72	+	ZNF628	0
chr11	66638702	66668379	NM_001198844.2	2.719	+	RBM4	0
chr6	33291653	33299387	NM_001243738.1	2.718	-	RGL2	0
chr16	2912496	2949811	XM_011522702.2	2.716	+	FLYWCH1	0
chr1	19647609	19658455	NM_001278166.1	2.714	+	NBL1	0
chr6	43054224	43060179	XM_005249161.5	2.712	-	MRPL2	0
chr7	56051764	56063988	NM_001762.4	2.711	+	CCT6A	0
chr2	197486583	197500273	NM_199440.1	2.711	-	HSPD1	0
chr16	2972807	2980445	NM_182687.3	2.711	-	PKMYT1	0
chr2	197500378	197503448	NM_002157.3	2.71	+	HSPE1	0
chr2	197500378	197553698	NM_001202485.2	2.71	+	HSPE1-MOB4	0
chr9	133348217	133351425	NM_000972.3	2.71	+	RPL7A	0
chr7	56011063	56051443	NM_004577.4	2.708	-	PSPH	0
chr19	48296451	48319498	NM_144577.4	2.707	-	CCDC114	0
chr19	46774882	46784813	NM_001145145.2	2.705	-	SLC1A5	0
chr11	119109183	119117120	XM_017018628.1	2.703	+	C2CD2L	0
chr11	64348750	64357533	XM_011544962.3	2.703	+	CCDC88B	0
chr22	42085525	42090771	NM_002490.6	2.702	-	NDUFA6	0
chr16	4624825	4690971	NM_015246.4	2.701	+	MGRN1	0
chr9	133338311	133348130	NM_133640.5	2.699	-	MED22	0
chr19	916692	920550	XM_017027382.1	2.697	+	KISS1R	0
chr11	67428508	67435407	XM_006718657.1	2.697	+	RPS6KB2	0
chr22	50245182	50251264	NM_032019.6	2.696	-	HDAC10	0
chr19	35936373	35946623	NM_024509.2	2.696	+	LRFN3	0
chr19	58396089	58397078	NM_001195135.1	2.692	+	RNF225	0
chr8	144449581	144462850	NM_001330618.1	2.689	-	CYHR1	0
chr20	63658311	63696244	NM_032957.5	2.686	+	RTEL1	0
chr7	100867386	100873453	NM_003302.3	2.686	+	TRIP6	0
chr2	47160081	47174206	NM_001305626.1	2.685	-	CALM2	0
chr19	18919727	18928629	XM_011528084.3	2.681	+	DDX49	0
chr3	36993349	37050845	NM_001354630.1	2.681	+	MLH1	0
chr22	17592135	17628748	NM_001696.4	2.68	-	ATP6V1E1	0
chr19	18899513	18919386	XM_011527656.2	2.679	-	COPE	0
chr1	161167669	161178276	XM_017001564.1	2.679	+	PPOX	0
chr12	57434783	57452061	NM_005538.4	2.678	+	INHBC	0
chr17	40121970	40130313	NM_001365921.1	2.67	+	MSL1	0
chr17	4959225	4967816	NM_004890.3	2.668	-	SPAG7	0
chr3	184174854	184184090	NM_004068.4	2.663	+	AP2M1	0
chr3	36985042	36993130	NM_014805.4	2.663	-	EPM2AIP1	0
chr16	2019784	2020754	NM_001099456.3	2.663	+	NPW	0
chr19	54115753	54131712	NM_015629.4	2.662	+	PRPF31	0
chr19	38251236	38256373	NM_033256.3	2.66	-	PPP1R14A	0
chr11	65860432	65866438	NM_025128.5	2.657	+	MUS81	0
chr16	188968	229419	XM_024450344.1	2.656	-	LUC7L	0
chr17	35545731	35559676	XM_017024579.1	2.656	-	SLFN14	0
chr11	62624828	62639470	XM_017017412.1	2.652	-	GANAB	0
chr6	28142210	28159471	NM_001278121.1	2.652	+	ZKSCAN8	0
chr8	144095075	144097524	NM_001916.5	2.651	+	CYC1	0
chr9	128120692	128128461	NM_198938.2	2.65	-	PTGES2	0
chr11	68010326	68029275	NM_001290059.2	2.649	+	ALDH3B1	0
chr10	97356700	97401369	NM_001145114.1	2.649	-	RRP12	0
chr19	54189969	54193665	XM_011527294.3	2.647	+	TSEN34	0
chr16	88643288	88651052	NM_000101.4	2.646	-	CYBA	0
chr1	228144695	228148983	NM_001159391.2	2.645	+	GUK1	0
chr16	30076064	30085376	XM_017023403.1	2.644	+	PPP4C	0
chr6	30721637	30725421	NM_001293216.2	2.642	+	TUBB	0
chr17	2030111	2043430	NM_001383.4	2.64	+	DPH1	0
chr19	5785139	5791162	NM_020175.3	2.639	-	DUS3L	0
chr7	150368095	150374038	NM_001362746.2	2.639	+	REPIN1	0
chr11	119087986	119093548	NM_001024382.2	2.638	+	HMBS	0
chr16	590076	629272	NM_001172665.1	2.638	+	RAB40C	0
chr7	100889993	100896993	NM_001367919.2	2.637	-	ACHE	0
chr22	19723538	19724770	NM_000407.5	2.634	+	GP1BB	0
chr16	46406	53607	NM_016310.5	2.634	-	POLR3K	0
chr11	66362520	66369460	XM_017017638.1	2.634	-	SLC29A2	0
chr19	12699200	12722258	NM_013433.5	2.632	-	TNPO2	0
chr16	67842319	67844194	NM_020457.3	2.631	+	THAP11	0
chr5	131159026	131165255	NM_005340.7	2.63	-	HINT1	0
chr19	39385628	39391105	NM_019088.4	2.63	-	PAF1	0
chr12	54280725	54287086	NM_031157.4	2.629	+	HNRNPA1	0
chr1	23309770	23341019	XM_011540472.3	2.629	-	HNRNPR	0
chr21	43773664	43776374	NM_000100.3	2.628	-	CSTB	0
chr22	31437436	31489499	XM_017028864.2	2.628	-	EIF4ENIF1	0
chr19	47745545	47757057	NM_015710.5	2.628	+	NOP53	0
chr1	6185019	6199594	NM_000983.4	2.628	-	RPL22	0
chr16	30658430	30670809	XM_011545919.3	2.626	+	FBRS	0
chr16	1959537	1961974	NM_004548.3	2.622	+	NDUFB10	0
chr9	35073837	35080015	NM_004629.1	2.621	-	FANCG	0
chr19	39391377	39400640	NM_017592.4	2.618	+	MED29	0
chr7	74657717	74760691	NM_033001.4	2.617	+	GTF2I	0
chr1	161159486	161165722	XM_017001039.2	2.617	+	USP21	0
chr5	140673903	140691726	NM_001289094.1	2.615	-	HARS1	0
chr16	53827	57668	NM_024571.4	2.615	+	SNRNP25	0
chr16	630984	634116	NM_053284.3	2.614	+	WFIKKN1	0
chr6	2765392	2786951	NM_130395.3	2.613	+	WRNIP1	0
chr8	144525732	144529110	NM_001001795.2	2.612	-	C8orf82	0
chr1	37996764	37999076	XM_017000675.1	2.612	-	FHL3	0
chr19	49861203	49867575	NM_007254.4	2.612	-	PNKP	0
chr12	103965943	103988873	XM_005269125.2	2.611	+	TDG	0
chr16	89874458	89911383	XM_017023058.1	2.609	+	TCF25	0
chr17	76383203	76387854	NM_001355139.2	2.608	+	SPHK1	0
chr5	150357638	150400307	NM_001135243.1	2.608	+	TCOF1	0
chr11	65866440	65872799	NM_016938.5	2.607	-	EFEMP2	0
chr2	74497516	74499602	NM_001282430.2	2.607	-	LBX2	0
chr8	143790924	143815772	NM_182706.5	2.607	-	SCRIB	0
chr1	153934140	153944396	XM_011510222.1	2.606	-	DENND4B	0
chr19	50659256	50719778	XM_011527014.2	2.605	-	SHANK1	0
chr19	12969617	12974752	NM_152654.2	2.604	+	DAND5	0
chr12	71754862	71800285	NM_014999.4	2.604	+	RAB21	0
chr22	40769629	40819398	NM_001282727.1	2.604	-	SLC25A17	0
chr7	151053814	151057896	NM_004935.4	2.602	-	CDK5	0
chr4	672435	674275	NM_007100.4	2.6	-	ATP5ME	0
chr10	125785533	125823124	XM_017016612.2	2.599	-	UROS	0
chrX	153907377	153926263	NM_001666.5	2.597	-	ARHGAP4	0
chr19	1415969	1435683	XM_011527910.2	2.597	+	DAZAP1	0
chr1	1331323	1335319	XM_017002436.1	2.596	+	TAS1R3	0
chr10	125823545	125842801	NM_078469.3	2.595	+	BCCIP	0
chr6	31686954	31702957	NM_001177515.2	2.594	-	ABHD16A	0
chrX	154398064	154402338	NM_006013.4	2.594	+	RPL10	0
chr1	200644036	200666750	NM_001320182.1	2.593	-	DDX59	0
chr5	134905130	134962643	NM_032151.5	2.593	+	PCBD2	0
chr11	134224670	134247787	NM_052875.5	2.593	+	VPS26B	0
chr16	89828474	89871318	NM_032451.2	2.592	+	SPIRE2	0
chr9	124853416	124857890	NM_001276376.1	2.592	+	WDR38	0
chr19	58477178	58489532	NM_001304453.1	2.592	+	ZNF446	0
chr2	27078614	27086402	NM_007046.4	2.591	+	EMILIN1	0
chr12	71686081	71705046	NM_018279.4	2.591	+	TMEM19	0
chr17	81979183	82017668	XM_017025040.2	2.589	+	ASPSCR1	0
chr12	54292106	54295778	NM_006163.2	2.588	-	NFE2	0
chr12	112418946	112486922	NM_080601.3	2.587	+	PTPN11	0
chr19	14087850	14090750	NM_138352.3	2.586	-	SAMD1	0
chr6	27837879	27838338	NM_003510.2	2.583	-	H2AC15	0
chr10	133362484	133373353	NM_004092.4	2.582	-	ECHS1	0
chr14	35401509	35404753	NM_020529.2	2.582	-	NFKBIA	0
chr11	57406953	57427579	NM_017611.2	2.582	-	SLC43A3	0
chr15	75649006	75658626	NM_001318146.1	2.581	+	SNX33	0
chr19	49425398	49429063	XM_011526299.2	2.58	+	GFY	0
chr16	692499	707852	XM_024450160.1	2.578	-	FBXL16	0
chr6	42050923	42078920	XM_017010243.2	2.577	+	TAF8	0
chr9	136363955	136373668	NM_052814.4	2.576	-	CARD9	0
chr3	52706105	52711147	NM_014041.5	2.576	+	SPCS1	0
chr11	67606935	67612553	NM_007103.4	2.575	+	NDUFV1	0
chr6	41787442	41789895	NM_001134493.1	2.575	+	TOMM6	0
chr8	144517964	144522023	XM_024447339.1	2.574	+	LRRC14	0
chr2	112645942	112663824	XM_024453052.1	2.574	+	SLC20A1	0
chr16	88803788	88809257	NM_030928.4	2.573	+	CDT1	0
chr15	40872213	40874233	NM_133639.4	2.573	-	RHOV	0
chr11	65879836	65883740	NM_001335.4	2.571	+	CTSW	0
chr10	11920021	12042808	NM_015542.4	2.571	-	UPF2	0
chr1	220057481	220089787	NM_006085.6	2.57	-	BPNT1	0
chr5	140693490	140699307	XM_017009292.1	2.57	+	HARS2	0
chr19	54107019	54114600	XM_005278261.1	2.57	-	TFPT	0
chr11	65854672	65858179	NM_005507.3	2.568	-	CFL1	0
chr17	82458866	82488266	XM_011523541.2	2.568	+	NARF	0
chr11	66332062	66336433	XM_017018587.1	2.564	-	RIN1	0
chr5	159157408	159210052	NM_001199380.1	2.562	-	RNF145	0
chr19	38836377	38849373	XM_024451480.1	2.561	-	HNRNPL	0
chr16	1776711	1782570	NM_080861.4	2.561	-	SPSB3	0
chr17	78156754	78166176	XM_017024000.1	2.557	+	C17orf99	0
chr17	7858002	7862281	NM_144607.6	2.556	+	CYB5D1	0
chr19	1205777	1228430	NM_000455.5	2.556	+	STK11	0
chr14	49598939	49614671	NM_152329.4	2.554	+	LRR1	0
chr1	50970244	50974633	NM_078626.3	2.552	+	CDKN2C	0
chr1	153947674	153952969	XM_017000579.1	2.552	-	CRTC2	0
chr17	76389455	76453151	NM_022066.4	2.552	-	UBE2O	0
chr9	129613517	129622274	XM_017014708.1	2.551	-	C9orf50	0
chr5	181223280	181235807	NM_201627.3	2.55	+	TRIM41	0
chr12	93405683	93441946	NM_003348.4	2.55	-	UBE2N	0
chr11	448263	491398	XM_024448699.1	2.549	+	PTDSS2	0
chr1	155262867	155273503	XM_011509143.2	2.548	-	CLK2	0
chr17	75516527	75524734	NM_207346.3	2.548	+	TSEN54	0
chr22	21957024	21982786	NM_003935.5	2.547	-	TOP3B	0
chr11	119069552	119081971	XM_011542898.1	2.547	+	VPS11	0
chr19	54173413	54189329	XM_011527300.2	2.546	-	MBOAT7	0
chr20	325570	330227	NM_006943.3	2.546	+	SOX12	0
chr12	6535263	6538370	NM_001256799.3	2.544	+	GAPDH	0
chr9	137255326	137273541	NM_015456.5	2.543	+	NELFB	0
chr19	12945861	12953641	NM_005053.4	2.542	+	RAD23A	0
chr17	7288262	7294638	NM_015982.4	2.542	-	YBX2	0
chr1	161749785	161757237	NM_007240.3	2.541	+	DUSP12	0
chr14	104689617	104722534	NM_022489.4	2.541	+	INF2	0
chr16	29790967	29805384	NM_001256270.1	2.539	+	KIF22	0
chr11	62806859	62832050	NM_003164.5	2.539	-	STX5	0
chr8	143990055	143993414	NM_001009184.2	2.538	+	GRINA	0
chr19	45093178	45147284	NM_019121.2	2.537	+	PPP1R37	0
chr12	53307455	53321584	XM_011538780.2	2.536	-	AAAS	0
chr9	128703138	128720915	XM_005251946.3	2.534	+	PKN3	0
chr4	82904837	82920282	XM_011532246.2	2.534	+	THAP9	0
chr17	36544975	36589847	XM_017025107.1	2.533	+	GGNBP2	0
chr22	39529092	39532747	NM_194326.4	2.533	-	RPS19BP1	0
chr1	155051315	155062774	NM_207197.3	2.531	+	ADAM15	0
chr6	149658152	149717925	XM_024446583.1	2.53	-	LATS1	0
chr15	64151697	64154379	XM_005254677.3	2.529	+	SNX22	0
chr6	27838661	27839109	NM_003520.3	2.528	+	H2BC15	0
chr6	31528961	31530231	NM_001011700.3	2.528	+	MCCD1	0
chr2	74458437	74460880	NM_012477.4	2.528	+	WBP1	0
chr11	134150112	134225460	NM_001372070.1	2.526	-	NCAPD3	0
chr8	65602457	65634176	NM_018120.6	2.525	-	ARMC1	0
chr9	127731523	127735322	XM_011518554.2	2.523	-	TOR2A	0
chr21	46235132	46285610	NM_003906.5	2.522	-	MCM3AP	0
chr11	64359179	64372214	XM_017018527.2	2.522	+	RPS6KA4	0
chr7	151062641	151076526	NM_001199694.2	2.522	+	SLC4A2	0
chr16	30407605	30419413	NM_001142305.2	2.519	+	ZNF771	0
chr7	127342870	127392797	XM_006715869.4	2.519	-	ZNF800	0
chr7	150944960	150978320	NM_000238.4	2.516	-	KCNH2	0
chr7	100706120	100707485	NM_005837.3	2.515	+	POP7	0
chr17	48908406	48929055	NM_023079.5	2.515	+	UBE2Z	0
chr2	74455086	74457943	NM_031288.4	2.512	+	INO80B	0
chr10	102419221	102423137	XM_005270149.2	2.511	+	FBXL15	0
chr19	48872391	48876061	NM_014330.3	2.511	+	PPP1R15A	0
chr16	29812240	29815880	XM_017022888.2	2.509	+	PRRT2	0
chr20	45361948	45369208	NM_001197129.2	2.509	+	SYS1	0
chr15	90935305	90954092	XM_024449986.1	2.509	+	UNC45A	0
chr1	21596303	21667677	XM_017001988.1	2.508	-	RAP1GAP	0
chr17	7306998	7312462	NM_001143760.1	2.507	+	EIF5A	0
chr19	44954584	44993345	NM_001282176.1	2.506	+	CLPTM1	0
chr20	62136732	62143393	NM_002792.4	2.504	-	PSMA7	0
chr5	151771953	151812784	NM_198395.2	2.502	+	G3BP1	0
chr2	171522473	171558128	NM_024843.4	2.499	+	CYBRD1	0
chr2	96274337	96305545	NM_014014.5	2.499	-	SNRNP200	0
chr11	62612740	62615119	NM_000327.3	2.498	+	ROM1	0
chr17	7312660	7315359	NM_004489.5	2.497	-	GPS2	0
chr2	43887742	43995961	XM_017003117.1	2.497	-	LRPPRC	0
chr19	7868718	7874389	NM_001190467.2	2.497	-	PRR36	0
chr11	64185271	64204547	NM_001282652.1	2.494	+	STIP1	0
chr19	57541835	57561511	XM_011526568.2	2.494	-	ZNF550	0
chr1	37474517	37484376	XM_011542198.2	2.492	+	ZC3H12A	0
chr7	140730664	140924928	NM_004333.6	2.491	-	BRAF	0
chr1	26164160	26168581	NM_001364669.1	2.491	-	C1orf232	0
chr9	128683431	128696393	XM_024447650.1	2.491	+	SET	0
chr19	45071499	45076477	NM_145288.3	2.491	-	ZNF296	0
chr19	45864325	45873796	NM_004497.3	2.488	+	FOXA3	0
chr7	30496620	30504840	NM_001199816.1	2.486	-	GGCT	0
chr17	81867718	81870968	XM_011523574.1	2.484	-	ARHGDIA	0
chr7	101085423	101091741	XM_011516589.3	2.484	+	TRIM56	0
chr19	49422418	49423440	NM_178449.4	2.483	-	PTH2	0
chr1	2189787	2192457	XM_024451328.1	2.482	+	LOC112268219	0
chr12	53452101	53481161	NM_031989.5	2.481	+	PCBP2	0
chr14	23295651	23302858	NM_001276318.2	2.481	-	PPP1R3E	0
chr11	62615295	62621985	NM_012200.4	2.478	-	B3GAT3	0
chr6	31658297	31660777	NM_021184.4	2.478	-	C6orf47	0
chr22	42079699	42084283	XM_011530509.3	2.478	+	SMDT1	0
chr19	45815409	45863146	NM_004819.3	2.478	-	SYMPK	0
chr1	26696014	26782103	NM_139135.4	2.477	+	ARID1A	0
chr1	12019832	12032044	XM_011541895.1	2.477	+	MIIP	0
chr17	1716522	1738584	NM_152348.4	2.477	+	WDR81	0
chr16	30778455	30787204	NM_001345970.2	2.477	-	ZNF629	0
chr16	3024034	3027749	NM_024339.5	2.476	+	THOC6	0
chr17	28897780	28903078	NM_144683.4	2.475	-	DHRS13	0
chr3	196018693	196082122	XM_024453732.1	2.475	-	TFRC	0
chr16	30748298	30761175	NM_001172432.1	2.473	+	PHKG2	0
chr6	32153527	32163674	NM_138717.3	2.473	+	PPT2	0
chr21	42893308	42913298	NM_021075.4	2.472	+	NDUFV3	0
chr1	145848521	145859080	NM_006099.3	2.472	-	PIAS3	0
chr16	3022624	3023941	NM_017885.4	2.47	-	HCFC1R1	0
chr2	9583966	9630996	NM_006826.4	2.47	-	YWHAQ	0
chr12	57619909	57626150	NM_133489.2	2.469	+	SLC26A10	0
chr17	7240007	7242448	NM_007278.2	2.468	-	GABARAP	0
chr17	63832080	63838727	NM_001330440.1	2.467	-	SMARCD2	0
chr19	45407333	45451546	NM_001369413.1	2.465	-	ERCC1	0
chr7	102433529	102456820	NM_001271818.1	2.465	+	ORAI2	0
chr19	3769088	3772227	NM_032753.4	2.464	-	RAX2	0
chr20	63639704	63652765	NM_001276310.1	2.464	-	STMN3	0
chr15	75639084	75640322	NM_018285.3	2.463	-	IMP3	0
chr19	10316211	10333528	NM_133452.3	2.463	-	RAVER1	0
chr14	73058567	73121362	XM_024449680.1	2.463	+	RBM25	0
chr17	75891276	75897007	XM_017024343.1	2.463	-	TRIM65	0
chr17	81952506	81961186	NM_178493.6	2.462	-	NOTUM	0
chr1	26169907	26170872	NM_015871.5	2.462	+	ZNF593	0
chr1	248850003	248859433	XM_011544223.2	2.462	-	ZNF692	0
chr12	53006455	53042214	NM_001417.7	2.461	+	EIF4B	0
chr12	6951355	6961315	XM_024449106.1	2.46	+	PTPN6	0
chr11	67364167	67373597	NM_013246.3	2.457	-	CLCF1	0
chr19	34404397	34426167	NM_001353433.1	2.457	+	PDCD2L	0
chr10	102402618	102418784	NM_002779.5	2.457	-	PSD	0
chr11	392595	404907	NM_001303029.2	2.455	+	PKP3	0
chr14	23306832	23326184	NM_001199864.2	2.453	+	BCL2L2-PABPN1	0
chr16	67847191	67872566	NM_001322041.2	2.451	+	NUTF2	0
chr17	2042021	2043424	NM_080822.3	2.451	+	OVCA2	0
chr17	4669773	4704136	NM_014389.3	2.451	-	PELP1	0
chr2	169584607	169641405	XM_005246966.2	2.451	+	PPIG	0
chr14	23306859	23311758	NM_001199839.1	2.45	+	BCL2L2	0
chr1	193059453	193091776	XM_017002183.1	2.45	+	RO60	0
chr19	10106361	10115371	NM_001198690.2	2.449	+	PPAN-P2RY11	0
chr2	175072258	175168202	NM_001880.4	2.448	-	ATF2	0
chr7	5592815	5606654	NM_003088.4	2.447	+	FSCN1	0
chr2	131105333	131149846	XM_017004410.1	2.447	+	PLEKHB2	0
chr21	33449140	33479973	NM_006134.7	2.446	-	TMEM50B	0
chr19	10106222	10112002	NM_001346141.1	2.445	+	PPAN	0
chr17	28648588	28662134	XM_011525106.2	2.445	-	SDF2	0
chr22	16590750	16592809	NM_014406.5	2.444	-	CCT8L2	0
chr19	35248655	35267963	NM_205835.3	2.443	+	LSR	0
chr1	23969079	23980369	XM_017000102.2	2.443	-	SRSF10	0
chr19	55620740	55624565	NM_203374.2	2.443	-	ZNF784	0
chr11	62602217	62611875	XM_011544897.3	2.442	-	EML3	0
chr17	38671702	38674956	NM_001130677.2	2.442	-	EPOP	0
chr5	176540056	176544140	XM_024446288.1	2.44	+	LOC112267951	0
chr2	85598546	85601865	XM_011532508.2	2.44	-	TMEM150A	0
chr8	142727222	142736926	NM_016647.3	2.439	+	THEM6	0
chr6	28903001	28923984	NM_006510.5	2.439	-	TRIM27	0
chr1	112674311	112700745	NM_020963.4	2.437	+	MOV10	0
chr7	66996829	67239514	XM_017012392.2	2.437	+	TYW1	0
chr19	47713421	47743133	NM_014601.4	2.436	+	EHD2	0
chr14	22871612	22881579	XM_005267510.1	2.436	+	LRP10	0
chr2	151270469	151289667	NM_004688.3	2.436	-	NMI	0
chr16	30524003	30532366	XM_017023666.1	2.435	-	ZNF768	0
chr5	69217759	69230157	NM_033281.6	2.434	+	MRPS36	0
chr17	75272982	75288001	XM_017024926.2	2.434	-	SLC25A19	0
chr1	44653246	44674607	NM_001300746.1	2.434	-	TMEM53	0
chr7	151048530	151052753	NM_004769.4	2.433	+	ASIC3	0
chr5	34929558	34958963	NM_194283.4	2.433	+	DNAJC21	0
chr8	143267444	143276930	NM_138465.4	2.433	+	GLI4	0
chr11	65077452	65084039	NM_080668.4	2.432	-	CDCA5	0
chr11	64318285	64321810	NM_001358516.2	2.432	+	PRDX5	0
chr14	67676799	67695763	NM_016026.4	2.432	-	RDH11	0
chr2	74135399	74147911	NM_212552.3	2.431	-	BOLA3	0
chr19	859663	863640	NM_001928.4	2.431	+	CFD	0
chr19	18588684	18592336	NM_001100419.1	2.431	+	REX1BD	0
chr17	28357646	28363682	NM_152464.3	2.431	+	TMEM199	0
chr19	35269078	35279820	XM_024451685.1	2.431	+	USF2	0
chr1	25834005	25859456	NM_024037.3	2.43	-	AUNIP	0
chr1	155234451	155241248	NM_001171812.2	2.43	-	GBA	0
chr1	23959827	23963461	NM_017761.4	2.43	+	PNRC2	0
chr16	2253115	2266511	XM_005255049.4	2.43	-	RNPS1	0
chr19	15380049	15418987	NM_014371.4	2.428	-	AKAP8L	0
chr17	28346632	28357526	NM_015584.5	2.428	-	POLDIP2	0
chr8	144511289	144516079	XM_017014000.1	2.428	-	RECQL4	0
chr1	193012370	193059325	XM_017001436.2	2.428	-	UCHL5	0
chr19	35902364	35904270	XM_017026193.1	2.427	+	HCST	0
chr10	122980400	122990389	NM_153336.3	2.427	+	PSTK	0
chr11	65084221	65088397	NM_006782.4	2.427	+	ZFPL1	0
chr19	10092339	10103358	XM_011528348.3	2.425	-	ANGPTL6	0
chr17	78112917	78125222	XM_011524257.3	2.425	-	TMC6	0
chr14	49625173	49635229	NM_018139.2	2.424	-	DNAAF2	0
chr19	14440276	14471858	NM_213560.3	2.424	+	PKN1	0
chr3	52694483	52703697	NM_152932.2	2.423	-	GLT8D1	0
chr1	42807051	42817365	XM_017001226.1	2.422	-	SVBP	0
chr11	64316459	64318595	NM_001372071.1	2.422	-	TRMT112	0
chr2	177230302	177265130	NM_001313903.1	2.42	-	NFE2L2	0
chr22	39514493	39522685	XM_017028807.2	2.419	+	ATF4	0
chr1	44674713	44725590	NM_001145636.2	2.418	+	ARMH1	0
chr11	66337332	66345124	XM_024448426.1	2.418	-	BRMS1	0
chr17	40360651	40364736	NM_152219.4	2.418	-	GJD3	0
chr16	3135132	3141485	XM_011522652.3	2.417	+	ZNF213	0
chr7	6374526	6403966	NM_018890.4	2.416	+	RAC1	0
chr1	180972711	181023120	NM_001286210.1	2.416	-	STX6	0
chr17	7854885	7856098	XM_005256856.3	2.416	+	TMEM88	0
chr8	22165371	22212325	NM_006129.5	2.414	+	BMP1	0
chr10	12196187	12250588	NM_006023.3	2.413	+	CDC123	0
chr14	23047060	23057537	NM_144985.3	2.413	-	CDH24	0
chr16	30530366	30534969	NM_023931.3	2.413	-	ZNF747	0
chr12	120461671	120469747	NM_003769.3	2.412	-	SRSF9	0
chr13	75549762	75605943	XM_017020727.1	2.409	+	UCHL3	0
chr17	81681164	81683712	NM_001329609.1	2.407	-	ARL16	0
chr22	41687536	41690491	XM_017028811.1	2.407	-	SNU13	0
chr6	82169986	82247743	NM_015525.4	2.406	-	IBTK	0
chr17	81684010	81702120	NM_004712.5	2.405	+	HGS	0
chr10	12165329	12195890	NM_014142.4	2.404	-	NUDT5	0
chr20	23350790	23354770	NM_013248.3	2.404	+	NXT1	0
chr19	17511648	17521287	NM_012088.3	2.404	+	PGLS	0
chr7	55964584	56000178	NM_001483.3	2.401	+	NIPSNAP2	0
chr6	30556708	30563722	NM_001077497.3	2.401	+	PRR3	0
chr19	58467253	58473428	XM_005258713.4	2.401	+	ZNF324	0
chr19	11538774	11550322	XM_024451362.1	2.4	+	CNN1	0
chr3	9749990	9788245	XM_017006499.2	2.4	+	OGG1	0
chr8	144316290	144324819	XM_011517356.3	2.399	-	DGAT1	0
chr1	42817121	42844985	XM_011540571.3	2.398	+	ERMAP	0
chr11	67583811	67586652	NM_000852.4	2.398	+	GSTP1	0
chr11	67435509	67437681	NM_005608.3	2.398	-	PTPRCAP	0
chr3	128879619	128913113	NM_014049.5	2.397	+	ACAD9	0
chr1	37681569	37692335	XM_017001556.1	2.397	-	C1orf109	0
chr2	27070471	27071653	NM_001134693.2	2.397	-	OST4	0
chr8	81732447	81759514	NM_152284.4	2.396	+	CHMP4C	0
chr10	101061084	101068130	XM_024448213.1	2.394	+	KAZALD1	0
chr7	66987679	66995585	NM_016038.4	2.394	-	SBDS	0
chr9	137250839	137253482	XM_006717113.2	2.394	+	STPG3	0
chrX	154401235	154409253	NM_006730.4	2.392	-	DNASE1L1	0
chr9	137244202	137250278	XM_024447550.1	2.392	-	FAM166A	0
chr9	137007233	137028921	NM_212533.3	2.391	-	ABCA2	0
chr12	57089113	57095475	NM_005967.4	2.391	+	NAB2	0
chr7	100154422	100158722	NM_018275.5	2.39	-	MAP11	0
chr11	64244478	64246942	NM_138689.3	2.39	-	PPP1R14B	0
chr10	100347232	100364825	NM_005063.5	2.387	+	SCD	0
chr20	2461641	2470788	NM_198216.2	2.387	-	SNRPB	0
chr1	1292383	1298112	XM_005244717.3	2.384	-	ACAP3	0
chr11	787114	790089	NM_016564.4	2.384	-	CEND1	0
chr4	70688531	70690550	NM_020368.3	2.384	+	UTP3	0
chr10	102423248	102432573	NM_024040.3	2.383	-	CUEDC2	0
chr17	42700274	42745077	XM_017024351.1	2.383	-	EZH1	0
chr2	85539167	85545280	NM_005911.6	2.383	+	MAT2A	0
chr19	35887629	35899231	XM_017027397.2	2.383	-	NFKBID	0
chr3	52545860	52682354	XM_017006758.1	2.381	-	PBRM1	0
chr6	30541376	30557593	NM_005275.3	2.379	-	GNL1	0
chr1	6244178	6245577	NM_001024598.4	2.378	+	HES3	0
chr2	24077427	24085766	XM_024453249.1	2.378	-	TP53I3	0
chr2	10439967	10448326	NM_002539.3	2.377	-	ODC1	0
chr6	44219586	44234143	XM_011514341.2	2.374	+	SLC29A1	0
chr1	37692515	37709718	NM_018101.4	2.371	+	CDCA8	0
chr16	3012922	3014504	NM_020982.4	2.371	+	CLDN9	0
chr7	100159243	100168616	NM_024637.5	2.371	-	GAL3ST4	0
chr19	1009652	1021122	NM_033420.4	2.369	-	TMEM259	0
chr19	40440843	40444334	NM_203344.3	2.368	-	SERTAD3	0
chr1	39560815	39576789	NM_003819.4	2.367	-	PABPC4	0
chr9	128159424	128163925	XM_011519004.1	2.365	+	C9orf16	0
chr10	97332496	97334728	NM_012083.3	2.365	-	FRAT2	0
chr19	50311936	50329376	NM_004977.3	2.365	-	KCNC3	0
chr17	1650628	1684879	XM_024450537.1	2.365	-	PRPF8	0
chr2	74003109	74108175	XM_024452747.1	2.364	+	TET3	0
chr1	220094131	220148040	NM_018060.4	2.363	+	IARS2	0
chr10	14954227	14972856	XM_024448136.1	2.362	+	MEIG1	0
chr12	57747726	57752309	NM_000075.4	2.361	-	CDK4	0
chr19	17231884	17245341	NM_005234.3	2.361	-	NR2F6	0
chr16	29816151	29822488	NM_024516.4	2.361	+	PAGR1	0
chr17	28714283	28718439	XM_024450984.1	2.361	-	RAB34	0
chr17	81902237	81902904	NM_148896.5	2.36	+	NPB	0
chr20	45325287	45348423	NM_002999.4	2.36	-	SDC4	0
chr19	45075626	45091517	NM_001319055.2	2.358	+	GEMIN7	0
chr8	22106871	22110354	XM_011544650.1	2.358	-	NUDT18	0
chr19	34428175	34467305	XM_017026134.1	2.358	+	UBA2	0
chr6	16238591	16295548	XM_011514508.2	2.357	+	GMPR	0
chr17	7579637	7582110	NM_001251.3	2.356	+	CD68	0
chr4	87160102	87220617	NM_020803.5	2.355	-	KLHL8	0
chr22	50217693	50245022	NM_020461.4	2.353	-	TUBGCP6	0
chr17	78356776	78360078	NM_003955.4	2.352	-	SOCS3	0
chrX	154413231	154421725	XM_017029764.1	2.352	+	TAZ	0
chr6	136259350	136289786	XM_017011531.2	2.351	-	BCLAF1	0
chr2	74518130	74524014	XM_011532645.1	2.351	-	DQX1	0
chr8	43056322	43085784	NM_002027.3	2.35	+	FNTA	0
chr19	3490823	3500673	NM_031304.5	2.349	-	DOHH	0
chr17	28719984	28724358	NM_000984.6	2.348	+	RPL23A	0
chr2	240560053	240564013	NM_001033575.1	2.346	+	DUSP28	0
chr19	48880816	48900220	XM_011527252.3	2.345	-	TULP2	0
chr4	186191784	186213462	XM_005262935.4	2.344	+	CYP4V2	0
chr3	16257060	16264942	NM_206831.3	2.344	-	DPH3	0
chr19	17226225	17229218	NM_024578.3	2.343	+	OCEL1	0
chr19	58408679	58418326	XM_005258630.5	2.343	+	ZNF584	0
chr19	38619187	38636953	NM_013234.4	2.342	+	EIF3K	0
chr17	45159947	45170039	XM_006721687.4	2.341	+	HEXIM2	0
chr6	31665879	31670069	NM_001320.6	2.34	+	CSNK2B	0
chr11	68261458	68271965	XM_005274053.4	2.338	-	C11orf24	0
chr19	13097165	13102032	XM_024451516.1	2.338	-	LYL1	0
chr1	1619312	1630604	XM_024453318.1	2.338	+	MIB2	0
chr11	73376394	73397473	XM_011545305.1	2.338	+	RELT	0
chr4	677921	682027	NM_002477.1	2.337	+	MYL5	0
chr5	157732437	157741447	XM_017009603.2	2.337	+	THG1L	0
chr17	7225341	7234516	NM_004422.3	2.336	-	DVL2	0
chr5	177402137	177409575	NM_000505.3	2.336	-	F12	0
chr7	139060339	139109719	NM_024625.4	2.336	-	ZC3HAV1	0
chr12	120127201	120194714	NM_006836.2	2.335	-	GCN1	0
chr3	11790441	11846899	XM_017005727.1	2.335	-	TAMM41	0
chr7	66075818	66093575	NM_001024946.2	2.334	+	ASL	0
chr6	30699806	30715706	XM_017011519.2	2.334	-	MDC1	0
chr19	14119511	14136588	NM_018154.3	2.333	-	ASF1B	0
chr17	79792131	79797076	NM_020649.3	2.333	-	CBX8	0
chr14	20457857	20461462	XM_024449739.1	2.333	-	PIP4P1	0
chr10	14899174	14954045	XM_024448135.1	2.332	-	DCLRE1C	0
chr11	67398182	67401857	NM_206873.2	2.332	-	PPP1CA	0
chr15	101270808	101277484	NM_203472.3	2.33	-	SELENOS	0
chrX	154477768	154479256	NM_006014.4	2.329	-	LAGE3	0
chr7	156684054	156893182	XM_017012515.2	2.328	-	LMBR1	0
chr10	133394156	133422519	NM_138384.4	2.328	+	MTG1	0
chr17	16342536	16353468	NM_181716.3	2.327	-	CENPV	0
chr16	29992329	29995616	NM_003609.5	2.324	-	HIRIP3	0
chr19	48900368	48923270	XM_017026845.1	2.324	+	NUCB1	0
chr12	110452485	110468256	NM_016301.4	2.323	-	GPN3	0
chr2	10044244	10054835	NM_001177718.1	2.323	+	KLF11	0
chr2	70985941	70994872	NM_144582.3	2.32	-	TEX261	0
chr5	131170943	131205427	NM_181705.4	2.317	+	LYRM7	0
chr7	127652193	128092592	NM_014390.4	2.317	+	SND1	0
chr22	20441518	20492646	XM_017029020.2	2.316	-	KLHL22	0
chr1	921012	924936	XM_017003065.1	2.316	-	LOC107985728	0
chr17	7235031	7238276	XM_024450941.1	2.316	-	PHF23	0
chr5	138337556	138349728	NM_001135647.2	2.313	+	FAM53C	0
chr11	494511	504453	XM_011520259.3	2.313	-	RNH1	0
chr1	38012733	38024819	NM_016037.4	2.313	+	UTP11	0
chr6	44270449	44279443	NM_001137560.2	2.312	+	TMEM151B	0
chr1	10430432	10442807	NM_199294.3	2.311	+	CENPS	0
chr12	110469637	110490384	XM_011538246.3	2.311	+	FAM216A	0
chr6	31662080	31666282	XM_005249403.3	2.311	-	GPANK1	0
chr16	29996240	30005790	NM_173618.3	2.311	+	INO80E	0
chr1	156308967	156338291	NM_005998.5	2.31	-	CCT3	0
chr9	127804682	127814061	XM_011518439.2	2.31	+	FPGS	0
chr3	129430946	129439947	NM_003925.3	2.31	-	MBD4	0
chr1	10430749	10452152	NM_001243768.2	2.309	+	CENPS-CORT	0
chrX	153929224	153935036	NM_003491.4	2.309	-	NAA10	0
chr7	100049773	100065039	NM_145914.3	2.309	+	ZSCAN21	0
chr11	112074298	112085149	NM_018195.4	2.308	+	NKAPD1	0
chr11	60914157	60923442	NM_024092.3	2.308	+	TMEM109	0
chr14	23272421	23286131	NM_020834.3	2.307	-	HOMEZ	0
chr19	55181246	55207133	XM_017027063.1	2.307	-	PTPRH	0
chr8	144108870	144116391	XM_024447145.1	2.307	+	WDR97	0
chr6	118813448	118931737	NM_017696.2	2.306	-	MCM9	0
chr16	1784890	1789185	XM_017022832.2	2.306	+	NUBP2	0
chr9	127713806	127715662	NM_001002913.3	2.306	-	PTRH1	0
chr12	49127781	49131394	NM_006082.3	2.306	-	TUBA1B	0
chr12	57516587	57520516	NM_004083.5	2.305	-	DDIT3	0
chr13	113208192	113267107	NM_001278513.2	2.304	+	CUL4A	0
chr1	36393435	36397907	NM_032881.3	2.304	-	LSM10	0
chr22	41459716	41468691	NM_032758.4	2.304	-	PHF5A	0
chr19	44891219	44903688	NM_001128916.1	2.304	+	TOMM40	0
chr1	235109340	235128836	NM_014765.3	2.303	-	TOMM20	0
chr19	55013704	55038263	NM_016363.5	2.302	-	GP6	0
chr1	26890487	26900466	NM_022078.3	2.302	-	GPATCH3	0
chr6	31827737	31830253	NM_005346.6	2.302	+	HSPA1B	0
chr17	16380792	16382744	NM_001281716.1	2.302	+	UBB	0
chrX	101397790	101408012	NM_000169.2	2.301	-	GLA	0
chr16	66932064	66934401	NM_016062.4	2.3	-	CIAO2B	0
chr7	66628880	66643228	NM_153033.4	2.3	+	KCTD7	0
chr9	33290515	33348730	NM_147134.4	2.3	+	NFX1	0
chr20	63974114	63980787	XM_011528565.2	2.3	-	SAMD10	0
chr9	127716098	127731588	XM_011518289.3	2.3	+	TTC16	0
chr7	16662132	16706521	XM_006715707.1	2.299	+	BZW2	0
chr7	36389808	36453790	XM_017012356.2	2.297	+	ANLN	0
chr22	50523567	50525603	NM_001169111.1	2.297	-	SCO2	0
chr19	55158660	55166721	NM_178837.4	2.296	-	DNAAF3	0
chrX	101408221	101414132	NM_019597.5	2.296	+	HNRNPH2	0
chr11	65096213	65111861	NM_013265.4	2.296	+	VPS51	0
chr19	7926717	7943665	NM_006351.4	2.295	-	TIMM44	0
chr9	33252470	33264707	NM_004323.6	2.293	-	BAG1	0
chr15	89243978	89317258	NM_018193.3	2.293	+	FANCI	0
chr16	67828156	67831166	XM_017023717.1	2.292	-	CENPT	0
chr12	101877579	101923611	NM_018370.3	2.291	+	DRAM1	0
chr19	10286954	10288519	NM_001544.5	2.291	+	ICAM4	0
chr16	3020367	3022382	NM_016639.3	2.291	+	TNFRSF12A	0
chr19	3976055	3985462	NM_001961.4	2.29	-	EEF2	0
chr1	26911488	26913974	NM_021969.3	2.29	-	NR0B2	0
chr11	67393304	67398411	NM_001243224.1	2.29	+	RAD9A	0
chr19	12730639	12734683	NM_024038.4	2.29	-	TRIR	0
chr17	81887834	81891585	NM_005782.4	2.289	-	ALYREF	0
chr3	160495006	160565570	NM_002268.5	2.289	-	KPNA4	0
chr22	41469136	41528978	XM_017028812.1	2.288	+	ACO2	0
chr1	153981650	153990643	XM_017001959.1	2.288	-	RAB13	0
chr6	31706865	31710678	NM_001003693.3	2.287	+	LY6G6F	0
chr6	31706865	31717918	NM_001353334.2	2.287	+	LY6G6F-LY6G6D	0
chr5	172983770	173035444	NM_003945.4	2.286	+	ATP6V0E1	0
chr1	153990761	153992154	NM_001030.6	2.286	+	RPS27	0
chr7	149069640	149090717	NM_152411.4	2.285	-	ZNF786	0
chr6	132769579	132798494	XM_024446322.1	2.284	-	SLC18B1	0
chr16	30064278	30070419	NM_184043.2	2.283	+	ALDOA	0
chr22	29259865	29268212	XM_024452209.1	2.283	-	RHBDD3	0
chr21	46292700	46298397	XM_017028395.2	2.283	+	YBEY	0
chr16	58543152	58629825	NM_206999.3	2.282	-	CNOT1	0
chr22	29268285	29300522	XM_024452180.1	2.281	+	EWSR1	0
chr19	10292264	10296777	XM_017027185.1	2.281	+	ICAM5	0
chr4	82818508	82891152	NM_001077207.4	2.28	-	SEC31A	0
chr20	63865269	63891537	NM_199363.3	2.28	+	TPD52L2	0
chr11	66744768	66843515	NM_001302084.2	2.277	+	C11orf80	0
chr16	1493703	1510458	XM_011522776.2	2.277	+	TELO2	0
chr1	156033128	156053722	XM_024448469.1	2.277	-	UBQLN4	0
chr20	31664457	31722499	NM_001322242.2	2.276	-	BCL2L1	0
chr2	74198590	74215297	XM_006711924.2	2.276	+	MTHFD2	0
chr20	63981140	64033099	XM_006723769.3	2.276	+	PRPF6	0
chr19	49446297	49452391	XM_024451568.1	2.274	-	PIH1D1	0
chr1	156054781	156058505	NM_014017.4	2.273	+	LAMTOR2	0
chr14	49620798	49623480	NM_002408.4	2.273	+	MGAT2	0
chr12	2794969	2805422	NM_002014.4	2.272	+	FKBP4	0
chr19	12922478	12933710	NM_004461.3	2.271	-	FARSA	0
chr17	44987588	45022391	XM_024451053.1	2.271	-	LOC107987243	0
chr10	110871794	110900005	NM_145341.3	2.271	+	PDCD4	0
chr9	136401921	136410613	NM_006643.4	2.27	-	ENTR1	0
chr17	34961539	34963776	NM_052857.4	2.27	+	ZNF830	0
chr20	32109956	32167210	XM_017028159.1	2.269	+	TM9SF4	0
chr1	165827613	165911617	NM_012474.5	2.269	+	UCK2	0
chr11	62593213	62601864	NM_004739.4	2.266	-	MTA2	0
chr1	156619414	156625724	NM_021817.3	2.265	+	HAPLN2	0
chr11	112063717	112074022	XM_024448350.1	2.265	-	PIH1D2	0
chr22	30425767	30429053	NM_016498.5	2.264	+	MTFP1	0
chr17	35587565	35726412	XM_011524454.1	2.263	+	AP2B1	0
chr1	43358980	43363202	NM_001255.3	2.263	+	CDC20	0
chr16	82148161	82170217	XM_011522808.3	2.263	-	MPHOSPH6	0
chr2	219206806	219209647	XM_006712285.1	2.263	+	ZFAND2B	0
chr17	5386013	5419661	XM_017024694.2	2.262	-	NUP88	0
chr11	60890546	60906584	NM_014502.5	2.261	-	PRPF19	0
chr17	58000918	58007245	NM_006924.5	2.26	-	SRSF1	0
chr1	228174569	228182256	NM_001310327.2	2.259	+	IBA57	0
chr3	16265778	16306086	XM_017007492.1	2.259	+	OXNAD1	0
chr17	5419640	5433019	NM_001160266.1	2.259	+	RPAIN	0
chr14	49618529	49620625	NM_001001.5	2.258	-	RPL36AL	0
chr19	9827917	9830114	NM_024292.4	2.258	+	UBL5	0
chr14	68787654	68796242	NM_001244701.1	2.258	-	ZFP36L1	0
chr16	30572938	30586037	XM_024450163.1	2.258	-	ZNF785	0
chr17	82035857	82037696	NM_016286.4	2.257	-	DCXR	0
chr1	184699719	184754906	XM_011510014.3	2.257	-	EDEM3	0
chr19	40216057	40218398	NM_152479.5	2.257	-	TTC9B	0
chr9	33265048	33282069	NM_016410.6	2.256	+	CHMP5	0
chr12	54325130	54351845	NM_016057.3	2.256	+	COPZ1	0
chr11	47565598	47573460	NM_175732.3	2.256	+	PTPMT1	0
chr1	145921555	145927535	NM_005105.4	2.256	-	RBM8A	0
chr9	137188675	137190365	NM_003731.3	2.256	+	SSNA1	0
chr1	228149929	228159825	NM_020435.4	2.255	+	GJC2	0
chr1	6247352	6255250	XM_017001250.1	2.254	-	GPR153	0
chr6	32148362	32151938	NM_030651.4	2.253	-	PRRT1	0
chr16	3014711	3018182	NM_021195.5	2.252	-	CLDN6	0
chr20	44885704	44908531	NM_139323.4	2.252	+	YWHAB	0
chr11	769791	777500	XM_017017667.1	2.251	-	GATD1	0
chr12	57455306	57458024	NM_031479.5	2.251	+	INHBE	0
chr10	63133327	63155023	NM_030759.5	2.251	+	NRBF2	0
chr17	75205703	75235757	XM_017025110.1	2.251	+	NUP85	0
chr2	74514449	74517147	NM_016170.5	2.25	+	TLX2	0
chr16	367383	370501	XM_005255041.2	2.249	-	MRPL28	0
chrX	136873460	136880724	NM_002139.4	2.249	-	RBMX	0
chr10	95663400	95693926	NM_015631.6	2.249	-	TCTN3	0
chr12	56163344	56189460	XM_017019887.2	2.247	-	SMARCC2	0
chr12	56128201	56144675	NM_015292.2	2.246	+	ESYT1	0
chr1	109090763	109096933	NM_020141.4	2.246	+	TMEM167B	0
chr8	42541147	42555194	NM_001135676.2	2.245	+	SMIM19	0
chr9	35658303	35661186	XM_005251403.5	2.244	+	CCDC107	0
chr20	45373879	45378549	XM_011528790.2	2.244	-	TP53TG5	0
chr22	36467035	36482024	XM_005261508.1	2.243	-	TXN2	0
chr22	39500099	39518133	NM_001304564.1	2.242	+	MIEF1	0
chr9	129608883	129636130	NM_001286796.1	2.242	+	NTMT1	0
chr14	23056022	23058475	XM_011537450.1	2.241	+	LOC105370705	0
chr4	56467626	56494367	XM_024454192.1	2.241	+	SRP72	0
chr2	85593822	85597585	XM_005264359.4	2.24	+	RNF181	0
chr19	1905398	1913446	NM_138422.4	2.239	+	ADAT3	0
chr9	137174783	137188559	NM_013366.4	2.239	-	ANAPC2	0
chr10	122990806	123008825	XM_017016551.2	2.239	-	IKZF5	0
chr15	40382720	40394287	NM_033286.3	2.239	+	KNSTRN	0
chr19	1905398	1926012	NM_079834.4	2.239	+	SCAMP4	0
chr22	37639668	37656118	NM_018957.5	2.239	+	SH3BP1	0
chr16	66935515	66945095	NM_198061.3	2.238	+	CES2	0
chr17	7243590	7251733	NM_001143775.2	2.238	-	CTDNEP1	0
chr17	7251736	7259939	NM_203415.2	2.238	+	ELP5	0
chr22	19036285	19122411	NM_005137.3	2.235	-	DGCR2	0
chr12	57523062	57530147	XM_005268618.1	2.235	+	MBD6	0
chr17	78174090	78187051	NM_003258.5	2.235	-	TK1	0
chr1	33007939	33036882	NM_013411.5	2.234	-	AK2	0
chr11	66843440	66846551	NM_005133.3	2.234	+	RCE1	0
chr10	123009005	123058289	NM_001609.4	2.232	+	ACADSB	0
chr11	62686405	62689529	NM_203422.4	2.232	-	LRRN4CL	0
chr11	121024071	121090775	NM_152715.4	2.232	+	TBCEL	0
chr19	18279693	18281621	NM_005354.6	2.231	-	JUND	0
chr1	114716912	114758049	NM_001242891.1	2.23	-	CSDE1	0
chr17	4715182	4721499	XM_017024645.1	2.229	+	ARRB2	0
chr1	203007630	203024847	NM_001349862.1	2.229	+	TMEM183A	0
chr1	47333789	47378838	NM_016308.3	2.228	+	CMPK1	0
chr11	64764603	64778843	NM_201997.2	2.228	-	SF1	0
chr16	69118009	69132587	NM_001039690.5	2.227	-	CHTF8	0
chr16	69118008	69132587	NM_001366606.1	2.227	-	DERPC	0
chr17	7581966	7583517	NM_001322800.1	2.227	-	LOC100996842	0
chr19	12525372	12551481	NM_144976.4	2.227	-	ZNF564	0
chr8	144137773	144140850	NM_016458.4	2.226	+	HGH1	0
chr7	101239471	101245080	NM_016068.3	2.225	-	FIS1	0
chr1	44775539	44778778	NM_001012.2	2.225	+	RPS8	0
chr19	14081623	14085782	NM_001277378.2	2.224	-	C19orf67	0
chr1	32292082	32333625	NM_004964.3	2.224	+	HDAC1	0
chr17	78187400	78207701	XM_011524332.2	2.223	+	AFMID	0
chr11	9384651	9448126	NM_006391.3	2.223	+	IPO7	0
chr17	81890789	81900532	NM_001289414.1	2.222	+	ANAPC11	0
chr17	4788963	4790588	NM_001014985.3	2.221	+	GLTPD2	0
chr6	7881516	7910787	NM_030810.5	2.221	-	TXNDC5	0
chr19	55403962	55408438	XM_011526752.2	2.221	-	UBE2S	0
chr19	40222207	40226688	NM_024877.4	2.22	-	CNTD2	0
chr16	67175598	67183962	NM_001369687.1	2.22	-	KIAA0895L	0
chr1	26863148	26864455	NM_006142.5	2.22	+	SFN	0
chr19	9810266	9814341	XM_006722782.4	2.219	-	FBXL12	0
chr2	27325848	27356491	NM_001318909.1	2.219	-	GTF3C2	0
chr6	30743198	30744546	NM_003897.4	2.219	-	IER3	0
chr1	11980180	12013514	NM_001127660.1	2.218	+	MFN2	0
chr19	47778702	47784681	NM_003009.4	2.217	+	SELENOW	0
chr7	2234194	2242204	NM_013393.3	2.215	-	MRM2	0
chr1	175012957	175023424	NM_022100.3	2.214	-	MRPS14	0
chr2	237968792	238042781	NM_001278305.1	2.214	+	UBE2F	0
chr5	160393147	160400096	NM_001303251.1	2.214	-	ZBED8	0
chr3	49673101	49683503	XM_011533661.2	2.213	+	APEH	0
chr17	8224823	8248051	XM_011524011.2	2.213	-	CTC1	0
chr8	144473411	144475848	NM_003923.3	2.213	-	FOXH1	0
chr1	26159078	26163961	NM_024869.3	2.212	+	FAM110D	0
chr14	55027130	55049488	XM_011536426.1	2.212	+	SOCS4	0
chr1	925730	944573	NM_152486.3	2.211	+	SAMD11	0
chr3	196323546	196338387	NM_138461.4	2.211	-	TM4SF19	0
chr20	63956702	63965503	XM_024451955.1	2.211	-	ZNF512B	0
chr1	1232236	1235040	NM_080605.4	2.21	+	B3GALT6	0
chr17	81539890	81552255	XM_017025162.1	2.21	-	FAAP100	0
chr6	31797395	31806965	NM_021177.5	2.21	-	LSM2	0
chr22	50311962	50317992	XM_024452248.1	2.209	-	DENND6B	0
chr1	11934716	11975536	NM_001316320.2	2.209	+	PLOD1	0
chr8	85214496	85221078	XM_011517528.3	2.209	-	RBIS	0
chr1	1216907	1231983	XM_024447473.1	2.209	-	SDF4	0
chr19	58354356	58362750	NM_198458.3	2.209	-	ZNF497	0
chr20	63698641	63708012	NM_001267545.2	2.208	-	ARFRP1	0
chr14	54938948	55027098	XM_006720012.2	2.208	-	WDHD1	0
chr20	59033144	59042785	NM_016045.3	2.207	-	PRELID3B	0
chr11	71928700	71997596	XM_006718632.1	2.207	+	RNF121	0
chr5	95463894	95555004	NM_014639.3	2.205	-	TTC37	0
chr19	40799521	40808433	NM_053046.4	2.204	+	EGLN2	0
chr12	112405188	112409284	NM_001320140.2	2.204	-	RPL6	0
chr5	95555107	95605036	XM_005271904.4	2.203	+	ARSK	0
chr17	29262130	29292438	XM_017024896.2	2.203	-	NUFIP2	0
chr1	9589358	9614876	XM_017000552.2	2.203	+	TMEM201	0
chr2	219219379	219229635	NM_024085.5	2.202	-	ATG9A	0
chr1	10399063	10420510	NM_002631.4	2.202	+	PGD	0
chr11	67292016	67302483	XM_011544988.2	2.201	+	ANKRD13D	0
chr14	20455225	20457766	NM_080649.3	2.201	+	APEX1	0
chr10	98417012	98446735	XM_005269757.4	2.201	-	HPS1	0
chr4	158709126	158723395	NM_005038.3	2.201	-	PPID	0
chr3	119498546	119525089	NM_016589.4	2.201	+	TIMMDC1	0
chr19	16574921	16628203	NM_004831.4	2.2	-	MED26	0
chr16	22345935	22374618	NM_001802.2	2.199	-	CDR2	0
chr17	7583851	7588204	XM_011524081.2	2.198	+	MPDU1	0
chr19	10310044	10316014	NM_001031734.4	2.197	-	FDX2	0
chr16	30887794	30894076	NM_004765.4	2.195	-	BCL7C	0
chr3	33114013	33147772	NM_006371.5	2.195	+	CRTAP	0
chr19	5700838	5720145	XM_011528441.3	2.195	-	LONP1	0
chr19	41860403	41872924	NM_001321483.2	2.195	+	RPS19	0
chr9	37753203	37764626	XM_011517743.2	2.195	+	TRMT10B	0
chr19	12938599	12944489	NM_004343.3	2.193	+	CALR	0
chr11	47270144	47329351	XM_024448747.1	2.193	+	MADD	0
chr14	73851830	73863561	NM_001371335.1	2.193	+	PTGR2	0
chr11	65088371	65089108	NM_001282448.1	2.193	-	TMEM262	0
chr6	152970534	152983578	NM_001142522.3	2.192	-	FBXO5	0
chr16	89831630	89835960	XM_017023972.1	2.19	+	LOC107984817	0
chr4	56435748	56461367	NM_006452.3	2.19	+	PAICS	0
chr6	30327230	30343728	NM_172016.2	2.19	+	TRIM39	0
chr20	63707441	63736141	NM_001083113.1	2.19	+	ZGPAT	0
chr8	144804160	144813136	XM_017013384.2	2.19	+	ZNF517	0
chr19	18531762	18543572	NM_012181.5	2.189	-	FKBP8	0
chr4	56393361	56435614	NM_002703.5	2.189	-	PPAT	0
chr14	103562959	103593213	NM_001370595.1	2.188	+	COA8	0
chr11	86945678	86955394	NM_012193.4	2.187	-	FZD4	0
chr15	43800420	43802588	NM_001199885.1	2.187	+	HYPK	0
chr12	6965351	6970752	NM_001267700.1	2.187	-	PHB2	0
chr3	122411845	122416061	NM_019069.4	2.187	-	WDR5B	0
chr16	67192154	67198917	NM_001950.4	2.186	+	E2F4	0
chr19	51889234	51905016	NM_023074.4	2.186	-	ZNF649	0
chr9	35056063	35072307	NM_001354928.1	2.185	-	VCP	0
chr16	71447596	71462246	NM_145911.3	2.185	-	ZNF23	0
chr16	30896606	30903559	NM_001330.3	2.184	+	CTF1	0
chr16	67184378	67190135	NM_178516.4	2.184	-	EXOC3L1	0
chr9	35659342	35665194	NM_032818.3	2.183	-	ARHGEF39	0
chr6	31777517	31792432	XM_017011246.1	2.183	-	VARS	0
chr3	129167826	129183895	NM_003418.5	2.182	-	CNBP	0
chr12	122207667	122227455	NM_019887.6	2.181	-	DIABLO	0
chr19	38374549	38383823	NM_002812.4	2.181	+	PSMD8	0
chr11	65111853	65116234	NM_001277233.1	2.18	+	TM7SF2	0
chr11	66345373	66347628	NM_006876.3	2.179	-	B4GAT1	0
chr1	52032102	52033809	NM_138417.3	2.179	-	KTI12	0
chr6	43629541	43640951	NM_001003690.1	2.179	+	MAD2L1BP	0
chr8	144508080	144511208	XM_017013005.1	2.179	+	MFSD3	0
chr8	144051265	144064025	XM_011516960.1	2.179	-	OPLAH	0
chr8	143816376	143825005	XM_017013235.1	2.179	-	PUF60	0
chr3	47381000	47413434	XM_005265031.2	2.178	+	PTPN23	0
chr8	144064060	144080647	XM_011517134.3	2.177	+	EXOSC4	0
chr22	37686342	37693473	NM_024313.3	2.177	+	NOL12	0
chr7	2242904	2251144	NM_198954.1	2.177	+	NUDT1	0
chr10	92593129	92655394	NM_004523.4	2.176	+	KIF11	0
chr19	38587640	38617878	XM_017026231.1	2.176	-	MAP4K1	0
chr1	6221192	6234460	XM_011541140.2	2.175	-	ICMT	0
chr5	140360193	140375140	NM_031467.3	2.175	+	SLC4A9	0
chr2	219229831	219236650	XM_017004421.2	2.174	+	ANKZF1	0
chr12	103950201	103956609	XM_011538718.3	2.173	-	C12orf73	0
chr15	65869490	65891988	NM_004663.5	2.173	+	RAB11A	0
chr1	42682417	42703804	NM_004559.5	2.173	+	YBX1	0
chr1	23359447	23368385	NM_030634.2	2.173	-	ZNF436	0
chr19	14381143	14408724	NM_001784.5	2.172	+	ADGRE5	0
chr19	49334960	49340607	XM_011527543.3	2.172	+	CD37	0
chr8	143579727	143590732	XM_006716524.1	2.171	-	EEF1D	0
chr16	90019628	90044959	XM_017023122.1	2.171	+	GAS8	0
chr11	67404082	67410088	NM_001369498.1	2.17	+	TBC1D10C	0
chr19	1040106	1065571	NM_019112.4	2.169	+	ABCA7	0
chr11	3675018	3797553	NM_139132.4	2.169	-	NUP98	0
chr1	109213892	109238181	NM_001330669.1	2.169	+	SARS1	0
chr12	6970912	6979935	NM_006331.8	2.168	+	EMG1	0
chr20	3820546	3828837	NM_018347.3	2.167	+	AP5S1	0
chr12	70243747	70354992	XM_011538399.1	2.166	+	CNOT2	0
chr3	45594750	45686340	NM_014240.3	2.166	+	LIMD1	0
chr3	51933428	51941903	NM_004704.5	2.166	-	RRP9	0
chr17	63827430	63832018	NM_002805.6	2.164	+	PSMC5	0
chr15	43794173	43800096	NM_001258032.1	2.164	-	SERINC4	0
chr19	58367622	58370675	XM_017026242.1	2.164	-	ZNF837	0
chr5	176526703	176544205	XM_011534466.3	2.163	-	RNF44	0
chr1	156337313	156346994	NM_144627.4	2.163	+	TSACC	0
chr10	27195213	27240485	NM_001301254.2	2.162	-	ACBD5	0
chr12	56152586	56157981	NM_002475.5	2.162	+	MYL6B	0
chr7	72574512	72828199	NM_001145440.3	2.162	-	TYW1B	0
chr2	69457996	69643738	NM_014911.4	2.161	-	AAK1	0
chr7	101154475	101161275	NM_001283.5	2.161	+	AP1S1	0
chr3	128479426	128493200	NM_032638.5	2.161	-	GATA2	0
chr17	8247595	8270490	XM_024450804.1	2.161	+	PFAS	0
chr1	17406759	17439676	NM_018715.4	2.161	-	RCC2	0
chr17	7561918	7571968	NM_015670.6	2.161	+	SENP3	0
chr19	10566459	10568978	NM_079421.3	2.16	-	CDKN2D	0
chr1	37956974	37990021	NM_006802.4	2.16	-	SF3A3	0
chr6	96889314	96897890	NM_014165.4	2.159	-	NDUFAF4	0
chr17	81900964	81911172	XM_005256386.4	2.159	-	PCYT2	0
chr11	66052363	66069307	NM_006842.3	2.159	+	SF3B2	0
chr17	54960421	54968653	NM_004375.5	2.157	-	COX11	0
chr19	3359629	3469216	NM_205843.3	2.156	+	NFIC	0
chr12	6494101	6531954	NM_014865.4	2.155	+	NCAPD2	0
chr14	103556550	103562319	NM_004873.4	2.153	-	BAG5	0
chr2	85611236	85612045	XM_024452879.1	2.153	-	C2orf68	0
chr3	13478902	13506415	XM_024453764.1	2.152	+	HDAC11	0
chr3	51942362	51948866	NM_001370240.1	2.152	+	PARP3	0
chr2	177212693	177223958	NM_194247.3	2.15	+	HNRNPA3	0
chr14	20446400	20454811	NM_017807.4	2.15	-	OSGEP	0
chr1	1915259	1917295	NM_138705.4	2.149	+	CALML6	0
chr3	122384181	122412333	NM_014367.4	2.149	+	FAM162A	0
chr5	103120272	103203212	XM_017009274.2	2.149	+	PPIP5K2	0
chr6	30727824	30742512	XM_017010158.1	2.148	-	FLOT1	0
chr6	42744497	42746102	NM_003192.3	2.148	-	TBCC	0
chr2	28894666	28948218	NM_015131.3	2.148	+	WDR43	0
chr17	63822182	63827097	XM_024450562.1	2.147	-	FTSJ3	0
chr1	26876131	26890282	NM_018066.4	2.147	-	GPN2	0
chr19	38930953	38933019	NM_033363.1	2.147	+	MRPS12	0
chr19	38915265	38930762	NM_017827.4	2.147	-	SARS2	0
chr16	2239401	2251586	NM_001919.4	2.146	-	ECI1	0
chr11	298199	299525	NM_001025295.3	2.145	-	IFITM5	0
chr17	75898643	75904883	NM_032478.4	2.144	-	MRPL38	0
chr19	48720584	48740832	XM_024451567.1	2.143	-	RASIP1	0
chr8	142740948	142742405	NM_020427.3	2.143	-	SLURP1	0
chr6	34246379	34249107	NM_178508.5	2.143	-	SMIM29	0
chr2	112215676	112254098	XM_024453174.1	2.143	-	ZC3H8	0
chr3	38138660	38143021	NM_002468.5	2.142	+	MYD88	0
chr12	123973214	124015426	NM_152437.3	2.142	+	ZNF664	0
chr12	123973214	124316023	NM_001347902.2	2.142	+	ZNF664-RFLNA	0
chr5	178204532	178211162	NM_031266.3	2.141	+	HNRNPAB	0
chrX	136497591	136512345	NM_014500.5	2.141	+	HTATSF1	0
chr14	49570987	49586379	NM_001030001.4	2.141	-	RPS29	0
chr22	37675635	37679801	NM_002305.4	2.14	+	LGALS1	0
chr19	50358476	50365638	NM_004851.3	2.14	-	NAPSA	0
chr19	2236823	2248654	NM_007165.5	2.14	+	SF3A2	0
chr6	31652403	31658209	NM_001256169.2	2.139	+	APOM	0
chr1	54849626	54887194	NM_014762.4	2.139	-	DHCR24	0
chr17	4951118	4957128	NM_053013.4	2.139	+	ENO3	0
chr5	76716125	76735769	NM_001992.5	2.139	+	F2R	0
chr11	95066876	95071223	NM_032102.3	2.139	+	SRSF8	0
chr9	136673142	136687456	NM_006412.4	2.138	-	AGPAT2	0
chr16	29906335	29926211	XM_017023104.2	2.138	-	KCTD13	0
chr5	150442634	150449738	NM_005617.4	2.138	-	RPS14	0
chr6	112070662	112087528	XM_011535875.2	2.138	-	TUBE1	0
chr8	144773113	144780964	XM_017013874.1	2.138	-	ZNF34	0
chr9	136658855	136672677	XM_017014799.1	2.137	+	EGFL7	0
chr1	173715237	173786825	XM_017001053.1	2.137	+	KLHL20	0
chr11	65545305	65558388	XM_017017737.2	2.137	-	LTBP3	0
chr16	30569676	30571426	XM_005255139.2	2.137	-	ZNF688	0
chr16	5071824	5085532	XM_017023457.2	2.136	+	ALG1	0
chr1	193096464	193106113	NM_016066.4	2.136	-	GLRX2	0
chr3	155827329	155854405	NM_001363883.1	2.136	-	SLC33A1	0
chr19	2233152	2236328	NM_018049.3	2.135	-	PLEKHJ1	0
chr2	24067585	24076325	NM_016047.4	2.135	-	SF3B6	0
chr7	149003061	149028504	NM_004911.5	2.134	-	PDIA4	0
chr19	39433136	39435948	NM_001363860.2	2.134	-	RPS16	0
chr11	63911229	63917163	NM_173587.4	2.133	-	RCOR2	0
chr16	66921678	66925535	NM_001128850.1	2.133	-	RRAD	0
chr9	97983340	98015942	NM_006401.3	2.131	+	ANP32B	0
chr19	55485187	55487565	NM_020378.4	2.131	+	NAT14	0
chr19	507496	519653	NM_033513.3	2.131	+	TPGS1	0
chr1	16197853	16212651	NM_153213.5	2.13	-	ARHGEF19	0
chr22	42074243	42079437	XM_005261373.3	2.13	+	PHETA2	0
chr11	65041209	65044827	NM_013299.4	2.13	+	SAC3D1	0
chr19	1491180	1497926	NM_138393.4	2.128	+	REEP6	0
chr19	41330322	41353921	NM_000660.7	2.128	-	TGFB1	0
chr13	102799118	102841532	NM_017693.4	2.127	+	BIVM	0
chr7	2354826	2380744	NM_003751.4	2.127	+	EIF3B	0
chr6	112087622	112100891	XM_017011174.2	2.127	+	FAM229B	0
chr7	139133777	139191985	NM_024926.4	2.127	+	TTC26	0
chr21	32573720	32612376	NM_001350338.2	2.126	-	C21orf59-TCP10L	0
chr21	32599353	32612376	NM_021254.4	2.126	-	CFAP298	0
chr6	42206800	42217869	XM_017010996.1	2.126	-	MRPS10	0
chr11	5663227	5685107	XM_017018463.2	2.125	-	TRIM5	0
chr11	70398505	70436583	NM_138565.2	2.124	+	CTTN	0
chr16	84053766	84116834	XM_024450477.1	2.124	-	MBTPS1	0
chr12	56158358	56161578	NM_079423.4	2.124	+	MYL6	0
chr17	42534237	42544448	XM_024450771.1	2.124	+	NAGLU	0
chr11	67415677	67425606	XM_017018054.1	2.122	+	CARNS1	0
chr5	103085999	103120051	XM_024446123.1	2.122	-	GIN1	0
chr7	100169605	100177380	NM_152742.3	2.121	-	GPC2	0
chr16	75293709	75433502	NM_006324.3	2.12	-	CFDP1	0
chr1	84506385	84556494	NM_001310156.2	2.12	+	SPATA1	0
chr1	42849554	42852476	XM_017001401.2	2.12	+	ZNF691	0
chr11	5225463	5227070	NM_000518.5	2.119	-	HBB	0
chr3	156539552	156554124	NM_001308205.1	2.119	-	SSR3	0
chr1	12166990	12209219	NM_001066.3	2.119	+	TNFRSF1B	0
chr16	2530034	2531407	NM_001048212.3	2.118	-	CEMP1	0
chr1	84498324	84506580	NM_005274.3	2.118	-	GNG5	0
chr13	102784280	102798975	NM_024089.3	2.118	-	POGLUT2	0
chr3	128619968	128650817	NM_002950.4	2.118	-	RPN1	0
chr16	729764	740996	NM_022493.3	2.117	-	CIAO3	0
chr1	8860999	8878685	NM_001428.5	2.117	-	ENO1	0
chr12	49097138	49110899	NM_018113.3	2.117	-	LMBR1L	0
chr19	14073008	14075061	NM_001291291.1	2.117	+	MISP3	0
chr3	150741124	150763168	NM_005067.7	2.117	-	SIAH2	0
chr16	89923341	89936096	NM_006086.4	2.116	+	TUBB3	0
chr11	64305523	64316742	NM_004451.5	2.115	+	ESRRA	0
chr20	45416140	45426240	NM_015937.6	2.115	+	PIGT	0
chr1	201983373	202006142	XM_005245421.1	2.115	+	RNPEP	0
chr15	76216286	76311468	NM_001127716.1	2.114	-	ETFA	0
chr15	34360124	34367195	XM_006720454.2	2.113	-	LPCAT4	0
chr10	6089345	6117458	NM_001145547.1	2.113	+	RBM17	0
chr19	32691362	32698678	XM_017026806.2	2.112	+	NUDT19	0
chr17	4945651	4948529	NM_005022.4	2.112	-	PFN1	0
chr2	27199586	27207766	XM_017005216.1	2.112	-	SLC5A6	0
chr16	89508402	89537720	NM_199367.3	2.112	+	SPG7	0
chr15	58595393	58748965	XM_024449818.1	2.111	-	ADAM10	0
chr9	83968082	83980781	NM_031262.3	2.11	-	HNRNPK	0
chr22	38468095	38483446	NM_006855.4	2.11	+	KDELR3	0
chr3	184164302	184173607	XM_011512513.2	2.109	+	DVL3	0
chr17	82078337	82098235	NM_004104.5	2.109	-	FASN	0
chr4	2937935	2963405	NM_003703.3	2.109	-	NOP14	0
chr7	100177930	100219333	XM_017011686.2	2.109	+	STAG3	0
chr16	3112794	3120516	XM_005255558.2	2.109	+	ZNF205	0
chr16	75596867	75623280	NM_012091.5	2.108	-	ADAT1	0
chr5	151742821	151758630	NM_004045.4	2.108	-	ATOX1	0
chr16	66802877	66830975	NM_003905.4	2.108	-	NAE1	0
chr17	17303848	17347662	XM_011523964.2	2.108	+	NT5M	0
chr10	97713729	97718149	NM_031484.4	2.107	+	MARVELD1	0
chr7	151081084	151083018	NM_031434.4	2.104	-	TMUB1	0
chr19	46410328	46413563	NM_032040.5	2.103	-	CCDC8	0
chr12	57460258	57472060	XM_011538189.2	2.103	+	GLI1	0
chr18	12949747	12987664	XM_011525745.2	2.103	+	SEH1L	0
chr19	3708383	3750812	NM_001267560.2	2.103	+	TJP3	0
chr17	75266227	75270678	XM_017024890.1	2.102	-	MIF4GD	0
chr19	49906824	49929503	NM_153719.4	2.102	-	NUP62	0
chr22	19714502	19723318	NM_002688.6	2.102	+	SEPTIN5	0
chr16	89696356	89701704	NM_152339.4	2.102	-	SPATA2L	0
chr5	138553755	138575400	NM_004134.7	2.101	-	HSPA9	0
chr12	57755102	57760410	NM_138396.6	2.101	+	MARCHF9	0
chr6	41780781	41787451	NM_013397.6	2.101	+	PRICKLE4	0
chr17	4785284	4786363	NM_182566.3	2.101	-	VMO1	0
chr12	111452213	111599672	NM_001310123.1	2.099	-	ATXN2	0
chr19	17933014	17943984	NM_001136203.2	2.099	+	CCDC124	0
chr14	100146418	100166885	XM_006720043.3	2.099	-	DEGS2	0
chr1	30711276	30723584	NM_002379.3	2.099	-	MATN1	0
chr12	57610115	57617244	NM_001111270.3	2.098	+	ARHGEF25	0
chr1	11919590	11926426	NM_138346.3	2.098	-	KIAA2013	0
chr21	34073577	34143029	NM_032476.4	2.098	+	MRPS6	0
chr16	67173852	67175736	NM_003946.6	2.098	+	NOL3	0
chr15	65234463	65286744	XM_006720590.3	2.098	-	PARP16	0
chr21	34073577	34106259	NM_006933.7	2.098	+	SLC5A3	0
chr2	74554737	74557550	XM_017003528.1	2.097	+	DOK1	0
chr8	144082633	144086215	NM_003801.4	2.097	+	GPAA1	0
chr6	31639038	31652050	XM_024446547.1	2.095	-	BAG6	0
chr12	62260403	62416388	NM_006313.3	2.095	+	USP15	0
chr17	82442642	82449604	XM_006722293.3	2.094	-	CYBC1	0
chr16	78793	85845	XM_024450282.1	2.094	+	MPG	0
chr6	16129085	16151014	XM_017010789.1	2.094	+	MYLIP	0
chr12	133037285	133063303	NM_003428.5	2.093	+	ZNF84	0
chr12	6924458	6942320	NM_001007026.2	2.092	+	ATN1	0
chr6	30908206	30914105	NM_001517.5	2.092	+	GTF2H4	0
chr19	1383906	1395583	NM_024407.5	2.092	+	NDUFS7	0
chr22	19443149	19448231	NM_173793.4	2.091	-	C22orf39	0
chr15	40807624	40814568	XM_024450092.1	2.091	+	ZFYVE19	0
chr7	120989787	121297446	XM_024446941.1	2.09	+	CPED1	0
chr1	11790021	11805948	XM_005263460.5	2.09	-	MTHFR	0
chr18	54270467	54294727	XM_024451081.1	2.09	+	POLI	0
chr18	11884044	11908660	XM_017025928.1	2.089	-	MPPE1	0
chr7	149431362	149461061	NM_015694.3	2.089	-	ZNF777	0
chr9	137032048	137037644	XM_017014717.1	2.087	+	C9orf139	0
chr19	7903876	7914477	NM_145185.4	2.087	+	MAP2K7	0
chr1	23778417	23788231	NM_020362.5	2.087	+	PITHD1	0
chr16	58058	72630	NM_022450.5	2.087	-	RHBDF1	0
chr1	40450063	40463714	NM_001369565.1	2.087	+	ZFP69B	0
chr20	297569	300320	NM_033089.7	2.085	+	ZCCHC3	0
chr9	137030173	137032087	NM_004479.4	2.084	-	FUT7	0
chr1	965819	972379	XM_017002479.1	2.084	+	PLEKHN1	0
chr1	179882041	179920076	NM_015602.3	2.084	+	TOR1AIP1	0
chr1	25861483	25871252	NM_178422.5	2.083	-	PAQR7	0
chr14	24189142	24195735	NM_001289006.1	2.083	-	TM9SF1	0
chr19	17323222	17334833	XM_017027048.1	2.082	-	ANO8	0
chr7	101232093	101237801	NM_014343.3	2.082	-	CLDN15	0
chr19	44946050	44949564	NM_000483.5	2.081	+	APOC2	0
chr1	11806190	11843129	NM_001286.4	2.081	+	CLCN6	0
chr6	99369402	99394222	XM_011535898.2	2.081	-	COQ3	0
chr21	33503932	33542891	XM_006723990.2	2.081	-	GART	0
chr20	63520764	63522205	NM_024299.4	2.081	+	PPDPF	0
chr9	128720868	128724137	XM_011519116.2	2.081	-	ZDHHC12	0
chr19	2096914	2099589	NM_001363588.2	2.08	+	IZUMO4	0
chr6	83211526	83431077	XM_011535836.3	2.08	-	ME1	0
chr11	66682495	66721019	XM_006718669.3	2.079	-	SPTBN2	0
chr7	44833613	44848125	NM_201517.2	2.078	-	H2AZ2	0
chr7	44072061	44082539	NM_001284331.1	2.078	-	POLM	0
chr12	6346846	6375449	NM_001159576.2	2.077	-	SCNN1A	0
chr17	82361523	82363775	XM_017024639.1	2.077	+	TEX19	0
chr17	17213654	17236585	XM_011523721.3	2.076	-	FLCN	0
chr12	57055642	57078767	XM_017019079.1	2.076	-	NEMP1	0
chr6	108211221	108261039	NM_152827.4	2.076	-	SNX3	0
chr20	44910059	44939315	NM_001372179.1	2.075	+	PABPC1L	0
chr6	107870764	107958113	XM_017010218.2	2.075	-	SEC63	0
chr17	82235773	82239498	NM_001206952.1	2.075	+	SLC16A3	0
chr17	42552922	42555213	NM_001330219.3	2.074	+	HSD17B1	0
chr12	6491885	6493261	NM_016497.4	2.074	-	MRPL51	0
chr17	48892786	48895870	NM_005175.3	2.073	+	ATP5MC1	0
chr16	243094	266119	XM_017023760.2	2.073	+	FAM234A	0
chr12	56151267	56153896	XM_017020294.2	2.073	+	LOC107987175	0
chr5	140550066	140558092	NM_001035235.3	2.073	-	SRA1	0
chr19	17824781	17848031	NM_000215.3	2.072	-	JAK3	0
chr19	18560099	18565208	XM_017027282.1	2.072	+	KXD1	0
chr1	156072012	156082464	NM_001093725.2	2.072	-	MEX3A	0
chr4	185396840	185400242	XM_017008176.1	2.071	+	ANKRD37	0
chr4	73052361	73069715	NM_173827.4	2.07	-	COX18	0
chr7	32485337	32495282	NM_001139499.2	2.07	-	LSM5	0
chr16	180458	181178	NM_005331.5	2.069	+	HBQ1	0
chr6	34757504	34773856	NM_003093.3	2.069	+	SNRPC	0
chr1	109064139	109076002	NM_005645.4	2.069	-	TAF13	0
chr8	143977157	143986430	XM_011517336.3	2.068	-	PARP10	0
chr4	173370953	173377531	NM_003864.4	2.068	+	SAP30	0
chr1	42925374	42958867	NM_006516.3	2.068	-	SLC2A1	0
chr19	3594506	3606874	NM_201636.3	2.068	-	TBXA2R	0
chr2	37201611	37231595	NM_005760.3	2.067	-	CEBPZ	0
chr5	140401813	140549577	NM_020690.5	2.065	+	ANKHD1-EIF4EBP3	0
chr1	205619267	205632871	NM_021795.2	2.065	-	ELK4	0
chr19	982927	994556	NM_001372086.1	2.065	+	WDR18	0
chr12	123602088	123619516	XM_011538608.3	2.064	+	DDX55	0
chr6	41770175	41779671	XM_017010193.1	2.064	-	FRS3	0
chr3	170864874	170870194	NM_001320451.2	2.064	-	RPL22L1	0
chr16	30602557	30610388	NM_138447.3	2.064	-	ZNF689	0
chr5	140401832	140472476	NM_024668.4	2.063	+	ANKHD1	0
chr19	4402639	4443396	NM_005483.3	2.063	+	CHAF1A	0
chr16	23678888	23690366	NM_005030.6	2.063	+	PLK1	0
chrX	101345660	101348741	NM_004085.4	2.063	-	TIMM8A	0
chr19	34994726	35026468	NM_001320036.2	2.062	+	GRAMD1A	0
chr6	30617319	30626392	XM_024446408.1	2.062	+	MRPS18B	0
chr17	4796163	4798494	NM_002798.3	2.062	+	PSMB6	0
chr5	177357671	177372600	XM_024454328.1	2.062	+	RGS14	0
chr21	33577550	33588683	NM_017613.4	2.061	-	DONSON	0
chr14	58244804	58272008	NM_152132.2	2.061	+	PSMA3	0
chr17	82031677	82034203	NM_005052.3	2.061	+	RAC3	0
chr1	214281158	214337130	NM_020197.3	2.061	+	SMYD2	0
chr21	33543037	33577513	NM_138927.3	2.061	+	SON	0
chr19	55488435	55504340	NM_001195267.2	2.061	+	SSC5D	0
chr1	1020101	1056118	XM_011541429.2	2.06	+	AGRN	0
chr1	16232122	16237444	XM_011542126.3	2.06	-	CPLANE2	0
chr17	82052374	82057469	XM_024450714.1	2.06	+	GPS1	0
chr1	160995210	161021151	NM_016946.6	2.059	-	F11R	0
chr6	26285125	26285498	NM_003543.3	2.059	-	H4C8	0
chr17	82047901	82051028	XM_011523587.2	2.057	-	RFNG	0
chr4	140524145	140553769	XM_005262885.3	2.056	+	ELMOD2	0
chr3	51983534	51989196	NM_001198898.2	2.053	+	ACY1	0
chr1	10460530	10472528	NM_213566.2	2.053	-	DFFA	0
chr8	22161732	22164478	XM_011544613.3	2.053	+	SFTPC	0
chr16	30553763	30558373	NM_033410.4	2.053	-	ZNF764	0
chr2	6848308	6865818	NM_207315.3	2.052	-	CMPK2	0
chr1	230642480	230693981	NM_007357.3	2.052	+	COG2	0
chrX	154762741	154777688	NM_001288747.1	2.052	+	DKC1	0
chr11	64786913	64803190	XM_024448633.1	2.052	-	MAP4K2	0
chr18	12307668	12326615	NM_001303524.1	2.052	+	TUBB6	0
chr17	36486680	36495821	NM_004773.4	2.052	+	ZNHIT3	0
chr6	26596952	26600738	NM_013375.4	2.051	+	ABT1	0
chr5	173607520	173617071	XM_017010017.2	2.051	-	BOD1	0
chr4	102868991	102892806	NM_001008388.5	2.051	+	CISD2	0
chr2	130342241	130347682	XM_024453221.1	2.051	+	IMP4	0
chr16	805442	813860	NM_001013638.1	2.051	+	PRR25	0
chr11	65773897	65780975	NM_138368.5	2.05	-	AP5B1	0
chrX	72272041	72277247	NM_001007.5	2.05	-	RPS4X	0
chr16	84177851	84187051	XM_006721326.3	2.05	-	TAF1C	0
chr3	184138895	184145310	XM_011513265.1	2.049	+	EIF2B5	0
chr2	231709820	231713540	XM_011511521.1	2.049	+	PTMA	0
chr6	30888687	30900155	NM_013994.2	2.048	+	DDR1	0
chr2	6865732	6898238	XM_011510415.2	2.048	+	RSAD2	0
chr1	1917590	1919278	NM_178545.4	2.048	-	TMEM52	0
chr2	15591867	15631100	NM_004939.3	2.047	+	DDX1	0
chr12	120688309	120701863	NM_001303627.1	2.047	+	MLEC	0
chr19	1481427	1490110	XM_011528094.1	2.047	-	PCSK4	0
chr19	35904402	35908294	NM_198125.3	2.047	-	TYROBP	0
chr8	6708586	6761454	XM_011534751.2	2.046	+	AGPAT5	0
chr2	130337932	130342163	NM_032357.4	2.046	-	CCDC115	0
chr3	196506878	196515345	NM_001320473.2	2.046	-	SMCO1	0
chr15	61918365	62060425	XM_011521714.2	2.046	-	VPS13C	0
chr17	47967903	47981780	XM_011525297.1	2.045	+	CDK5RAP3	0
chr19	867962	893186	NM_005481.3	2.045	-	MED16	0
chr19	42297032	42302799	XM_017026848.1	2.045	-	PAFAH1B3	0
chr19	17337552	17342730	NM_133644.4	2.044	+	GTPBP3	0
chr3	42581839	42594997	NM_016305.3	2.044	+	SS18L2	0
chr8	41929480	42051986	XM_024447285.1	2.043	-	KAT6A	0
chr9	34610494	34612096	NM_148179.3	2.043	-	RPP25L	0
chr11	57657761	57661864	NM_006831.3	2.042	+	CLP1	0
chr2	37231769	37251203	XM_024452977.1	2.042	+	NDUFAF7	0
chr20	270862	290749	NM_153269.3	2.041	-	C20orf96	0
chr3	57556273	57566847	NM_177966.7	2.041	+	PDE12	0
chr14	24180218	24188815	NM_024658.4	2.039	-	IPO4	0
chr8	109334346	109345953	NM_020189.6	2.038	+	ENY2	0
chr8	144355430	144358471	NM_024555.6	2.038	-	FBXL6	0
chr1	185292366	185317291	XM_011509080.3	2.038	-	IVNS1ABP	0
chr16	88651934	88663085	XM_011523089.2	2.038	-	MVD	0
chr11	62124050	62155473	XM_011544997.2	2.037	+	INCENP	0
chr1	155320893	155331113	XM_006711256.2	2.037	+	RUSC1	0
chr1	944202	959255	NM_015658.4	2.036	-	NOC2L	0
chr16	75538116	75556285	NM_001077416.2	2.035	-	TMEM231	0
chr2	135741854	135785055	NM_014607.4	2.033	+	UBXN4	0
chr10	24981984	25016157	NM_145010.4	2.032	-	ENKUR	0
chr17	47253841	47312710	NM_000212.2	2.032	+	ITGB3	0
chr1	26922272	26946396	XM_017000096.2	2.032	+	NUDC	0
chr2	240468631	240557973	XM_017004281.1	2.031	-	ANKMY1	0
chr2	241638919	241672630	XM_017003638.1	2.031	+	ATG4B	0
chr19	42269281	42295795	XM_024451433.1	2.031	+	CIC	0
chr22	21009698	21028012	XM_017029075.1	2.031	+	P2RX6	0
chr17	81650458	81653681	XM_017024736.1	2.031	-	PDE6G	0
chr16	88715337	88785219	NM_001142864.4	2.031	-	PIEZO1	0
chr19	17281900	17287645	NM_152363.6	2.03	+	ANKLE1	0
chr6	8013566	8064388	NM_201280.3	2.03	-	BLOC1S5	0
chr22	37658722	37666931	NM_020315.5	2.03	+	PDXP	0
chr1	11066612	11099868	XM_005263475.2	2.029	-	EXOSC10	0
chr3	23889948	23916699	XM_024453460.1	2.029	-	NKIRAS1	0
chr6	43522333	43576037	NM_020750.3	2.029	-	XPO5	0
chr8	144831009	144843428	XM_006716656.4	2.029	+	ZNF7	0
chr16	74999042	75003020	XM_017023794.1	2.029	+	ZNRF1	0
chr19	18382169	18389175	XM_024451789.1	2.028	+	GDF15	0
chr19	16549836	16572414	NM_024881.5	2.028	-	SLC35E1	0
chr4	4235541	4248222	NM_001297552.2	2.028	-	TMEM128	0
chr12	124911645	124914649	NM_021009.7	2.028	-	UBC	0
chr20	3783850	3786739	NM_001810.6	2.027	-	CENPB	0
chr5	178113505	178127033	XM_011534474.1	2.027	+	N4BP3	0
chr17	36534761	36539302	NM_178517.4	2.027	+	PIGW	0
chr12	27780236	27803039	XM_017019698.2	2.026	+	KLHL42	0
chr11	8947201	8964441	NM_020644.3	2.026	-	TMEM9B	0
chrX	154483716	154486614	NM_014235.5	2.026	-	UBL4A	0
chr6	31715355	31717803	NM_021246.2	2.025	+	LY6G6D	0
chr19	49928701	49933935	NM_012068.5	2.024	+	ATF5	0
chr9	37588412	37592638	NM_001134485.1	2.024	-	TOMM5	0
chr5	90458208	90474770	NM_203406.2	2.023	-	MBLAC2	0
chr1	211571567	211579160	NM_021194.3	2.023	-	SLC30A1	0
chr19	44474442	44500521	NM_013256.6	2.023	-	ZNF180	0
chr20	33731759	33792268	NM_032819.4	2.023	+	ZNF341	0
chr19	52702812	52735043	NM_001161501.1	2.022	-	ZNF611	0
chr15	69414324	69448424	XM_024450110.1	2.021	+	KIF23	0
chr8	102648783	102655724	NM_005655.4	2.021	-	KLF10	0
chr19	48115444	48170343	NM_001320971.2	2.021	-	LIG1	0
chr16	4461689	4474370	XM_017023485.1	2.021	-	NMRAL1	0
chr22	31325803	31346345	NM_032052.2	2.02	-	PATZ1	0
chr19	8511334	8514166	NM_032370.3	2.02	-	ZNF414	0
chr12	25205245	25250928	NM_033360.4	2.019	-	KRAS	0
chr19	7894515	7902015	XM_011528319.2	2.019	+	LRRC8E	0
chr12	64405045	64451124	XM_017018748.1	2.018	+	XPOT	0
chr19	32581189	32587452	NM_004708.4	2.017	+	PDCD5	0
chr1	247857186	247880137	NM_015431.4	2.017	+	TRIM58	0
chr10	119033669	119080816	NM_003750.4	2.016	-	EIF3A	0
chr15	22839072	22868382	XM_005272550.3	2.016	+	NIPA2	0
chr17	44319627	44324822	NM_001366726.1	2.016	-	SLC25A39	0
chr16	46802985	46831470	XM_024450272.1	2.015	-	C16orf87	0
chr1	960583	965718	NM_198317.3	2.015	+	KLHL17	0
chr1	154993585	154994320	NM_018655.3	2.015	+	LENEP	0
chr14	20469378	20478005	NM_000270.3	2.015	+	PNP	0
chr19	47045908	47048623	NM_017854.2	2.015	-	TMEM160	0
chr14	49893081	49897053	NM_001663.4	2.014	+	ARF6	0
chr2	46511846	46542576	NM_001371283.1	2.014	-	ATP6V1E2	0
chr12	6384161	6391565	NM_002342.3	2.014	+	LTBR	0
chr1	3772760	3775981	NM_001288583.1	2.014	+	SMIM1	0
chr6	135318513	135497770	XM_024446480.1	2.013	-	AHI1	0
chr10	73133667	73168007	NM_007265.3	2.013	-	ECD	0
chr19	13024778	13098786	NM_001365985.2	2.013	+	NFIX	0
chr19	10111692	10115371	NM_002566.5	2.013	+	P2RY11	0
chr20	38033545	38089629	XM_017027990.2	2.013	+	RPRD1B	0
chr20	37988690	38033460	XM_017028148.2	2.013	-	TTI1	0
chr22	20999103	21002117	NM_030573.3	2.012	-	THAP7	0
chr3	48241103	48270989	NM_016089.3	2.012	+	ZNF589	0
chr12	39293227	39443119	NM_017641.4	2.011	-	KIF21A	0
chr6	43576184	43620522	NM_006502.3	2.011	+	POLH	0
chr9	96394950	96418638	XM_011518345.3	2.011	-	ZNF367	0
chr3	179562879	179588404	NM_178042.3	2.01	+	ACTL6A	0
chr6	35737031	35749078	NM_145028.5	2.01	+	ARMC12	0
chr5	62306161	62387183	NM_004520.4	2.009	+	KIF2A	0
chr19	49114369	49118459	NM_022165.3	2.009	+	LIN7B	0
chr3	23916544	23920976	NM_002948.4	2.008	+	RPL15	0
chr7	143289587	143307695	NM_001224.4	2.007	+	CASP2	0
chr17	42667913	42676394	XM_017025117.1	2.007	-	PLEKHH3	0
chr19	7637109	7647872	NM_006949.4	2.007	+	STXBP2	0
chr16	28842410	28846347	NM_003321.5	2.007	-	TUFM	0
chr1	173824672	173858545	NM_018122.5	2.006	+	DARS2	0
chr3	47499697	47511821	XM_011533852.3	2.006	-	ELP6	0
chr2	74533132	74555718	XM_024453178.1	2.006	-	LOXL3	0
chr11	93784281	93814962	NM_004268.5	2.006	+	MED17	0
chr15	79843546	79897284	NM_001199758.1	2.006	-	MTHFS	0
chr22	42058333	42070811	NM_000262.3	2.006	-	NAGA	0
chr15	41332904	41381045	XM_017022295.1	2.006	+	NUSAP1	0
chr15	41309272	41332590	NM_007280.2	2.006	-	OIP5	0
chr10	79347468	79355333	XM_005269379.3	2.005	+	PPIF	0
chr10	73168355	73237263	XM_024447970.1	2.004	+	FAM149B1	0
chr1	110877251	110963961	XM_017001769.2	2.004	-	LRIF1	0
chr19	5782959	5784745	NM_001134316.2	2.004	-	PRR22	0
chr11	76791751	76798153	NM_001318477.1	2.004	+	TSKU	0
chr7	99617125	99632407	XM_017011824.1	2.004	+	ZSCAN25	0
chr3	184186190	184194011	XM_024453624.1	2.003	+	ABCF3	0
chr12	52069922	52077494	XM_024449120.1	2.003	+	ATG101	0
chr3	52401007	52410007	NM_004656.4	2.003	-	BAP1	0
chr12	49018974	49055323	NM_003482.3	2.003	-	KMT2D	0
chr17	42761226	42763040	NM_005854.3	2.003	+	RAMP2	0
chr7	56064223	56079498	XM_011515254.3	2.003	+	SUMF2	0
chr11	18606402	18634341	NM_194285.3	2.002	-	SPTY2D1	0
chr1	165724290	165768867	NM_001366129.1	2.002	-	TMCO1	0
chr16	15060021	15094334	NM_018427.4	2.001	-	RRN3	0
chr1	95234154	95247224	NM_001278248.1	2.001	+	RWDD3	0
chr20	62796472	62801728	NM_018270.6	2	+	MRGBP	0
chr17	28703196	28706762	XM_011524401.1	2	-	PROCA1	0
chr3	52410659	52423640	NM_016483.7	1.999	+	PHF7	0
chr19	49119388	49151029	XM_017027407.1	1.999	+	PPFIA3	0
chr2	28751829	28802939	NM_002709.3	1.999	+	PPP1CB	0
chr4	1721710	1745170	XM_017007653.1	1.999	+	TACC3	0
chr22	50190666	50199598	XM_017028943.1	1.999	+	TRABD	0
chr2	199818360	199850879	XM_024452859.1	1.998	-	FTCDNL1	0
chr9	129111687	129148945	NM_001193397.1	1.998	+	PTPA	0
chr16	68843530	69085181	NM_024562.2	1.998	+	TANGO6	0
chr17	21197949	21214594	NM_003876.2	1.998	-	TMEM11	0
chr20	63861212	63862987	NM_080622.3	1.997	+	ABHD16B	0
chr7	100119633	100125507	NM_152755.2	1.997	+	CNPY4	0
chr18	36129898	36180556	NM_018255.4	1.997	+	ELP2	0
chr19	12737496	12748322	NM_004317.4	1.997	+	GET3	0
chr16	2471296	2474144	NM_006181.3	1.997	+	NTN3	0
chr18	36110999	36129393	NM_001099406.1	1.997	-	SLC39A6	0
chr2	173354871	173368996	NM_145810.3	1.996	+	CDCA7	0
chr12	106972855	106987165	XM_017019985.2	1.996	-	MTERF2	0
chr3	123067024	123162103	NM_006810.4	1.996	+	PDIA5	0
chr20	43457895	43464242	NM_006275.6	1.996	+	SRSF6	0
chr1	203795536	203854127	NM_014827.5	1.996	+	ZC3H11A	0
chr19	45548979	45584685	XM_006723403.4	1.995	-	OPA3	0
chr1	167630231	167708695	NM_052862.4	1.995	+	RCSD1	0
chr1	230979081	231000594	XM_024449202.1	1.994	+	ARV1	0
chr3	100401538	100456318	NM_001085451.2	1.994	+	LNP1	0
chr19	2321520	2328629	XM_017026869.2	1.994	-	LSM7	0
chr20	46060990	46089961	NM_020967.3	1.994	-	NCOA5	0
chr11	126202095	126211649	NM_032795.3	1.994	-	RPUSD4	0
chr16	4608883	4614887	NM_145253.3	1.994	-	UBALD1	0
chr19	49118401	49119142	NM_018111.3	1.993	-	C19orf73	0
chr9	26840684	26892801	NM_024828.4	1.993	-	CAAP1	0
chr6	43037616	43049561	XM_011515021.1	1.993	-	CUL7	0
chr10	11742381	11764069	XM_011519689.1	1.993	+	ECHDC3	0
chr6	53294087	53349178	NM_001242831.1	1.993	-	ELOVL5	0
chr1	19312325	19329299	NM_017765.3	1.993	+	SLC66A1	0
chr17	59619894	59696955	NM_004859.4	1.992	+	CLTC	0
chr1	155078836	155087537	NM_004952.5	1.992	+	EFNA3	0
chr12	104064525	104098335	XM_017019242.2	1.992	+	HCFC2	0
chr10	3775995	3785208	NM_001300.6	1.992	-	KLF6	0
chr20	62841114	62861722	XM_024451813.1	1.992	-	TCFL5	0
chr17	42773448	42779598	NM_032353.4	1.992	+	VPS25	0
chr16	67431120	67437552	NM_000196.4	1.991	+	HSD11B2	0
chr4	147617396	147636720	NM_018241.3	1.991	+	TMEM184C	0
chr18	35332226	35344455	XM_005258341.4	1.991	-	ZNF24	0
chr9	137448223	137454869	XM_011518497.2	1.99	-	NSMF	0
chr6	17615034	17706833	NM_001278210.1	1.99	-	NUP153	0
chr12	71664300	71680643	NM_031435.4	1.99	+	THAP2	0
chr5	176388750	176389760	NM_138820.4	1.989	+	HIGD2A	0
chr17	7315627	7329334	NM_032442.3	1.989	-	NEURL4	0
chr12	53441733	53446637	NM_018457.4	1.989	+	PRR13	0
chr9	133328775	133336187	NM_006753.6	1.989	-	SURF6	0
chr12	71609598	71663847	NM_144982.5	1.989	-	ZFC3H1	0
chr12	133181494	133214831	NM_152943.3	1.989	+	ZNF268	0
chr7	149873968	149880694	NM_001367797.1	1.988	+	ATP6V0E2	0
chr11	61873525	61892223	XM_017017724.1	1.988	-	FADS3	0
chr4	82352497	82373990	NM_031370.3	1.988	-	HNRNPD	0
chr5	176383945	176388597	NM_016391.8	1.988	-	NOP16	0
chr7	102537918	102572620	NM_001097615.2	1.988	-	POLR2J3	0
chr19	37738301	37779589	NM_152360.3	1.988	-	ZNF573	0
chr3	185190623	185254048	XM_006713525.1	1.987	-	EHHADH	0
chr11	117144283	117176893	NM_001184748.1	1.987	+	PAFAH1B2	0
chr2	96184858	96208834	NM_020151.3	1.987	-	STARD7	0
chr16	2275880	2340727	NM_001089.3	1.986	-	ABCA3	0
chr11	67438046	67443820	NM_001018070.2	1.986	-	CORO1B	0
chr11	103080300	103092214	XM_017018404.2	1.986	-	DCUN1D5	0
chr19	50819145	50823786	NM_002257.4	1.986	-	KLK1	0
chr6	36594361	36605599	NM_003017.5	1.986	+	SRSF3	0
chr7	99493239	99500280	NM_032164.4	1.986	-	ZNF394	0
chr1	154206719	154220589	NM_138740.4	1.985	-	C1orf43	0
chr10	122849093	122879640	NM_001204364.1	1.985	-	FAM24B	0
chr2	85577534	85582030	XM_017005170.1	1.985	+	VAMP8	0
chr12	133079469	133107525	XM_017019925.2	1.985	+	ZNF140	0
chr1	19302707	19312145	NM_003689.3	1.984	-	AKR7A2	0
chr11	46743047	46846279	NM_001008938.4	1.984	-	CKAP5	0
chr20	472497	543789	NM_177560.3	1.984	-	CSNK2A1	0
chr3	184249656	184258758	NM_032331.3	1.984	+	EEF1AKMT4	0
chr17	18244814	18258726	XM_005256558.3	1.984	-	FLII	0
chr3	50227067	50259361	NM_001282620.2	1.984	+	GNAI2	0
chr19	36034983	36054284	NM_152658.3	1.984	-	THAP8	0
chr15	41895932	41972556	NM_139265.4	1.983	-	EHD4	0
chr19	18868544	18896157	NM_001492.6	1.983	-	GDF1	0
chr8	47773110	47960135	NM_006904.7	1.983	-	PRKDC	0
chr1	52842735	52867620	XM_011541488.1	1.983	+	ZYG11A	0
chr2	175176257	175181709	NM_001689.5	1.982	-	ATP5MC3	0
chr3	184249671	184293030	NM_014693.4	1.982	+	EEF1AKMT4-ECE2	0
chr11	126211781	126262967	NM_024556.4	1.982	+	FAM118B	0
chr3	12557013	12583712	NM_001271707.1	1.982	+	MKRN2	0
chr2	238061000	238099412	NM_016510.7	1.982	+	SCLY	0
chr8	47960940	47978159	NM_182746.3	1.981	+	MCM4	0
chr19	55171195	55179347	NM_001297774.2	1.981	-	SYT5	0
chr16	8795179	8797638	NM_015421.4	1.981	-	TMEM186	0
chr20	45405992	45410609	NM_001197139.1	1.98	+	DBNDD2	0
chr20	1371711	1393171	NM_054014.3	1.98	-	FKBP1A	0
chr11	12674420	12944736	NM_021961.6	1.98	+	TEAD1	0
chr14	56579791	56660628	XM_017021379.2	1.98	+	TMEM260	0
chr3	100363430	100401088	NM_014820.5	1.98	-	TOMM70	0
chr6	30329310	30346857	NM_001199119.1	1.98	+	TRIM39-RPP21	0
chr7	100456619	100464259	NM_001004323.3	1.979	-	C7orf61	0
chr9	74946582	74952911	NM_017998.3	1.979	-	C9orf40	0
chr3	44976232	45012667	XM_017005930.2	1.979	+	EXOSC7	0
chr12	57769362	57772104	XM_017019305.2	1.979	-	METTL1	0
chr4	6707700	6709857	XM_005247932.2	1.979	-	MRFAP1L1	0
chr10	70202834	70233428	NM_021129.4	1.979	-	PPA1	0
chr5	32354349	32444739	NM_016107.5	1.979	-	ZFR	0
chr6	24494968	24537206	NM_170740.1	1.978	+	ALDH5A1	0
chr8	96645241	97143500	NM_016134.4	1.978	+	CPQ	0
chr8	103415385	103443452	NM_015420.7	1.978	+	DCAF13	0
chr1	182839346	182887981	NM_001357.5	1.978	+	DHX9	0
chr1	170532195	170553833	XM_006711628.4	1.978	+	GORAB	0
chr16	57735769	57757243	NM_005886.3	1.978	+	KATNB1	0
chr12	8940362	8949441	XM_005253376.2	1.978	-	M6PR	0
chr5	53095678	53109756	NM_176806.4	1.978	-	MOCS2	0
chr11	6680384	6683339	NM_022061.4	1.978	-	MRPL17	0
chr5	168548494	168579367	NM_024594.4	1.978	-	PANK3	0
chr14	67589305	67600301	XM_017021371.2	1.978	-	PIGH	0
chr8	103398637	103415106	NM_030780.5	1.978	-	SLC25A32	0
chr14	30874558	30890617	XM_024449506.1	1.977	+	COCH	0
chr9	7796499	7799777	NM_033428.3	1.977	-	DMAC1	0
chr9	93451877	93556356	XM_011518416.3	1.977	+	FAM120A	0
chr8	142656254	142668208	XM_006716678.4	1.977	-	JRK	0
chr5	60945204	61153025	NM_174889.5	1.977	+	NDUFAF2	0
chr2	210002564	210022259	NM_006916.2	1.977	+	RPE	0
chr3	33388335	33440377	NM_001128160.1	1.977	-	UBP1	0
chr2	189441432	189475561	NM_001303096.1	1.977	+	WDR75	0
chr5	138285270	138331004	XM_011543763.1	1.976	-	CDC25C	0
chr3	154275667	154324496	NM_001114397.1	1.976	-	DHX36	0
chr15	88459477	88467387	NM_022163.4	1.976	-	MRPL46	0
chr15	88467707	88480775	NM_176805.4	1.976	+	MRPS11	0
chr3	161221323	161252293	XM_005247512.1	1.976	+	NMD3	0
chr1	7785553	7843965	XM_017002729.1	1.976	+	PER3	0
chr16	8797838	8849324	NM_000303.3	1.976	+	PMM2	0
chr12	128793193	128823957	NM_145648.4	1.976	-	SLC15A4	0
chr5	54517758	54607281	XM_017008997.1	1.976	+	SNX18	0
chr17	1702815	1710376	NM_001164407.2	1.976	-	TLCD2	0
chr16	12659798	12803886	NM_018340.3	1.975	-	CPPED1	0
chrX	54530218	54567288	NM_019067.6	1.975	+	GNL3L	0
chr8	143558345	143563061	XM_011517301.2	1.975	+	GSDMD	0
chr2	74958642	74970127	NM_019896.4	1.975	+	POLE4	0
chr6	106629577	106668279	XM_011535924.2	1.975	+	QRSL1	0
chr7	75027118	75073880	NM_148842.2	1.975	-	RCC1L	0
chr4	1692730	1712318	NM_006527.4	1.975	-	SLBP	0
chr8	144359436	144361271	XM_011517300.2	1.975	+	SLC52A2	0
chr7	112765727	112790148	XM_017012523.2	1.975	-	TMEM168	0
chr3	25597904	25664371	NM_001068.3	1.975	-	TOP2B	0
chr9	97600079	97633367	NM_139246.5	1.975	-	TSTD2	0
chr22	28794559	28800571	NM_005080.3	1.975	-	XBP1	0
chr20	63195428	63215555	XM_024451914.1	1.975	-	YTHDF1	0
chr7	30284596	30367688	NM_147128.4	1.975	+	ZNRF2	0
chr17	42562211	42566276	XM_006722116.4	1.974	+	COASY	0
chr14	67360327	67386515	NM_004094.5	1.974	+	EIF2S1	0
chr5	60903359	60945069	NM_001007234.3	1.974	-	ERCC8	0
chr16	89798353	89816646	NM_001351830.2	1.974	-	FANCA	0
chr16	58392470	58406146	NM_022770.4	1.974	+	GINS3	0
chr10	89701589	89774942	NM_016195.3	1.974	+	KIF20B	0
chr10	22321098	22331483	NM_005180.9	1.973	+	BMI1	0
chr19	11089462	11133819	NM_001195803.2	1.973	+	LDLR	0
chr1	32651207	32686210	NM_005610.3	1.973	+	RBBP4	0
chr2	36837697	36966535	NM_003162.4	1.973	-	STRN	0
chr19	18563765	18575240	XM_005260054.2	1.973	+	UBA52	0
chr19	36743479	36772806	NM_001193552.2	1.973	-	ZNF850	0
chr11	68030680	68036643	NM_002496.4	1.972	+	NDUFS8	0
chr13	40789610	40812459	NM_014252.4	1.972	+	SLC25A15	0
chr11	76349955	76381131	NM_004705.4	1.972	-	THAP12	0
chr21	37223421	37267333	NM_006052.2	1.972	-	VPS26C	0
chr7	26201442	26213606	NM_007276.5	1.971	+	CBX3	0
chr6	32164594	32168280	NM_030652.4	1.971	+	EGFL8	0
chr1	77944054	77979075	XM_011542393.3	1.971	-	FUBP1	0
chr1	241593123	241640368	NM_014322.3	1.971	-	OPN3	0
chr2	24790266	24793381	NM_001013663.1	1.971	-	PTRHD1	0
chr3	187120947	187139495	NM_052969.3	1.971	-	RPL39L	0
chr16	1943973	1954688	NM_005061.3	1.971	-	RPL3L	0
chr11	121292867	121313409	NM_001024956.2	1.971	+	SC5D	0
chr8	42836673	42843324	NM_018105.3	1.971	-	THAP1	0
chr6	30914207	30926458	NM_020442.5	1.971	+	VARS2	0
chr12	76764073	76853700	NM_015336.3	1.971	+	ZDHHC17	0
chr19	34736089	34746482	XM_017026740.1	1.971	+	ZNF181	0
chr14	23117305	23119610	NM_001805.3	1.97	-	CEBPE	0
chr1	173799549	173824131	NM_001171182.1	1.97	-	CENPL	0
chr21	25734971	25772459	NM_002040.4	1.97	+	GABPA	0
chr9	100099242	100302174	NM_014425.5	1.97	+	INVS	0
chr6	30600404	30618606	XM_006715130.2	1.97	-	PPP1R10	0
chr14	23025850	23035219	NM_001130725.1	1.97	-	PSMB5	0
chr1	112911846	112956352	NM_003051.3	1.97	-	SLC16A1	0
chrX	123860448	123907921	XM_011531329.2	1.97	+	XIAP	0
chr17	61865366	61927981	NM_020748.4	1.969	-	INTS2	0
chr5	138179111	138187722	NM_005733.3	1.969	+	KIF20A	0
chr8	42338624	42371809	XM_006716353.2	1.969	+	POLB	0
chr12	106357711	106501303	XM_017019621.2	1.969	+	POLR3B	0
chr1	246724408	246768136	NM_016002.3	1.969	+	SCCPDH	0
chr13	52412601	52450243	NM_001282169.1	1.969	-	VPS36	0
chr2	24793424	24822375	NM_001322101.2	1.968	+	CENPO	0
chr14	64388352	64460024	NM_005956.4	1.968	+	MTHFD1	0
chr3	136250324	136330170	NM_001178014.1	1.968	+	PCCB	0
chr2	130151406	130181595	XM_024452978.1	1.968	-	SMPD4	0
chr17	997128	1003670	NM_013337.4	1.968	+	TIMM22	0
chr19	1026607	1039064	NM_201277.3	1.967	+	CNN2	0
chr2	222571742	222656091	XM_011510466.2	1.967	-	FARSB	0
chr12	88142306	88199886	NM_181783.4	1.967	+	TMTC3	0
chr3	171058413	171460404	NM_015028.4	1.967	-	TNIK	0
chr11	130226676	130314916	NM_001370223.1	1.967	-	ZBTB44	0
chr12	110281783	110349563	XM_011538402.3	1.966	+	ATP2A2	0
chr12	69239567	69274357	XM_005268590.3	1.966	+	CPSF6	0
chr5	150708746	150758519	NM_001135644.1	1.966	-	DCTN4	0
chr11	83157130	83187450	NM_015885.4	1.966	+	PCF11	0
chr21	43789550	43803504	XM_024452134.1	1.966	+	RRP1	0
chr7	113116717	113118553	NM_001352688.2	1.966	-	SMIM30	0
chr6	28384737	28398765	NM_001368124.1	1.966	-	ZSCAN12	0
chr3	38122709	38133887	XM_011533650.2	1.965	-	ACAA1	0
chr16	31108385	31112790	NM_005881.4	1.965	+	BCKDK	0
chr2	108786732	108882842	XM_024452737.1	1.965	+	CCDC138	0
chr15	68277744	68295861	NM_015322.5	1.965	+	FEM1B	0
chr2	8682055	8684460	NM_002166.5	1.965	+	ID2	0
chr4	76114658	76148514	NM_001278603.1	1.965	-	NUP54	0
chr16	46689655	46695636	XM_011522978.3	1.965	+	ORC6	0
chr12	43718991	43758756	XM_017019997.2	1.965	-	PUS7L	0
chr2	86720290	86778040	NM_022780.4	1.965	+	RMND5A	0
chr17	50478859	50485973	NM_018346.3	1.965	+	RSAD1	0
chr14	63684215	63728064	NM_030791.4	1.965	-	SGPP1	0
chr7	99458157	99466166	NM_004889.4	1.964	-	ATP5MF	0
chr7	99416738	99466166	NM_001198879.2	1.964	-	ATP5MF-PTCD1	0
chr5	138139769	138178629	NM_139199.2	1.964	-	BRD8	0
chr15	75355791	75368626	NM_001256496.1	1.964	-	MAN2C1	0
chr11	108472115	108498383	NM_153705.5	1.964	-	POGLUT3	0
chr17	35809483	35847241	NM_139215.3	1.964	+	TAF15	0
chr4	1715951	1719350	XM_005248038.4	1.964	-	TMEM129	0
chr20	50095418	50113197	NM_001282580.1	1.964	-	UBE2V1	0
chr16	46660182	46689143	XM_011523227.3	1.964	-	VPS35	0
chr10	51695485	51699594	NM_015235.3	1.963	-	CSTF2T	0
chr5	177089549	177098141	NM_022963.3	1.963	+	FGFR4	0
chr1	19664874	19680965	NM_000871.3	1.963	+	HTR6	0
chr13	72708366	72727628	NM_001071775.3	1.963	-	MZT1	0
chr6	163415135	163570144	XM_017011504.1	1.963	+	QKI	0
chr16	2033664	2039025	XM_024450492.1	1.963	+	SLC9A3R2	0
chr20	13714327	13784885	XM_017027874.2	1.962	-	ESF1	0
chr5	137745650	137754362	NM_006805.4	1.962	-	HNRNPA0	0
chr1	86914634	87109981	NM_012262.4	1.962	+	HS2ST1	0
chr4	75913659	75941012	NM_014435.4	1.962	-	NAAA	0
chr1	86862444	86914364	NM_203341.2	1.962	-	SELENOF	0
chr12	31280583	31326217	XM_017019762.2	1.962	-	SINHCAF	0
chr9	107281851	107283630	XM_024447735.1	1.961	-	LOC112268052	0
chr16	31090841	31094998	NM_206824.2	1.961	-	VKORC1	0
chr12	21636830	21657970	XM_006719074.2	1.96	-	LDHB	0
chr3	100334756	100361634	NM_020202.5	1.959	+	NIT2	0
chr6	154733377	154834243	NM_014892.4	1.959	+	SCAF8	0
chr6	35832965	35921097	NM_003137.5	1.959	-	SRPK1	0
chr15	101641845	101652390	NM_025141.3	1.959	-	TM2D3	0
chr19	10304802	10309556	NM_001103167.1	1.959	-	ZGLP1	0
chr21	25724479	25735653	NM_001685.4	1.958	-	ATP5PF	0
chr20	49046245	49096959	NM_001256135.1	1.958	+	CSE1L	0
chr15	90884420	90895775	XM_017022008.1	1.958	+	FES	0
chr2	130182261	130190726	NM_025029.5	1.958	+	MZT2B	0
chr12	96907465	96953690	NM_001135175.1	1.958	+	NEDD1	0
chr10	124397302	124418975	NM_001171814.1	1.958	-	OAT	0
chr6	32825409	32838822	NM_001290043.1	1.958	-	TAP2	0
chr1	247110159	247112416	NM_207401.2	1.957	-	C1orf229	0
chr15	44537067	44562802	NM_001284336.1	1.956	+	EIF3J	0
chr3	67374716	67654613	NM_003848.3	1.956	-	SUCLG2	0
chr8	81701336	81721299	NM_024699.3	1.956	-	ZFAND1	0
chr6	98868534	98948005	XM_017010728.1	1.955	-	FBXL4	0
chr12	12326055	12350241	NM_018050.4	1.955	-	MANSC1	0
chr9	97633820	97673747	NM_002486.5	1.955	+	NCBP1	0
chr13	45333470	45341283	NM_001286272.1	1.954	-	TPT1	0
chr7	151076620	151080572	XM_024446644.1	1.953	-	FASTK	0
chr11	67451300	67452728	NM_206997.1	1.953	-	GPR152	0
chr2	180980384	181063426	NM_182678.2	1.953	+	UBE2E3	0
chr5	177331566	177351667	NM_006816.3	1.952	-	LMAN2	0
chr14	67337871	67359803	NM_015994.4	1.951	-	ATP6V1D	0
chr9	99979184	100098999	NM_015051.3	1.951	-	ERP44	0
chr9	132670487	132694952	XM_017015318.1	1.951	+	GTF3C4	0
chr16	67163760	67169940	NM_001538.4	1.951	+	HSF4	0
chr14	73711782	73714383	NM_006029.5	1.951	-	PNMA1	0
chr7	101127103	101139246	NM_000602.5	1.951	+	SERPINE1	0
chr18	74148522	74160530	NM_014177.3	1.951	+	TIMM21	0
chr2	85549052	85561492	XM_011532764.3	1.95	-	GGCX	0
chr1	198157004	198322419	XM_017000345.1	1.95	+	NEK7	0
chr3	100709969	100748963	XM_011512334.1	1.95	+	TFG	0
chr9	133761893	133992323	NM_003371.4	1.95	-	VAV2	0
chr11	76381322	76408131	NM_001347885.2	1.949	+	GVQW3	0
chr5	78360616	78480738	NM_004866.6	1.949	+	SCAMP1	0
chr12	89588048	89708835	XM_024448993.1	1.948	-	ATP2B1	0
chr17	42678888	42681842	NM_016602.3	1.948	-	CCR10	0
chr2	131469724	131493079	XM_024453051.1	1.948	-	MZT2A	0
chr8	89933483	89981929	XM_024447164.1	1.948	-	NBN	0
chr3	185914557	185938013	NM_004593.3	1.948	-	TRA2B	0
chr17	30248202	30291943	NM_000386.4	1.947	-	BLMH	0
chr13	72727922	72756195	NM_024808.5	1.947	+	BORA	0
chr1	145911347	145918528	NM_001184795.1	1.947	-	PEX11B	0
chr20	2652631	2658392	NM_006392.4	1.946	+	NOP56	0
chr12	50504984	50748656	NM_173602.3	1.945	+	DIP2B	0
chr19	2289783	2308153	NM_001101391.2	1.945	-	LINGO3	0
chr3	48625722	48633845	NM_001040454.1	1.945	-	SLC26A6	0
chr19	18877908	18896726	NM_001290265.1	1.944	-	CERS1	0
chr12	57772613	57782540	NM_206914.2	1.944	+	EEF1AKMT3	0
chr2	33583659	33599298	NM_015475.5	1.944	-	FAM98A	0
chr19	45589763	45601804	XM_017026607.2	1.944	-	GPR4	0
chr11	72097291	72103296	NM_017907.3	1.944	-	LAMTOR1	0
chr21	33488054	33491482	NM_017833.4	1.943	-	DNAJC28	0
chr1	145844984	145846858	XM_017000560.1	1.943	+	NUDT17	0
chr8	100702915	100722087	NM_002568.4	1.943	-	PABPC1	0
chr13	49444273	49495002	NM_031915.3	1.943	+	SETDB2	0
chr13	49444273	49528975	NM_001320727.2	1.943	+	SETDB2-PHF11	0
chr15	60347328	60397981	XM_024449908.1	1.942	-	ANXA2	0
chr2	230713547	230821074	NM_001130850.1	1.942	+	CAB39	0
chr2	99337388	99401325	NM_015904.4	1.942	+	EIF5B	0
chr2	130356011	130375404	XM_006712417.1	1.942	+	PTPN18	0
chr2	46543102	46583120	XM_011532728.2	1.942	+	RHOQ	0
chr16	29973867	29990755	XM_011545986.3	1.942	+	TAOK2	0
chr22	27873738	27919208	XM_017028707.1	1.941	-	PITPNB	0
chr2	152656842	152717854	XM_011511447.3	1.941	-	PRPF40A	0
chr18	20946905	21111812	NM_005406.3	1.941	-	ROCK1	0
chr6	31762995	31764849	NM_001039651.1	1.941	+	SAPCD1	0
chr22	41833127	41886650	XM_017028922.2	1.941	+	SREBF2	0
chr9	35682007	35689924	NM_001301226.2	1.941	-	TPM2	0
chr3	51968509	51974629	NM_032750.2	1.94	-	ABHD14B	0
chr1	235440653	235504422	XM_006711749.3	1.94	-	B3GALNT2	0
chr5	55231151	55233607	NM_021147.5	1.94	-	CCNO	0
chr20	35278917	35284771	NM_181466.3	1.94	-	EIF6	0
chr5	177448324	177456285	NM_001174102.2	1.94	+	PRR7	0
chr7	151466011	151519304	XM_024446854.1	1.94	-	RHEB	0
chr2	127701496	127705241	NM_032740.4	1.94	+	SFT2D3	0
chr1	246839097	246931947	NM_001323343.2	1.939	-	AHCTF1	0
chr15	72474329	72602986	NM_005744.5	1.939	+	ARIH1	0
chr7	77122614	77295203	NM_020879.3	1.939	+	CCDC146	0
chr8	102204501	102238960	NM_015713.5	1.939	-	RRM2B	0
chr7	138460258	138589995	NM_015905.3	1.939	+	TRIM24	0
chr11	47716493	47767340	NM_015308.5	1.938	-	FNBP4	0
chr2	86143931	86195769	NM_006839.2	1.938	-	IMMT	0
chr3	44338765	44409447	NM_173826.4	1.938	+	TCAIM	0
chr7	98878489	99013242	NM_003496.3	1.938	+	TRRAP	0
chr7	92112152	92134476	NM_000786.4	1.937	-	CYP51A1	0
chr7	101313366	101321822	NM_001287526.1	1.937	-	IFT22	0
chr4	184694090	184733448	XM_005263218.4	1.936	-	CENPU	0
chr13	27424618	27435822	NM_002097.3	1.936	+	GTF3A	0
chr1	20742676	20786981	XM_011541533.1	1.936	-	HP1BP3	0
chr13	109752694	109786582	NM_003749.3	1.936	-	IRS2	0
chr4	120055622	120066847	NM_002358.4	1.936	-	MAD2L1	0
chr17	18261178	18265789	XM_017024190.1	1.936	+	MIEF2	0
chr16	9091643	9121634	NM_014117.3	1.935	+	C16orf72	0
chr9	128322838	128334071	NM_016035.5	1.935	+	COQ4	0
chr6	26538367	26546932	XM_017010173.2	1.935	+	HMGN4	0
chr1	27666060	27672228	XM_024446207.1	1.935	-	IFI6	0
chr1	212432919	212446378	NM_013349.5	1.935	+	NENF	0
chr19	49340594	49362392	XM_011527403.1	1.935	-	TEAD2	0
chr19	48332355	48363939	NM_018273.4	1.935	-	TMEM143	0
chr8	38269703	38382270	NM_023034.2	1.934	-	NSD3	0
chr19	55151766	55157731	NM_000363.5	1.934	-	TNNI3	0
chr15	44427806	44527773	XM_005254441.2	1.933	+	CTDSPL2	0
chr16	2236443	2238710	NM_001374.3	1.933	+	DNASE1L2	0
chr17	75130774	75131964	XM_011524700.2	1.933	-	NT5C	0
chrX	48913181	48919023	NM_006875.4	1.933	-	PIM2	0
chr1	108693589	108701802	XM_017001597.1	1.933	+	PRPF38B	0
chr20	62158754	62182484	XM_011528767.1	1.933	+	SS18L1	0
chr1	27235197	27308562	XM_011541057.1	1.933	+	WDTC1	0
chr1	37809569	37858740	XM_011541491.2	1.932	-	MTF1	0
chr6	43021622	43029598	NM_033112.4	1.932	+	RRP36	0
chr9	128309099	128322217	NM_001329862.1	1.932	-	TRUB2	0
chr9	128203378	128255243	NM_004408.4	1.931	+	DNM1	0
chr16	11868127	11916653	NM_001130007.2	1.931	-	GSPT1	0
chr1	35176379	35193173	XM_017002053.2	1.931	-	SFPQ	0
chr22	19875517	19932552	NM_001352301.1	1.931	-	TXNRD2	0
chr17	64002594	64006922	NM_000873.3	1.93	-	ICAM2	0
chr11	46380783	46383836	NM_001270550.1	1.93	+	MDK	0
chr3	42600535	42648535	XM_024453539.1	1.93	+	NKTR	0
chr13	52653144	52700755	XM_017020367.1	1.93	+	SUGT1	0
chr3	51975063	51981195	NM_015407.5	1.929	+	ABHD14A	0
chr3	51975063	51989196	NM_001316331.2	1.929	+	ABHD14A-ACY1	0
chrX	118726953	118794532	XM_011531336.1	1.929	+	IL13RA1	0
chr5	44808946	44815513	NM_016640.4	1.929	+	MRPS30	0
chr5	43444676	43484658	XM_006714486.4	1.929	-	TMEM267	0
chr1	154220171	154263504	NM_001127320.2	1.929	+	UBAP2L	0
chr21	46458948	46570899	XM_017028302.2	1.928	+	DIP2A	0
chr20	50731579	50753740	NM_032521.3	1.928	+	PARD6B	0
chr6	79201244	79234681	NM_138730.3	1.927	-	HMGN3	0
chr4	82422563	82430224	NM_031372.3	1.927	-	HNRNPDL	0
chr7	106248297	106284982	NM_005746.3	1.927	-	NAMPT	0
chr19	42247568	42255127	NM_006494.4	1.926	-	ERF	0
[truncated: 14,037 more rows]

## Sheet: GSM822310
#chrom	txStart	txEnd	refseq	score	strand	symbol	ps
chr11	64851641	64878620	NM_006795.4	5.044	-	EHD1	0
chr8	143291416	143299951	NM_030895.3	4.87	+	ZNF696	0
chr19	55642096	55643469	NM_001163423.1	4.813	+	ZNF580	0
chr11	62612740	62615119	NM_000327.3	4.79	+	ROM1	0
chr11	62602217	62611875	XM_011544897.3	4.761	-	EML3	0
chr16	721145	722589	NM_023933.3	4.738	+	ANTKMT	0
chr16	715117	719654	NM_024042.4	4.663	+	METRN	0
chr12	130872095	130877677	XM_017019773.1	4.645	+	RAN	0
chr7	151028449	151047781	NM_007188.5	4.556	+	ABCB8	0
chr17	75776433	75779778	NM_005324.5	4.518	-	H3-3B	0
chr17	47837691	47841291	XM_005257776.5	4.425	-	SCRN2	0
chr7	151015150	151024498	NM_001317056.1	4.408	-	ATG9B	0
chr19	55452984	55461641	NM_024710.3	4.388	-	ISOC2	0
chr14	23047060	23057537	NM_144985.3	4.382	-	CDH24	0
chr19	55635027	55645622	XM_017026867.1	4.367	+	ZNF581	0
chr19	55634994	55640792	XM_011527021.1	4.366	+	LOC107983998	0
chr12	54325130	54351845	NM_016057.3	4.361	+	COPZ1	0
chr12	57089113	57095475	NM_005967.4	4.315	+	NAB2	0
chr10	43385616	43396830	NM_001098208.1	4.287	-	HNRNPF	0
chr19	54200556	54207646	XM_017027112.1	4.263	+	RPS9	0
chr22	49960771	49964071	NM_001001852.4	4.258	+	PIM3	0
chr11	833992	838834	XM_024448780.1	4.256	+	CD151	0
chr19	12938599	12944489	NM_004343.3	4.25	+	CALR	0
chr11	65892048	65900387	NM_005438.5	4.249	-	FOSL1	0
chr19	47713421	47743133	NM_014601.4	4.243	+	EHD2	0
chr11	797510	799184	NM_001293167.1	4.226	+	PANO1	0
chr16	684621	690660	XM_011522699.2	4.225	-	WDR24	0
chr2	219538953	219543808	NM_024536.6	4.222	-	CHPF	0
chr9	137220246	137221322	NM_031297.4	4.192	-	RNF208	0
chr2	219544038	219550594	XM_017003367.2	4.186	+	TMEM198	0
chr14	23056022	23058475	XM_011537450.1	4.165	+	LOC105370705	0
chr1	155247204	155255891	XM_005244845.2	4.161	-	FAM189B	0
chr11	62593213	62601249	NM_001330292.2	4.159	-	MTA2	0
chr17	63832080	63838727	NM_001330440.1	4.157	-	SMARCD2	0
chr1	155255980	155262359	NM_052837.3	4.152	-	SCAMP3	0
chr17	78168544	78172963	NM_001363778.1	4.15	+	SYNGR2	0
chr9	137204081	137205647	NM_053045.2	4.15	-	TMEM203	0
chr9	137205827	137219360	XM_011518547.1	4.14	+	NDOR1	0
chr17	47823271	47831540	NM_148887.3	4.139	-	MRPL10	0
chr9	137191618	137200740	NM_001128228.3	4.133	-	TPRN	0
chr19	55648211	55653160	NM_001370471.1	4.129	+	CCDC106	0
chr16	692499	705800	NM_153350.4	4.129	-	FBXL16	0
chr11	839720	842528	NM_021128.5	4.113	-	POLR2L	0
chr11	62575051	62591522	NM_022830.3	4.095	-	TUT1	0
chr16	30949067	30954937	NM_152288.3	4.091	+	ORAI3	0
chr19	50376456	50383387	NM_007121.7	4.088	+	NR1H2	0
chr11	64894545	64917205	XM_011544865.2	4.087	-	ATG2A	0
chr20	57391463	57409332	XM_011528885.3	4.069	+	RBM38	0
chr16	87302797	87317419	NM_001256917.1	4.057	-	C16orf95	0
chr17	47833855	47837326	XM_005257775.4	4.051	+	LRRC46	0
chr7	100154422	100158722	NM_018275.5	4.044	-	MAP11	0
chr17	75757893	75765191	NM_000154.2	4.042	-	GALK1	0
chr7	100159243	100168616	NM_024637.5	4.038	-	GAL3ST4	0
chr6	33289596	33290933	NM_014260.3	4.034	+	PFDN6	0
chr12	56116632	56117966	NM_021104.2	4.034	+	RPL41	0
chr11	62559595	62573890	NM_001404.5	4.027	-	EEF1G	0
chr19	859663	863640	NM_001928.4	4.023	+	CFD	0
chr9	137299630	137302270	NM_001004354.3	4.017	-	NRARP	0
chr12	56118416	56127513	NM_001303125.2	4.01	+	ZC3H10	0
chr19	3544198	3557583	NM_001287529.1	4.009	-	MFSD12	0
chr16	590076	629272	NM_001172665.1	4.003	+	RAB40C	0
chr1	161524539	161526893	NM_002155.5	3.99	+	HSPA6	0
chr11	62662816	62671782	NM_001367941.1	3.984	-	LBHD1	0
chr17	79792131	79797076	NM_020649.3	3.983	-	CBX8	0
chr1	1308596	1311676	NM_153339.3	3.983	+	PUSL1	0
chr11	62671672	62673685	NM_001085372.3	3.982	+	UQCC3	0
chr17	7484365	7514615	NM_000937.5	3.976	+	POLR2A	0
chr11	825557	831985	XM_017017594.1	3.965	+	CRACR2B	0
chr1	26911488	26913974	NM_021969.3	3.957	-	NR0B2	0
chr19	42220311	42228200	NM_133444.3	3.952	+	ZNF526	0
chr1	960102	963407	XM_006710601.3	3.946	+	KLHL17	0
chr19	55654131	55674715	XM_011526410.1	3.939	+	U2AF2	0
chr1	156767534	156791689	XM_011509726.2	3.923	+	PRCC	0
chr11	65890672	65891634	NM_006848.3	3.921	+	CCDC85B	0
chr16	722585	726879	XM_017022930.1	3.92	-	CCDC78	0
chr16	681669	684333	NM_001323922.3	3.917	-	JMJD8	0
chr6	33278944	33288403	XM_017011486.2	3.912	-	WDR46	0
chr1	1292383	1307244	XM_024452993.1	3.906	-	ACAP3	0
chr16	727105	729714	NM_032304.4	3.899	+	HAGHL	0
chr1	193012370	193059325	XM_017001436.2	3.898	-	UCHL5	0
chr16	680409	682800	NM_005861.4	3.886	+	STUB1	0
chr8	143603209	143609574	NM_023078.6	3.884	-	PYCR3	0
chr11	790474	795335	XM_024448688.1	3.879	-	SLC25A22	0
chr9	137225173	137226314	NM_199001.5	3.874	+	CYSRT1	0
chr16	67842319	67844194	NM_020457.3	3.873	+	THAP11	0
chr1	944202	959255	NM_015658.4	3.871	-	NOC2L	0
chr1	193061997	193091776	XM_024449332.1	3.866	+	RO60	0
chr19	49527578	49543637	XM_024451620.1	3.849	+	RCN3	0
chr12	56104558	56113909	NM_006191.3	3.844	+	PA2G4	0
chr10	71816297	71851250	NM_002778.4	3.844	-	PSAP	0
chr17	42700274	42745077	XM_017024351.1	3.837	-	EZH1	0
chr11	64924688	64934477	XM_011545134.3	3.837	+	PPP2R5B	0
chr11	844445	867115	NM_001025237.1	3.837	+	TSPAN4	0
chr19	12922478	12933710	NM_004461.3	3.834	-	FARSA	0
chr16	1989969	1994274	NM_004209.6	3.833	+	SYNGR3	0
chr11	65014159	65022183	NM_001667.4	3.83	+	ARL2	0
chr19	49429400	49441526	NM_020309.4	3.828	-	SLC17A7	0
chr16	30530366	30534969	NM_023931.3	3.828	-	ZNF747	0
chr17	44076752	44123354	XM_005256906.4	3.819	-	HDAC5	0
chr19	55477729	55484486	XM_024451752.1	3.81	+	ZNF628	0
chr11	818889	825221	XM_024448618.1	3.806	+	PNPLA2	0
chr16	676074	678267	NM_001318733.1	3.806	+	RHBDL1	0
chr19	10391127	10403567	XM_011527652.3	3.805	-	CDC37	0
chr19	42198597	42217676	NM_133328.4	3.803	-	DEDD2	0
chr22	17734139	17774664	NM_001244567.1	3.787	-	BID	0
chr17	7481401	7483063	NM_001102614.1	3.787	+	SLC35G6	0
chr1	31906420	31937817	NM_001369860.1	3.786	-	PTP4A2	0
chr19	54191307	54194531	NM_001077446.4	3.784	+	TSEN34	0
chr19	12945861	12953641	NM_005053.4	3.771	+	RAD23A	0
chr11	809966	812875	NM_001004.4	3.762	+	RPLP2	0
chr9	137448223	137454869	XM_011518497.2	3.76	-	NSMF	0
chr10	132397195	132417862	XM_011539387.2	3.757	+	PWWP2B	0
chr19	54173413	54189329	XM_011527300.2	3.748	-	MBOAT7	0
chr11	65883920	65888460	XM_024448763.1	3.744	-	FIBP	0
chr6	33293248	33297102	XM_011514785.3	3.74	-	RGL2	0
chr17	81712334	81721011	XM_017024220.1	3.74	+	SLC25A10	0
chr2	219219379	219229635	NM_024085.5	3.738	-	ATG9A	0
chr2	219229831	219236650	XM_017004421.2	3.734	+	ANKZF1	0
chr19	1103993	1106778	NM_002085.5	3.73	+	GPX4	0
chr19	48720584	48740832	XM_024451567.1	3.729	-	RASIP1	0
chr19	1782067	1806480	XM_011527710.3	3.725	-	ATP8B3	0
chr2	219209771	219218957	NM_005689.4	3.722	-	ABCB6	0
chr4	672435	674275	NM_007100.4	3.714	-	ATP5ME	0
chr17	63827430	63832018	NM_002805.6	3.708	+	PSMC5	0
chr4	674198	682032	XM_006713886.2	3.704	+	MYL5	0
chr19	39498946	39508468	NM_203486.3	3.703	+	DLL3	0
chr11	60914157	60923442	NM_024092.3	3.701	+	TMEM109	0
chr20	31605288	31606509	NM_181353.3	3.7	+	ID1	0
chr11	799183	805230	NM_145887.4	3.696	-	PIDD1	0
chr11	65027438	65040571	NM_147777.4	3.695	+	SNX15	0
chr8	143612617	143618042	XM_011517269.1	3.684	-	TSTA3	0
chr11	62615295	62621985	NM_012200.4	3.683	-	B3GAT3	0
chr11	67269636	67286555	XM_024448376.1	3.672	+	GRK2	0
chr17	41802821	41812709	XM_006721640.4	3.672	-	P3H4	0
chrX	47651795	47659179	NM_153477.3	3.669	-	UXT	0
chr19	50358471	50369330	XM_017027512.1	3.66	-	NAPSA	0
chr16	1984192	1987748	NM_005262.3	3.659	+	GFER	0
chr19	40751202	40765388	NM_004596.5	3.657	+	SNRPA	0
chr17	63822182	63827097	XM_024450562.1	3.654	-	FTSJ3	0
chr5	443175	467289	NM_007277.5	3.652	+	EXOC3	0
chr11	62665252	62667067	XM_005274232.5	3.648	+	CSKMT	0
chr11	62662816	62665215	NM_001286086.1	3.644	-	C11orf98	0
chr12	57055642	57078767	XM_017019079.1	3.644	-	NEMP1	0
chr16	1771888	1773150	XM_017023595.1	3.642	-	MRPS34	0
chr19	40740860	40750476	NM_198476.5	3.64	-	C19orf54	0
chr16	1773227	1776237	NM_001257370.1	3.639	+	EME2	0
chr17	41813003	41823212	NM_021939.4	3.636	+	FKBP10	0
chr16	30958447	30984663	XM_024450499.1	3.632	+	SETD1A	0
chr2	10044244	10054835	NM_001177718.1	3.629	+	KLF11	0
chr11	65116402	65117700	NM_014205.4	3.623	-	ZNHIT2	0
chr17	7572824	7579005	NM_001416.4	3.62	+	EIF4A1	0
chr2	177230302	177265130	NM_001313903.1	3.618	-	NFE2L2	0
chr11	65916809	65919061	NM_031450.4	3.615	-	C11orf68	0
chr17	40360651	40364736	NM_152219.4	3.594	-	GJD3	0
chr9	137227965	137229639	XM_011518914.2	3.592	+	RNF224	0
chr11	65919425	65921562	NM_006442.4	3.591	+	DRAP1	0
chr11	67606935	67612553	NM_007103.4	3.589	+	NDUFV1	0
chr22	19723538	19724770	NM_000407.5	3.588	+	GP1BB	0
chr15	90906399	90921314	XM_011521566.2	3.587	+	MAN2A2	0
chr3	184249656	184258758	NM_032331.3	3.585	+	EEF1AKMT4	0
chr7	73536355	73557689	NM_001707.4	3.582	-	BCL7B	0
chr3	184249671	184293030	NM_014693.4	3.582	+	EEF1AKMT4-ECE2	0
chr11	65120629	65122133	NM_001997.5	3.582	-	FAU	0
chr16	30085792	30091867	XM_017023614.1	3.573	-	TBX6	0
chr19	19176905	19192151	NM_001145784.2	3.569	-	BORCS8	0
chr19	19145566	19192151	NM_005919.4	3.569	-	BORCS8-MEF2B	0
chr16	668136	674166	XM_024450480.1	3.562	+	RHOT2	0
chr11	65122320	65127370	NM_004927.4	3.561	+	MRPL49	0
chr19	10553084	10566030	XM_011528190.2	3.552	-	KRI1	0
chr16	397741	400753	NM_001286440.1	3.552	+	NME4	0
chr1	1280435	1292024	NM_001130413.4	3.552	+	SCNN1D	0
chr17	7561918	7571968	NM_015670.6	3.552	+	SENP3	0
chr19	36034983	36054284	NM_152658.3	3.552	-	THAP8	0
chr19	19192934	19201865	NM_001370238.1	3.549	+	RFXANK	0
chr1	2189787	2192457	XM_024451328.1	3.539	+	LOC112268219	0
chr11	60890546	60906584	NM_014502.5	3.539	-	PRPF19	0
chr17	79833155	79837826	XM_011525399.2	3.538	-	CBX4	0
chr9	35088687	35096548	NM_001201484.1	3.536	-	PIGO	0
chr17	44151050	44162476	XM_011525197.2	3.532	+	HROB	0
chr17	81887834	81891585	NM_005782.4	3.529	-	ALYREF	0
chr16	1770319	1771708	NM_002513.2	3.527	-	NME3	0
chr19	10316211	10333528	NM_133452.3	3.527	-	RAVER1	0
chr5	34915710	34925995	NM_018321.4	3.523	+	BRIX1	0
chr6	33416441	33418106	NM_015921.3	3.523	-	CUTA	0
chr6	33420064	33453688	NM_006772.3	3.523	+	SYNGAP1	0
chr7	100620415	100633649	NM_001206855.2	3.519	-	TFR2	0
chr17	36544912	36589847	XM_011525266.2	3.515	+	GGNBP2	0
chr17	7288262	7294638	NM_015982.4	3.514	-	YBX2	0
chr1	156742108	156747168	XM_011509453.2	3.512	-	HDGF	0
chr19	3708383	3750812	NM_001267560.2	3.512	+	TJP3	0
chr12	57455306	57458024	NM_031479.5	3.51	+	INHBE	0
chr17	82031677	82034203	NM_005052.3	3.509	+	RAC3	0
chr19	48740887	48745931	NM_001321865.1	3.508	-	IZUMO1	0
chr5	34905259	34915503	NM_002853.4	3.508	-	RAD1	0
chr19	55485187	55487565	NM_020378.4	3.505	+	NAT14	0
chr2	24077427	24085766	XM_024453249.1	3.503	-	TP53I3	0
chr1	32366660	32394430	XM_011541677.2	3.502	-	BSDC1	0
chr19	49496433	49499707	NM_001015.5	3.502	+	RPS11	0
chr1	154993585	154994320	NM_018655.3	3.501	+	LENEP	0
chr16	67847191	67872566	NM_001322041.2	3.5	+	NUTF2	0
chrX	47635519	47650603	NM_005229.4	3.499	-	ELK1	0
chr16	30524003	30526565	NM_024671.4	3.497	-	ZNF768	0
chr17	75516527	75524734	NM_207346.3	3.494	+	TSEN54	0
chr5	34929558	34958963	NM_194283.4	3.49	+	DNAJC21	0
chr19	55620740	55624565	NM_203374.2	3.49	-	ZNF784	0
chr19	1086573	1095374	NM_002695.4	3.487	-	POLR2E	0
chr19	38409057	38426218	NM_170604.3	3.487	-	RASGRP4	0
chr19	13116847	13141146	XM_005259721.3	3.486	+	NACC1	0
chr7	102289465	102321710	NM_001359231.2	3.481	+	SH2B2	0
chr19	47309860	47322065	NM_001736.4	3.48	+	C5AR1	0
chr19	18382169	18389175	XM_024451789.1	3.477	+	GDF15	0
chr17	42552922	42555213	NM_001330219.3	3.476	+	HSD17B1	0
chr17	81890789	81900532	NM_001289414.1	3.474	+	ANAPC11	0
chr1	11736084	11750770	NM_001040197.1	3.472	+	AGTRAP	0
chr12	57095407	57110288	NM_001178079.2	3.472	-	STAT6	0
chr17	78131507	78137227	XM_024450627.1	3.472	+	TMC8	0
chr19	50723363	50725707	NM_002975.3	3.471	+	CLEC11A	0
chr14	24115284	24125241	NM_181357.2	3.471	+	DCAF11	0
chr6	159778497	159789702	NM_001008897.1	3.471	-	TCP1	0
chr7	73567536	73578578	NM_012453.4	3.47	-	TBL2	0
chr19	6413101	6424810	NM_003685.3	3.468	-	KHSRP	0
chr19	13104899	13116656	NM_017722.4	3.468	-	TRMT1	0
chr19	49487553	49492307	NM_001270491.1	3.465	+	RPL13A	0
chr2	27370495	27377532	NM_001267060.1	3.464	+	SNX17	0
chr22	50252900	50261809	NM_001303252.2	3.463	-	MAPK12	0
chr19	4343565	4360083	XM_006722926.2	3.461	+	MPND	0
chr2	85539167	85545280	NM_005911.6	3.46	+	MAT2A	0
chr16	2204627	2209416	XM_024450378.1	3.459	+	MLST8	0
chr2	27086791	27098445	XM_006712011.4	3.455	+	KHK	0
chr16	1962057	1964825	NM_002952.4	3.453	-	RPS2	0
chr19	48325503	48330553	XM_011526605.3	3.451	+	EMP3	0
chr9	128120692	128128461	NM_198938.2	3.45	-	PTGES2	0
chr12	56080024	56103506	NM_001982.3	3.449	+	ERBB3	0
chr16	1972052	1982928	NM_006453.3	3.448	+	TBL3	0
chr12	54292106	54295778	NM_006163.2	3.447	-	NFE2	0
chr22	41833503	41907307	XM_006724310.3	3.442	+	SREBF2	0
chr16	57994667	57999857	NM_020807.2	3.442	-	ZNF319	0
chr17	7281717	7288256	NM_001042.3	3.44	+	SLC2A4	0
chr16	9091643	9121634	NM_014117.3	3.439	+	C16orf72	0
chr12	54362444	54364485	NM_020370.3	3.437	-	GPR84	0
chr19	12791485	12793314	NM_002229.3	3.437	+	JUNB	0
chr10	101002496	101007835	NM_001318101.1	3.437	+	LZTS2	0
chr20	45361948	45369208	NM_001197129.2	3.434	+	SYS1	0
chr19	42230189	42242601	NM_019884.3	3.433	-	GSK3A	0
chr9	135932968	135961372	NM_016172.3	3.433	-	UBAC1	0
chr9	137231358	137236552	XM_017014292.1	3.431	+	SLC34A3	0
chr11	67428508	67435407	XM_006718657.1	3.429	+	RPS6KB2	0
chr16	57999602	58021617	NM_001330568.2	3.427	+	USB1	0
chr19	14119511	14136588	NM_018154.3	3.425	-	ASF1B	0
chr5	177390346	177398847	XM_017009774.1	3.424	+	SLC34A1	0
chr6	159790466	159798428	NM_014161.5	3.423	+	MRPL18	0
chr14	49625173	49635229	NM_018139.2	3.421	-	DNAAF2	0
chr16	2475126	2505729	NM_020705.3	3.419	+	TBC1D24	0
chr16	1978916	1981468	NM_172168.3	3.417	-	NOXO1	0
chr8	142727222	142736926	NM_016647.3	3.415	+	THEM6	0
chr11	119093873	119095466	NM_002105.2	3.414	-	H2AX	0
chr12	124911645	124914649	NM_021009.7	3.413	-	UBC	0
chr1	50970244	50974633	NM_078626.3	3.412	+	CDKN2C	0
chr1	153968332	153974363	XM_024453346.1	3.412	+	CREB3L4	0
chr1	156737302	156741087	NM_145729.3	3.412	-	MRPL24	0
chr17	78156754	78166176	XM_017024000.1	3.41	+	C17orf99	0
chr6	3000157	3019875	NM_001318940.1	3.407	+	NQO2	0
chr2	27364351	27370051	NM_172195.3	3.404	-	EIF2B4	0
chr1	23795598	23799546	NM_001127621.2	3.404	-	GALE	0
chr16	30092313	30096212	NM_031477.5	3.403	-	YPEL3	0
chr16	66880514	66891100	NM_020786.4	3.402	+	PDP2	0
chr10	97356700	97401339	XM_024447920.1	3.4	-	RRP12	0
chr19	14408818	14413192	XM_011527621.3	3.397	-	DDX39A	0
chr9	83968082	83980207	XM_017014669.1	3.396	-	HNRNPK	0
chr11	66284579	66289142	NM_020470.3	3.393	-	YIF1A	0
chr17	81902237	81902904	NM_148896.5	3.388	+	NPB	0
chr3	33114013	33147772	NM_006371.5	3.387	+	CRTAP	0
chr16	88643583	88651078	XM_011522905.3	3.387	-	CYBA	0
chr19	10566459	10568978	NM_079421.3	3.386	-	CDKN2D	0
chr19	38251236	38256373	NM_033256.3	3.383	-	PPP1R14A	0
chr19	7868718	7874389	NM_001190467.2	3.379	-	PRR36	0
chr11	119087986	119093548	NM_001024382.2	3.378	+	HMBS	0
chr19	1241750	1244824	NM_001687.5	3.371	+	ATP5F1D	0
chr16	1966855	1968948	NM_174903.6	3.37	+	RNF151	0
chr3	129087568	129161229	NM_001204890.1	3.367	-	ISY1-RAB43	0
chr19	544052	549921	NM_005317.4	3.366	+	GZMM	0
chr6	33277122	33278824	NM_003782.4	3.365	+	B3GALT4	0
chr11	65128195	65135177	XM_011545303.3	3.365	-	SYVN1	0
chr19	48296451	48319498	NM_144577.4	3.363	-	CCDC114	0
chr17	81900963	81911431	XM_006722287.4	3.363	-	PCYT2	0
chr19	6494318	6502308	NM_006087.4	3.361	-	TUBB4A	0
chr16	89917878	89920976	NM_002386.3	3.36	+	MC1R	0
chr1	966481	975864	NM_032129.3	3.36	+	PLEKHN1	0
chr17	76538020	76555338	XM_017025015.1	3.36	+	PRCD	0
chr15	40929339	40939072	NM_019074.4	3.357	+	DLL4	0
chr19	12796822	12801799	NM_005809.6	3.355	-	PRDX2	0
chr1	154957025	154961781	NM_138300.4	3.355	-	PYGO2	0
chr17	1646149	1650076	XM_017025195.1	3.353	-	RILP	0
chr17	40092792	40100588	NM_021724.5	3.352	-	NR1D1	0
chr17	7243590	7251733	NM_001143775.2	3.351	-	CTDNEP1	0
chr17	7251736	7259939	NM_203415.2	3.351	+	ELP5	0
chr17	1270563	1271270	NM_001164405.1	3.349	+	BHLHA9	0
chr3	129127414	129161062	NM_020701.4	3.347	-	ISY1	0
chr20	346265	353537	XM_017028182.1	3.345	-	LOC101929937	0
chr1	43974959	43978294	NM_004047.5	3.344	+	ATP6V0B	0
chr1	154961470	154962624	NM_001321726.1	3.344	+	LOC101928120	0
chr1	248873826	248919145	XM_011544161.3	3.343	+	PGBD2	0
chr20	346774	354867	XM_011529360.1	3.342	+	NRSN2	0
chr16	1997653	2009820	NM_178167.4	3.34	-	ZNF598	0
chr5	138337556	138349728	NM_001135647.2	3.338	+	FAM53C	0
chr16	4425867	4456774	NM_005147.6	3.337	+	DNAJA3	0
chr19	17281900	17287645	NM_152363.6	3.336	+	ANKLE1	0
chr2	27377230	27378975	XM_005264143.3	3.336	-	ZNF513	0
chr1	1311584	1324686	NM_001256462.1	3.335	-	INTS11	0
chr3	47585268	47781892	NM_003074.4	3.335	-	SMARCC1	0
chrX	49171897	49175234	NM_002668.3	3.333	+	PLP2	0
chr7	100169605	100177380	NM_152742.3	3.331	-	GPC2	0
chr9	137241286	137243706	NM_006088.6	3.327	+	TUBB4B	0
chr1	43991846	43996527	NM_001349129.1	3.324	+	CCDC24	0
chr19	3572915	3579082	XM_024451326.1	3.323	+	HMG20B	0
chr12	49064675	49069978	NM_144593.3	3.322	-	RHEBL1	0
chr13	113150210	113153985	XM_011537532.3	3.321	-	LOC102724474	0
chr1	43980504	43991170	NM_001005417.2	3.32	+	B4GALT2	0
chr16	31108380	31117650	XM_017022859.1	3.319	+	BCKDK	0
chr11	61792910	61797237	NM_004111.6	3.318	+	FEN1	0
chr1	154983343	154993110	NM_201398.3	3.315	+	FLAD1	0
chr11	62676497	62679116	NM_001286078.1	3.313	-	UBXN1	0
chr8	144098636	144104247	XM_017013888.2	3.311	-	SHARPIN	0
chr11	61788948	61792598	NM_014206.4	3.31	-	TMEM258	0
chr11	64318285	64321810	NM_001358516.2	3.309	+	PRDX5	0
chr2	197453763	197475308	NM_001320820.1	3.308	+	COQ10B	0
chr8	144104460	144107610	NM_032272.5	3.308	+	MAF1	0
chr17	81684010	81702120	NM_004712.5	3.307	+	HGS	0
chr7	100177930	100219333	XM_017011686.2	3.307	+	STAG3	0
chr5	173893050	173960990	NM_001308193.1	3.306	+	CPEB4	0
chr7	99377342	99394804	XM_006715825.2	3.304	+	ARPC1B	0
chr3	186783576	186789896	NM_001967.4	3.301	+	EIF4A2	0
chr3	37993586	38007184	NM_015873.3	3.298	+	VILL	0
chr15	90930920	90932568	NM_198527.4	3.297	-	HDDC3	0
chr11	747463	765011	NM_006755.2	3.297	+	TALDO1	0
chr11	64316459	64318595	NM_001372071.1	3.297	-	TRMT112	0
chr14	24094310	24104124	XM_006720158.3	3.296	+	PCK2	0
chr10	119167719	119178811	NM_006793.5	3.296	-	PRDX3	0
chr11	119096509	119101852	NM_001382.4	3.295	-	DPAGT1	0
chr1	156728897	156736959	XM_017001404.1	3.294	+	RRNAD1	0
chr16	569967	584137	NM_148920.3	3.289	+	PIGQ	0
chr17	81681164	81683712	NM_001329609.1	3.288	-	ARL16	0
chr11	61873525	61892223	XM_017017724.1	3.286	-	FADS3	0
chrX	49162568	49166778	XM_011543985.2	3.285	+	MAGIX	0
chr1	112701126	112707402	NM_175744.4	3.28	-	RHOC	0
chr19	4324042	4338826	NM_017720.3	3.279	-	STAP2	0
chr16	30650777	30656439	NM_001320464.2	3.278	+	PRR14	0
chr1	165827613	165911617	NM_012474.5	3.276	+	UCK2	0
chr14	24180218	24188815	NM_024658.4	3.269	-	IPO4	0
chr19	4090320	4124128	NM_030662.3	3.269	-	MAP2K2	0
chr9	137277725	137282640	NM_017723.3	3.268	+	TOR4A	0
chr22	41687536	41690491	XM_017028811.1	3.267	-	SNU13	0
chr11	65111853	65116234	NM_001277233.1	3.267	+	TM7SF2	0
chr17	48607231	48611016	NM_004502.4	3.265	-	HOXB7	0
chr16	88803788	88809257	NM_030928.4	3.264	+	CDT1	0
chr19	12953118	12957222	NM_052850.4	3.264	-	GADD45GIP1	0
chr11	64305523	64316742	NM_004451.5	3.263	+	ESRRA	0
chr19	49446297	49452391	XM_024451568.1	3.261	-	PIH1D1	0
chr16	2460108	2464962	XM_011522667.2	3.26	+	TEDC2	0
chr16	1959537	1961974	NM_004548.3	3.249	+	NDUFB10	0
chr17	42562211	42566276	XM_006722116.4	3.248	+	COASY	0
chr12	53441648	53446642	NM_001005354.2	3.248	+	PRR13	0
chr7	100888720	100889714	NM_001015072.4	3.243	-	UFSP1	0
chr19	1065958	1087830	NM_001258328.3	3.241	+	ARHGAP45	0
chr12	6943437	6946002	NM_001301836.1	3.241	+	C12orf57	0
chr19	49474214	49486230	NM_001459.4	3.239	+	FLT3LG	0
chr17	81703366	81707516	NM_002949.4	3.234	+	MRPL12	0
chr19	55158660	55166721	NM_178837.4	3.233	-	DNAAF3	0
chr1	155234451	155241248	NM_001171812.2	3.233	-	GBA	0
chr5	176540056	176544140	XM_024446288.1	3.23	+	LOC112267951	0
chr19	42313308	42325063	NM_173633.3	3.23	+	TMEM145	0
chr19	12525372	12551481	NM_144976.4	3.229	-	ZNF564	0
chr9	35099775	35103194	NM_001287033.1	3.228	-	STOML2	0
chr1	154974680	154979250	NM_001826.3	3.225	+	CKS1B	0
chr6	31764134	31777330	XM_005249427.2	3.224	-	VWA7	0
chr19	5993163	6110600	XM_017027107.1	3.218	-	RFX2	0
chr1	203007630	203024847	NM_001349862.1	3.217	+	TMEM183A	0
chr19	55488435	55504340	NM_001195267.2	3.215	+	SSC5D	0
chr17	82035857	82037696	NM_016286.4	3.211	-	DCXR	0
chr4	72280968	72568004	XM_011532421.2	3.21	-	ADAMTS3	0
chr16	78793	85845	XM_024450282.1	3.209	+	MPG	0
chr17	7351888	7354943	NM_001002914.2	3.208	+	KCTD11	0
chr1	1070966	1074305	NM_001205252.2	3.208	-	RNF223	0
chr15	40278371	40282585	NM_001190479.2	3.205	-	ANKRD63	0
chr11	62646847	62653301	NM_030628.2	3.205	-	INTS5	0
chr19	11505915	11528864	NM_001243204.1	3.199	-	ECSIT	0
chr1	1325614	1328895	XM_011542200.2	3.197	+	CPTP	0
chr6	41787442	41789895	NM_001134493.1	3.195	+	TOMM6	0
chr16	4624825	4690971	NM_015246.4	3.194	+	MGRN1	0
chr19	507496	519653	NM_033513.3	3.189	+	TPGS1	0
chr14	24078692	24093468	XM_011536805.2	3.186	-	NRL	0
chr19	571282	583492	NM_198591.3	3.185	+	BSG	0
chr1	1335277	1349417	NM_004421.3	3.183	-	DVL1	0
chr9	128703138	128720915	XM_005251946.3	3.183	+	PKN3	0
chr5	10277594	10307901	NM_138809.4	3.181	-	CMBL	0
chr5	177400108	177400660	NM_001029886.3	3.18	-	PFN3	0
chr17	40019103	40054407	NM_014815.4	3.179	-	MED24	0
chr17	7834209	7854795	XM_005256551.3	3.177	+	KDM6B	0
chr11	65375191	65383700	NM_001278251.2	3.177	-	SLC25A45	0
chr16	401884	412481	NM_020664.4	3.176	+	DECR2	0
chr2	219517115	219538771	XM_017004439.1	3.175	+	ASIC4	0
chr1	116514533	116571025	NM_001779.3	3.171	-	CD58	0
chr16	2471296	2474144	NM_006181.3	3.17	+	NTN3	0
chr1	47333789	47378838	NM_016308.3	3.167	+	CMPK1	0
chr5	135027733	135034227	NM_002653.5	3.167	-	PITX1	0
chr1	26890487	26900466	NM_022078.3	3.165	-	GPATCH3	0
chr11	65066229	65084128	XM_011544747.3	3.161	-	CDCA5	0
chr1	26900568	26946396	XM_024452486.1	3.161	+	NUDC	0
chr10	133353981	133358030	XM_011539675.2	3.16	-	FUOM	0
chr22	39529092	39532747	NM_194326.4	3.158	-	RPS19BP1	0
chr19	1205777	1228430	NM_000455.5	3.157	+	STK11	0
chr19	48712741	48716736	XM_024451462.1	3.156	-	MAMSTR	0
chr17	81843158	81860534	XM_024450777.1	3.156	-	P4HB	0
chr19	45507478	45526982	NM_003370.4	3.155	+	VASP	0
chr11	65084221	65088397	NM_006782.4	3.151	+	ZFPL1	0
chr17	48595750	48604985	NM_018952.5	3.15	-	HOXB6	0
chr19	52905892	52917930	NM_001310127.1	3.147	-	ZNF888	0
chr1	247110159	247112416	NM_207401.2	3.139	-	C1orf229	0
chr19	48993447	49015994	NM_001321191.1	3.135	+	RUVBL2	0
chr6	33411013	33416438	NM_024165.3	3.132	+	PHF1	0
chr1	27342053	27353931	XM_024450436.1	3.132	+	SYTL1	0
chr16	2209252	2211067	NM_182563.3	3.131	-	BRICD5	0
chr2	219498890	219506989	XM_005246486.3	3.13	+	GMPPA	0
chr14	23295651	23302858	NM_001276318.2	3.13	-	PPP1R3E	0
chr16	88715337	88785219	NM_001142864.4	3.129	-	PIEZO1	0
chr5	176526703	176544205	XM_011534466.3	3.129	-	RNF44	0
chr11	67292016	67302483	XM_011544988.2	3.127	+	ANKRD13D	0
chr19	48880816	48900220	XM_011527252.3	3.125	-	TULP2	0
chr2	85318026	85327988	NM_006464.4	3.122	-	TGOLN2	0
chr19	48968129	48993308	NM_002103.5	3.121	-	GYS1	0
chr11	62515901	62545663	NM_001346446.2	3.12	-	AHNAK	0
chr19	42297032	42302495	XM_017026846.1	3.12	-	PAFAH1B3	0
chr1	26863148	26864455	NM_006142.5	3.119	+	SFN	0
chr15	34360124	34367195	XM_006720454.2	3.117	-	LPCAT4	0
chr12	53452101	53481161	NM_031989.5	3.116	+	PCBP2	0
chr1	153959098	153963491	NM_001271959.1	3.116	-	SLC39A1	0
chr9	136940434	136944628	XM_017014812.2	3.113	-	FBXW5	0
chr19	17402938	17405629	NM_004335.4	3.112	-	BST2	0
chr17	7240007	7242448	NM_007278.2	3.112	-	GABARAP	0
chr17	81665035	81666604	NM_001304999.2	3.112	-	OXLD1	0
chr3	47499697	47511821	XM_011533852.3	3.111	-	ELP6	0
chr22	50245182	50251264	NM_032019.6	3.108	-	HDAC10	0
chr6	170535119	170553306	NM_002793.4	3.108	-	PSMB1	0
chr17	48591256	48593740	NM_002147.3	3.106	-	HOXB5	0
chr6	26596952	26600738	NM_013375.4	3.104	+	ABT1	0
chr9	137039462	137046176	NM_015392.4	3.103	-	NPDC1	0
chr16	88638571	88640467	NM_013278.4	3.102	+	IL17C	0
chr8	144789768	144792389	NM_033301.3	3.102	-	RPL8	0
chr15	90234208	90245810	NM_001322811.2	3.101	+	GDPGP1	0
chr11	392595	404907	NM_001303029.2	3.1	+	PKP3	0
chr19	35713039	35717043	XM_011526718.2	3.1	+	ZBTB32	0
chr19	3762681	3767564	NM_172251.3	3.099	+	MRPL54	0
chr9	136945242	136946974	NM_000606.3	3.097	+	C8G	0
chr17	81666930	81673906	XM_011524738.2	3.096	+	CCDC137	0
chr19	48900368	48923270	XM_017026845.1	3.095	+	NUCB1	0
chr11	72754728	72793704	NM_006645.2	3.095	-	STARD10	0
chr9	133356549	133361157	NM_017503.5	3.095	+	SURF2	0
chr7	16646133	16706522	NM_001159767.1	3.094	+	BZW2	0
chr10	102419221	102423137	XM_005270149.2	3.093	+	FBXL15	0
chr4	99948087	99950274	NM_002106.4	3.093	-	H2AZ1	0
chr17	7306998	7312462	NM_001143760.1	3.092	+	EIF5A	0
chr1	156721890	156724926	XM_005245518.4	3.088	-	ISG20L2	0
chr2	27078614	27086402	NM_007046.4	3.087	+	EMILIN1	0
chr6	33272074	33276510	NM_022551.3	3.087	+	RPS18	0
chr12	120290638	120313241	XM_006719308.3	3.087	+	SIRT4	0
chr17	48612345	48619530	XM_017024564.2	3.084	-	HOXB8	0
chr7	150991016	151014587	NM_000603.5	3.083	+	NOS3	0
chr2	240586733	240599103	NM_023085.4	3.082	+	CAPN10	0
chr15	90230650	90233938	XM_006720375.2	3.082	-	CIB1	0
chr10	102394109	102402523	XM_024448027.1	3.079	+	NFKB2	0
chr2	85577534	85582030	XM_017005170.1	3.075	+	VAMP8	0
chr6	41770175	41779671	XM_017010193.1	3.074	-	FRS3	0
chr9	133351807	133356319	XM_011518942.1	3.074	-	SURF1	0
chr11	64348750	64357533	XM_011544962.3	3.073	+	CCDC88B	0
chr16	29806123	29811163	NM_001276275.2	3.073	+	MAZ	0
chr17	7558291	7561607	NM_172088.2	3.072	+	TNFSF13	0
chr16	4254513	4255335	XM_011522781.1	3.071	+	LOC105371063	0
chr6	41780781	41787451	NM_013397.6	3.071	+	PRICKLE4	0
chr13	114237720	114272674	XM_017020833.1	3.07	+	CDC16	0
chr16	2211592	2214839	NM_001042371.3	3.07	-	PGP	0
chr9	136849408	136851023	NM_014172.6	3.07	+	PHPT1	0
chr19	12806613	12813647	NM_006397.2	3.068	+	RNASEH2A	0
chr19	1228286	1235805	XM_017026558.1	3.067	-	CBARP	0
chr17	7459365	7468139	XM_011523972.2	3.065	-	ZBTB4	0
chr17	17303372	17347662	NM_020201.4	3.064	+	NT5M	0
chr11	47354858	47395639	XM_017018173.1	3.064	-	SPI1	0
chr7	16599778	16645753	NM_020319.3	3.062	-	ANKMY2	0
chr12	49097138	49110899	NM_018113.3	3.061	-	LMBR1L	0
chr19	18391136	18397621	NM_145256.3	3.059	-	LRRC25	0
chr6	33250277	33271875	NM_022553.6	3.059	-	VPS52	0
chr7	6374526	6403966	NM_018890.4	3.058	+	RAC1	0
chr1	1891056	1892721	XM_017003074.1	3.055	+	LOC105378949	0
chr1	16232122	16237444	XM_011542126.3	3.054	-	CPLANE2	0
chr1	11919590	11926426	NM_138346.3	3.054	-	KIAA2013	0
chr19	17226225	17229218	NM_024578.3	3.054	+	OCEL1	0
chr14	24189142	24195735	NM_001289006.1	3.054	-	TM9SF1	0
chr19	55599771	55603137	XM_011526487.2	3.054	+	ZNF524	0
chr10	102402618	102418784	NM_002779.5	3.053	-	PSD	0
chr12	53252356	53254405	XM_005269198.4	3.052	+	MFSD5	0
chr7	100092727	100101396	NM_005916.5	3.051	-	MCM7	0
chr19	49877701	49888749	NM_024682.3	3.051	+	TBC1D17	0
chr7	151048530	151052753	NM_004769.4	3.05	+	ASIC3	0
chr1	43363396	43368073	NM_001256401.1	3.05	-	ELOVL1	0
chr2	27051667	27070262	XM_011533012.2	3.048	+	AGBL5	0
chr12	2959934	3040675	NM_201443.3	3.048	+	TEAD4	0
chr6	136557965	136791988	XM_017010876.1	3.046	-	MAP3K5	0
chr7	44072061	44082539	NM_001284331.1	3.044	-	POLM	0
chr10	71319252	71363389	NM_001363518.1	3.042	+	SLC29A3	0
chr16	69107539	69117667	NM_005329.2	3.04	+	HAS3	0
chr1	1065634	1071340	XM_024451970.1	3.037	-	LOC112267874	0
chr6	170554368	170572858	NM_003194.5	3.037	+	TBP	0
chr16	89696356	89701704	NM_152339.4	3.036	-	SPATA2L	0
chr19	589880	617158	NM_001194.4	3.035	+	HCN2	0
chr16	567004	569494	NM_176677.3	3.035	+	NHLRC4	0
chr17	2384072	2392336	XM_017024654.2	3.034	-	MNT	0
chr8	144330564	144335283	XM_024447291.1	3.028	-	SCRT1	0
chr11	787114	790089	NM_016564.4	3.026	-	CEND1	0
chr19	18279693	18281621	NM_005354.6	3.021	-	JUND	0
chr19	45687453	45692315	NM_004597.6	3.021	-	SNRPD2	0
chr2	69457996	69643738	NM_014911.4	3.019	-	AAK1	0
chr9	137554443	137578591	NM_001346373.2	3.019	-	DPH7	0
chr19	49425398	49429063	XM_011526299.2	3.019	+	GFY	0
chr1	43969996	43973368	XM_017000502.2	3.018	+	DPH2	0
chr11	287759	295687	XM_011520383.2	3.017	+	PGGHG	0
chr19	45864325	45873796	NM_004497.3	3.014	+	FOXA3	0
chr17	42572309	42577715	NM_001256014.1	3.014	-	PSMC3IP	0
chr19	55591375	55599516	NM_032836.3	3.011	-	FIZ1	0
chr19	45692665	45703986	NM_017659.4	3.01	+	QPCTL	0
chr14	22883164	22887677	XM_005267383.3	3.01	+	REM2	0
chr1	154962297	154970574	XM_017002082.2	3.006	-	SHC1	0
chr17	44319627	44324822	NM_001366726.1	3.005	-	SLC25A39	0
chr19	1446267	1473243	XM_006722607.2	3.004	+	APC2	0
chr19	39825349	39833633	XM_005259398.4	3.004	-	DYRK1B	0
chr21	46151374	46152646	NM_001350598.1	3.002	+	FTCD-AS1	0
chr8	81702913	81721303	NM_001170797.1	3.002	-	ZFAND1	0
chr6	33318557	33322953	XM_005248860.3	3.001	-	DAXX	0
chr2	17754159	17784719	XM_011532821.2	3.001	+	GEN1	0
chr19	55132798	55149331	XM_017027187.1	3.001	-	TNNT1	0
chr17	8159148	8162947	NM_014232.3	3.001	-	VAMP2	0
chr19	55151766	55157731	NM_000363.5	2.999	-	TNNI3	0
chr19	50311936	50329070	NM_001372305.1	2.998	-	KCNC3	0
chr11	66291893	66296663	NM_153266.4	2.998	+	TMEM151A	0
chr12	98516276	98535628	XM_017019914.2	2.998	+	TMPO	0
chr22	23894382	23895222	NM_002415.2	2.997	+	MIF	0
chr7	43758121	43807341	XM_011515474.3	2.996	+	BLVRA	0
chr6	43059912	43075092	NM_201523.3	2.996	+	KLC4	0
chr11	67435509	67437681	NM_005608.3	2.995	-	PTPRCAP	0
chr14	24209580	24213487	NM_014169.4	2.993	-	CHMP4A	0
chr16	2429446	2458853	NM_001761.3	2.991	+	CCNF	0
chr11	46277660	46315601	XM_006718380.3	2.991	+	CREB3L1	0
chr19	11483428	11505838	NM_138783.4	2.991	-	ZNF653	0
chr1	109279555	109283112	XM_005271283.3	2.99	-	PSRC1	0
chr12	57460258	57472060	XM_011538189.2	2.989	+	GLI1	0
chr6	26285125	26285498	NM_003543.3	2.988	-	H4C8	0
chr16	4608883	4614887	NM_145253.3	2.988	-	UBALD1	0
chr2	70985941	70994872	NM_144582.3	2.986	-	TEX261	0
chr2	219496354	219498286	NM_001286811.1	2.985	+	SPEGNB	0
chr19	17420046	17425331	NM_138401.4	2.984	+	MVB12A	0
chr19	42307024	42310820	XM_011526789.2	2.981	+	PRR19	0
chr19	18588684	18592336	NM_001100419.1	2.981	+	REX1BD	0
chr7	101154475	101161275	NM_001283.5	2.977	+	AP1S1	0
chr20	35115363	35278121	NM_001355008.2	2.977	-	MMP24-AS1-EDEM2	0
chr20	35276351	35278121	NM_001355004.2	2.977	-	MMP24OS	0
chr19	35154734	35169880	NM_144779.3	2.975	+	FXYD5	0
chr14	23306832	23326184	NM_001199864.2	2.973	+	BCL2L2-PABPN1	0
chr17	75130774	75131964	XM_011524700.2	2.973	-	NT5C	0
chr16	4257185	4273022	NM_003223.3	2.972	-	TFAP4	0
chr14	24213942	24216065	NM_138476.4	2.971	-	MDP1	0
chr14	103520222	103522832	XM_017020952.1	2.97	-	CKB	0
chr14	103094201	103110561	XM_011537333.2	2.97	+	EXOC3L4	0
chr7	152644775	152676140	NM_005431.2	2.97	-	XRCC2	0
chr14	23306859	23311758	NM_001199839.1	2.969	+	BCL2L2	0
chr12	54280725	54287086	NM_031157.4	2.967	+	HNRNPA1	0
chr22	39500099	39518133	NM_001304564.1	2.967	+	MIEF1	0
chr17	7355240	7356747	XM_017024570.1	2.966	+	TMEM95	0
chr9	128159424	128163925	XM_011519004.1	2.964	+	C9orf16	0
chr19	1820081	1848675	XM_017027030.2	2.964	-	REXO1	0
chr1	16014027	16019593	NM_001349682.1	2.963	-	HSPB7	0
chr19	7637111	7645141	XM_011528212.3	2.963	+	STXBP2	0
chr19	48748010	48755389	NM_000148.3	2.961	-	FUT1	0
chr6	33391523	33407109	XM_017010837.1	2.96	+	KIFC1	0
chr19	47745545	47757057	NM_015710.5	2.96	+	NOP53	0
chr19	6531025	6535923	NM_003811.4	2.959	+	TNFSF9	0
chr1	26876131	26890282	NM_018066.4	2.957	-	GPN2	0
chr19	49869032	49878355	NM_001278160.1	2.956	-	AKT1S1	0
chr19	50659256	50719778	XM_011527014.2	2.956	-	SHANK1	0
chr1	1385710	1398341	NM_001350497.1	2.953	-	CCNL2	0
chr19	55613592	55618544	NM_001195605.1	2.953	+	ZNF865	0
chr17	47621976	47650245	XM_024451054.1	2.952	-	LOC112268184	0
chr15	90935305	90954092	XM_024449986.1	2.952	+	UNC45A	0
chr6	43054224	43060179	XM_005249161.5	2.951	-	MRPL2	0
chr1	19312301	19332610	XM_011541634.3	2.951	+	SLC66A1	0
chr16	89923341	89936096	NM_006086.4	2.951	+	TUBB3	0
chr22	31944534	31957602	NM_003405.4	2.951	+	YWHAH	0
chr7	64887749	64890099	XM_011516745.2	2.949	-	LOC441239	0
chr2	663876	677405	NM_152834.4	2.949	-	TMEM18	0
chr11	494511	504453	XM_011520259.3	2.948	-	RNH1	0
chr19	3750875	3760187	XM_006722951.3	2.947	-	APBA3	0
chr1	19302707	19312145	NM_003689.3	2.946	-	AKR7A2	0
chr19	48872391	48876061	NM_014330.3	2.946	+	PPP1R15A	0
chr17	82361523	82363775	XM_017024639.1	2.946	+	TEX19	0
chr5	181223280	181235807	NM_201627.3	2.946	+	TRIM41	0
chr2	85598546	85601865	XM_011532508.2	2.945	-	TMEM150A	0
chr19	48755523	48758329	NM_019113.4	2.944	+	FGF21	0
chr1	156072012	156082464	NM_001093725.2	2.944	-	MEX3A	0
chr1	34852668	34857806	XM_011540555.3	2.944	-	SMIM12	0
chr8	144393230	144409102	XM_024447142.1	2.943	-	CPSF1	0
chr7	151053814	151057896	NM_004935.4	2.942	-	CDK5	0
chr16	31117959	31131392	XM_011545971.1	2.942	+	KAT8	0
chr19	797928	812315	XM_005259598.2	2.942	+	PTBP1	0
chr11	2902477	2920088	XM_011520142.2	2.94	+	SLC22A18	0
chr19	45815409	45863146	NM_004819.3	2.94	-	SYMPK	0
chr8	42836673	42843330	NM_199003.1	2.938	-	THAP1	0
chr11	65386636	65413524	NM_031904.5	2.936	+	FRMD8	0
chr1	248850003	248859433	XM_011544223.2	2.936	-	ZNF692	0
chr19	38433749	38587563	XM_011527205.2	2.935	+	RYR1	0
chr12	49086655	49094800	NM_021044.4	2.933	-	DHH	0
chr1	27359419	27368036	XM_017002772.1	2.933	-	MAP3K6	0
chr19	45498472	45502509	NM_001080401.1	2.932	+	PPM1N	0
chr3	120686680	120742679	NM_001363965.1	2.931	-	RABL3	0
chr1	155262867	155273503	XM_011509143.2	2.93	-	CLK2	0
chr3	129314770	129316285	NM_006026.4	2.93	-	H1-10	0
chr7	100102275	100107177	XM_024446996.1	2.929	+	AP4M1	0
chr16	67828156	67831166	XM_017023717.1	2.929	-	CENPT	0
chr16	30778455	30787204	NM_001345970.2	2.929	-	ZNF629	0
chr1	16022035	16034049	NM_004070.4	2.928	+	CLCNKA	0
chr8	119833975	119855893	NM_024094.3	2.928	-	DSCC1	0
chr15	44537067	44562802	NM_001284336.1	2.928	+	EIF3J	0
chr12	65169582	65248354	NM_014319.5	2.927	+	LEMD3	0
chrX	153907377	153926263	NM_001666.5	2.924	-	ARHGAP4	0
chr5	87389583	87413032	NM_001363539.1	2.922	-	CCNH	0
chr17	7312660	7315359	NM_004489.5	2.921	-	GPS2	0
chr7	100435281	100436614	XM_011515914.1	2.921	-	PPP1R35	0
chr21	46635166	46665684	XM_005261111.4	2.92	+	PRMT2	0
chr3	120742743	120783068	NM_005513.3	2.918	+	GTF2E1	0
chr11	5268344	5269944	NM_005330.4	2.915	-	HBE1	0
chr20	3820546	3828837	NM_018347.3	2.913	+	AP5S1	0
chr17	7579637	7582110	NM_001251.3	2.913	+	CD68	0
chr17	7858002	7862281	NM_144607.6	2.913	+	CYB5D1	0
chr9	110243809	110256506	NM_003329.4	2.913	-	TXN	0
chr17	35574794	35578570	NM_000286.3	2.912	-	PEX12	0
chr6	34238790	34246230	NM_145905.2	2.91	+	HMGA1	0
chr10	97738476	97760906	NM_001002261.3	2.91	+	ZFYVE27	0
chr19	55173094	55180440	XM_006723340.3	2.907	-	SYT5	0
chr22	21628088	21630021	NM_001371350.1	2.907	-	YDJC	0
chr19	18919702	18928629	XM_011528083.1	2.906	+	DDX49	0
chr8	144316290	144324819	XM_011517356.3	2.906	-	DGAT1	0
chr19	11377206	11384313	NM_000121.4	2.906	-	EPOR	0
chr22	21657291	21662362	XM_017029165.1	2.906	+	LOC107985532	0
chr13	113585341	113641472	XM_005268328.2	2.906	+	TFDP1	0
chr19	55428737	55442862	NM_001145176.1	2.903	-	SHISA7	0
chr19	38264572	38292614	NM_021102.4	2.903	+	SPINT2	0
chr19	14440276	14471858	NM_213560.3	2.901	+	PKN1	0
chr22	21642301	21644298	NM_022044.3	2.901	+	SDF2L1	0
chr5	44808946	44815513	NM_016640.4	2.9	+	MRPS30	0
chr16	67657528	67660810	XM_005256115.4	2.899	-	ACD	0
chr19	18899513	18919386	XM_011527656.2	2.899	-	COPE	0
chr19	11451325	11481045	XM_024451413.1	2.895	-	ELAVL3	0
chr2	27070471	27071653	NM_001134693.2	2.895	-	OST4	0
chr17	76389455	76453151	NM_022066.4	2.893	-	UBE2O	0
chr17	75827224	75844716	NM_199242.2	2.892	-	UNC13D	0
chr11	62832910	62841808	NM_001369451.1	2.891	-	WDR74	0
chr17	29573474	29589381	XM_011524685.2	2.89	-	GIT1	0
chr11	65096213	65111861	NM_013265.4	2.89	+	VPS51	0
chr19	49422418	49423440	NM_178449.4	2.889	-	PTH2	0
chr14	23272421	23286131	NM_020834.3	2.887	-	HOMEZ	0
chr11	65545305	65558388	XM_017017737.2	2.886	-	LTBP3	0
chr22	23765833	23767971	NM_213720.3	2.885	-	CHCHD10	0
chr16	3135132	3141485	XM_011522652.3	2.885	+	ZNF213	0
chr11	67415677	67425606	XM_017018054.1	2.884	+	CARNS1	0
chr22	41525798	41544605	NM_001282884.1	2.884	-	POLR3H	0
chr12	106956784	106974036	NM_001319662.1	2.883	+	TMEM263	0
chr1	45688199	45694437	XM_024447508.1	2.883	+	TMEM69	0
chr19	12688915	12696899	XM_005260096.4	2.881	-	FBXW9	0
chr19	10292264	10296777	XM_017027185.1	2.881	+	ICAM5	0
chr4	2469452	2515858	NM_001185009.2	2.881	+	RNF4	0
chr19	10271119	10286614	NM_000201.3	2.88	+	ICAM1	0
chr17	7235031	7238276	XM_024450941.1	2.88	-	PHF23	0
chr17	1716522	1738584	NM_152348.4	2.88	+	WDR81	0
chr1	23790788	23795538	XM_024452797.1	2.879	+	LYPLA2	0
chr16	67660959	67662773	NM_016948.3	2.879	+	PARD6A	0
chr3	51993521	51995894	NM_000992.3	2.879	-	RPL29	0
chr17	4715182	4721499	XM_017024645.1	2.878	+	ARRB2	0
chr8	81732447	81759514	NM_152284.4	2.878	+	CHMP4C	0
chr11	66268638	66277491	NM_030981.3	2.878	+	RAB1B	0
chr16	58058	65016	XM_005255498.2	2.878	-	RHBDF1	0
chr7	1152906	1160195	NM_182491.4	2.878	-	ZFAND2A	0
chr11	112084799	112086755	NM_012459.4	2.876	-	TIMM8B	0
chr17	7225341	7234516	NM_004422.3	2.875	-	DVL2	0
chr16	30895823	30903550	XM_011545760.2	2.873	+	CTF1	0
chr14	35401509	35404753	NM_020529.2	2.872	-	NFKBIA	0
chr11	119109183	119117120	XM_017018628.1	2.87	+	C2CD2L	0
chr19	49456885	49471049	XM_011526442.1	2.869	+	ALDH16A1	0
chr17	81867718	81870968	XM_011523574.1	2.869	-	ARHGDIA	0
chr19	17267375	17279352	NM_001288757.1	2.869	+	BABAM1	0
chr11	2883217	2885764	NM_000076.2	2.869	-	CDKN1C	0
chr9	137255326	137273541	NM_015456.5	2.869	+	NELFB	0
chr16	30887794	30894076	NM_004765.4	2.868	-	BCL7C	0
chr11	112086872	112095793	NM_003002.4	2.868	+	SDHD	0
chr16	2177420	2196505	XM_024450361.1	2.867	-	CASKIN1	0
chr1	6415231	6419918	NM_019089.5	2.867	-	HES2	0
chrX	153929224	153935036	NM_003491.4	2.867	-	NAA10	0
chr8	144095075	144097524	NM_001916.5	2.865	+	CYC1	0
chr14	22871612	22881579	XM_005267510.1	2.865	+	LRP10	0
chr11	64207752	64223885	XM_011545295.2	2.864	+	FERMT3	0
chr11	67991099	68003103	XM_011545290.1	2.864	-	UNC93B1	0
chr11	64987944	64990276	NM_001300808.1	2.863	-	BATF2	0
chr3	9917097	9933620	XM_024453794.1	2.863	+	IL17RC	0
chr21	39380325	39515503	NM_001350300.2	2.863	+	WRB-SH3BGR	0
chr11	17351799	17377340	NM_001202439.3	2.862	+	NCR3LG1	0
chr3	196506878	196515345	NM_001320473.2	2.862	-	SMCO1	0
chr6	85607783	85641450	NM_001159676.1	2.862	-	SYNCRIP	0
chr21	39380457	39397888	NM_001350296.1	2.86	+	GET1	0
chr16	566055	568023	XM_017023921.1	2.86	+	LOC107987233	0
chr19	12699200	12722258	NM_013433.5	2.86	-	TNPO2	0
chr19	531719	542087	XM_006722952.2	2.859	+	CDC34	0
chr16	46406	53607	NM_016310.5	2.859	-	POLR3K	0
chr9	137062126	137070558	XM_011519180.3	2.859	-	SAPCD2	0
chr2	85611236	85612045	XM_024452879.1	2.855	-	C2orf68	0
chr11	66261929	66267859	XM_017018133.1	2.853	+	KLC2	0
chr17	47651064	47685504	NM_001276453.2	2.853	+	KPNB1	0
chr19	1438363	1440496	NM_001018.4	2.853	+	RPS15	0
chr7	100875346	100888663	XM_024446793.1	2.852	+	SRRT	0
chr8	144108870	144116391	XM_024447145.1	2.852	+	WDR97	0
chr19	1505017	1511713	XM_017026745.1	2.85	-	ADAMTSL5	0
chr3	49162534	49166330	NM_022903.4	2.847	-	CCDC71	0
chr11	867858	915057	NM_001142675.1	2.847	-	CHID1	0
chr2	24067585	24076325	NM_016047.4	2.846	-	SF3B6	0
chr3	49015398	49021035	XM_017006723.1	2.844	-	DALRD3	0
chr11	46381067	46383836	NM_001012334.2	2.844	+	MDK	0
chr16	53827	57668	NM_024571.4	2.844	+	SNRNP25	0
chr17	7854885	7856098	XM_005256856.3	2.844	+	TMEM88	0
chr14	49598696	49614671	NM_203467.1	2.843	+	LRR1	0
chr19	916692	920550	XM_017027382.1	2.84	+	KISS1R	0
chr3	49020474	49023494	NM_199074.1	2.84	+	NDUFAF3	0
chr19	48077892	48111382	XM_017027414.2	2.84	-	PLA2G4C	0
chr14	22920528	22929375	NM_006109.5	2.839	-	PRMT5	0
chr9	136483009	136486066	NM_152571.3	2.838	+	C9orf163	0
chr17	1420692	1456231	NM_016823.4	2.838	-	CRK	0
chr19	44891219	44903688	NM_001128916.1	2.838	+	TOMM40	0
chr3	184242330	184258300	XM_024453296.1	2.836	-	ALG3	0
chr3	133574640	133590260	XM_005247594.5	2.836	+	CDV3	0
chr9	135499964	135504672	NM_001371401.1	2.836	+	MRPS2	0
chr17	75165585	75182958	NM_006937.4	2.835	-	SUMO2	0
chr19	2732523	2740016	NM_144564.5	2.834	-	SLC39A3	0
chr6	42050923	42078920	XM_017010243.2	2.833	+	TAF8	0
chrX	120250811	120258397	NM_006777.4	2.833	+	ZBTB33	0
chr22	42583720	42614882	NM_178136.3	2.832	-	POLDIP3	0
chr2	219245895	219250336	NM_001330214.1	2.83	+	STK16	0
chr17	63432303	63440266	NM_001330421.2	2.829	-	CYB561	0
chr2	112717244	112740809	XM_017005477.1	2.829	+	NT5DC4	0
chr7	100706120	100707485	NM_005837.3	2.829	+	POP7	0
chr9	135495180	135499868	NM_144654.3	2.828	-	C9orf116	0
chr19	11374665	11376168	NM_175871.4	2.828	+	SWSAP1	0
chr3	52254423	52278336	XM_011534136.2	2.828	-	WDR82	0
chr16	30553763	30558373	NM_033410.4	2.828	-	ZNF764	0
chr14	103334887	103345024	NM_183004.5	2.827	+	EIF5	0
chr17	8140471	8152403	NM_002616.3	2.827	-	PER1	0
chr2	86143931	86195769	NM_006839.2	2.824	-	IMMT	0
chr17	42567099	42573202	NM_198204.2	2.823	+	MLX	0
chr16	2019784	2020754	NM_001099456.3	2.823	+	NPW	0
chr11	67627937	67629936	NM_181843.3	2.822	-	NUDT8	0
chr17	16380792	16382744	NM_001281716.1	2.822	+	UBB	0
chr19	38403123	38406008	XM_017026354.1	2.821	+	FAM98C	0
chr11	3675018	3797553	NM_139132.4	2.82	-	NUP98	0
chr19	18153162	18170531	NM_005027.4	2.82	+	PIK3R2	0
chr19	18008169	18014101	NM_015683.2	2.819	+	ARRDC2	0
chr4	681823	690743	XM_024454246.1	2.818	-	SLC49A3	0
chr15	75201881	75212168	NM_015492.5	2.816	+	C15orf39	0
chr19	34736089	34746482	XM_017026740.1	2.816	+	ZNF181	0
chr11	66278174	66284205	NM_182553.3	2.815	+	CNIH2	0
chrX	48590052	48605193	XM_024452424.1	2.815	+	WDR13	0
chr17	48621155	48626357	NM_024017.5	2.814	-	HOXB9	0
chr9	136440095	136484551	XM_011519260.2	2.814	-	SEC16A	0
chr1	150574550	150579737	NM_182763.2	2.813	-	MCL1	0
chr2	112275596	112340058	NM_198581.3	2.813	+	ZC3H6	0
chr9	136673142	136687456	NM_006412.4	2.812	-	AGPAT2	0
chr19	45407333	45451546	NM_001369413.1	2.812	-	ERCC1	0
chr16	1938228	1943325	NM_016332.3	2.812	-	MSRB1	0
chr7	74657717	74760691	NM_033001.4	2.811	+	GTF2I	0
chr19	45485293	45493252	NM_206901.3	2.81	-	RTN2	0
chr11	65088371	65089108	NM_001282448.1	2.81	-	TMEM262	0
chr16	4340250	4416595	NM_001201479.2	2.806	-	CORO7-PAM16	0
chr17	75845698	75855334	NM_012478.4	2.806	-	WBP2	0
chr12	50073584	50083621	NM_001256830.1	2.805	+	ASIC1	0
chr9	128947698	129007095	NM_015354.3	2.802	+	NUP188	0
chr20	62796472	62801728	NM_018270.6	2.8	+	MRGBP	0
chr9	128945529	128947602	NM_014908.4	2.799	-	DOLK	0
chr1	156591775	156599817	XM_017000319.2	2.799	+	NAXE	0
chr19	10310044	10316014	NM_001031734.4	2.798	-	FDX2	0
chr19	9827917	9830114	NM_024292.4	2.798	+	UBL5	0
chr10	11742381	11764069	XM_011519689.1	2.795	+	ECHDC3	0
chr2	219236597	219243630	NM_001286427.1	2.795	-	GLB1L	0
chr20	325570	330227	NM_006943.3	2.793	+	SOX12	0
chr1	3889132	3897607	XM_011541323.2	2.792	-	C1orf174	0
chr4	2418954	2462962	NM_001193282.3	2.792	+	CFAP99	0
chr4	2247431	2262108	NM_006454.3	2.792	-	MXD4	0
chr3	51983534	51989196	NM_001198898.2	2.791	+	ACY1	0
chr19	35758175	35771165	NM_001367856.1	2.791	+	PROSER3	0
chr13	42271469	42323265	XM_011534906.2	2.79	+	AKAP11	0
chr11	64185271	64204547	NM_001282652.1	2.79	+	STIP1	0
chr8	144773113	144780964	XM_017013874.1	2.79	-	ZNF34	0
chr7	151062641	151076526	NM_001199694.2	2.789	+	SLC4A2	0
chr8	143267444	143276930	NM_138465.4	2.788	+	GLI4	0
chrX	154437153	154443466	NM_001493.3	2.787	+	GDI1	0
chr19	38836369	38852346	NM_001005335.2	2.787	-	HNRNPL	0
chr16	28842410	28846347	NM_003321.5	2.785	-	TUFM	0
chr6	27138292	27146857	NM_080593.2	2.784	-	H2BC12	0
chr1	26696014	26782103	NM_139135.4	2.783	+	ARID1A	0
chr17	47941523	47949307	XM_017024813.1	2.782	+	PNPO	0
chr7	6639041	6656431	XM_024446619.1	2.782	+	ZNF316	0
chr1	153974268	153977673	NM_006694.4	2.781	-	JTB	0
chr1	6206003	6221291	XM_011541439.3	2.781	+	RNF207	0
chr2	219178708	219185474	NM_001321110.1	2.779	+	RETREG2	0
chr19	44954584	44993345	NM_001282176.1	2.778	+	CLPTM1	0
chr6	27147081	27147561	NM_080596.2	2.777	+	H2AC12	0
chr9	136952272	136955496	NM_178536.4	2.777	+	LCN12	0
chr8	143597830	143603223	NM_032862.5	2.777	+	TIGD5	0
chr17	42534237	42544448	XM_024450771.1	2.776	+	NAGLU	0
chr17	76734114	76737410	NM_003016.4	2.776	-	SRSF2	0
chr19	11164266	11194589	NM_015493.6	2.775	-	KANK2	0
chr5	177402137	177409575	NM_000505.3	2.774	-	F12	0
chr16	1776711	1782570	NM_080861.4	2.774	-	SPSB3	0
chr19	45883607	45886140	NM_015649.3	2.773	-	IRF2BP1	0
chr17	4669773	4704136	NM_014389.3	2.773	-	PELP1	0
chr16	1943973	1954688	NM_005061.3	2.773	-	RPL3L	0
chr19	12898228	12919673	XM_011527883.2	2.773	-	SYCE2	0
chr7	32868171	32891152	XM_005249696.2	2.772	-	KBTBD2	0
chrX	48913181	48919023	NM_006875.4	2.772	-	PIM2	0
chr2	175114242	175168205	NM_001256094.1	2.771	-	ATF2	0
chr6	31797395	31806965	NM_021177.5	2.77	-	LSM2	0
chr7	100802564	100827123	XM_017011816.1	2.769	-	EPHB4	0
chr2	127480807	127526480	XM_017004468.2	2.769	-	IWS1	0
chr2	85593822	85597585	XM_005264359.4	2.767	+	RNF181	0
chr9	122918028	122931264	NM_001304364.1	2.766	-	ZBTB26	0
chr1	43358980	43363202	NM_001255.3	2.764	+	CDC20	0
chr11	65040932	65044827	NM_001367487.1	2.763	+	SAC3D1	0
chr19	12763001	12772866	XM_011527947.2	2.76	-	HOOK2	0
chr1	11934716	11975536	NM_001316320.2	2.76	+	PLOD1	0
chr19	35629035	35637684	NM_024321.5	2.759	+	RBM42	0
chr2	58159242	58241379	NM_018062.3	2.758	-	FANCL	0
chr10	11920021	12042808	NM_015542.4	2.758	-	UPF2	0
chr11	66616629	66629933	NM_006328.4	2.757	+	RBM14	0
chr12	6328770	6342075	NM_001346092.2	2.757	-	TNFRSF1A	0
chr3	9933833	9945405	NM_015513.5	2.756	+	CRELD1	0
chr6	31815542	31817941	NM_005345.6	2.756	+	HSPA1A	0
chr11	66616581	66646472	NM_001198846.1	2.756	+	RBM14-RBM4	0
chrX	154762741	154777688	NM_001288747.1	2.755	+	DKC1	0
chr2	75646782	75662205	NM_014763.4	2.755	+	MRPL19	0
chr19	54137688	54155689	XM_005278280.2	2.753	+	CNOT3	0
chr17	45159947	45170039	XM_006721687.4	2.753	+	HEXIM2	0
chr9	137030173	137032087	NM_004479.4	2.752	-	FUT7	0
chr1	223109403	223143247	NM_003268.6	2.752	-	TLR5	0
chr7	100867386	100873453	NM_003302.3	2.752	+	TRIP6	0
chr1	247099961	247104371	NM_024804.2	2.752	-	ZNF669	0
chrX	48802066	48824975	NM_006044.4	2.751	+	HDAC6	0
chr22	50217693	50245022	NM_020461.4	2.749	-	TUBGCP6	0
chr2	219206781	219209647	NM_138802.3	2.749	+	ZFAND2B	0
chr17	7402974	7404096	NM_152766.5	2.747	-	TMEM256	0
chr19	14031761	14053217	NM_004843.4	2.746	+	IL27RA	0
chr10	102423248	102432573	NM_024040.3	2.745	-	CUEDC2	0
chr1	45627311	45686532	XM_017002019.2	2.743	-	GPBP1L1	0
chr6	31809618	31815282	NM_005527.4	2.743	-	HSPA1L	0
chrX	154398064	154402338	NM_006013.4	2.743	+	RPL10	0
chr19	6373849	6375030	XM_005259658.4	2.742	+	ALKBH7	0
chr12	48147788	48157514	NM_024095.5	2.742	-	ASB8	0
chr6	3153665	3157543	NM_001310315.2	2.742	-	TUBB2A	0
chr8	144137773	144140850	NM_016458.4	2.741	+	HGH1	0
chr5	180784779	180815615	NM_001364383.2	2.741	-	MGAT1	0
chr22	21632796	21635801	NM_001331066.1	2.74	+	CCDC116	0
chr19	13024778	13098786	NM_001365985.2	2.739	+	NFIX	0
chr10	100987542	100994402	NM_021830.5	2.739	+	TWNK	0
chr20	43667018	43716495	NM_001278610.1	2.738	+	MYBL2	0
chr12	123973214	124015426	NM_152437.3	2.738	+	ZNF664	0
chr12	123973214	124316023	NM_001347902.2	2.738	+	ZNF664-RFLNA	0
chr9	136401921	136410613	NM_006643.4	2.737	-	ENTR1	0
chr17	7581966	7583517	NM_001322800.1	2.737	-	LOC100996842	0
chr3	49683946	49688762	NM_020998.3	2.737	-	MST1	0
chr19	49119388	49151029	XM_017027407.1	2.737	+	PPFIA3	0
chr19	47778702	47784681	NM_003009.4	2.737	+	SELENOW	0
chr5	140665081	140669690	XM_017009600.2	2.737	+	WDR55	0
chr19	49118401	49119142	NM_018111.3	2.736	-	C19orf73	0
chr14	58244842	58272003	NM_002788.4	2.736	+	PSMA3	0
chr14	67676799	67695763	NM_016026.4	2.736	-	RDH11	0
chr3	49688752	49721528	XM_017007018.1	2.736	+	RNF123	0
chr6	44246165	44253887	NM_001271970.1	2.735	+	HSP90AB1	0
chr4	987656	993403	NM_213613.4	2.734	-	SLC26A1	0
chr17	78112917	78125222	XM_011524257.3	2.734	-	TMC6	0
chr19	14073008	14075061	NM_001291291.1	2.733	+	MISP3	0
chr9	133348217	133351425	NM_000972.3	2.733	+	RPL7A	0
chr16	29906335	29926211	XM_017023104.2	2.732	-	KCTD13	0
chr10	100984056	100987496	XM_006718035.4	2.732	-	MRPL43	0
chr9	137244202	137250278	XM_024447550.1	2.731	-	FAM166A	0
chr14	73851830	73863561	NM_001371335.1	2.731	+	PTGR2	0
chr1	1727384	1745998	NM_182838.2	2.731	-	SLC35E2A	0
chr2	74471981	74472679	NM_053050.5	2.73	-	MRPL53	0
chr9	137250839	137253482	XM_006717113.2	2.73	+	STPG3	0
chr1	1915259	1917295	NM_138705.4	2.729	+	CALML6	0
chr14	103529195	103537072	NM_152307.3	2.727	+	TRMT61A	0
chr1	161167669	161178276	XM_017001564.1	2.725	+	PPOX	0
chr19	17249170	17264744	NM_031941.4	2.725	-	USHBP1	0
chr17	45148474	45152098	NM_006460.3	2.724	+	HEXIM1	0
chr1	155185823	155192908	NM_002456.6	2.724	-	MUC1	0
chr2	175176257	175181709	NM_001689.5	2.723	-	ATP5MC3	0
chr19	35754565	35757028	NM_144617.3	2.723	-	HSPB6	0
chr17	82023304	82031150	NM_144999.4	2.723	+	LRRC45	0
chr1	156594307	156601486	NM_182679.2	2.722	-	GPATCH4	0
chr9	133338311	133348130	NM_133640.5	2.722	-	MED22	0
chr10	21510753	21525681	XM_017016226.2	2.722	-	SKIDA1	0
chr16	3283182	3301648	XM_017022850.2	2.722	+	ZNF263	0
chr1	1020101	1056118	XM_011541429.2	2.721	+	AGRN	0
chr1	156601503	156626607	XM_017002020.1	2.721	+	HAPLN2	0
chr9	137551878	137552554	NM_032477.3	2.721	+	MRPL41	0
chr11	3826977	3840958	NM_001665.4	2.721	-	RHOG	0
chr14	67619919	67651707	NM_001172.4	2.72	+	ARG2	0
chr14	93184973	93188462	NM_015676.3	2.72	+	TMEM251	0
chr19	49152309	49155463	XM_017026733.2	2.719	-	HRC	0
chr16	641827	648473	NM_138418.4	2.718	+	MCRIP2	0
chr1	156699605	156705582	NM_001878.4	2.717	-	CRABP2	0
chr3	51968509	51974629	NM_032750.2	2.715	-	ABHD14B	0
chr10	73782047	73783651	NM_203298.3	2.715	+	CHCHD1	0
chr9	137459951	137550401	NM_152286.5	2.715	-	PNPLA7	0
chr16	4354541	4415896	NM_001351729.2	2.714	-	CORO7	0
chr4	999709	1004556	NM_001363576.1	2.714	+	IDUA	0
chr1	26164160	26168581	NM_001364669.1	2.712	-	C1orf232	0
chr7	100088968	100092186	NM_006833.5	2.712	+	COPS6	0
chr6	26188709	26189075	NM_003539.3	2.711	-	H4C4	0
chr14	93182198	93184896	NM_022151.5	2.711	-	MOAP1	0
chr9	137007233	137028921	NM_212533.3	2.71	-	ABCA2	0
chr11	20364140	20367654	NM_001098523.1	2.71	+	HTATIP2	0
chr17	76467602	76470116	NM_001088.3	2.708	+	AANAT	0
chr11	3815478	3826356	XM_024448442.1	2.707	+	PGAP2	0
chr1	10460530	10472528	NM_213566.2	2.706	-	DFFA	0
chr11	64359179	64372214	XM_017018527.2	2.706	+	RPS6KA4	0
chrX	48903611	48911957	NM_001282648.1	2.706	-	SLC35A2	0
chr9	136852345	136860798	NM_206920.3	2.705	+	MAMDC4	0
chr22	50263712	50270379	NM_002751.7	2.705	-	MAPK11	0
chr2	74461056	74465381	NM_006302.3	2.705	-	MOGS	0
chr17	7583851	7588204	XM_011524081.2	2.705	+	MPDU1	0
chr19	647525	663213	NM_194460.3	2.705	-	RNF126	0
chr14	49618529	49620625	NM_001001.5	2.705	-	RPL36AL	0
chr12	53307455	53321584	XM_011538780.2	2.704	-	AAAS	0
chr9	136842477	136847344	NM_001080482.4	2.704	+	AJM1	0
chr17	82018702	82022877	NM_144998.4	2.704	-	CENPX	0
chr14	49620798	49623480	NM_002408.4	2.703	+	MGAT2	0
chr4	1012463	1026897	NM_021923.3	2.701	+	FGFRL1	0
chr2	219171896	219179271	XM_024452790.1	2.7	-	CNPPD1	0
chr1	179082069	179095995	NM_022371.4	2.7	+	TOR3A	0
chr2	74198590	74215297	XM_006711924.2	2.699	+	MTHFD2	0
chr1	112619831	112671615	NM_006135.3	2.698	+	CAPZA1	0
chr16	30076064	30085376	XM_017023403.1	2.698	+	PPP4C	0
chr19	6440063	6459791	NM_024103.3	2.698	-	SLC25A23	0
chr1	220057481	220089787	NM_006085.6	2.697	-	BPNT1	0
chr17	82458866	82488266	XM_011523541.2	2.697	+	NARF	0
chr3	51975063	51981195	NM_015407.5	2.696	+	ABHD14A	0
chr3	51975063	51989196	NM_001316331.2	2.696	+	ABHD14A-ACY1	0
chr14	23117305	23119610	NM_001805.3	2.696	-	CEBPE	0
chr15	40898709	40903974	XM_011521843.2	2.696	+	VPS18	0
chr9	137048106	137054060	NM_203468.3	2.695	-	ENTPD2	0
chr9	97926790	97938171	NM_197978.3	2.695	-	HEMGN	0
chr20	63657809	63696252	NM_001283010.1	2.695	+	RTEL1	0
chr15	74890041	74898226	XM_017022209.2	2.694	+	MPI	0
chr22	37225269	37244268	NM_002872.5	2.694	-	RAC2	0
chr20	63865269	63891537	NM_199363.3	2.694	+	TPD52L2	0
chr2	219075323	219160864	NM_024782.2	2.693	-	NHEJ1	0
chr17	2030111	2043430	NM_001383.4	2.691	+	DPH1	0
chr3	101681090	101686717	NM_000986.4	2.691	-	RPL24	0
chr19	3585530	3593540	XM_005259492.3	2.69	+	GIPC3	0
chr21	44805616	44818061	NM_006936.3	2.69	-	SUMO3	0
chr12	7094553	7109213	NM_016546.4	2.688	-	C1RL	0
chr17	40062964	40092626	NM_199334.4	2.688	+	THRA	0
chr1	161159486	161165722	XM_017001039.2	2.688	+	USP21	0
chr11	65879836	65883740	NM_001335.4	2.687	+	CTSW	0
chr16	67873051	67884498	NM_014329.5	2.687	+	EDC4	0
chr11	63985852	63998419	NM_017670.2	2.687	+	OTUB1	0
chr12	112418946	112486922	NM_080601.3	2.687	+	PTPN11	0
chr11	6680384	6683339	NM_022061.4	2.686	-	MRPL17	0
chr7	44579890	44582294	NM_001303060.1	2.686	-	TMED4	0
chr20	33666942	33668524	NM_001024675.2	2.685	+	ACTL10	0
chr14	67589305	67600301	XM_017021371.2	2.685	-	PIGH	0
chr16	31090841	31094998	NM_206824.2	2.685	-	VKORC1	0
chr10	100347232	100364825	NM_005063.5	2.684	+	SCD	0
chr17	74922954	74933912	XM_011525479.2	2.682	+	OTOP2	0
chr17	81979183	82017668	XM_017025040.2	2.681	+	ASPSCR1	0
chr9	137434363	137441356	NM_198585.3	2.681	-	ENTPD8	0
chr9	34646674	34651034	NM_000155.4	2.681	+	GALT	0
chr19	3594506	3606874	NM_201636.3	2.68	-	TBXA2R	0
chr17	75500260	75509889	NM_001142643.3	2.679	-	CASKIN2	0
chr6	27824124	27824479	NM_021968.3	2.679	+	H4C11	0
chr16	30658430	30670809	XM_011545919.3	2.678	+	FBRS	0
chr9	34652184	34661901	NM_001142784.2	2.678	+	IL11RA	0
chr5	159157408	159210052	NM_001199380.1	2.678	-	RNF145	0
chr6	27831173	27831526	NM_003541.2	2.677	-	H4C12	0
chr1	155897807	155911348	NM_006912.6	2.677	-	RIT1	0
chr7	2354826	2380744	NM_003751.4	2.676	+	EIF3B	0
chr19	850996	856249	XM_011527775.1	2.676	+	ELANE	0
chr1	6185019	6199594	NM_000983.4	2.676	-	RPL22	0
chr12	57434783	57452061	NM_005538.4	2.672	+	INHBC	0
chr16	634426	636365	NM_001288710.1	2.672	-	METTL26	0
chr1	154944079	154956098	NM_020524.4	2.672	-	PBXIP1	0
chr17	74916082	74922901	XM_011524296.2	2.672	-	USH1G	0
chr11	68010326	68029275	NM_001290059.2	2.67	+	ALDH3B1	0
chr19	19201408	19203413	NM_176880.6	2.67	-	NR2C2AP	0
chr19	1876975	1885322	XM_011528338.2	2.669	-	ABHD17A	0
chr19	10286954	10288519	NM_001544.5	2.668	+	ICAM4	0
chr1	10399063	10420510	NM_002631.4	2.667	+	PGD	0
chr11	68261337	68271972	NM_022338.4	2.666	-	C11orf24	0
chr11	64244478	64246942	NM_138689.3	2.666	-	PPP1R14B	0
chr1	26169907	26170872	NM_015871.5	2.666	+	ZNF593	0
chr12	46358187	46372772	NM_018976.5	2.665	-	SLC38A2	0
chr16	2750902	2760851	XM_006720874.4	2.665	+	SRRM2	0
chr19	14472465	14475353	NM_000955.3	2.664	-	PTGER1	0
chr19	12969617	12974752	NM_152654.2	2.663	+	DAND5	0
chr5	140700446	140706685	NM_144723.3	2.663	+	ZMAT2	0
chr7	99458157	99466166	NM_004889.4	2.661	-	ATP5MF	0
chr7	99416738	99466166	NM_001198879.2	2.661	-	ATP5MF-PTCD1	0
chr9	137027463	137036781	NM_207511.2	2.661	+	C9orf139	0
chr1	16133923	16156103	XM_017000537.1	2.661	-	EPHA2	0
chr16	88809468	88811927	NM_001030018.2	2.658	-	APRT	0
chr5	141318489	141320783	NM_005642.3	2.658	-	TAF7	0
chr17	76712835	76726605	NM_001081461.2	2.656	-	JMJD6	0
chr1	36393435	36397907	NM_032881.3	2.656	-	LSM10	0
chr1	117060302	117107452	XM_017002554.2	2.655	+	TTF2	0
chr17	73283623	73312000	NM_012121.5	2.654	-	CDC42EP4	0
chr19	47480977	47486791	XM_017026229.1	2.654	-	KPTN	0
chr22	50309031	50327015	XM_024452245.1	2.653	-	DENND6B	0
chr5	138285270	138331004	XM_011543763.1	2.652	-	CDC25C	0
chr17	81833491	81835049	NM_001007533.4	2.652	-	PPP1R27	0
chr17	35545731	35559676	XM_017024579.1	2.651	-	SLFN14	0
chr3	101687180	101696681	XM_011513341.3	2.65	+	LOC105374013	0
chr19	7522623	7534008	NM_020533.3	2.65	+	MCOLN1	0
chr11	448267	491399	NM_001329548.1	2.649	+	PTDSS2	0
chr19	4174108	4182562	NM_016539.4	2.648	-	SIRT6	0
chr14	67647084	67674631	NM_006370.3	2.646	-	VTI1B	0
chrX	154444140	154450653	NM_004699.4	2.645	+	FAM50A	0
chr9	128149452	128153452	NM_005564.5	2.645	+	LCN2	0
chr17	76738118	76785764	XM_024450944.1	2.645	+	MFSD11	0
chrX	49174801	49184892	NM_001307979.2	2.645	-	PRICKLE3	0
chr16	29662949	29670875	NM_001030288.3	2.645	+	SPN	0
chr19	10333775	10339623	NM_002162.5	2.644	-	ICAM3	0
chr19	18257097	18274415	XM_011528324.1	2.644	-	IQCN	0
chr19	51331535	51342123	NM_001163922.2	2.644	-	VSIG10L	0
chr9	137188675	137190365	NM_003731.3	2.643	+	SSNA1	0
chr19	44906400	44909394	NM_001302690.1	2.642	+	APOE	0
chr19	7920337	7923249	NM_003083.4	2.642	+	SNAPC2	0
chr1	1013496	1014539	NM_005101.4	2.641	+	ISG15	0
chr7	100889993	100896993	NM_001367919.2	2.64	-	ACHE	0
chr20	31664457	31722499	NM_001322242.2	2.64	-	BCL2L1	0
chr6	31827737	31830253	NM_005346.6	2.64	+	HSPA1B	0
chr1	161505429	161519569	XM_017000667.1	2.639	+	FCGR2A	0
chr2	85584430	85593405	NM_006634.3	2.639	+	VAMP5	0
chr19	39997059	40021037	NM_178544.5	2.639	+	ZNF546	0
chr11	73376394	73397473	XM_011545305.1	2.638	+	RELT	0
chr20	45306839	45317823	NM_014276.4	2.637	+	RBPJL	0
chr1	2189547	2212719	NM_001282670.1	2.636	-	FAAP20	0
chr20	49982979	49988885	NM_005985.4	2.636	+	SNAI1	0
chr6	30061264	30064906	NM_170783.4	2.636	+	ZNRD1	0
chr2	200853008	200864657	NM_004071.4	2.634	-	CLK1	0
chr5	131159026	131165255	NM_005340.7	2.633	-	HINT1	0
chr20	45293445	45308296	NM_030592.3	2.633	-	MATN4	0
chrX	154428676	154436515	NM_001183.6	2.632	+	ATP6AP1	0
chr8	144463824	144465700	NM_001129888.2	2.632	-	CYHR1	0
chr18	12308240	12326615	NM_032525.3	2.632	+	TUBB6	0
chr12	56360567	56362856	NM_001638.4	2.631	-	APOF	0
chr9	83938310	83956985	NM_001317997.1	2.63	-	C9orf64	0
chr21	36070023	36073163	NM_001757.4	2.63	+	CBR1	0
chr19	10304802	10309556	NM_001103167.1	2.63	-	ZGLP1	0
chr8	144428779	144442121	XM_011517049.2	2.629	-	TONSL	0
chr1	11686634	11708369	XM_017001215.1	2.628	+	DRAXIN	0
chr8	143790924	143815772	NM_182706.5	2.628	-	SCRIB	0
chr19	56382750	56393533	NM_144690.3	2.628	-	ZNF582	0
chr20	34928432	34956026	NM_001322494.1	2.627	-	GSS	0
chr1	25543587	25590399	XM_017000995.2	2.627	+	LDLRAP1	0
chr19	421873	460599	XM_011527896.2	2.627	-	SHC2	0
chr11	67438046	67443820	NM_001018070.2	2.626	-	CORO1B	0
chr20	35278917	35284771	NM_181466.3	2.626	-	EIF6	0
chr1	26159078	26163961	NM_024869.3	2.625	+	FAM110D	0
chr17	78356776	78360078	NM_003955.4	2.625	-	SOCS3	0
chr19	41330908	41353241	XM_011527242.2	2.625	-	TGFB1	0
chr22	50185888	50199598	XM_011530716.2	2.625	+	TRABD	0
chr11	64300357	64304769	NM_001039496.2	2.624	+	CATSPERZ	0
chr19	1009652	1021122	NM_033420.4	2.624	-	TMEM259	0
chr19	38374549	38383823	NM_002812.4	2.623	+	PSMD8	0
chr9	137174783	137188559	NM_013366.4	2.622	-	ANAPC2	0
chr6	26216199	26216643	NM_003518.3	2.622	-	H2BC8	0
chr9	136206332	136245811	NM_181701.4	2.622	-	QSOX2	0
chr6	26216919	26217482	NM_021052.2	2.621	+	H2AC8	0
chr16	67893253	67929675	NM_006742.3	2.621	+	PSKH1	0
chr11	57406953	57427579	NM_017611.2	2.621	-	SLC43A3	0
chr19	57411146	57421938	NM_001330617.1	2.621	+	ZNF17	0
chr14	20311367	20333311	NM_182852.3	2.62	-	CCNB1IP1	0
chr5	140332842	140346602	NM_001945.3	2.62	-	HBEGF	0
chr2	85616185	85649282	NM_006590.4	2.62	+	USP39	0
chrX	68043410	68433840	XM_011530961.1	2.619	-	OPHN1	0
chr20	62841114	62861722	XM_024451813.1	2.619	-	TCFL5	0
chr19	11355431	11365697	NM_022737.3	2.618	+	PLPPR2	0
chr11	5131691	5132641	NM_001005160.2	2.615	-	OR52A5	0
chr12	6840921	6846188	XM_011520953.3	2.614	+	GNB3	0
chr11	65261961	65298684	NM_002689.4	2.614	+	POLA2	0
chr3	184259212	184261552	NM_033259.3	2.611	-	CAMK2N2	0
chr19	49861203	49867575	NM_007254.4	2.611	-	PNKP	0
chr20	59936662	59940304	NM_006242.4	2.611	-	PPP1R3D	0
chr4	8366283	8436011	XM_011513565.2	2.61	-	ACOX3	0
chr9	111631333	111654344	NM_001015882.3	2.61	+	DNAJC25	0
chr9	111631333	111670225	NM_004125.4	2.61	+	DNAJC25-GNG10	0
chr4	8440841	8476554	XM_011513408.1	2.61	+	TRMT44	0
chr11	67398182	67401857	NM_206873.2	2.609	-	PPP1CA	0
chr19	10543903	10553417	NM_032885.6	2.607	+	ATG4D	0
chr11	111874055	111879164	NM_138378.3	2.607	-	FDXACB1	0
chr10	125785533	125823124	XM_017016612.2	2.607	-	UROS	0
chr1	155208698	155213838	NM_198883.3	2.606	+	MTX1	0
chr3	129167826	129183895	NM_003418.5	2.605	-	CNBP	0
chr10	125823545	125842801	NM_078469.3	2.604	+	BCCIP	0
chr19	7518682	7521024	XM_011527695.1	2.604	+	ZNF358	0
chr19	58327365	58342335	XM_011526917.2	2.604	+	ZSCAN22	0
chr7	100643096	100656447	NM_016188.5	2.603	-	ACTL6B	0
chr14	104986278	105000309	XM_005267318.4	2.603	+	CLBA1	0
chr19	17601327	17688198	NM_001080421.2	2.603	-	UNC13A	0
chr22	19714502	19723318	NM_002688.6	2.602	+	SEPTIN5	0
chr9	137582078	137590104	XM_005266052.4	2.602	-	ZMYND19	0
chr1	1331323	1335319	XM_017002436.1	2.601	+	TAS1R3	0
chr16	89874458	89911383	XM_017023058.1	2.601	+	TCF25	0
chr10	133362484	133373353	NM_004092.4	2.6	-	ECHS1	0
chr16	69118009	69132587	NM_001039690.5	2.597	-	CHTF8	0
chr16	69118008	69132587	NM_001366606.1	2.597	-	DERPC	0
chr12	120196699	120201210	NM_053275.3	2.597	-	RPLP0	0
chr17	76725875	76733879	XM_006721674.3	2.596	+	METTL23	0
chr17	28719984	28724358	NM_000984.6	2.596	+	RPL23A	0
chr3	52048918	52056570	NM_001947.4	2.595	-	DUSP7	0
chr11	66332062	66336433	XM_017018587.1	2.593	-	RIN1	0
chr19	58498332	58511991	NM_012254.3	2.593	-	SLC27A5	0
chr11	134224670	134247787	NM_052875.5	2.593	+	VPS26B	0
chr2	55172546	55232292	NM_152385.4	2.591	-	CLHC1	0
chr6	33314417	33317743	NM_005453.5	2.591	-	ZBTB22	0
chr14	24143364	24146645	XM_006720213.2	2.59	-	PSME2	0
chr19	18306235	18323075	NM_012321.5	2.589	-	LSM4	0
chr14	52639918	52695749	XM_024449554.1	2.588	-	ERO1A	0
chr1	205657850	205680508	NM_033102.3	2.588	-	SLC45A3	0
chr16	3112794	3120516	XM_005255558.2	2.588	+	ZNF205	0
chr11	111879540	111885974	NM_022761.3	2.587	+	C11orf1	0
chr5	43287469	43313180	NM_001364188.2	2.586	-	HMGCS1	0
chr20	646614	653199	NM_080725.3	2.586	-	SRXN1	0
chr2	151270469	151289667	NM_004688.3	2.585	-	NMI	0
chr17	78174078	78187203	NM_001363848.1	2.585	-	TK1	0
chr16	29670587	29698698	XM_017023101.1	2.584	+	QPRT	0
chr15	75649006	75658626	NM_001318146.1	2.584	+	SNX33	0
chr19	7926717	7943665	NM_006351.4	2.583	-	TIMM44	0
chr1	1917590	1919278	NM_178545.4	2.583	-	TMEM52	0
chr17	48908406	48929055	NM_023079.5	2.583	+	UBE2Z	0
chr12	32679199	32745649	NM_012063.3	2.582	+	DNM1L	0
chr19	35248655	35267963	NM_205835.3	2.582	+	LSR	0
chr19	13764521	13774281	NM_032285.4	2.582	+	MRI1	0
chr19	1852398	1863578	NM_031918.4	2.581	-	KLF16	0
chr19	7631614	7632991	NM_001271830.2	2.58	-	PCP2	0
chr16	67247548	67266161	XM_017023594.1	2.58	+	SLC9A5	0
chr10	12196187	12250588	NM_006023.3	2.579	+	CDC123	0
chr11	46332904	46380552	XM_024448734.1	2.578	+	DGKZ	0
chr5	154190732	154420983	NM_198321.4	2.578	+	GALNT10	0
chr1	1401908	1407292	NM_017971.4	2.578	-	MRPL20	0
chr20	62804834	62813999	NM_007346.4	2.576	+	OGFR	0
chr6	27133037	27133534	NM_021064.4	2.575	+	H2AC11	0
chr13	113158653	113172383	NM_001256134.1	2.575	+	PROZ	0
chr22	38734726	38754926	XM_024452204.1	2.575	-	SUN2	0
chr3	48241103	48270989	NM_016089.3	2.575	+	ZNF589	0
chr19	1397814	1401541	NM_138924.3	2.574	-	GAMT	0
chr8	144412413	144417145	XM_024447189.1	2.574	-	SLC39A4	0
chr1	228144695	228148983	NM_001159391.2	2.573	+	GUK1	0
chr11	66638702	66668379	NM_001198844.2	2.573	+	RBM4	0
chr4	6716173	6717663	NM_018366.3	2.571	+	BLOC1S4	0
chr16	66603995	66613891	NM_144601.4	2.571	+	CMTM3	0
chr2	240560053	240564013	NM_001033575.1	2.571	+	DUSP28	0
chr17	50166004	50175927	NM_001135697.3	2.57	+	SGCA	0
chr17	44170703	44179083	NM_080863.5	2.569	+	ASB16	0
chr19	7924490	7926134	NM_206833.4	2.569	-	CTXN1	0
chr7	101085423	101091741	XM_011516589.3	2.568	+	TRIM56	0
chr17	76528617	76557691	XM_017024116.1	2.567	-	CYGB	0
chr2	127535688	127637725	XM_017004169.1	2.567	+	MYO7B	0
chr10	12165329	12195890	NM_014142.4	2.567	-	NUDT5	0
chr1	1253911	1265590	XM_017000239.2	2.567	-	UBE2J2	0
chr18	74499587	74523453	NM_001168499.1	2.565	+	CNDP2	0
chr1	160995210	161021151	NM_016946.6	2.564	-	F11R	0
chr17	78187400	78207701	XM_011524332.2	2.563	+	AFMID	0
chr15	100602588	100651700	NM_198243.3	2.562	+	ASB7	0
chr5	181193923	181200929	NM_203297.1	2.562	-	TRIM7	0
chr14	24138958	24142601	XM_024449620.1	2.561	-	EMC9	0
chr3	100261011	100325237	XM_011512974.3	2.56	+	TBC1D23	0
chr5	177592202	177597241	NM_017510.6	2.56	+	TMED9	0
chr17	44987588	45022391	XM_024451053.1	2.559	-	LOC107987243	0
chr1	112709993	112715327	NM_005167.5	2.559	-	PPM1J	0
chr16	67163760	67169940	NM_001538.4	2.558	+	HSF4	0
chr16	29812240	29815880	XM_017022888.2	2.558	+	PRRT2	0
chr19	58561920	58572774	XM_024451689.1	2.557	-	MZF1	0
chr6	27132315	27132795	NM_021058.3	2.556	-	H2BC11	0
chr12	55818040	55821878	NM_014182.5	2.556	+	ORMDL2	0
chr1	35176379	35193173	XM_017002053.2	2.556	-	SFPQ	0
chr8	144423616	144428512	XM_011517099.1	2.556	-	VPS28	0
chr16	29790967	29805384	NM_001256270.1	2.555	+	KIF22	0
chr16	88651934	88663085	XM_011523089.2	2.555	-	MVD	0
chr4	185151722	185205442	XM_017008483.2	2.554	-	CFAP97	0
chr2	55231902	55235852	NM_001135592.2	2.553	+	RPS27A	0
chr2	219253242	219272196	NM_001355221.1	2.553	+	TUBA4B	0
chr20	63739775	63744049	NM_020062.4	2.552	+	SLC2A4RG	0
chr1	155051315	155062774	NM_207197.3	2.551	+	ADAM15	0
chr9	35073837	35080015	NM_004629.1	2.551	-	FANCG	0
chr11	74000276	74009084	NM_003356.4	2.551	-	UCP3	0
chr3	179017222	179071756	XM_011513073.2	2.551	-	ZMAT3	0
chr6	44254100	44257889	NM_001286511.1	2.55	-	SLC35B2	0
chr22	23752742	23754424	NM_013378.3	2.55	-	VPREB3	0
chr2	70295975	70302066	NM_032822.3	2.549	-	FAM136A	0
chr11	75399490	75406912	NM_001260507.1	2.549	+	RPS3	0
chr15	40087889	40108878	NM_001003943.3	2.548	-	BMF	0
chr16	2223590	2235741	NM_004424.5	2.547	+	E4F1	0
chr19	55075868	55087922	NM_133180.3	2.547	+	EPS8L1	0
chr19	1491180	1497926	NM_138393.4	2.547	+	REEP6	0
chr16	31873806	31917356	NM_003414.6	2.547	+	ZNF267	0
chr11	62806859	62832050	NM_003164.5	2.546	-	STX5	0
chr3	49673101	49683503	XM_011533661.2	2.545	+	APEH	0
chr17	1517717	1562791	NM_006224.4	2.545	-	PITPNA	0
chr11	57484530	57514041	XM_011545322.2	2.545	-	SLC43A1	0
chr12	55757269	55817723	NM_033082.4	2.544	-	SARNP	0
chrX	154483716	154486614	NM_014235.5	2.544	-	UBL4A	0
chr19	40447767	40465744	NM_000713.3	2.543	-	BLVRB	0
chr22	31933520	31938453	NM_001302820.1	2.543	-	C22orf24	0
chr7	127342870	127392797	XM_006715869.4	2.543	-	ZNF800	0
chr2	15591867	15631100	NM_004939.3	2.54	+	DDX1	0
chr16	58025753	58046900	NM_002428.4	2.539	+	MMP15	0
chr19	45093178	45147284	NM_019121.2	2.539	+	PPP1R37	0
chr1	36306347	36327880	XM_017002345.1	2.538	+	SH3D21	0
chr12	56041917	56044696	NM_001029.5	2.537	+	RPS26	0
chr5	177448324	177456285	NM_001174102.2	2.536	+	PRR7	0
chr14	24205523	24208361	XM_024449544.1	2.536	+	TSSK4	0
chr12	49127781	49131394	NM_006082.3	2.536	-	TUBA1B	0
chr19	1415969	1435683	XM_011527910.2	2.535	+	DAZAP1	0
chr1	220094131	220148040	NM_018060.4	2.534	+	IARS2	0
chr17	82246924	82273699	XM_005256336.4	2.533	-	CSNK1D	0
chr6	27810063	27810535	NM_003536.2	2.532	+	H3C10	0
chr1	11674479	11681147	NM_006341.4	2.532	-	MAD2L2	0
chr14	75278827	75282229	NM_005252.4	2.531	+	FOS	0
chr3	49277143	49340052	NM_199443.3	2.531	-	USP4	0
chr10	73785878	73801790	XM_005269655.3	2.531	+	ZSWIM8	0
chr22	50523567	50526438	NM_001169109.1	2.529	-	SCO2	0
chr1	112523980	112618238	XM_011541629.2	2.529	-	ST7L	0
chr1	145848521	145859080	NM_006099.3	2.528	-	PIAS3	0
chr2	178480456	178516462	NM_019091.4	2.528	+	PLEKHA3	0
chr11	47409590	47416495	XM_011520469.1	2.528	+	SLC39A13	0
chr10	51695485	51699594	NM_015235.3	2.527	-	CSTF2T	0
chr14	24232928	24239241	NM_016576.5	2.527	+	GMPR2	0
chr6	26087280	26095240	NM_000410.3	2.527	+	HFE	0
chr8	144466336	144474201	NM_145754.5	2.526	+	KIFC2	0
chr11	134150112	134225460	NM_001372070.1	2.526	-	NCAPD3	0
chr6	149724314	149746519	XM_011535799.3	2.526	-	NUP43	0
chr9	129613517	129622274	XM_017014708.1	2.524	-	C9orf50	0
chr8	143368826	143384219	XM_017013014.1	2.524	+	RHPN1	0
chr16	3298807	3305429	NM_033208.4	2.524	-	TIGD7	0
chr1	154321092	154325324	NM_080429.3	2.523	+	AQP10	0
chr11	769791	777500	XM_017017667.1	2.522	-	GATD1	0
chr19	35723194	35738877	XM_017027546.1	2.522	+	KMT2B	0
chr17	81952506	81961186	NM_178493.6	2.522	-	NOTUM	0
chr1	7961921	7985281	XM_005263424.3	2.521	+	PARK7	0
chr2	26786055	26794588	NM_001809.4	2.52	+	CENPA	0
chr14	104752419	104759658	XM_011536360.2	2.52	+	SIVA1	0
chr18	9885972	9889274	NM_032243.6	2.52	+	TXNDC2	0
chr1	16043781	16057307	NM_000085.5	2.519	+	CLCNKB	0
chr19	58387268	58394803	NM_001009.4	2.519	+	RPS5	0
chrX	153764195	153779345	NM_001163257.1	2.518	+	PLXNB3	0
chr14	23058563	23095613	NM_014977.3	2.517	-	ACIN1	0
chr14	23095631	23098601	XM_017021390.2	2.516	+	C14orf119	0
chr17	47967903	47981780	XM_011525297.1	2.516	+	CDK5RAP3	0
chr11	65044817	65058552	NM_005468.3	2.516	-	NAALADL1	0
chr15	74409283	74433703	NM_001146030.2	2.516	-	SEMA7A	0
chr16	31073664	31083092	XM_005255712.4	2.516	+	ZNF646	0
chr22	29767368	29770412	NM_013387.4	2.515	+	UQCR10	0
chr19	13774455	13778772	NM_014047.3	2.513	+	C19orf53	0
chr14	24213936	24232384	NM_001199823.2	2.513	-	NEDD8-MDP1	0
chr11	2887343	2905503	XM_017017834.1	2.513	-	SLC22A18AS	0
chr14	24216856	24232366	NM_006156.3	2.512	-	NEDD8	0
chr1	155308947	155320664	XM_024454074.1	2.511	+	FDPS	0
chr17	36534761	36539302	NM_178517.4	2.511	+	PIGW	0
chr6	33299693	33314077	NM_172209.3	2.509	-	TAPBP	0
chr1	150555475	150560932	XM_017001507.1	2.508	+	ADAMTSL4	0
chr22	49900228	49918437	NM_024105.4	2.508	-	ALG12	0
chr16	74671854	74700888	XM_005255834.4	2.508	-	MLKL	0
chr7	75915154	75986854	NM_001367562.1	2.508	+	POR	0
chr7	149873968	149880694	NM_001367797.1	2.507	+	ATP6V0E2	0
chr16	30443630	30445873	NM_012248.4	2.507	-	SEPHS2	0
chr14	102501766	102509775	NM_152326.4	2.506	-	ANKRD9	0
chr8	33308103	33473090	XM_011544678.2	2.506	-	FUT10	0
chr19	8418351	8439016	NM_001369779.1	2.506	+	MARCHF2	0
chr12	53380643	53416445	NM_003109.1	2.505	+	SP1	0
chr11	66857063	66860474	NM_024036.5	2.504	+	LRFN4	0
chr14	24147497	24160654	NM_017999.5	2.504	+	RNF31	0
chr8	142740948	142742405	NM_020427.3	2.504	-	SLURP1	0
chr22	29730955	29766979	NM_019103.2	2.504	-	ZMAT5	0
chr2	6848308	6865818	NM_207315.3	2.503	-	CMPK2	0
chr9	129111687	129148945	NM_001193397.1	2.501	+	PTPA	0
chr19	2321520	2328629	XM_017026869.2	2.5	-	LSM7	0
chr11	67631302	67635647	XM_011544992.2	2.5	-	TBX10	0
chr19	57541835	57561511	XM_011526568.2	2.5	-	ZNF550	0
chr22	49918870	49927539	XM_017028938.1	2.498	+	CRELD2	0
chr6	53497340	53545100	NM_001498.4	2.498	-	GCLC	0
chr6	7107960	7251979	NM_001003700.2	2.498	+	RREB1	0
chr11	67404082	67410088	NM_001369498.1	2.498	+	TBC1D10C	0
chr6	27450741	27472897	NM_001318892.1	2.498	-	ZNF184	0
chr14	35830692	35871962	XM_017021703.1	2.497	+	BRMS1L	0
chr22	41601887	41621076	XM_005261571.4	2.497	-	DESI1	0
chr19	1040106	1065571	NM_019112.4	2.496	+	ABCA7	0
chr2	85549052	85561492	XM_011532764.3	2.496	-	GGCX	0
chr3	197960199	198043719	NM_033029.3	2.496	+	LMLN	0
chr6	34246379	34249107	NM_178508.5	2.496	-	SMIM29	0
chr22	23762521	23765860	XM_017028617.1	2.495	+	C22orf15	0
chr1	155195587	155206536	XM_011509932.2	2.495	-	THBS3	0
chr1	184690236	184754857	NM_025191.4	2.494	-	EDEM3	0
chr17	48575506	48578349	NM_024015.5	2.494	-	HOXB4	0
chr19	6375147	6375915	NM_004158.3	2.494	-	PSPN	0
chr1	225919877	225924249	NM_013328.4	2.494	-	PYCR2	0
chr2	6865732	6898238	XM_011510415.2	2.494	+	RSAD2	0
chr19	45071499	45076477	NM_145288.3	2.494	-	ZNF296	0
chr7	100456619	100464259	NM_001004323.3	2.493	-	C7orf61	0
chr16	67029148	67101057	NM_022845.3	2.493	+	CBFB	0
chr22	19330697	19431732	NM_003325.4	2.493	-	HIRA	0
chr3	50317801	50321216	XM_005265525.2	2.492	-	HYAL2	0
chr2	178463663	178480816	XM_005246638.5	2.491	-	FKBP7	0
chrX	154477768	154479256	NM_006014.4	2.491	-	LAGE3	0
chr1	211571567	211579160	NM_021194.3	2.491	-	SLC30A1	0
chr3	52288440	52293468	XM_024453351.1	2.49	+	GLYCTK	0
chr3	50350861	50354068	NM_007022.5	2.489	+	CYB561D2	0
chr10	92593129	92655394	NM_004523.4	2.489	+	KIF11	0
chr20	63520764	63522205	NM_024299.4	2.489	+	PPDPF	0
chr17	28744337	28750079	XM_011525508.2	2.488	+	TRAF4	0
chr19	35269078	35279820	XM_024451685.1	2.488	+	USF2	0
chr10	56357226	56361258	NM_007057.4	2.488	-	ZWINT	0
chr1	161766319	161866722	XM_011509310.2	2.487	+	ATF6	0
chr19	39834457	39846394	XM_005258651.2	2.487	-	FBL	0
chr12	124324414	124567611	NM_006312.6	2.487	-	NCOR2	0
chr19	10086316	10093242	NM_018381.4	2.487	+	SHFL	0
chr19	15380049	15418987	NM_014371.4	2.486	-	AKAP8L	0
chr5	151771953	151812784	NM_198395.2	2.486	+	G3BP1	0
chr22	39514493	39522685	XM_017028807.2	2.484	+	ATF4	0
chr7	32485337	32495282	NM_001139499.2	2.484	-	LSM5	0
chr17	39461510	39567531	XM_017024753.2	2.483	+	CDK12	0
chr19	8209807	8262432	XM_024451719.1	2.483	+	CERS4	0
chr10	73772275	73776218	NM_173540.3	2.483	+	FUT11	0
chr8	143716304	143722457	XM_011516926.2	2.483	+	MAPK15	0
chr1	202010582	202013035	XM_005244942.3	2.482	+	ELF3	0
chr14	23025855	23034899	NM_002797.5	2.482	-	PSMB5	0
chr11	66563462	66568222	XM_011545328.2	2.481	-	CTSF	0
chr2	219279365	219286894	NM_006736.6	2.481	+	DNAJB2	0
chr10	119207698	119455618	XM_005269708.1	2.481	+	GRK5	0
chr16	1784890	1789185	XM_017022832.2	2.481	+	NUBP2	0
chr7	101239471	101245080	NM_016068.3	2.48	-	FIS1	0
chr14	22556952	22560074	XM_011537425.2	2.48	+	LOC105370399	0
chr6	30556708	30563722	NM_001077497.3	2.48	+	PRR3	0
chr19	45782946	45792844	NM_004943.2	2.479	-	DMWD	0
chr3	49171597	49176486	XM_006713016.3	2.479	+	KLHDC8B	0
chr11	207510	215174	NM_021932.5	2.479	+	RIC8A	0
chr2	199911292	199928272	NM_153689.6	2.478	+	C2orf69	0
chr19	54155160	54159720	NM_024316.3	2.478	-	LENG1	0
chr6	17615035	17706424	XM_017011594.2	2.478	-	NUP153	0
chr7	150944960	150978320	NM_000238.4	2.477	-	KCNH2	0
chr17	43800798	43833193	NM_001932.5	2.477	-	MPP3	0
chr14	68787654	68796242	NM_001244701.1	2.477	-	ZFP36L1	0
chr20	3753507	3767752	NM_001258430.2	2.476	-	C20orf27	0
chr10	101061084	101068130	XM_024448213.1	2.476	+	KAZALD1	0
chrX	118974613	119013176	XM_017029845.1	2.476	+	LONRF3	0
chr16	30570729	30572494	XM_024450166.1	2.476	-	ZNF688	0
chr15	41231155	41264241	XM_017021879.2	2.475	+	CHP1	0
chr17	2042021	2043424	NM_080822.3	2.474	+	OVCA2	0
chr1	26109130	26125542	XM_006710381.4	2.474	+	PDIK1L	0
chr19	11540240	11550322	XM_017026289.1	2.473	+	CNN1	0
chr6	73515749	73521031	NM_001402.6	2.473	-	EEF1A1	0
chr17	64498253	64506865	NM_001320595.2	2.471	-	DDX5	0
chr11	202923	207421	NM_016526.4	2.47	-	BET1L	0
chr5	140360193	140375140	NM_031467.3	2.47	+	SLC4A9	0
chr1	27369109	27374851	NM_173452.2	2.469	-	FCN3	0
chr11	118657315	118679649	NM_007180.3	2.469	-	TREH	0
chr20	63861212	63862987	NM_080622.3	2.468	+	ABHD16B	0
chr7	30010586	30026701	NM_017946.4	2.467	-	FKBP14	0
chr19	18173812	18178116	NM_006332.5	2.467	+	IFI30	0
chr15	75639084	75640322	NM_018285.3	2.467	-	IMP3	0
chr3	101574179	101594436	XM_017006922.1	2.467	+	PCNP	0
chr17	42773448	42779598	NM_032353.4	2.467	+	VPS25	0
chr6	16129094	16148247	XM_005249033.3	2.465	+	MYLIP	0
chr17	7315627	7329334	NM_032442.3	2.465	-	NEURL4	0
chr7	102433529	102456820	NM_001271818.1	2.465	+	ORAI2	0
chr19	1481427	1490110	XM_011528094.1	2.465	-	PCSK4	0
chr22	26491926	26513590	XM_024452195.1	2.465	-	TFIP11	0
chr12	71686081	71705046	NM_018279.4	2.465	+	TMEM19	0
chr7	139341336	139346327	NM_197964.5	2.464	+	FMC1	0
chr19	42325634	42378764	NM_001410.3	2.464	+	MEGF8	0
chr12	6951355	6961315	XM_024449106.1	2.464	+	PTPN6	0
chr1	235440653	235504422	XM_006711749.3	2.463	-	B3GALNT2	0
chr6	37433220	37482843	XM_005248955.4	2.463	+	CMTR1	0
chr6	31777517	31792432	XM_017011246.1	2.463	-	VARS	0
chr22	41621294	41664040	NM_001469.5	2.462	+	XRCC6	0
chr19	44946050	44949564	NM_000483.5	2.461	+	APOC2	0
chr5	177433577	177442624	XM_011534538.1	2.461	+	GRK6	0
chr9	129008033	129028281	XM_005252101.3	2.46	-	SH3GLB2	0
chr16	3024034	3027749	NM_024339.5	2.46	+	THOC6	0
chr9	127804682	127814061	XM_011518439.2	2.458	+	FPGS	0
chr17	50133736	50150676	NM_032595.5	2.458	-	PPP1R9B	0
chr22	42796501	42857272	NM_014570.5	2.457	-	ARFGAP3	0
chr6	30541376	30557593	NM_005275.3	2.457	-	GNL1	0
chr11	43942636	43943877	NM_001145033.2	2.456	+	C11orf96	0
chr2	74472831	74482997	NM_032779.4	2.456	-	CCDC142	0
chr10	93073892	93077884	NM_000783.4	2.456	+	CYP26A1	0
chr7	139341131	139423456	NM_001244584.2	2.456	+	FMC1-LUC7L2	0
chr19	45406643	45410765	NM_012099.2	2.455	+	CD3EAP	0
chr14	105491248	105499247	NM_001134876.1	2.455	+	TEDC1	0
chr9	127867838	127885541	XM_017014428.1	2.454	-	AK1	0
chr1	32885964	32894645	XM_005270792.3	2.454	+	HPCA	0
chr11	60925313	60937158	XM_017017952.2	2.454	+	TMEM132A	0
chr20	3783850	3786739	NM_001810.6	2.452	-	CENPB	0
chr16	3022624	3023941	NM_017885.4	2.452	-	HCFC1R1	0
chr12	120534352	120575667	XM_017020283.2	2.452	+	RNF10	0
chr11	6606293	6612215	NM_006284.4	2.452	-	TAF10	0
chr19	48795063	48811028	NM_001284325.2	2.451	-	BCAT2	0
chr6	3254324	3264259	XM_011514595.2	2.451	+	PSMG4	0
chr11	62761579	62766709	NM_002696.3	2.45	+	POLR2G	0
chr22	21919418	21952874	XM_011530556.1	2.45	-	PPM1F	0
chr2	112645942	112663824	XM_024453052.1	2.45	+	SLC20A1	0
chr19	35545625	35547525	NM_032635.4	2.45	+	TMEM147	0
chr19	12730639	12734683	NM_024038.4	2.45	-	TRIR	0
chr12	47661248	47706029	NM_024604.3	2.449	-	RPAP3	0
chr9	100099242	100302174	NM_014425.5	2.448	+	INVS	0
chr1	156054781	156058505	NM_014017.4	2.448	+	LAMTOR2	0
chr1	156033128	156053722	XM_024448469.1	2.447	-	UBQLN4	0
chr2	86199456	86213789	NM_016622.4	2.445	+	MRPL35	0
chr11	119069552	119081971	XM_011542898.1	2.445	+	VPS11	0
chr17	64507032	64537950	XM_024451020.1	2.444	+	CEP95	0
chr16	67929573	67931861	NM_001907.3	2.444	-	CTRL	0
chr1	145921555	145927535	NM_005105.4	2.444	-	RBM8A	0
chr11	64764603	64778843	NM_201997.2	2.444	-	SF1	0
chr19	54160094	54173214	XM_011526486.2	2.443	-	TMC4	0
chr19	55181246	55209500	NM_002842.5	2.442	-	PTPRH	0
chr3	50347486	50350175	XM_017005556.2	2.441	-	NPRL2	0
chr10	122980400	122990389	NM_153336.3	2.441	+	PSTK	0
chr14	23042211	23044059	NM_001099780.2	2.44	+	PSMB11	0
chr8	42391623	42405896	XM_006716394.1	2.44	+	VDAC3	0
chr1	112674311	112700745	NM_020963.4	2.439	+	MOV10	0
chr8	65602457	65634176	NM_018120.6	2.438	-	ARMC1	0
chr10	12068953	12123220	NM_018706.7	2.438	+	DHTKD1	0
chr6	27139308	27139677	NM_003495.2	2.438	+	H4C9	0
chr12	56011135	56038434	XM_005269089.2	2.438	+	IKZF4	0
chr2	27037609	27041693	XM_005264383.3	2.438	+	TMEM214	0
chr16	67175598	67183962	NM_001369687.1	2.437	-	KIAA0895L	0
chr1	44800376	44805989	NM_004073.4	2.437	+	PLK3	0
chr6	30617839	30626391	NM_014046.4	2.436	+	MRPS18B	0
chr19	13097165	13102032	XM_024451516.1	2.435	-	LYL1	0
chr9	99979184	100098999	NM_015051.3	2.434	-	ERP44	0
chr19	867962	893186	NM_005481.3	2.434	-	MED16	0
chr1	175012957	175023424	NM_022100.3	2.434	-	MRPS14	0
[truncated: 15,252 more rows]

## Sheet: GSM935516
#chrom	txStart	txEnd	refseq	score	strand	symbol	ps
[truncated: 17,699 more rows]

[truncated: 4 more sheets: GSM935410, GSM487427, Intersection_Score≥1, KEGG]
