# Supplementary material for: Matrine, a potential c-Myc inhibitor, suppresses ribosome biogenesis and nucleotide metabolism in myeloid leukemia
Source: Front Pharmacol. 2022 Oct 21;13:1027441. doi: 10.3389/fphar.2022.1027441 (PMC9634663; doi:10.3389/fphar.2022.1027441)
Supplement: Supplementary file 16 [file DataSheet5.xlsx]

## Sheet: Ribosome biogenesis-related
	U937						HL-60						K562
	Ctrl-1	Ctrl-2	Ctrl-3	MAT-1	MAT-2	MAT-3	Ctrl-1	Ctrl-2	Ctrl-3	MAT-1	MAT-2	MAT-3	Ctrl-1	Ctrl-2	Ctrl-3	MAT-1	MAT-2	MAT-3
UTP14A	19.88	17.65	20.59	9.97	10.37	10.02	21.12	20.3	20.7	9.31	9.96	9.85	27.26	25.43	26.25	14.6	13.98	14.21
IMP3	85.5	100.1	83.55	55.59	53.23	61.29	71	77.41	74.42	42.62	47.49	43.11	78.13	77.43	82.03	48.94	48.36	48.8
GAR1	37.66	34.02	32.2	19.68	18.79	18.55	53.33	46.66	56.29	19.87	21.5	21.91	67.35	61.94	69.55	35.66	33.3	37.06
POP7	68.62	87.12	74.35	37.93	37.47	42.85	95.43	93.23	90.73	47.08	63.06	50.85	131.06	114.28	139.28	85.9	83.91	88.35
TBL3	11.7	13.13	10.83	5.72	5.77	6.58	23.27	25.2	25.17	9.41	9.82	9.21	24.44	26.68	24.19	9.13	8.91	9.47
RPP38	9.69	8.94	10.2	5.98	6.72	7.45	7.05	6.47	6.27	3.77	5.61	4.89	14.57	16.15	16.5	10.37	10.6	10.77
GTPBP4	30.06	31.19	31.26	16.64	16.7	16.65	18.41	18.52	18.69	9.81	9.71	10.5	43.78	39.9	41.19	23.62	23.21	22.64
NOL6	23.05	21.89	23.9	13.35	13.64	13.62	37.04	39.83	38.12	16.48	14.57	16.82	25.09	27.03	24.56	12.67	12.82	11.66
MDN1	11.75	9.21	12.34	5.77	5.99	5.37	9.45	10.8	9.87	6.31	4.55	6.41	12.82	14.3	10.23	5.56	5.07	5.26
IMP4	46.32	49.87	48.17	23.85	25.23	25.59	55.81	60.31	57.65	24.76	24.33	23.1	51.09	46.7	50.43	28.08	27.67	29.4
NOP58	58.67	56.89	58.12	34.89	34.05	34.46	65.09	63.5	67.73	36.05	35.98	36.76	56.24	56.41	57.9	33.34	34.72	34.7
UTP15	8.45	6.85	8.89	4.49	3.98	3.99	4.08	3.75	3.63	2.13	1.56	1.76	10.73	9.4	10.14	3.56	3.75	3.55
NOP56	134.15	139.04	140.78	76.66	75.83	77.26	150.14	145.82	152.97	61.67	62.67	60.58	87.6	78.55	82.87	39.67	38.51	42.15
WDR75	37.39	35.39	35.39	20.58	21.99	20.37	19.83	19.67	19.61	10.26	8.94	10.91	20.62	19.18	18.99	10.77	10.32	10.15
GNL3	85.8	84.02	87.95	51.82	53.3	49.82	34.89	31.17	34.62	13.89	14.15	14.13	62.75	59.82	60.72	32.55	33.52	32.91
POP1	10.16	9.76	10.86	3.76	3.43	4.6	3.45	3.79	4.41	2.27	2.08	2.03	10.13	8.91	9.36	3.64	3.96	3.4
WDR3	19.18	17.45	19.72	7.24	7.59	6.92	11.11	11.01	10.83	3.72	3.21	3.92	15.03	13.69	12.94	5.29	4.99	4.94
RBM28	5.68	5.46	6.06	3.56	3.61	3.51	7.45	6.85	7.22	3.98	3.54	4	12.4	13.57	11.24	6.49	6.63	6.17
DKC1	62.79	63.9	62.85	37.33	36.34	36.79	73.72	72.01	73.25	35.48	35.86	34.65	108.36	103.62	107.97	69.53	67.88	68.78
WDR36	13.05	11.38	12.93	7.91	6.84	6.77	3.92	4.18	4.11	2.72	1.87	2.86	11.92	11.84	10.76	5.09	5.18	5.16
WDR43	60.79	54.96	57.01	23.03	22.61	22.08	36.11	41.16	37.26	13.81	13.13	15.75	42.57	39.49	39.11	16.99	17.27	17.57
RIOK1	18.52	19.8	19.23	9.68	9.83	10.02	35.3	34.43	36.86	18.83	19.31	19.82	26.94	25.36	27.68	15.64	15.34	16.03
NXT1	68.98	75.04	64.44	39.05	39.39	46.22	50.78	52.56	51.5	27.94	31.78	27.62	33.41	32.43	34.88	22.12	19.7	21.2
EMG1	18.26	18.6	19.68	9.65	9.63	11.01	34.06	32.82	34.55	15.78	17.08	15.73	19.49	19.07	22.11	10.85	10.57	10.93
NAT10	36.35	37.75	38.24	19.68	19.13	19.59	28.86	28.51	28.6	14.07	13.18	14.37	41.94	41.76	38.59	18.99	19.14	20.34
GNL3L	22.77	20.58	23.58	15.23	15.59	14.6	10.05	12.15	10.45	9.5	6.04	10.69	14.12	16.93	11.72	8.27	7.9	7.36
NOB1	40.33	44.23	42.57	21.2	22.31	23	157.16	170.76	164.9	67.93	71.29	66.15	71.71	74.73	72.51	41.5	42.32	43.35
NHP2	111.78	119.72	109.01	61.15	61.68	58.01	206.91	185.78	206.56	75.63	83.8	79.65	115.38	112.42	129.18	72.38	71.57	75.38
UTP18	40.77	42.18	38.21	23.68	23.82	23.57	47.54	45.58	48.27	29.09	29.34	29.74	37.73	40.21	38.47	26.39	27.3	25.31
TCOF1	18.27	17.75	19.93	7.42	7.68	8.11	16.87	17.31	16.92	8.01	7.38	8.64	25.34	27.7	24.48	12.35	12.62	11.83
RRP7A	25.8	27.68	26.51	13.15	12.73	13.74	69.89	63.7	70.73	22.75	24.01	23.33	32.19	30.71	34.05	15.77	15.5	15.54
RAN	133.79	144.01	133.5	84.61	84.17	90.89	234.02	232.8	236.73	144.72	152.69	140.43	263.87	251.49	279.29	183.93	184.49	180.71
MPHOSPH10	21.61	19.61	20.82	14.69	14.17	13.41	12.23	10.78	12.27	8.63	8.26	9.51	18.73	17.49	18.56	11.44	11.33	11.82
BMS1	18.17	17.4	18.13	12.24	11.86	10.89	24.31	24.45	23.75	17.73	17.26	17.75	26.45	26.41	25.88	15.08	15.89	15.39
PWP2	22.29	23.15	23.97	10.29	11.06	10.91	22.14	23.21	23	9.48	10.08	9.75	30.21	30.51	30.8	16.87	16.38	18.06
RPP40	13.9	15.4	12.6	6.45	8.51	6.95	6.21	5.63	6.12	1.6	1.9	1.82	12.1	12.83	13.52	8.34	8.18	8.41

## Sheet: nucleotide metabolism-related
	U937						K562						HL-60
	Ctrl-1	Ctrl-2	Ctrl-3	MAT-1	MAT-2	MAT-3	Ctrl-1	Ctrl-2	Ctrl-3	MAT-1	MAT-2	MAT-3	Ctrl-1	Ctrl-2	Ctrl-3	MAT-1	MAT-2	MAT-3
POLR1B	22.9	21.38	23.71	9.71	9.9	10.57	14.11	15.6	15.33	14.11	5.96	6.94	14.11	13.39	12.74	5.71	5.28	5.44
DCTPP1	73.79	91.68	77.19	35.13	35.75	41.28	93.91	143.6	159.32	93.91	55.89	46.13	93.91	86.69	88.3	40.84	43.37	44.58
POLR3H	9.76	10.97	10.02	6.11	6.95	6.62	15.12	22.07	22.06	15.12	9.33	8.46	15.12	15.69	15.82	9.51	9.4	9.89
TWISTNB	23.92	21.19	23.28	13.16	12.86	13.88	12.95	15.38	14.21	12.95	8.92	10.46	12.95	11.67	11.71	5.45	6.06	5.18
NT5C	17.32	19.1	17.43	10.63	13.16	13.11	44.78	52.74	54.22	44.78	28.09	22.8	44.78	45.02	52.06	29.93	34.45	32.51
POLE2	8.66	9.61	10.1	5.5	4.84	5.34	9.54	10.82	11.38	9.54	6.9	6.47	9.54	8.91	9.79	5.36	5.64	5.43
POLR1A	13.89	12.97	15.48	9.79	9.68	9.36	17.25	12.2	11.12	17.25	5.49	6.6	17.25	18.88	14.81	9.23	8.57	8.61
POLE3	74.6	76.5	74.68	48.5	47.31	47.54	87	104.27	104.15	87	74.8	75.74	87	86.48	84.21	53.23	55.32	52.42
PNPT1	25.04	23.22	24.43	11.18	11.39	11.47	18.1	14.46	15.18	18.1	6.49	7.08	18.1	17.29	17	6.11	6.08	6.15
POLR3G	7.99	6.53	7.33	1.39	1.58	1.69	14.51	1.76	2.14	14.51	0.26	0.28	14.51	11.65	12.5	2.72	2.38	2.85
CTPS1	33	33.8	33.03	21.05	20.98	20.96	37.7	31.72	29.11	37.7	19.47	20.08	37.7	36.67	37.89	21.96	20.83	21.77
DHODH	6.41	6.63	6.98	3.41	3.46	3.81	6.91	15.81	15.88	6.91	4.63	4.69	6.91	7.64	7.19	2.2	2.18	2.53
POLR1E	22.32	23.06	24.67	9.59	9.32	9.98	42.58	26.57	24.88	42.58	11.6	12.1	42.58	42.49	44.97	25.02	23.68	22.98
UMPS	21.71	22.61	20.43	11.31	9.72	10.52	19.55	33.63	34.29	19.55	16.07	15.62	19.55	18.52	20.62	9.6	9.98	10.69
POLR3K	19.35	20.94	18.99	12.26	14.17	13.08	75.23	52.12	53.51	75.23	40.15	34.97	75.23	72.1	83.55	38.45	39.95	38.98
POLR2D	36.06	31.11	37.61	22.58	22.29	24.01	47.37	42.77	44.68	47.37	24.69	25.6	47.37	50.63	49.14	31.55	30.15	29.32
ZNRD1	13.11	13.68	12.79	7.94	8.56	9.98	16.51	16.71	17.24	16.51	8.57	7.29	16.51	16.74	16.88	9.01	9.82	10.16
POLR1C	22.66	24.17	22.54	15.89	15.77	16.2	40.23	53.34	57.07	40.23	24.62	22.94	40.23	37.43	42.21	27.57	26.64	27.55
NME1	34.98	40.69	36.65	17.55	16	18.24	73.51	88.11	94.63	73.51	28.17	24.73	73.51	70.13	79.24	47.23	51.78	48.72
AK4	3.9	3.3	3.62	1.52	1.96	1.79	5.65	3.33	3.27	5.65	1.11	0.99	5.65	5.69	4.87	2.94	2.91	2.87
PFAS	25.71	24.6	24.32	12.37	13.26	12.29	19.26	14.04	13.81	19.26	4.39	4.7	19.26	22.19	17.07	8.56	7.44	8.27
GART	38.92	36.75	39.84	24.26	24.51	23.85	57.07	27.66	27.18	57.07	15.69	17.53	57.07	54.35	54.2	37.17	37.4	39.06
PRPS1	44.74	42.92	42.85	25.37	25.88	26.21	78.24	68.3	68.55	78.24	45.48	46.35	78.24	70.51	72.64	50.93	50.38	49.14
PRPS2	31.33	31.1	28.94	20.51	21.67	20.83	24.5	17.13	17.75	24.5	11.68	14.02	24.5	25	23.73	12.04	10.98	10.96
ADSL	24.61	24.24	22.94	14.92	14.62	14.87	33.91	66.1	63.77	33.91	31.9	29.5	33.91	35.34	35.43	19.58	18.66	19.25
PPAT	10.67	9.91	10.28	5.12	5.29	5.4	16.39	12.45	12.88	16.39	7.68	8.85	16.39	15.26	13.94	8.04	7.94	7.58
PAICS	89.37	84.32	86.55	42.23	41.99	44.17	136.08	108.13	111.35	136.08	51.96	57.64	136.08	127.84	131.16	61.78	64.58	63.79
