# Supplementary material for: Matrine, a potential c-Myc inhibitor, suppresses ribosome biogenesis and nucleotide metabolism in myeloid leukemia
Source: Front Pharmacol. 2022 Oct 21;13:1027441. doi: 10.3389/fphar.2022.1027441 (PMC9634663; doi:10.3389/fphar.2022.1027441)
Supplement: Supplementary file 19 [file DataSheet1.xlsx]

## Sheet: Intersection
Suppressed	HALLMARK_Gene Set_Down	U937-NES	HL-60-NES	K562-NES	Mean NES	U937-FDR	HL-60-FDR	K562-FDR	Mean FDR
	HALLMARK_MYC_TARGETS_V1	-2.5098	-2.54076	-2.50928	-2.51994	0	0	0	0
	HALLMARK_MYC_TARGETS_V2	-2.14288	-2.26896	-2.31611	-2.24265	0	0	0	0
	HALLMARK_OXIDATIVE_PHOSPHORYLATION	-1.70312	-2.20276	-1.58854	-1.83147	0.00167172	0	0.00374937	0.00180703
	HALLMARK_E2F_TARGETS	-2.05329	-1.2758	-2.1175	-1.81553	0	0.0805542	2.96e-05	0.0268613
	HALLMARK_DNA_REPAIR	-1.5081	-1.59954	-1.27981	-1.46248	0.0128415	0.00518525	0.0585266	0.0255178
Activited	HALLMARK_Gene Set_Up	U937-NES	HL-60-NES	K562-NES	Mean NES	U937-FDR	HL-60-FDR	K562-FDR	Mean FDR
	HALLMARK_CHOLESTEROL_HOMEOSTASIS	1.96189	1.88865	1.80009	1.88355	0	0	4.67e-05	1.55667e-05
	HALLMARK_COAGULATION	1.4851	1.68268	1.72832	1.63203	0.0361166	0.000341631	0.000362	0.0122734
	HALLMARK_APOPTOSIS	1.35781	1.72669	1.6839	1.58947	0.10135	0.000176999	0.000348	0.0339584
	HALLMARK_COMPLEMENT	1.3779	1.77098	1.53069	1.55986	0.0944156	0.000119426	0.00452024	0.0330184
	HALLMARK_INTERFERON_GAMMA_RESPONSE	1.40264	1.76524	1.42634	1.53141	0.0848678	0.00011554	0.0174356	0.0341396
	HALLMARK_INTERFERON_ALPHA_RESPONSE	1.60419	1.66061	1.2882	1.51767	0.00718601	0.000442965	0.0900161	0.0325484
	HALLMARK_IL6_JAK_STAT3_SIGNALING	1.31043	1.62741	1.45578	1.46454	0.136538	0.000975668	0.0129341	0.0501492
	HALLMARK_MYOGENESIS	1.32416	1.53384	1.53326	1.46376	0.132289	0.00355231	0.00457428	0.0468053
	HALLMARK_APICAL_JUNCTION	1.28312	1.429	1.48278	1.3983	0.165431	0.0147549	0.00907616	0.0630875

## Sheet: U937-GSEA
NAME	GS<br> follow link to MSigDB	GS DETAILS	SIZE	ES	NES	NOM p-val	FDR q-val	FWER p-val	RANK AT MAX	LEADING EDGE
HALLMARK_MYC_TARGETS_V1	HALLMARK_MYC_TARGETS_V1	Details ...	194	-0.854282	-2.5098	0	0	0	4918	tags=82%, list=9%, signal=90%
HALLMARK_MYC_TARGETS_V2	HALLMARK_MYC_TARGETS_V2	Details ...	58	-0.857945	-2.14288	0	0	0	3663	tags=90%, list=7%, signal=96%
HALLMARK_E2F_TARGETS	HALLMARK_E2F_TARGETS	Details ...	195	-0.698035	-2.05329	0	0	0	9214	tags=76%, list=16%, signal=91%
HALLMARK_G2M_CHECKPOINT	HALLMARK_G2M_CHECKPOINT	Details ...	190	-0.659845	-1.93223	0	0	0	9001	tags=72%, list=16%, signal=85%
HALLMARK_OXIDATIVE_PHOSPHORYLATION	HALLMARK_OXIDATIVE_PHOSPHORYLATION	Details ...	184	-0.582165	-1.70312	0	0.00167172	0.0054	7971	tags=53%, list=14%, signal=61%
HALLMARK_DNA_REPAIR	HALLMARK_DNA_REPAIR	Details ...	148	-0.526241	-1.5081	0	0.0128415	0.0527	9241	tags=52%, list=17%, signal=62%
HALLMARK_REACTIVE_OXYGEN_SPECIES_PATHWAY	HALLMARK_REACTIVE_OXYGEN_SPECIES_PATHWAY	Details ...	47	-0.51586	-1.25033	0.0948767	0.119328	0.4414	6179	tags=49%, list=11%, signal=55%
HALLMARK_SPERMATOGENESIS	HALLMARK_SPERMATOGENESIS	Details ...	133	-0.43018	-1.21644	0.0580189	0.142081	0.549	5627	tags=26%, list=10%, signal=29%
HALLMARK_CHOLESTEROL_HOMEOSTASIS	HALLMARK_CHOLESTEROL_HOMEOSTASIS	Details ...	73	0.834638	1.96189	0	0	0	4309	tags=60%, list=8%, signal=65%
HALLMARK_INTERFERON_ALPHA_RESPONSE	HALLMARK_INTERFERON_ALPHA_RESPONSE	Details ...	95	0.662829	1.60419	0.000402522	0.00718601	0.0163	6316	tags=47%, list=11%, signal=53%
HALLMARK_COAGULATION	HALLMARK_COAGULATION	Details ...	137	0.590535	1.4851	0.0010263	0.0361166	0.1172	11079	tags=50%, list=20%, signal=63%
HALLMARK_INTERFERON_GAMMA_RESPONSE	HALLMARK_INTERFERON_GAMMA_RESPONSE	Details ...	198	0.54093	1.40264	0.00267315	0.0848678	0.3241	6316	tags=39%, list=11%, signal=44%
HALLMARK_COMPLEMENT	HALLMARK_COMPLEMENT	Details ...	199	0.531515	1.3779	0.00536782	0.0944156	0.4209	8418	tags=39%, list=15%, signal=46%
HALLMARK_APOPTOSIS	HALLMARK_APOPTOSIS	Details ...	159	0.533702	1.35781	0.0111515	0.10135	0.505	7484	tags=39%, list=13%, signal=45%
HALLMARK_MYOGENESIS	HALLMARK_MYOGENESIS	Details ...	198	0.51144	1.32416	0.013687	0.132289	0.661	6731	tags=28%, list=12%, signal=32%
HALLMARK_IL6_JAK_STAT3_SIGNALING	HALLMARK_IL6_JAK_STAT3_SIGNALING	Details ...	87	0.546876	1.31043	0.0455977	0.136538	0.7204	8487	tags=40%, list=15%, signal=47%
HALLMARK_APICAL_JUNCTION	HALLMARK_APICAL_JUNCTION	Details ...	193	0.495806	1.28312	0.0280838	0.165431	0.825	6399	tags=28%, list=11%, signal=31%
HALLMARK_P53_PATHWAY	HALLMARK_P53_PATHWAY	Details ...	193	0.476444	1.23116	0.0556638	0.237584	0.9533	5484	tags=28%, list=10%, signal=31%

## Sheet: HL-60-GSEA
NAME	GS<br> follow link to MSigDB	GS DETAILS	SIZE	ES	NES	NOM p-val	FDR q-val	FWER p-val	RANK AT MAX	LEADING EDGE
HALLMARK_MYC_TARGETS_V1	HALLMARK_MYC_TARGETS_V1	Details ...	194	-0.86001	-2.54076	0	0	0	5661	tags=84%, list=10%, signal=93%
HALLMARK_MYC_TARGETS_V2	HALLMARK_MYC_TARGETS_V2	Details ...	58	-0.905367	-2.26896	0	0	0	1974	tags=84%, list=4%, signal=87%
HALLMARK_OXIDATIVE_PHOSPHORYLATION	HALLMARK_OXIDATIVE_PHOSPHORYLATION	Details ...	184	-0.752655	-2.20276	0	0	0	5965	tags=70%, list=11%, signal=78%
HALLMARK_DNA_REPAIR	HALLMARK_DNA_REPAIR	Details ...	148	-0.55915	-1.59954	0	0.00518525	0.0219	6096	tags=47%, list=11%, signal=53%
HALLMARK_ADIPOGENESIS	HALLMARK_ADIPOGENESIS	Details ...	193	-0.472898	-1.39594	0.000847	0.0369538	0.178	5571	tags=39%, list=10%, signal=44%
HALLMARK_UNFOLDED_PROTEIN_RESPONSE	HALLMARK_UNFOLDED_PROTEIN_RESPONSE	Details ...	107	-0.473589	-1.30167	0.0379147	0.0746298	0.3817	5925	tags=48%, list=11%, signal=53%
HALLMARK_E2F_TARGETS	HALLMARK_E2F_TARGETS	Details ...	195	-0.434534	-1.2758	0.0150344	0.0805542	0.4547	6469	tags=35%, list=12%, signal=40%
HALLMARK_TNFA_SIGNALING_VIA_NFKB	HALLMARK_TNFA_SIGNALING_VIA_NFKB	Details ...	198	0.770598	2.0661	0	0	0	5392	tags=67%, list=10%, signal=74%
HALLMARK_INFLAMMATORY_RESPONSE	HALLMARK_INFLAMMATORY_RESPONSE	Details ...	197	0.723322	1.93236	0	0	0	6404	tags=56%, list=11%, signal=63%
HALLMARK_CHOLESTEROL_HOMEOSTASIS	HALLMARK_CHOLESTEROL_HOMEOSTASIS	Details ...	73	0.789627	1.88865	0	0	0	5689	tags=63%, list=10%, signal=70%
HALLMARK_INTERFERON_GAMMA_RESPONSE	HALLMARK_INTERFERON_GAMMA_RESPONSE	Details ...	198	0.659822	1.76524	0	0.00011554	0.0006	5594	tags=48%, list=10%, signal=54%
HALLMARK_COMPLEMENT	HALLMARK_COMPLEMENT	Details ...	199	0.661385	1.77098	0	0.000119426	0.0005	4947	tags=42%, list=9%, signal=46%
HALLMARK_APOPTOSIS	HALLMARK_APOPTOSIS	Details ...	159	0.658889	1.72669	0	0.000176999	0.0011	6789	tags=56%, list=12%, signal=64%
HALLMARK_MITOTIC_SPINDLE	HALLMARK_MITOTIC_SPINDLE	Details ...	197	0.636275	1.70165	0	0.000233928	0.0021	8170	tags=55%, list=15%, signal=64%
HALLMARK_EPITHELIAL_MESENCHYMAL_TRANSITION	HALLMARK_EPITHELIAL_MESENCHYMAL_TRANSITION	Details ...	195	0.640302	1.70637	0	0.000250669	0.002	6276	tags=44%, list=11%, signal=50%
HALLMARK_KRAS_SIGNALING_UP	HALLMARK_KRAS_SIGNALING_UP	Details ...	193	0.639042	1.70725	0	0.000286479	0.002	5838	tags=39%, list=10%, signal=43%
HALLMARK_COAGULATION	HALLMARK_COAGULATION	Details ...	137	0.650781	1.68268	0	0.000341631	0.0034	5627	tags=37%, list=10%, signal=41%
HALLMARK_INTERFERON_ALPHA_RESPONSE	HALLMARK_INTERFERON_ALPHA_RESPONSE	Details ...	95	0.671907	1.66061	0.000144781	0.000442965	0.0048	7625	tags=59%, list=14%, signal=68%
HALLMARK_IL6_JAK_STAT3_SIGNALING	HALLMARK_IL6_JAK_STAT3_SIGNALING	Details ...	87	0.665172	1.62741	0	0.000975668	0.0115	7390	tags=53%, list=13%, signal=61%
HALLMARK_TGF_BETA_SIGNALING	HALLMARK_TGF_BETA_SIGNALING	Details ...	54	0.701295	1.59835	0.00138185	0.00168619	0.0212	7514	tags=56%, list=13%, signal=64%
HALLMARK_IL2_STAT5_SIGNALING	HALLMARK_IL2_STAT5_SIGNALING	Details ...	195	0.595812	1.59335	0	0.00174044	0.0236	5623	tags=46%, list=10%, signal=51%
HALLMARK_ALLOGRAFT_REJECTION	HALLMARK_ALLOGRAFT_REJECTION	Details ...	195	0.594623	1.58766	0	0.00179433	0.0261	6468	tags=44%, list=12%, signal=49%
HALLMARK_P53_PATHWAY	HALLMARK_P53_PATHWAY	Details ...	193	0.59158	1.57925	0	0.00196014	0.0303	4739	tags=41%, list=8%, signal=45%
HALLMARK_HYPOXIA	HALLMARK_HYPOXIA	Details ...	191	0.588383	1.56948	0	0.0021664	0.0354	5392	tags=41%, list=10%, signal=45%
HALLMARK_MYOGENESIS	HALLMARK_MYOGENESIS	Details ...	198	0.572812	1.53384	0	0.00355231	0.0612	6507	tags=38%, list=12%, signal=43%
HALLMARK_UV_RESPONSE_DN	HALLMARK_UV_RESPONSE_DN	Details ...	138	0.573303	1.48859	0.00150747	0.00674036	0.1189	7511	tags=51%, list=13%, signal=59%
HALLMARK_APICAL_JUNCTION	HALLMARK_APICAL_JUNCTION	Details ...	193	0.534208	1.429	0.00264236	0.0147549	0.2516	7468	tags=38%, list=13%, signal=44%
HALLMARK_NOTCH_SIGNALING	HALLMARK_NOTCH_SIGNALING		32	0.654668	1.37162	0.058412	0.0290107	0.4494	1463	tags=34%, list=3%, signal=35%
HALLMARK_APICAL_SURFACE	HALLMARK_APICAL_SURFACE		43	0.611956	1.35395	0.0569462	0.0344476	0.5262	6788	tags=40%, list=12%, signal=45%
HALLMARK_HEDGEHOG_SIGNALING	HALLMARK_HEDGEHOG_SIGNALING		35	0.598477	1.27596	0.11263	0.0804972	0.8401	6500	tags=43%, list=12%, signal=48%
HALLMARK_KRAS_SIGNALING_DN	HALLMARK_KRAS_SIGNALING_DN		194	0.467566	1.24852	0.0449304	0.102564	0.9158	8663	tags=29%, list=16%, signal=35%
HALLMARK_HEME_METABOLISM	HALLMARK_HEME_METABOLISM		193	0.458032	1.22294	0.0695995	0.127087	0.962	7123	tags=37%, list=13%, signal=42%
HALLMARK_WNT_BETA_CATENIN_SIGNALING	HALLMARK_WNT_BETA_CATENIN_SIGNALING		42	0.547768	1.21485	0.154427	0.131858	0.9701	6025	tags=45%, list=11%, signal=51%
HALLMARK_XENOBIOTIC_METABOLISM	HALLMARK_XENOBIOTIC_METABOLISM		197	0.445868	1.19243	0.0915548	0.156154	0.9854	5759	tags=28%, list=10%, signal=31%
HALLMARK_ESTROGEN_RESPONSE_EARLY	HALLMARK_ESTROGEN_RESPONSE_EARLY		195	0.444594	1.18626	0.096612	0.159197	0.9891	6647	tags=36%, list=12%, signal=41%
HALLMARK_MTORC1_SIGNALING	HALLMARK_MTORC1_SIGNALING		195	0.440367	1.17785	0.104846	0.160001	0.9928	5129	tags=34%, list=9%, signal=38%
HALLMARK_ANGIOGENESIS	HALLMARK_ANGIOGENESIS		36	0.546501	1.17219	0.20774	0.162759	0.9945	1990	tags=25%, list=4%, signal=26%
HALLMARK_BILE_ACID_METABOLISM	HALLMARK_BILE_ACID_METABOLISM		112	0.467421	1.17828	0.138901	0.164813	0.9928	4652	tags=25%, list=8%, signal=27%
HALLMARK_ESTROGEN_RESPONSE_LATE	HALLMARK_ESTROGEN_RESPONSE_LATE		197	0.432758	1.15871	0.128068	0.176814	0.9971	7136	tags=37%, list=13%, signal=42%
HALLMARK_ANDROGEN_RESPONSE	HALLMARK_ANDROGEN_RESPONSE		96	0.464969	1.15149	0.181936	0.18206	0.998	5816	tags=40%, list=10%, signal=44%

## Sheet: K562-GSEA
NAME	GS<br> follow link to MSigDB	GS DETAILS	SIZE	ES	NES	NOM p-val	FDR q-val	FWER p-val	RANK AT MAX	LEADING EDGE
HALLMARK_MYC_TARGETS_V1	HALLMARK_MYC_TARGETS_V1	Details ...	194	-0.821696	-2.50928	0	0	0	7136	tags=77%, list=13%, signal=88%
HALLMARK_MYC_TARGETS_V2	HALLMARK_MYC_TARGETS_V2	Details ...	58	-0.893029	-2.31611	0	0	0	2699	tags=84%, list=5%, signal=89%
HALLMARK_G2M_CHECKPOINT	HALLMARK_G2M_CHECKPOINT	Details ...	190	-0.6831	-2.08419	0	2.22e-05	0.0001	7136	tags=62%, list=13%, signal=70%
HALLMARK_E2F_TARGETS	HALLMARK_E2F_TARGETS	Details ...	195	-0.693421	-2.1175	0	2.96e-05	0.0001	10055	tags=72%, list=18%, signal=88%
HALLMARK_OXIDATIVE_PHOSPHORYLATION	HALLMARK_OXIDATIVE_PHOSPHORYLATION	Details ...	184	-0.524471	-1.58854	0	0.00374937	0.0198	6164	tags=43%, list=11%, signal=49%
HALLMARK_DNA_REPAIR	HALLMARK_DNA_REPAIR	Details ...	148	-0.430445	-1.27981	0.0238885	0.0585266	0.3129	5663	tags=35%, list=10%, signal=39%
HALLMARK_TNFA_SIGNALING_VIA_NFKB	HALLMARK_TNFA_SIGNALING_VIA_NFKB	Details ...	198	0.725471	1.87657	0	0	0	4590	tags=52%, list=8%, signal=56%
HALLMARK_CHOLESTEROL_HOMEOSTASIS	HALLMARK_CHOLESTEROL_HOMEOSTASIS	Details ...	73	0.767971	1.80009	0	4.67e-05	0.0001	6086	tags=67%, list=11%, signal=75%
HALLMARK_HYPOXIA	HALLMARK_HYPOXIA	Details ...	191	0.660667	1.70669	0	0.000217	0.0011	6342	tags=45%, list=11%, signal=51%
HALLMARK_EPITHELIAL_MESENCHYMAL_TRANSITION	HALLMARK_EPITHELIAL_MESENCHYMAL_TRANSITION	Details ...	195	0.6643	1.71307	0	0.000272	0.0011	4255	tags=36%, list=8%, signal=39%
HALLMARK_APOPTOSIS	HALLMARK_APOPTOSIS	Details ...	159	0.662621	1.6839	0	0.000348	0.0021	3722	tags=37%, list=7%, signal=40%
HALLMARK_COAGULATION	HALLMARK_COAGULATION	Details ...	137	0.687641	1.72832	0	0.000362	0.0011	7629	tags=51%, list=14%, signal=59%
HALLMARK_INFLAMMATORY_RESPONSE	HALLMARK_INFLAMMATORY_RESPONSE	Details ...	197	0.639234	1.65391	0	0.000614	0.0043	7274	tags=43%, list=13%, signal=49%
HALLMARK_KRAS_SIGNALING_UP	HALLMARK_KRAS_SIGNALING_UP	Details ...	193	0.607354	1.56768	0	0.00376024	0.0295	7378	tags=42%, list=13%, signal=49%
HALLMARK_COMPLEMENT	HALLMARK_COMPLEMENT	Details ...	199	0.592197	1.53069	0	0.00452024	0.057	7515	tags=44%, list=13%, signal=50%
HALLMARK_MYOGENESIS	HALLMARK_MYOGENESIS	Details ...	198	0.593054	1.53326	0	0.00457428	0.0534	7107	tags=42%, list=13%, signal=48%
HALLMARK_P53_PATHWAY	HALLMARK_P53_PATHWAY	Details ...	193	0.593676	1.53528	0.000114	0.00476232	0.0512	6834	tags=41%, list=12%, signal=47%
HALLMARK_IL2_STAT5_SIGNALING	HALLMARK_IL2_STAT5_SIGNALING	Details ...	195	0.596163	1.53629	0	0.00513742	0.0502	6938	tags=45%, list=12%, signal=51%
HALLMARK_TGF_BETA_SIGNALING	HALLMARK_TGF_BETA_SIGNALING	Details ...	54	0.682002	1.54158	0.00353838	0.00532581	0.0468	7273	tags=52%, list=13%, signal=60%
HALLMARK_APICAL_JUNCTION	HALLMARK_APICAL_JUNCTION	Details ...	193	0.574561	1.48278	0.000457	0.00907616	0.1185	7352	tags=41%, list=13%, signal=48%
HALLMARK_IL6_JAK_STAT3_SIGNALING	HALLMARK_IL6_JAK_STAT3_SIGNALING	Details ...	87	0.606077	1.45578	0.00574126	0.0129341	0.1756	6886	tags=46%, list=12%, signal=52%
HALLMARK_ALLOGRAFT_REJECTION	HALLMARK_ALLOGRAFT_REJECTION	Details ...	195	0.556452	1.43865	0.00113986	0.015591	0.2202	7031	tags=37%, list=13%, signal=43%
HALLMARK_INTERFERON_GAMMA_RESPONSE	HALLMARK_INTERFERON_GAMMA_RESPONSE	Details ...	198	0.551546	1.42634	0.00158443	0.0174356	0.2571	7044	tags=39%, list=13%, signal=44%
HALLMARK_XENOBIOTIC_METABOLISM	HALLMARK_XENOBIOTIC_METABOLISM	Details ...	197	0.522526	1.35141	0.00855969	0.0461802	0.5676	8184	tags=38%, list=15%, signal=44%
HALLMARK_UV_RESPONSE_DN	HALLMARK_UV_RESPONSE_DN	Details ...	138	0.52176	1.30971	0.0295455	0.0732701	0.7544	4188	tags=27%, list=7%, signal=29%
HALLMARK_INTERFERON_ALPHA_RESPONSE	HALLMARK_INTERFERON_ALPHA_RESPONSE	Details ...	95	0.534069	1.2882	0.0578064	0.0900161	0.8398	7007	tags=40%, list=13%, signal=46%
HALLMARK_KRAS_SIGNALING_DN	HALLMARK_KRAS_SIGNALING_DN		194	0.488124	1.26262	0.0371773	0.114139	0.9128	8791	tags=35%, list=16%, signal=41%
HALLMARK_ESTROGEN_RESPONSE_EARLY	HALLMARK_ESTROGEN_RESPONSE_EARLY		195	0.478954	1.23615	0.0576401	0.14557	0.9627	8244	tags=45%, list=15%, signal=52%
HALLMARK_PROTEIN_SECRETION	HALLMARK_PROTEIN_SECRETION		95	0.507473	1.23028	0.0936175	0.148046	0.9703	8743	tags=39%, list=16%, signal=46%
HALLMARK_APICAL_SURFACE	HALLMARK_APICAL_SURFACE		43	0.54767	1.19091	0.185624	0.201913	0.9936	8663	tags=47%, list=16%, signal=55%
HALLMARK_ESTROGEN_RESPONSE_LATE	HALLMARK_ESTROGEN_RESPONSE_LATE		197	0.461976	1.19503	0.0940453	0.202478	0.9919	8244	tags=40%, list=15%, signal=46%
HALLMARK_ANDROGEN_RESPONSE	HALLMARK_ANDROGEN_RESPONSE		96	0.485142	1.17572	0.156568	0.223364	0.9973	4051	tags=29%, list=7%, signal=31%
HALLMARK_MTORC1_SIGNALING	HALLMARK_MTORC1_SIGNALING		195	0.449931	1.16005	0.130435	0.246855	0.9991	3649	tags=25%, list=7%, signal=26%
