# Supplementary material for: Matrine, a potential c-Myc inhibitor, suppresses ribosome biogenesis and nucleotide metabolism in myeloid leukemia
Source: Front Pharmacol. 2022 Oct 21;13:1027441. doi: 10.3389/fphar.2022.1027441 (PMC9634663; doi:10.3389/fphar.2022.1027441)
Supplement: Supplementary file 20 [file DataSheet2.xlsx]

## Sheet: Matrine-regulated c-Myc targets
	U937						HL-60						K562
	Ctrl-1	Ctrl-2	Ctrl-3	MAT-1	MAT-2	MAT-3	Ctrl-1	Ctrl-2	Ctrl-3	MAT-1	MAT-2	MAT-3	Ctrl-1	Ctrl-2	Ctrl-3	MAT-1	MAT-2	MAT-3
CDKN1A	0.98	1.35	1.2	7.91	6.65	7.02	0.4	0.58	0.37	52.46	56.03	52.27	1.68	1.32	1.22	36.06	38.45	38.33
DDX18	32.31	28.96	31.3	18.21	18.18	17.42	25.19	25.98	24.13	15.91	14.34	16.87	28.33	27.38	25.96	13.37	13.42	12.86
FKBP4	93.13	90.47	89.49	33.48	33.52	34.23	48.6	46.49	48.02	4.21	3.94	3.61	71.82	69.33	73.39	16.97	16.59	16.2
HSPD1	454.29	437.87	438.44	206.7	204.38	205.3	324.35	319.37	319.02	144.21	145.94	149.25	266.07	254.94	249.19	129.16	128.01	131.05
HSPE1	185.39	198.73	189.5	93.58	91.47	96.7	203.63	195.88	213.51	63.94	74.42	65.84	134.9	119.1	150.39	65.82	65.1	66.68
MYC	204.34	213.09	204.17	42.17	46.05	43.08	397.62	410.57	377.86	22.2	22.19	24.39	87.44	95.96	89.53	38.52	40.03	38.8
NCL	292.02	283.92	288.67	135.55	136.3	137.65	281.18	278.71	281.93	108.91	109.01	113.08	185.57	186.59	183.66	87.98	84.66	87.27
NME1	34.98	40.69	36.65	17.55	16	18.24	98.05	88.11	94.63	22.99	28.17	24.73	73.51	70.13	79.24	47.23	51.78	48.72
NPM1	499.26	477.85	482.16	326.25	321.96	331.19	586.86	531.75	579.84	262.34	272.23	272.73	532.97	510.81	539.47	306.87	310.79	316.58
ODC1	189.62	202.36	192.62	93.37	96.65	102.12	287.62	284.26	285.5	124.27	132.1	130.42	394.65	401.53	407.61	181.6	181.09	180.8
PPAT	10.67	9.91	10.28	5.12	5.29	5.4	12.32	12.45	12.88	8.49	7.68	8.85	16.39	15.26	13.94	8.04	7.94	7.58
SRM	144.59	178.76	152.63	87.83	91.53	90.69	154.55	162.7	159.88	36.81	38.42	35.07	159.64	193.83	178.34	69.43	69.78	69.64
DUSP1	1.79	1.61	1.63	0.89	1.26	1.09	1.23	1.72	1.18	7.39	7.38	6.28	13.96	14.59	13.1	30.2	29.02	29.82
DHODH	6.41	6.63	6.98	3.41	3.46	3.81	16.43	15.81	15.88	4.22	4.63	4.69	6.91	7.64	7.19	2.2	2.18	2.53
PFAS	25.71	24.6	24.32	12.37	13.26	12.29	13.71	14.04	13.81	5.09	4.39	4.7	19.26	22.19	17.07	8.56	7.44	8.27
GART	38.92	36.75	39.84	24.26	24.51	23.85	26.92	27.66	27.18	16.16	15.69	17.53	57.07	54.35	54.2	37.17	37.4	39.06
ADSL	24.61	24.24	22.94	14.92	14.62	14.87	62.41	66.1	63.77	30.37	31.9	29.5	33.91	35.34	35.43	19.58	18.66	19.25
PAICS	89.37	84.32	86.55	42.23	41.99	44.17	113.16	108.13	111.35	57.96	51.96	57.64	136.08	127.84	131.16	61.78	64.58	63.79
UMPS	21.71	22.61	20.43	11.31	9.72	10.52	34.44	33.63	34.29	15.2	16.07	15.62	19.55	18.52	20.62	9.6	9.98	10.69
PPARGC1B	4.53	3.62	4.8	2.55	2.59	2.71	3.8	4.19	3.79	2.22	1.51	2.31	2.86	3.16	2.36	1.95	1.71	1.49
TFAM	17.32	15.42	17.85	9.7	10.04	9.84	15.81	14.11	15.25	11.26	9.92	11.85	30.47	28.52	28.92	15.6	14.58	16.81
SCD	79.28	73.13	81.59	489.74	482.7	476.3	30.4	30.8	28.75	102.88	86.97	102.14	61.73	64.34	55.95	128.07	125.39	123.67
MCM2	89.21	91.62	93.43	58.35	58.08	62.23	122.37	128.15	123.56	97.31	88.8	94.92	68.44	72.9	68.5	44.73	45.6	46.25
PRMT5	38.71	39.72	39.18	21.34	20.72	21.25	81.04	84.04	83.87	40.39	39.99	38.43	99.41	91.28	100.34	59.11	60.74	57.32
MRTO4	70.61	78.07	70.44	27.04	29.46	29.86	90.53	88.48	89.24	25.31	27.71	23.31	98.48	101.24	103.62	47.34	46.3	47.22
PES1	42.97	44.61	41.21	21.45	20.04	21.8	87.9	84.3	85.81	33.3	35.51	33.17	53.95	54.44	57.87	29.43	30.32	29.64
TFB2M	39.5	38.84	40.6	18.52	20.51	19.39	32.62	30.33	32.12	11.66	11.9	11.13	52.31	48.22	47.21	20.03	22.08	20.95
EXOSC5	54.16	58.85	48.4	29.14	30.09	30.02	73.1	73.83	74.92	15.1	17.41	15.81	33.3	31.15	35.4	16.85	19.62	16.48
IPO4	2.37	2.68	2.45	1.26	0.8	1.01	6.3	6.39	6.36	1.4	1.38	1.09	2.67	3.16	2.96	1.48	1.15	1.53
NDUFAF4	11.21	11.71	11.39	5.63	5.93	5.5	23.24	20.86	23.55	9.45	8.99	9.11	24.2	22.16	23.81	13.58	15.57	13.98
NOC4L	18.98	22.35	19.69	12.77	11.21	12.32	50.06	49.35	50.37	20.86	23.91	22.12	45.34	47.77	44.48	19.6	18.48	17.25
WDR43	60.79	54.96	57.01	23.03	22.61	22.08	36.11	41.16	37.26	13.81	13.13	15.75	42.57	39.49	39.11	16.99	17.27	17.57
TBRG4	31.45	32.71	32.39	21.56	21.3	23.73	38.45	40.98	40.19	22.45	21.89	22.92	51.28	51.05	52.58	34.49	35.41	35.56
NIP7	27.1	28.1	27.29	11.89	11.29	11.18	61.91	61.81	63.32	21.7	23.93	24.94	35.09	29.38	33.56	13.27	13.95	12.21
WDR74	14.88	16.19	14.43	8.19	8.39	7.77	40.57	39.14	40.45	15.62	18.44	16.74	36.19	35.48	36.75	16.64	15.36	15.41
BYSL	34.33	35.9	34.84	18.53	19.46	20.95	81.54	81.36	81.23	33.76	34.82	31.7	59.78	63.45	62.78	38.64	37.94	39.17
NOP2	28.68	27.86	29.89	17.51	17.36	16.7	43.99	44.52	41.66	19.57	20.11	20.8	28	26.82	26.76	16.93	16.89	18.5
PPAN	7.96	7.75	7.78	5.16	5.34	5.32	11.48	11.81	11.76	4.52	4.13	3.7	11.18	11.53	10.16	6.01	5.77	5.71
RRP12	24.7	24.71	25.25	12.77	12.47	13.27	28.31	28.61	27.42	11.49	11.26	12.27	18.6	20.42	18.17	13.02	12.73	13.12
PPRC1	30.85	28.06	33.54	20.01	20.19	17.98	24.98	27.44	24.23	14.02	11.9	12.81	17.2	19.14	16.94	9.06	8.94	9.04
TCOF1	18.27	17.75	19.93	7.42	7.68	8.11	16.87	17.31	16.92	8.01	7.38	8.64	25.34	27.7	24.48	12.35	12.62	11.83
MYBBP1A	40.02	39.5	40.38	17.9	17.98	17.24	23.9	25.44	24.11	7.58	6.85	7.59	30.59	33.99	29.28	11.02	12.13	12.17
UTP20	11.87	10.01	11.51	4.37	4.28	4.09	9.48	9.53	8.84	4.14	3.01	4.09	11.03	10.98	9.49	3.11	2.72	2.97
FARSA	162.17	178.63	157.75	99.7	101.79	106.8	245.83	248.85	253.71	99.91	101.38	103.74	166.41	158.75	163.62	97.79	101.09	98.49
MAP3K6	4.16	4.09	4.95	7.47	7.17	7.43	1.67	1.99	2.13	7.85	7.86	9.05	2.2	2.17	2.4	5.14	5.33	5.8
LAS1L	33.18	35.63	34.82	19.35	20.22	20.69	42.51	41.07	41.69	20.68	21.37	20.73	39.24	37.82	39.09	22.28	22.24	21.69
PUS1	33.02	36.13	33.97	21.74	21.69	21.49	78.26	77.98	80.14	31.92	33.62	31.11	32.31	31.6	32.44	19.76	18.92	19.36
DCTPP1	73.79	91.68	77.19	35.13	35.75	41.28	159.76	143.6	159.32	46.83	55.89	46.13	93.91	86.69	88.3	40.84	43.37	44.58
SUPV3L1	13.32	11.95	12.63	7.06	7.36	6.98	18.63	19.67	20.34	7.98	7.57	8.44	26.15	27.28	26.93	12.86	13.61	12.56
SORD	21.39	21.77	22.76	12.86	12.47	12.56	21.11	22.62	22.19	3.5	3.51	3.63	16.05	13.77	14.68	5.75	5.7	5.67
IMP4	46.32	49.87	48.17	23.85	25.23	25.59	55.81	60.31	57.65	24.76	24.33	23.1	51.09	46.7	50.43	28.08	27.67	29.4
GRWD1	31.33	31.75	31.05	17.79	16.37	17.98	32.89	33.48	32.92	13.89	13.1	13.62	30.29	30.21	28.44	14.81	14.47	13.46
UNG	42.05	41.9	40.63	26.09	25.08	27.14	74.24	74.77	74.52	27.79	30.73	29.78	43.67	42.29	41.46	17.2	15.69	16.24
MPHOSPH10	21.61	19.61	20.82	14.69	14.17	13.41	12.23	10.78	12.27	8.63	8.26	9.51	18.73	17.49	18.56	11.44	11.33	11.82
SET	134.68	128.64	131.38	95.31	90.74	93.18	150.41	138.05	145.92	88.31	90.01	89.06	213.85	224.13	217.1	138.59	135.4	139.77
C1QBP	148.87	163.68	147.78	70.89	73.03	75.56	162.78	151.9	154.83	49.68	50.28	49.76	209.47	210.53	214.03	97.82	97.14	98.41
SRSF1	206.7	196.63	199.47	141.76	139.55	137.26	166.42	165.94	173	143.74	126.78	136.89	188.78	179.28	175.77	114.66	110.99	114.63
PWP1	32.27	30.32	32.07	22.12	21.37	21.66	43.4	45.01	45.95	25.78	23.96	25.9	51.76	51.13	56.77	28.63	28.72	28
RAN	133.79	144.01	133.5	84.61	84.17	90.89	234.02	232.8	236.73	144.72	152.69	140.43	263.87	251.49	279.29	183.93	184.49	180.71
CCT3	187.8	195.28	191.5	92.12	92.74	97.16	173.09	179.06	172.25	87.09	90.74	83.94	223.62	210.4	224.92	136.24	136.8	136.08
SSBP1	23.82	24.97	23.12	14.39	15.04	15.11	26.15	23.81	26.58	12.48	14.24	13.71	54.77	49.04	59.88	35.08	35.78	35.24
TCP1	129.57	132.09	127.22	64.48	64.19	60.58	102.27	102.67	100.72	68.92	71.19	72.79	195.23	187.29	198.89	99.15	100.49	97.53
EIF3B	72.04	77.67	73.86	41.6	41.52	42.29	78.52	77.41	79.53	40.26	41.28	38.24	90.78	90.68	89.53	57.93	59.26	59.66
SNRPD1	79.77	79.65	77.77	52.37	49.79	54.22	201.9	185.13	192.25	107.97	122.85	107.56	104.39	102.04	114.27	69.34	70.33	69.15
RUVBL2	80.65	90.44	83.04	43.82	43.43	45.63	139.11	142.55	143.24	46.55	48.85	45.93	95.15	94.89	98.13	50.52	53.15	53.77
PHB2	95.25	104.1	94.27	58.67	60.91	62.78	181.97	167.48	170.51	97.63	104	99.4	127.02	120.78	126.98	65.44	69.86	67.87
CCT4	218.48	225.66	217.14	125.81	122.23	126.78	161.09	155.73	153.8	86.25	91.97	89.36	170.49	166.5	173.11	116.65	118.15	118.15
TFDP1	182.82	185.36	187.21	120.9	122.91	121.67	138.49	143.98	136.66	112.65	103.35	109.23	51.24	47.26	47.7	29.59	32.43	31.62
GOT2	35.71	34.98	35.32	20.19	18.59	19.38	51.6	56.21	53.77	29.89	28.59	29.1	61.15	62.66	60.65	36.9	36.59	35.63
CCT5	105.53	109.19	107.6	64.7	62.95	66.62	133.05	136.59	127.07	72.94	73.03	72.47	196.37	189.24	192.14	119.32	117.95	118.61
PRPS2	31.33	31.1	28.94	20.51	21.67	20.83	16.43	17.13	17.75	13.17	11.68	14.02	24.5	25	23.73	12.04	10.98	10.96
CCT2	90.7	89.52	88.7	48.34	46.59	48.78	110.42	112.58	115.54	63.9	64.84	64.42	141.31	134.87	138.37	86.73	86.61	85.41
PA2G4	133.37	131.12	136.89	60.85	61.84	62.73	180.83	176.34	184.96	60.34	60.93	61.59	205.91	200.17	209.75	106.79	106.8	106.47
SYNCRIP	70.93	63.92	68.28	46.74	46.73	45.63	53.15	53.62	55.87	35.91	32.94	38.07	60.85	57.45	55.96	28.48	29.44	28.88
HDAC2	16.79	16.83	16.57	10.54	10.01	10.79	11.76	11.86	11.75	9.4	9.02	9.6	13.86	13.1	13.5	8.66	8.38	8.74
CNBP	216.6	226.72	216.75	142.7	144.19	143.34	266.47	265.99	264.32	151.09	151.86	145.13	234.49	224.68	237.7	151.28	143.98	137.99
NOLC1	149.2	138.55	148.83	67.65	69.32	66.43	98.81	97.3	96.5	45.3	40.51	46.44	98.91	101.19	94.33	40.26	39.18	42.44
GSPT1	33.03	30.76	30.47	19.42	18.97	19.25	32.86	31.24	30.47	17.86	16.51	18.7	38.08	37.27	35.17	24.36	25.22	25.42
CTPS1	33	33.8	33.03	21.05	20.98	20.96	29.87	31.72	29.11	19.88	19.47	20.08	37.7	36.67	37.89	21.96	20.83	21.77
SERBP1	151.27	142.99	144.87	74.29	73.83	73.67	98.68	92.44	100.3	52.41	48.83	54.85	120.45	117.06	114.54	65.14	64.51	67.68
ABCE1	41.98	38.97	41.76	25.65	26.28	25.8	31.65	31.7	31.95	17.61	16.23	19.22	44.2	39.96	39.43	21.01	21.79	21.36
EIF1AX	48.1	44.39	45.7	31.64	31.96	29.83	27.43	26.4	27.11	20.82	19.37	22.12	44.46	44.07	43.39	25.5	25.77	26.41
HDDC2	8.58	9.61	8.42	4.53	5.48	5.2	14.18	14.35	13.84	5.31	5.79	5.58	33.81	32.4	35.89	22.42	22.88	23.38
CUL1	34.21	36.15	37.54	23.65	23.43	22.88	21.61	21.97	20.3	15.74	15.73	15.17	62.73	57.63	60.66	42.42	41.74	40.47
NHP2	111.78	119.72	109.01	61.15	61.68	58.01	206.91	185.78	206.56	75.63	83.8	79.65	115.38	112.42	129.18	72.38	71.57	75.38
CLNS1A	29.49	30.51	31.63	15.86	18.08	18.08	92.28	93.14	96.26	46.03	51.37	50.85	43.36	44.24	45.75	29.93	27.83	27.47
RSL1D1	57.82	52.01	53.58	32.04	33.06	29.42	61.21	52.16	58.51	24.4	25.51	25.45	67.54	66.64	67.88	41.08	40.85	43.25
HNRNPC	129.74	130.56	125.87	87.26	86.29	87.76	145.69	141.29	144.78	96.41	100.39	98.5	147.13	133.71	149.98	100.95	98.16	98.65
POLE3	74.6	76.5	74.68	48.5	47.31	47.54	104.15	104.27	104.15	77.29	74.8	75.74	87	86.48	84.21	53.23	55.32	52.42
NOP56	134.15	139.04	140.78	76.66	75.83	77.26	150.14	145.82	152.97	61.67	62.67	60.58	87.6	78.55	82.87	39.67	38.51	42.15
HSP90AB1	1021.83	1019.22	1026.12	511.45	513.01	515.52	1010.47	981.61	1007.43	443.73	442.42	449.07	1659.52	1664.13	1669.82	878.49	883.26	895.56
CCT7	142.33	150.63	144.7	83.32	83.41	86.49	245.96	240.24	250.63	135.57	141.46	133.42	223.18	214.3	235.47	145.11	141.68	145.42
CDC20	154.5	163.65	148.86	108.78	103.6	112.27	178	176.39	168.05	119.27	126.66	119.62	114.38	125	120.4	62.35	62.68	61.65
TUFM	239.86	251.38	242.92	133.45	134.01	141.64	349.57	356.41	359.26	143.86	155.39	147.41	279.51	286.24	301.66	159.62	165.14	163.89
RRP9	70.24	73.89	66.61	39.26	38.93	42.2	58.66	60.45	62.65	18.64	19.79	18.52	69.01	72.31	76	27.71	26.42	26.38
NOP16	40.33	41.71	40.08	14.42	15.46	14.96	68.09	68.14	69.29	13.93	14.73	13.89	57.99	55.72	62.09	23.55	22.79	23.82
GNL3	85.8	84.02	87.95	51.82	53.3	49.82	34.89	31.17	34.62	13.89	14.15	14.13	62.75	59.82	60.72	32.55	33.52	32.91
EXOSC7	17.59	20.34	17.99	11.47	10.46	10.52	13.3	12.53	12.34	5.52	6.1	5.76	24.76	25.35	28.14	14.47	14.55	13.77
PHB	64.43	73.85	64.67	29.91	30.79	34.94	142.95	143.36	144.36	54.31	61.64	54.94	118.61	113.85	124.97	65.18	66.94	66.98
DDX21	125.91	111.13	127.5	42.73	44.85	42.17	75.74	74.2	70.07	37.53	32.02	39.28	159.44	150.86	137.89	72.32	69.47	71.59
Wdr77	34.78	36.36	34.06	24.27	21.99	23.56	39.86	41.3	37.12	20.01	19.1	18.15	51.39	48.55	49.66	30.15	32.42	31.37
Gemin4	22.31	22.54	22.99	15.94	15.33	16.08	12.28	12.32	12.06	5.4	5.27	5.54	13.24	12.97	13.33	6.41	6.14	6.1
Gemin5	10.97	9.67	11.42	3.9	4.7	3.95	18.36	19.67	18.1	6.5	5.98	6.66	27.17	25.84	24.16	8.87	8.39	8.69
Gemin6	6.83	7.07	7.24	3.66	3.7	3.36	6.47	5.86	6.17	2.5	3.1	2.52	4.47	4.33	5.03	2.42	2.45	2.4
Snrpc	143.35	154.86	142.87	86.63	89.13	91.97	211.4	202.45	219.34	108.56	129.68	114.45	271.09	260.28	299.19	182.46	176.51	174.6
Snrpe	29.65	34.33	27.9	19.61	19.59	19.22	48.76	46.84	49.83	17.97	24.05	19.45	39.03	35.01	45.75	24.24	25.66	25.46
RPS26	11.33	13.65	10.83	8.3	8.72	7.98	21	20.11	22.41	8.68	10.36	10.62	18.74	18.91	21.91	14.38	14.76	11.65
RPL26L1	25.24	25.11	23.22	14.97	12.74	13.41	64.33	60.24	59.76	30.4	33.78	30.54	52.42	54.87	64.29	32.41	33.06	35.91
RPL7L1	48.79	47.04	48.03	26.67	27.04	26.84	49.72	49.53	48.28	29.23	26.6	28.48	40.88	41.33	38.46	24.95	24.16	23.18
BOP1	11.79	12.97	12.73	6.22	5.94	6.76	8.36	9.29	7.49	2.37	2.19	2.92	10.01	14.01	14.35	8.35	7.81	6.81
DKC1	62.79	63.9	62.85	37.33	36.34	36.79	73.72	72.01	73.25	35.48	35.86	34.65	108.36	103.62	107.97	69.53	67.88	68.78
EIF1AXP1	74.17	77.51	82.71	50.01	46.5	41.77	47.73	41.86	43.23	32.07	26.59	35.46	72.94	66.4	71.4	38.15	46.21	49.55
EIF2B3	19.31	18.73	18.11	7.52	7.68	8.44	23.68	21.61	22.09	8.87	10.34	9.26	51.6	50.76	50.87	31.95	31.9	30.28
EIF5A	278.51	310.88	281.32	151.63	155.94	163.52	194.88	195.25	200.47	71.7	82.82	78.73	347.7	353.12	370.42	238.08	238.3	235.1
EIF5B	53.89	53.32	53.61	27.71	28.13	27.47	38.93	33.76	37.8	17.43	18.31	19.17	43.16	42.57	44.14	27.23	27.15	27
EIF2AK3	2.77	2.54	2.53	4.79	4.81	4.36	2.55	2.92	2.24	6.21	5.56	6.48	1.6	1.79	1.59	4.58	4.22	4.22
EIF5AP4	12.2	15.88	12.42	5.13	8.34	8.46	9.16	10.45	8.07	5.02	5.12	4.09	18.82	18.9	19.53	11.9	14.32	12
EIF3C	7.91	5.01	7.06	3.08	3.05	3.59	7.85	7.7	8.58	4.92	4.1	7.5	7.5	7.09	9.39	6.04	4.3	4.12
EIF3G	62.05	72.44	60.72	45.36	44.37	47.88	106.27	100.01	100.81	62.49	70.6	60.87	87.5	88.56	89.41	58.33	61.8	62.17
EIF5AL1	3.17	3.09	3.57	1.37	1.81	1.71	2.35	2.24	2.23	0.75	1.11	1.2	3.54	3.69	4.52	2.5	3.06	2.42
